# Supplementary material for: Comparison of histone-like HU protein DNA-binding properties and HU/IHF protein sequence alignment
Source: PLoS One. 2017 Nov 13;12(11):e0188037. doi: 10.1371/journal.pone.0188037 (PMC5683647; doi:10.1371/journal.pone.0188037)
Supplement: S3 File — (ZIP) [file pone.0188037.s003.zip › E2_4.pdb]

EXPDTA    THEORETICAL MODEL, MODELLER 9.17 2017/01/19 01:12:41
REMARK   6 MODELLER OBJECTIVE FUNCTION:       714.4136
REMARK   6 MODELLER BEST TEMPLATE % SEQ ID:  30.978
REMARK   6 SEQUENCE: E2_4
REMARK   6 DOPE score: -16817.14062
REMARK   6 GA341 score: 0.87590
REMARK   6 TEMPLATE: 1p71 1:A - 91:B MODELS 1:A - 184:B AT 31.0%
ATOM      1  N   MET A   1      14.896  25.079  90.129  1.00160.68           N
ATOM      2  CA  MET A   1      14.758  26.485  90.502  1.00160.68           C
ATOM      3  CB  MET A   1      14.614  26.625  92.021  1.00160.68           C
ATOM      4  CG  MET A   1      13.342  25.957  92.543  1.00160.68           C
ATOM      5  SD  MET A   1      11.801  26.677  91.900  1.00160.68           S
ATOM      6  CE  MET A   1      10.702  25.552  92.808  1.00160.68           C
ATOM      7  C   MET A   1      15.946  27.229  90.048  1.00160.68           C
ATOM      8  O   MET A   1      16.801  26.707  89.331  1.00160.68           O
ATOM      9  N   THR A   2      16.026  28.482  90.499  1.00105.43           N
ATOM     10  CA  THR A   2      17.114  29.301  90.109  1.00105.43           C
ATOM     11  CB  THR A   2      17.075  30.669  90.723  1.00105.43           C
ATOM     12  OG1 THR A   2      17.157  30.581  92.138  1.00105.43           O
ATOM     13  CG2 THR A   2      15.759  31.350  90.307  1.00105.43           C
ATOM     14  C   THR A   2      18.317  28.595  90.603  1.00105.43           C
ATOM     15  O   THR A   2      19.395  28.713  90.023  1.00105.43           O
ATOM     16  N   THR A   3      18.174  27.819  91.694  1.00 98.49           N
ATOM     17  CA  THR A   3      19.423  27.291  92.126  1.00 98.49           C
ATOM     18  CB  THR A   3      20.037  28.080  93.244  1.00 98.49           C
ATOM     19  OG1 THR A   3      19.211  28.013  94.397  1.00 98.49           O
ATOM     20  CG2 THR A   3      20.202  29.542  92.793  1.00 98.49           C
ATOM     21  C   THR A   3      19.386  25.878  92.594  1.00 98.49           C
ATOM     22  O   THR A   3      18.353  25.216  92.705  1.00 98.49           O
ATOM     23  N   THR A   4      20.616  25.408  92.873  1.00106.49           N
ATOM     24  CA  THR A   4      20.940  24.107  93.359  1.00106.49           C
ATOM     25  CB  THR A   4      22.421  23.874  93.451  1.00106.49           C
ATOM     26  OG1 THR A   4      22.688  22.505  93.713  1.00106.49           O
ATOM     27  CG2 THR A   4      22.991  24.751  94.580  1.00106.49           C
ATOM     28  C   THR A   4      20.373  23.958  94.735  1.00106.49           C
ATOM     29  O   THR A   4      19.959  22.872  95.129  1.00106.49           O
ATOM     30  N   ASN A   5      20.339  25.048  95.518  1.00 44.60           N
ATOM     31  CA  ASN A   5      19.866  24.921  96.865  1.00 44.60           C
ATOM     32  CB  ASN A   5      19.852  26.258  97.624  1.00 44.60           C
ATOM     33  CG  ASN A   5      21.295  26.673  97.875  1.00 44.60           C
ATOM     34  OD1 ASN A   5      21.591  27.853  98.054  1.00 44.60           O
ATOM     35  ND2 ASN A   5      22.223  25.679  97.889  1.00 44.60           N
ATOM     36  C   ASN A   5      18.461  24.405  96.844  1.00 44.60           C
ATOM     37  O   ASN A   5      18.113  23.509  97.612  1.00 44.60           O
ATOM     38  N   GLU A   6      17.612  24.948  95.952  1.00103.42           N
ATOM     39  CA  GLU A   6      16.240  24.536  95.925  1.00103.42           C
ATOM     40  CB  GLU A   6      15.369  25.383  94.981  1.00103.42           C
ATOM     41  CG  GLU A   6      13.893  25.413  95.389  1.00103.42           C
ATOM     42  CD  GLU A   6      13.311  24.014  95.279  1.00103.42           C
ATOM     43  OE1 GLU A   6      13.341  23.443  94.156  1.00103.42           O
ATOM     44  OE2 GLU A   6      12.831  23.494  96.322  1.00103.42           O
ATOM     45  C   GLU A   6      16.164  23.104  95.484  1.00103.42           C
ATOM     46  O   GLU A   6      15.353  22.334  95.995  1.00103.42           O
ATOM     47  N   ILE A   7      17.020  22.700  94.523  1.00118.42           N
ATOM     48  CA  ILE A   7      16.966  21.359  94.009  1.00118.42           C
ATOM     49  CB  ILE A   7      17.906  21.118  92.843  1.00118.42           C
ATOM     50  CG1 ILE A   7      17.414  19.949  91.976  1.00118.42           C
ATOM     51  CG2 ILE A   7      19.336  20.891  93.352  1.00118.42           C
ATOM     52  CD1 ILE A   7      16.257  20.332  91.057  1.00118.42           C
ATOM     53  C   ILE A   7      17.301  20.420  95.131  1.00118.42           C
ATOM     54  O   ILE A   7      16.678  19.372  95.285  1.00118.42           O
ATOM     55  N   ALA A   8      18.293  20.783  95.965  1.00 29.72           N
ATOM     56  CA  ALA A   8      18.704  19.934  97.041  1.00 29.72           C
ATOM     57  CB  ALA A   8      19.860  20.533  97.861  1.00 29.72           C
ATOM     58  C   ALA A   8      17.544  19.743  97.969  1.00 29.72           C
ATOM     59  O   ALA A   8      17.291  18.631  98.432  1.00 29.72           O
ATOM     60  N   ASP A   9      16.787  20.824  98.246  1.00 38.46           N
ATOM     61  CA  ASP A   9      15.701  20.735  99.182  1.00 38.46           C
ATOM     62  CB  ASP A   9      14.956  22.067  99.387  1.00 38.46           C
ATOM     63  CG  ASP A   9      15.801  22.974 100.271  1.00 38.46           C
ATOM     64  OD1 ASP A   9      16.772  22.466 100.893  1.00 38.46           O
ATOM     65  OD2 ASP A   9      15.477  24.190 100.345  1.00 38.46           O
ATOM     66  C   ASP A   9      14.699  19.730  98.705  1.00 38.46           C
ATOM     67  O   ASP A   9      14.244  18.895  99.484  1.00 38.46           O
ATOM     68  N   LYS A  10      14.329  19.775  97.412  1.00 83.75           N
ATOM     69  CA  LYS A  10      13.352  18.858  96.895  1.00 83.75           C
ATOM     70  CB  LYS A  10      12.955  19.152  95.441  1.00 83.75           C
ATOM     71  CG  LYS A  10      12.126  20.422  95.263  1.00 83.75           C
ATOM     72  CD  LYS A  10      10.763  20.360  95.957  1.00 83.75           C
ATOM     73  CE  LYS A  10       9.926  21.629  95.778  1.00 83.75           C
ATOM     74  NZ  LYS A  10       8.588  21.444  96.386  1.00 83.75           N
ATOM     75  C   LYS A  10      13.899  17.465  96.932  1.00 83.75           C
ATOM     76  O   LYS A  10      13.180  16.516  97.242  1.00 83.75           O
ATOM     77  N   ILE A  11      15.191  17.313  96.595  1.00101.14           N
ATOM     78  CA  ILE A  11      15.837  16.035  96.515  1.00101.14           C
ATOM     79  CB  ILE A  11      17.209  16.184  95.929  1.00101.14           C
ATOM     80  CG1 ILE A  11      17.066  16.773  94.520  1.00101.14           C
ATOM     81  CG2 ILE A  11      17.922  14.833  95.936  1.00101.14           C
ATOM     82  CD1 ILE A  11      16.093  15.983  93.649  1.00101.14           C
ATOM     83  C   ILE A  11      15.917  15.405  97.871  1.00101.14           C
ATOM     84  O   ILE A  11      15.574  14.236  98.045  1.00101.14           O
ATOM     85  N   ALA A  12      16.319  16.184  98.889  1.00 32.10           N
ATOM     86  CA  ALA A  12      16.467  15.645 100.208  1.00 32.10           C
ATOM     87  CB  ALA A  12      16.874  16.710 101.241  1.00 32.10           C
ATOM     88  C   ALA A  12      15.139  15.097 100.616  1.00 32.10           C
ATOM     89  O   ALA A  12      15.062  14.054 101.264  1.00 32.10           O
ATOM     90  N   SER A  13      14.051  15.801 100.259  1.00 69.58           N
ATOM     91  CA  SER A  13      12.734  15.359 100.616  1.00 69.58           C
ATOM     92  CB  SER A  13      11.640  16.367 100.228  1.00 69.58           C
ATOM     93  OG  SER A  13      10.364  15.872 100.608  1.00 69.58           O
ATOM     94  C   SER A  13      12.401  14.060  99.938  1.00 69.58           C
ATOM     95  O   SER A  13      11.974  13.111 100.594  1.00 69.58           O
ATOM     96  N   GLU A  14      12.574  13.987  98.603  1.00 97.46           N
ATOM     97  CA  GLU A  14      12.177  12.806  97.890  1.00 97.46           C
ATOM     98  CB  GLU A  14      12.029  13.019  96.372  1.00 97.46           C
ATOM     99  CG  GLU A  14      13.204  13.692  95.673  1.00 97.46           C
ATOM    100  CD  GLU A  14      12.784  13.860  94.219  0.00 97.46           C
ATOM    101  OE1 GLU A  14      11.748  13.255  93.831  1.00 97.46           O
ATOM    102  OE2 GLU A  14      13.485  14.599  93.479  1.00 97.46           O
ATOM    103  C   GLU A  14      13.046  11.620  98.198  1.00 97.46           C
ATOM    104  O   GLU A  14      12.551  10.499  98.302  1.00 97.46           O
ATOM    105  N   GLN A  15      14.368  11.832  98.318  1.00141.93           N
ATOM    106  CA  GLN A  15      15.334  10.807  98.629  1.00141.93           C
ATOM    107  CB  GLN A  15      16.775  11.288  98.656  1.00141.93           C
ATOM    108  CG  GLN A  15      17.319  12.062  97.478  1.00141.93           C
ATOM    109  CD  GLN A  15      18.723  12.281  97.990  1.00141.93           C
ATOM    110  OE1 GLN A  15      19.414  11.305  98.271  1.00141.93           O
ATOM    111  NE2 GLN A  15      19.149  13.558  98.173  1.00141.93           N
ATOM    112  C   GLN A  15      15.204  10.409 100.058  1.00141.93           C
ATOM    113  O   GLN A  15      15.505   9.274 100.421  1.00141.93           O
ATOM    114  N   ASN A  16      14.799  11.370 100.906  1.00102.52           N
ATOM    115  CA  ASN A  16      14.754  11.208 102.328  1.00102.52           C
ATOM    116  CB  ASN A  16      14.055   9.907 102.763  1.00102.52           C
ATOM    117  CG  ASN A  16      13.636  10.056 104.220  1.00102.52           C
ATOM    118  OD1 ASN A  16      14.128  10.924 104.939  1.00102.52           O
ATOM    119  ND2 ASN A  16      12.692   9.185 104.666  1.00102.52           N
ATOM    120  C   ASN A  16      16.146  11.234 102.907  1.00102.52           C
ATOM    121  O   ASN A  16      16.416  10.555 103.897  1.00102.52           O
ATOM    122  N   LEU A  17      17.082  12.009 102.300  1.00168.83           N
ATOM    123  CA  LEU A  17      18.362  12.183 102.939  1.00168.83           C
ATOM    124  CB  LEU A  17      19.602  11.612 102.215  1.00168.83           C
ATOM    125  CG  LEU A  17      19.969  12.151 100.825  1.00168.83           C
ATOM    126  CD1 LEU A  17      20.187  13.665 100.835  1.00168.83           C
ATOM    127  CD2 LEU A  17      21.224  11.420 100.317  1.00168.83           C
ATOM    128  C   LEU A  17      18.554  13.635 103.281  1.00168.83           C
ATOM    129  O   LEU A  17      17.827  14.503 102.795  1.00168.83           O
ATOM    130  N   THR A  18      19.559  13.929 104.140  1.00126.54           N
ATOM    131  CA  THR A  18      19.780  15.254 104.659  1.00126.54           C
ATOM    132  CB  THR A  18      20.951  15.374 105.592  1.00126.54           C
ATOM    133  OG1 THR A  18      22.157  15.051 104.918  1.00126.54           O
ATOM    134  CG2 THR A  18      20.744  14.435 106.784  1.00126.54           C
ATOM    135  C   THR A  18      20.053  16.209 103.550  1.00126.54           C
ATOM    136  O   THR A  18      20.502  15.836 102.469  1.00126.54           O
ATOM    137  N   LYS A  19      19.781  17.499 103.819  1.00 40.82           N
ATOM    138  CA  LYS A  19      19.998  18.522 102.845  1.00 40.82           C
ATOM    139  CB  LYS A  19      19.610  19.929 103.329  1.00 40.82           C
ATOM    140  CG  LYS A  19      18.099  20.140 103.433  1.00 40.82           C
ATOM    141  CD  LYS A  19      17.707  21.470 104.079  1.00 40.82           C
ATOM    142  CE  LYS A  19      16.198  21.723 104.077  0.00 40.82           C
ATOM    143  NZ  LYS A  19      15.910  23.059 104.640  0.00 40.82           N
ATOM    144  C   LYS A  19      21.455  18.533 102.527  1.00 40.82           C
ATOM    145  O   LYS A  19      21.848  18.767 101.386  1.00 40.82           O
ATOM    146  N   THR A  20      22.301  18.294 103.543  1.00100.20           N
ATOM    147  CA  THR A  20      23.715  18.289 103.318  1.00100.20           C
ATOM    148  CB  THR A  20      24.498  18.073 104.579  1.00100.20           C
ATOM    149  OG1 THR A  20      24.199  16.803 105.139  1.00100.20           O
ATOM    150  CG2 THR A  20      24.141  19.189 105.575  1.00100.20           C
ATOM    151  C   THR A  20      24.060  17.173 102.377  1.00100.20           C
ATOM    152  O   THR A  20      24.818  17.366 101.428  1.00100.20           O
ATOM    153  N   GLN A  21      23.493  15.973 102.611  1.00 53.54           N
ATOM    154  CA  GLN A  21      23.829  14.813 101.830  1.00 53.54           C
ATOM    155  CB  GLN A  21      23.228  13.513 102.402  1.00 53.54           C
ATOM    156  CG  GLN A  21      23.860  13.127 103.745  1.00 53.54           C
ATOM    157  CD  GLN A  21      23.216  11.841 104.242  1.00 53.54           C
ATOM    158  OE1 GLN A  21      23.682  11.228 105.202  1.00 53.54           O
ATOM    159  NE2 GLN A  21      22.118  11.414 103.567  1.00 53.54           N
ATOM    160  C   GLN A  21      23.372  14.987 100.419  1.00 53.54           C
ATOM    161  O   GLN A  21      24.073  14.608  99.482  1.00 53.54           O
ATOM    162  N   ALA A  22      22.177  15.568 100.227  1.00 32.71           N
ATOM    163  CA  ALA A  22      21.699  15.767  98.894  1.00 32.71           C
ATOM    164  CB  ALA A  22      20.324  16.455  98.854  1.00 32.71           C
ATOM    165  C   ALA A  22      22.678  16.674  98.219  1.00 32.71           C
ATOM    166  O   ALA A  22      23.098  16.438  97.088  1.00 32.71           O
ATOM    167  N   LYS A  23      23.101  17.739  98.917  1.00130.91           N
ATOM    168  CA  LYS A  23      24.017  18.640  98.289  1.00130.91           C
ATOM    169  CB  LYS A  23      24.329  19.898  99.112  1.00130.91           C
ATOM    170  CG  LYS A  23      25.268  20.837  98.355  1.00130.91           C
ATOM    171  CD  LYS A  23      24.636  21.433  97.094  1.00130.91           C
ATOM    172  CE  LYS A  23      25.645  22.108  96.162  1.00130.91           C
ATOM    173  NZ  LYS A  23      26.363  21.084  95.369  1.00130.91           N
ATOM    174  C   LYS A  23      25.311  17.934  98.037  1.00130.91           C
ATOM    175  O   LYS A  23      25.927  18.114  96.989  1.00130.91           O
ATOM    176  N   ALA A  24      25.756  17.101  98.997  1.00 36.44           N
ATOM    177  CA  ALA A  24      27.026  16.451  98.871  1.00 36.44           C
ATOM    178  CB  ALA A  24      27.329  15.573 100.100  1.00 36.44           C
ATOM    179  C   ALA A  24      27.017  15.562  97.662  1.00 36.44           C
ATOM    180  O   ALA A  24      27.899  15.645  96.808  1.00 36.44           O
ATOM    181  N   ILE A  25      25.983  14.713  97.530  1.00 47.26           N
ATOM    182  CA  ILE A  25      25.940  13.787  96.435  1.00 47.26           C
ATOM    183  CB  ILE A  25      24.842  12.776  96.524  1.00 47.26           C
ATOM    184  CG1 ILE A  25      24.951  11.970  97.831  1.00 47.26           C
ATOM    185  CG2 ILE A  25      24.966  11.897  95.267  1.00 47.26           C
ATOM    186  CD1 ILE A  25      23.711  11.132  98.136  1.00 47.26           C
ATOM    187  C   ILE A  25      25.764  14.520  95.141  1.00 47.26           C
ATOM    188  O   ILE A  25      26.368  14.159  94.133  1.00 47.26           O
ATOM    189  N   VAL A  26      24.904  15.554  95.122  1.00 35.46           N
ATOM    190  CA  VAL A  26      24.644  16.273  93.906  1.00 35.46           C
ATOM    191  CB  VAL A  26      23.601  17.341  94.061  1.00 35.46           C
ATOM    192  CG1 VAL A  26      23.511  18.125  92.740  1.00 35.46           C
ATOM    193  CG2 VAL A  26      22.277  16.680  94.482  1.00 35.46           C
ATOM    194  C   VAL A  26      25.895  16.943  93.419  1.00 35.46           C
ATOM    195  O   VAL A  26      26.192  16.921  92.227  1.00 35.46           O
ATOM    196  N   GLU A  27      26.678  17.559  94.323  1.00 68.29           N
ATOM    197  CA  GLU A  27      27.851  18.270  93.892  1.00 68.29           C
ATOM    198  CB  GLU A  27      28.630  18.899  95.060  1.00 68.29           C
ATOM    199  CG  GLU A  27      29.879  19.663  94.615  1.00 68.29           C
ATOM    200  CD  GLU A  27      30.574  20.195  95.860  1.00 68.29           C
ATOM    201  OE1 GLU A  27      30.305  19.657  96.967  1.00 68.29           O
ATOM    202  OE2 GLU A  27      31.388  21.146  95.718  1.00 68.29           O
ATOM    203  C   GLU A  27      28.785  17.318  93.223  1.00 68.29           C
ATOM    204  O   GLU A  27      29.337  17.618  92.165  1.00 68.29           O
ATOM    205  N   SER A  28      28.977  16.132  93.824  1.00 76.17           N
ATOM    206  CA  SER A  28      29.897  15.175  93.287  1.00 76.17           C
ATOM    207  CB  SER A  28      30.044  13.916  94.152  1.00 76.17           C
ATOM    208  OG  SER A  28      30.713  14.238  95.359  1.00 76.17           O
ATOM    209  C   SER A  28      29.427  14.709  91.948  1.00 76.17           C
ATOM    210  O   SER A  28      30.244  14.471  91.061  1.00 76.17           O
ATOM    211  N   VAL A  29      28.103  14.545  91.762  1.00 92.27           N
ATOM    212  CA  VAL A  29      27.635  14.016  90.511  1.00 92.27           C
ATOM    213  CB  VAL A  29      26.168  13.681  90.488  1.00 92.27           C
ATOM    214  CG1 VAL A  29      25.337  14.971  90.511  1.00 92.27           C
ATOM    215  CG2 VAL A  29      25.902  12.797  89.257  1.00 92.27           C
ATOM    216  C   VAL A  29      27.929  14.965  89.387  1.00 92.27           C
ATOM    217  O   VAL A  29      28.385  14.545  88.324  1.00 92.27           O
ATOM    218  N   PHE A  30      27.671  16.272  89.592  1.00 47.05           N
ATOM    219  CA  PHE A  30      27.905  17.248  88.564  1.00 47.05           C
ATOM    220  CB  PHE A  30      27.327  18.632  88.898  1.00 47.05           C
ATOM    221  CG  PHE A  30      25.850  18.495  88.761  1.00 47.05           C
ATOM    222  CD1 PHE A  30      25.080  18.018  89.796  1.00 47.05           C
ATOM    223  CD2 PHE A  30      25.235  18.836  87.579  1.00 47.05           C
ATOM    224  CE1 PHE A  30      23.717  17.893  89.656  1.00 47.05           C
ATOM    225  CE2 PHE A  30      23.874  18.715  87.432  1.00 47.05           C
ATOM    226  CZ  PHE A  30      23.111  18.242  88.473  1.00 47.05           C
ATOM    227  C   PHE A  30      29.371  17.368  88.295  1.00 47.05           C
ATOM    228  O   PHE A  30      29.787  17.501  87.145  1.00 47.05           O
ATOM    229  N   ASN A  31      30.199  17.335  89.354  1.00 24.86           N
ATOM    230  CA  ASN A  31      31.615  17.459  89.160  1.00 24.86           C
ATOM    231  CB  ASN A  31      32.408  17.463  90.479  1.00 24.86           C
ATOM    232  CG  ASN A  31      32.149  18.793  91.171  1.00 24.86           C
ATOM    233  OD1 ASN A  31      32.271  19.857  90.566  1.00 24.86           O
ATOM    234  ND2 ASN A  31      31.774  18.732  92.476  1.00 24.86           N
ATOM    235  C   ASN A  31      32.091  16.297  88.345  1.00 24.86           C
ATOM    236  O   ASN A  31      32.918  16.460  87.449  1.00 24.86           O
ATOM    237  N   GLN A  32      31.572  15.087  88.631  1.00 87.09           N
ATOM    238  CA  GLN A  32      31.998  13.903  87.938  1.00 87.09           C
ATOM    239  CB  GLN A  32      31.393  12.613  88.512  1.00 87.09           C
ATOM    240  CG  GLN A  32      31.956  12.255  89.887  1.00 87.09           C
ATOM    241  CD  GLN A  32      33.426  11.895  89.699  1.00 87.09           C
ATOM    242  OE1 GLN A  32      34.167  11.731  90.667  1.00 87.09           O
ATOM    243  NE2 GLN A  32      33.863  11.769  88.418  1.00 87.09           N
ATOM    244  C   GLN A  32      31.631  13.973  86.487  1.00 87.09           C
ATOM    245  O   GLN A  32      32.415  13.565  85.632  1.00 87.09           O
ATOM    246  N   ILE A  33      30.426  14.482  86.157  1.00127.52           N
ATOM    247  CA  ILE A  33      30.037  14.542  84.774  1.00127.52           C
ATOM    248  CB  ILE A  33      28.597  14.939  84.553  1.00127.52           C
ATOM    249  CG1 ILE A  33      28.246  16.277  85.201  1.00127.52           C
ATOM    250  CG2 ILE A  33      27.680  13.795  84.987  1.00127.52           C
ATOM    251  CD1 ILE A  33      26.781  16.633  84.956  1.00127.52           C
ATOM    252  C   ILE A  33      30.952  15.443  84.010  1.00127.52           C
ATOM    253  O   ILE A  33      31.350  15.113  82.894  1.00127.52           O
ATOM    254  N   ALA A  34      31.324  16.600  84.585  1.00 35.68           N
ATOM    255  CA  ALA A  34      32.188  17.515  83.896  1.00 35.68           C
ATOM    256  CB  ALA A  34      32.479  18.786  84.711  1.00 35.68           C
ATOM    257  C   ALA A  34      33.502  16.839  83.638  1.00 35.68           C
ATOM    258  O   ALA A  34      34.098  17.014  82.576  1.00 35.68           O
ATOM    259  N   GLU A  35      33.994  16.058  84.618  1.00111.27           N
ATOM    260  CA  GLU A  35      35.268  15.408  84.493  1.00111.27           C
ATOM    261  CB  GLU A  35      35.704  14.701  85.787  1.00111.27           C
ATOM    262  CG  GLU A  35      37.139  14.175  85.729  1.00111.27           C
ATOM    263  CD  GLU A  35      38.074  15.377  85.726  0.00111.27           C
ATOM    264  OE1 GLU A  35      38.158  16.065  86.777  0.00111.27           O
ATOM    265  OE2 GLU A  35      38.710  15.627  84.667  0.00111.27           O
ATOM    266  C   GLU A  35      35.241  14.384  83.397  1.00111.27           C
ATOM    267  O   GLU A  35      36.164  14.320  82.587  1.00111.27           O
ATOM    268  N   ALA A  36      34.177  13.557  83.338  1.00 38.55           N
ATOM    269  CA  ALA A  36      34.081  12.506  82.362  1.00 38.55           C
ATOM    270  CB  ALA A  36      32.830  11.631  82.553  1.00 38.55           C
ATOM    271  C   ALA A  36      34.016  13.095  80.984  1.00 38.55           C
ATOM    272  O   ALA A  36      34.643  12.588  80.055  1.00 38.55           O
ATOM    273  N   ALA A  37      33.238  14.179  80.813  1.00 33.42           N
ATOM    274  CA  ALA A  37      33.082  14.797  79.526  1.00 33.42           C
ATOM    275  CB  ALA A  37      32.068  15.954  79.540  1.00 33.42           C
ATOM    276  C   ALA A  37      34.399  15.361  79.078  1.00 33.42           C
ATOM    277  O   ALA A  37      34.782  15.211  77.920  1.00 33.42           O
ATOM    278  N   LYS A  38      35.143  15.995  80.005  1.00 91.40           N
ATOM    279  CA  LYS A  38      36.393  16.647  79.706  1.00 91.40           C
ATOM    280  CB  LYS A  38      37.081  17.200  80.965  1.00 91.40           C
ATOM    281  CG  LYS A  38      38.506  17.694  80.703  1.00 91.40           C
ATOM    282  CD  LYS A  38      39.195  18.283  81.936  1.00 91.40           C
ATOM    283  CE  LYS A  38      40.699  18.488  81.745  1.00 91.40           C
ATOM    284  NZ  LYS A  38      41.325  18.887  83.026  1.00 91.40           N
ATOM    285  C   LYS A  38      37.345  15.640  79.145  1.00 91.40           C
ATOM    286  O   LYS A  38      38.111  15.940  78.229  1.00 91.40           O
ATOM    287  N   ALA A  39      37.335  14.428  79.731  1.00 45.85           N
ATOM    288  CA  ALA A  39      38.157  13.313  79.355  1.00 45.85           C
ATOM    289  CB  ALA A  39      37.997  12.115  80.305  1.00 45.85           C
ATOM    290  C   ALA A  39      37.773  12.865  77.980  1.00 45.85           C
ATOM    291  O   ALA A  39      38.618  12.387  77.226  1.00 45.85           O
ATOM    292  N   GLY A  40      36.484  12.999  77.610  1.00 35.99           N
ATOM    293  CA  GLY A  40      36.074  12.536  76.317  1.00 35.99           C
ATOM    294  C   GLY A  40      35.150  11.369  76.467  1.00 35.99           C
ATOM    295  O   GLY A  40      34.792  10.729  75.479  1.00 35.99           O
ATOM    296  N   ALA A  41      34.768  11.034  77.714  1.00 34.34           N
ATOM    297  CA  ALA A  41      33.823   9.972  77.927  1.00 34.34           C
ATOM    298  CB  ALA A  41      33.900   9.352  79.334  1.00 34.34           C
ATOM    299  C   ALA A  41      32.438  10.520  77.744  1.00 34.34           C
ATOM    300  O   ALA A  41      32.211  11.724  77.859  1.00 34.34           O
ATOM    301  N   GLU A  42      31.467   9.636  77.430  1.00 72.03           N
ATOM    302  CA  GLU A  42      30.105  10.067  77.277  1.00 72.03           C
ATOM    303  CB  GLU A  42      29.352   9.401  76.109  1.00 72.03           C
ATOM    304  CG  GLU A  42      29.904   9.747  74.725  1.00 72.03           C
ATOM    305  CD  GLU A  42      31.098   8.838  74.468  1.00 72.03           C
ATOM    306  OE1 GLU A  42      31.357   7.946  75.319  1.00 72.03           O
ATOM    307  OE2 GLU A  42      31.766   9.021  73.415  1.00 72.03           O
ATOM    308  C   GLU A  42      29.380   9.670  78.523  1.00 72.03           C
ATOM    309  O   GLU A  42      29.526   8.551  79.014  1.00 72.03           O
ATOM    310  N   THR A  43      28.576  10.597  79.078  1.00 45.59           N
ATOM    311  CA  THR A  43      27.834  10.268  80.257  1.00 45.59           C
ATOM    312  CB  THR A  43      27.778  11.390  81.254  1.00 45.59           C
ATOM    313  OG1 THR A  43      29.089  11.746  81.668  1.00 45.59           O
ATOM    314  CG2 THR A  43      26.941  10.938  82.461  1.00 45.59           C
ATOM    315  C   THR A  43      26.442   9.998  79.807  1.00 45.59           C
ATOM    316  O   THR A  43      25.830  10.817  79.123  1.00 45.59           O
ATOM    317  N   SER A  44      25.898   8.822  80.162  1.00 92.14           N
ATOM    318  CA  SER A  44      24.580   8.574  79.676  1.00 92.14           C
ATOM    319  CB  SER A  44      24.543   7.476  78.600  1.00 92.14           C
ATOM    320  OG  SER A  44      23.251   7.392  78.026  1.00 92.14           O
ATOM    321  C   SER A  44      23.702   8.182  80.819  1.00 92.14           C
ATOM    322  O   SER A  44      24.057   7.333  81.635  1.00 92.14           O
ATOM    323  N   ILE A  45      22.528   8.837  80.912  1.00 99.09           N
ATOM    324  CA  ILE A  45      21.558   8.522  81.918  1.00 99.09           C
ATOM    325  CB  ILE A  45      21.320   9.642  82.896  1.00 99.09           C
ATOM    326  CG1 ILE A  45      20.324   9.207  83.985  1.00 99.09           C
ATOM    327  CG2 ILE A  45      20.906  10.901  82.118  1.00 99.09           C
ATOM    328  CD1 ILE A  45      20.264  10.161  85.178  1.00 99.09           C
ATOM    329  C   ILE A  45      20.282   8.219  81.200  1.00 99.09           C
ATOM    330  O   ILE A  45      19.743   9.046  80.465  1.00 99.09           O
ATOM    331  N   PRO A  46      19.760   7.050  81.413  1.00 96.07           N
ATOM    332  CA  PRO A  46      18.592   6.682  80.672  1.00 96.07           C
ATOM    333  CD  PRO A  46      20.579   5.896  81.746  1.00 96.07           C
ATOM    334  CB  PRO A  46      18.395   5.189  80.924  1.00 96.07           C
ATOM    335  CG  PRO A  46      19.832   4.682  81.162  1.00 96.07           C
ATOM    336  C   PRO A  46      17.412   7.543  80.974  1.00 96.07           C
ATOM    337  O   PRO A  46      17.141   7.813  82.143  1.00 96.07           O
ATOM    338  N   SER A  47      16.721   7.961  79.896  1.00162.09           N
ATOM    339  CA  SER A  47      15.534   8.764  79.822  1.00162.09           C
ATOM    340  CB  SER A  47      14.402   8.307  80.765  1.00162.09           C
ATOM    341  OG  SER A  47      14.704   8.636  82.113  1.00162.09           O
ATOM    342  C   SER A  47      15.839  10.201  80.120  1.00162.09           C
ATOM    343  O   SER A  47      15.122  11.084  79.650  1.00162.09           O
ATOM    344  N   PHE A  48      16.894  10.486  80.913  1.00 82.07           N
ATOM    345  CA  PHE A  48      17.247  11.854  81.188  1.00 82.07           C
ATOM    346  CB  PHE A  48      18.172  11.978  82.415  1.00 82.07           C
ATOM    347  CG  PHE A  48      18.492  13.418  82.638  1.00 82.07           C
ATOM    348  CD1 PHE A  48      17.598  14.239  83.284  1.00 82.07           C
ATOM    349  CD2 PHE A  48      19.691  13.946  82.217  1.00 82.07           C
ATOM    350  CE1 PHE A  48      17.889  15.565  83.498  1.00 82.07           C
ATOM    351  CE2 PHE A  48      19.989  15.273  82.429  1.00 82.07           C
ATOM    352  CZ  PHE A  48      19.086  16.087  83.070  1.00 82.07           C
ATOM    353  C   PHE A  48      17.946  12.468  80.011  1.00 82.07           C
ATOM    354  O   PHE A  48      17.513  13.491  79.481  1.00 82.07           O
ATOM    355  N   GLY A  49      19.035  11.818  79.534  1.00 31.56           N
ATOM    356  CA  GLY A  49      19.783  12.370  78.433  1.00 31.56           C
ATOM    357  C   GLY A  49      21.236  12.014  78.576  1.00 31.56           C
ATOM    358  O   GLY A  49      21.637  11.312  79.505  1.00 31.56           O
ATOM    359  N   LYS A  50      22.073  12.501  77.632  1.00125.18           N
ATOM    360  CA  LYS A  50      23.473  12.200  77.691  1.00125.18           C
ATOM    361  CB  LYS A  50      23.966  11.248  76.588  1.00125.18           C
ATOM    362  CG  LYS A  50      23.406   9.827  76.682  1.00125.18           C
ATOM    363  CD  LYS A  50      21.955   9.690  76.224  1.00125.18           C
ATOM    364  CE  LYS A  50      21.809   9.691  74.701  1.00125.18           C
ATOM    365  NZ  LYS A  50      22.659   8.631  74.110  1.00125.18           N
ATOM    366  C   LYS A  50      24.258  13.464  77.525  1.00125.18           C
ATOM    367  O   LYS A  50      23.779  14.446  76.959  1.00125.18           O
ATOM    368  N   PHE A  51      25.501  13.455  78.051  1.00 65.12           N
ATOM    369  CA  PHE A  51      26.410  14.561  77.950  1.00 65.12           C
ATOM    370  CB  PHE A  51      26.943  15.057  79.308  1.00 65.12           C
ATOM    371  CG  PHE A  51      25.847  15.664  80.113  1.00 65.12           C
ATOM    372  CD1 PHE A  51      24.988  14.873  80.843  1.00 65.12           C
ATOM    373  CD2 PHE A  51      25.691  17.031  80.158  1.00 65.12           C
ATOM    374  CE1 PHE A  51      23.982  15.437  81.591  1.00 65.12           C
ATOM    375  CE2 PHE A  51      24.688  17.600  80.905  1.00 65.12           C
ATOM    376  CZ  PHE A  51      23.829  16.802  81.622  1.00 65.12           C
ATOM    377  C   PHE A  51      27.624  14.046  77.240  1.00 65.12           C
ATOM    378  O   PHE A  51      28.081  12.935  77.511  1.00 65.12           O
ATOM    379  N   LYS A  52      28.179  14.843  76.301  1.00 86.92           N
ATOM    380  CA  LYS A  52      29.362  14.404  75.616  1.00 86.92           C
ATOM    381  CB  LYS A  52      29.076  13.522  74.388  1.00 86.92           C
ATOM    382  CG  LYS A  52      28.393  14.281  73.248  1.00 86.92           C
ATOM    383  CD  LYS A  52      28.440  13.546  71.906  1.00 86.92           C
ATOM    384  CE  LYS A  52      27.767  14.312  70.766  1.00 86.92           C
ATOM    385  NZ  LYS A  52      27.856  13.531  69.512  1.00 86.92           N
ATOM    386  C   LYS A  52      30.098  15.605  75.109  1.00 86.92           C
ATOM    387  O   LYS A  52      29.590  16.725  75.135  1.00 86.92           O
ATOM    388  N   VAL A  53      31.346  15.391  74.649  1.00 47.92           N
ATOM    389  CA  VAL A  53      32.101  16.462  74.068  1.00 47.92           C
ATOM    390  CB  VAL A  53      33.570  16.423  74.363  1.00 47.92           C
ATOM    391  CG1 VAL A  53      34.277  17.466  73.481  1.00 47.92           C
ATOM    392  CG2 VAL A  53      33.754  16.689  75.862  1.00 47.92           C
ATOM    393  C   VAL A  53      31.926  16.349  72.591  1.00 47.92           C
ATOM    394  O   VAL A  53      31.915  15.251  72.037  1.00 47.92           O
ATOM    395  N   LYS A  54      31.752  17.500  71.914  1.00100.31           N
ATOM    396  CA  LYS A  54      31.525  17.456  70.502  1.00100.31           C
ATOM    397  CB  LYS A  54      30.170  18.076  70.125  1.00100.31           C
ATOM    398  CG  LYS A  54      29.611  17.586  68.795  1.00100.31           C
ATOM    399  CD  LYS A  54      28.135  17.941  68.602  1.00100.31           C
ATOM    400  CE  LYS A  54      27.193  17.193  69.550  1.00100.31           C
ATOM    401  NZ  LYS A  54      25.794  17.608  69.306  1.00100.31           N
ATOM    402  C   LYS A  54      32.615  18.245  69.851  1.00100.31           C
ATOM    403  O   LYS A  54      33.004  19.306  70.338  1.00100.31           O
ATOM    404  N   ASP A  55      33.157  17.723  68.735  1.00 78.07           N
ATOM    405  CA  ASP A  55      34.237  18.381  68.061  1.00 78.07           C
ATOM    406  CB  ASP A  55      35.015  17.440  67.126  1.00 78.07           C
ATOM    407  CG  ASP A  55      36.282  18.154  66.684  1.00 78.07           C
ATOM    408  OD1 ASP A  55      36.665  19.147  67.358  1.00 78.07           O
ATOM    409  OD2 ASP A  55      36.880  17.720  65.663  1.00 78.07           O
ATOM    410  C   ASP A  55      33.698  19.500  67.222  1.00 78.07           C
ATOM    411  O   ASP A  55      32.579  19.428  66.718  1.00 78.07           O
ATOM    412  N   THR A  56      34.489  20.587  67.077  1.00130.47           N
ATOM    413  CA  THR A  56      34.127  21.669  66.203  1.00130.47           C
ATOM    414  CB  THR A  56      33.843  22.958  66.921  1.00130.47           C
ATOM    415  OG1 THR A  56      35.005  23.419  67.594  1.00130.47           O
ATOM    416  CG2 THR A  56      32.712  22.712  67.932  1.00130.47           C
ATOM    417  C   THR A  56      35.315  21.904  65.309  1.00130.47           C
ATOM    418  O   THR A  56      36.403  22.212  65.792  1.00130.47           O
ATOM    419  N   PRO A  57      35.140  21.738  64.021  1.00166.25           N
ATOM    420  CA  PRO A  57      36.216  21.850  63.066  1.00166.25           C
ATOM    421  CD  PRO A  57      33.843  21.946  63.401  1.00166.25           C
ATOM    422  CB  PRO A  57      35.555  21.726  61.696  1.00166.25           C
ATOM    423  CG  PRO A  57      34.149  22.306  61.936  1.00166.25           C
ATOM    424  C   PRO A  57      37.077  23.076  63.135  1.00166.25           C
ATOM    425  O   PRO A  57      38.200  22.989  63.608  1.00166.25           O
ATOM    426  N   GLU A  58      36.585  24.239  62.690  1.00117.26           N
ATOM    427  CA  GLU A  58      37.372  25.436  62.698  1.00117.26           C
ATOM    428  CB  GLU A  58      38.586  25.456  61.743  1.00117.26           C
ATOM    429  CG  GLU A  58      39.824  24.716  62.254  1.00117.26           C
ATOM    430  CD  GLU A  58      40.962  24.944  61.270  1.00117.26           C
ATOM    431  OE1 GLU A  58      40.751  24.695  60.053  1.00117.26           O
ATOM    432  OE2 GLU A  58      42.057  25.375  61.723  1.00117.26           O
ATOM    433  C   GLU A  58      36.446  26.475  62.200  1.00117.26           C
ATOM    434  O   GLU A  58      35.461  26.166  61.531  1.00117.26           O
ATOM    435  N   ARG A  59      36.721  27.742  62.534  1.00 71.34           N
ATOM    436  CA  ARG A  59      35.836  28.750  62.052  1.00 71.34           C
ATOM    437  CB  ARG A  59      34.566  28.862  62.909  1.00 71.34           C
ATOM    438  CG  ARG A  59      34.859  29.187  64.374  1.00 71.34           C
ATOM    439  CD  ARG A  59      33.646  29.004  65.287  1.00 71.34           C
ATOM    440  NE  ARG A  59      34.001  29.539  66.632  1.00 71.34           N
ATOM    441  CZ  ARG A  59      34.609  28.740  67.555  1.00 71.34           C
ATOM    442  NH1 ARG A  59      34.955  27.461  67.227  1.00 71.34           N
ATOM    443  NH2 ARG A  59      34.883  29.222  68.803  1.00 71.34           N
ATOM    444  C   ARG A  59      36.563  30.047  62.120  1.00 71.34           C
ATOM    445  O   ARG A  59      37.463  30.222  62.938  1.00 71.34           O
ATOM    446  N   GLU A  60      36.202  30.992  61.235  1.00 39.58           N
ATOM    447  CA  GLU A  60      36.848  32.267  61.298  1.00 39.58           C
ATOM    448  CB  GLU A  60      36.702  33.131  60.033  1.00 39.58           C
ATOM    449  CG  GLU A  60      37.495  32.610  58.834  0.00 39.58           C
ATOM    450  CD  GLU A  60      37.291  33.589  57.686  0.00 39.58           C
ATOM    451  OE1 GLU A  60      37.682  34.776  57.844  0.00 39.58           O
ATOM    452  OE2 GLU A  60      36.734  33.165  56.638  0.00 39.58           O
ATOM    453  C   GLU A  60      36.239  33.012  62.436  1.00 39.58           C
ATOM    454  O   GLU A  60      35.067  32.833  62.764  1.00 39.58           O
ATOM    455  N   GLY A  61      37.050  33.865  63.081  1.00 40.84           N
ATOM    456  CA  GLY A  61      36.586  34.655  64.178  1.00 40.84           C
ATOM    457  C   GLY A  61      37.173  36.004  63.972  1.00 40.84           C
ATOM    458  O   GLY A  61      37.891  36.230  63.000  1.00 40.84           O
ATOM    459  N   ARG A  62      36.866  36.947  64.880  1.00 63.83           N
ATOM    460  CA  ARG A  62      37.402  38.263  64.725  1.00 63.83           C
ATOM    461  CB  ARG A  62      36.329  39.278  64.304  1.00 63.83           C
ATOM    462  CG  ARG A  62      36.888  40.590  63.758  1.00 63.83           C
ATOM    463  CD  ARG A  62      35.830  41.417  63.026  1.00 63.83           C
ATOM    464  NE  ARG A  62      35.293  40.548  61.941  1.00 63.83           N
ATOM    465  CZ  ARG A  62      34.722  41.095  60.827  1.00 63.83           C
ATOM    466  NH1 ARG A  62      34.663  42.449  60.683  1.00 63.83           N
ATOM    467  NH2 ARG A  62      34.214  40.279  59.855  1.00 63.83           N
ATOM    468  C   ARG A  62      37.957  38.672  66.052  1.00 63.83           C
ATOM    469  O   ARG A  62      37.458  38.265  67.100  1.00 63.83           O
ATOM    470  N   ASN A  63      39.030  39.488  66.034  1.00 46.48           N
ATOM    471  CA  ASN A  63      39.634  39.929  67.258  1.00 46.48           C
ATOM    472  CB  ASN A  63      41.148  40.179  67.113  1.00 46.48           C
ATOM    473  CG  ASN A  63      41.778  40.324  68.490  1.00 46.48           C
ATOM    474  OD1 ASN A  63      41.330  41.118  69.316  1.00 46.48           O
ATOM    475  ND2 ASN A  63      42.858  39.537  68.743  1.00 46.48           N
ATOM    476  C   ASN A  63      38.968  41.222  67.596  1.00 46.48           C
ATOM    477  O   ASN A  63      38.934  42.142  66.783  1.00 46.48           O
ATOM    478  N   PRO A  64      38.391  41.319  68.757  1.00159.77           N
ATOM    479  CA  PRO A  64      37.709  42.533  69.091  1.00159.77           C
ATOM    480  CD  PRO A  64      37.825  40.166  69.438  1.00159.77           C
ATOM    481  CB  PRO A  64      36.940  42.233  70.375  1.00159.77           C
ATOM    482  CG  PRO A  64      36.658  40.722  70.274  1.00159.77           C
ATOM    483  C   PRO A  64      38.597  43.733  69.165  1.00159.77           C
ATOM    484  O   PRO A  64      38.181  44.803  68.722  1.00159.77           O
ATOM    485  N   ALA A  65      39.799  43.603  69.758  1.00 43.75           N
ATOM    486  CA  ALA A  65      40.646  44.756  69.864  1.00 43.75           C
ATOM    487  CB  ALA A  65      41.850  44.519  70.791  1.00 43.75           C
ATOM    488  C   ALA A  65      41.182  45.165  68.524  1.00 43.75           C
ATOM    489  O   ALA A  65      41.040  46.318  68.117  1.00 43.75           O
ATOM    490  N   THR A  66      41.806  44.212  67.802  1.00 43.80           N
ATOM    491  CA  THR A  66      42.428  44.497  66.536  1.00 43.80           C
ATOM    492  CB  THR A  66      43.341  43.399  66.073  1.00 43.80           C
ATOM    493  OG1 THR A  66      42.609  42.201  65.861  1.00 43.80           O
ATOM    494  CG2 THR A  66      44.417  43.176  67.148  1.00 43.80           C
ATOM    495  C   THR A  66      41.403  44.717  65.471  1.00 43.80           C
ATOM    496  O   THR A  66      41.514  45.641  64.668  1.00 43.80           O
ATOM    497  N   GLY A  67      40.365  43.865  65.442  1.00 16.08           N
ATOM    498  CA  GLY A  67      39.357  43.959  64.428  1.00 16.08           C
ATOM    499  C   GLY A  67      39.791  43.096  63.286  1.00 16.08           C
ATOM    500  O   GLY A  67      39.093  42.979  62.280  1.00 16.08           O
ATOM    501  N   ALA A  68      40.973  42.465  63.413  1.00 26.52           N
ATOM    502  CA  ALA A  68      41.469  41.630  62.358  1.00 26.52           C
ATOM    503  CB  ALA A  68      42.971  41.321  62.475  1.00 26.52           C
ATOM    504  C   ALA A  68      40.739  40.327  62.378  1.00 26.52           C
ATOM    505  O   ALA A  68      40.310  39.850  63.428  1.00 26.52           O
ATOM    506  N   THR A  69      40.568  39.721  61.187  1.00 98.46           N
ATOM    507  CA  THR A  69      39.912  38.449  61.123  1.00 98.46           C
ATOM    508  CB  THR A  69      39.322  38.139  59.778  1.00 98.46           C
ATOM    509  OG1 THR A  69      40.346  38.081  58.795  1.00 98.46           O
ATOM    510  CG2 THR A  69      38.305  39.236  59.423  1.00 98.46           C
ATOM    511  C   THR A  69      40.941  37.409  61.434  1.00 98.46           C
ATOM    512  O   THR A  69      42.117  37.572  61.113  1.00 98.46           O
ATOM    513  N   ILE A  70      40.519  36.313  62.098  1.00 41.44           N
ATOM    514  CA  ILE A  70      41.433  35.265  62.459  1.00 41.44           C
ATOM    515  CB  ILE A  70      41.842  35.331  63.908  1.00 41.44           C
ATOM    516  CG1 ILE A  70      42.556  36.665  64.190  1.00 41.44           C
ATOM    517  CG2 ILE A  70      42.703  34.103  64.252  1.00 41.44           C
ATOM    518  CD1 ILE A  70      42.764  36.941  65.678  1.00 41.44           C
ATOM    519  C   ILE A  70      40.743  33.953  62.226  1.00 41.44           C
ATOM    520  O   ILE A  70      39.516  33.884  62.192  1.00 41.44           O
ATOM    521  N   LYS A  71      41.521  32.872  62.012  1.00 89.48           N
ATOM    522  CA  LYS A  71      40.931  31.577  61.839  1.00 89.48           C
ATOM    523  CB  LYS A  71      41.615  30.732  60.754  1.00 89.48           C
ATOM    524  CG  LYS A  71      40.889  29.421  60.452  1.00 89.48           C
ATOM    525  CD  LYS A  71      41.352  28.754  59.156  1.00 89.48           C
ATOM    526  CE  LYS A  71      40.920  29.505  57.895  1.00 89.48           C
ATOM    527  NZ  LYS A  71      39.444  29.551  57.821  1.00 89.48           N
ATOM    528  C   LYS A  71      41.080  30.864  63.142  1.00 89.48           C
ATOM    529  O   LYS A  71      42.152  30.853  63.746  1.00 89.48           O
ATOM    530  N   ILE A  72      39.993  30.228  63.612  1.00 48.71           N
ATOM    531  CA  ILE A  72      40.059  29.581  64.885  1.00 48.71           C
ATOM    532  CB  ILE A  72      38.843  29.794  65.742  1.00 48.71           C
ATOM    533  CG1 ILE A  72      38.666  31.286  66.065  1.00 48.71           C
ATOM    534  CG2 ILE A  72      38.983  28.913  66.995  1.00 48.71           C
ATOM    535  CD1 ILE A  72      37.338  31.602  66.750  1.00 48.71           C
ATOM    536  C   ILE A  72      40.186  28.119  64.645  1.00 48.71           C
ATOM    537  O   ILE A  72      39.458  27.532  63.845  1.00 48.71           O
ATOM    538  N   ALA A  73      41.159  27.509  65.342  1.00 39.38           N
ATOM    539  CA  ALA A  73      41.432  26.113  65.219  1.00 39.38           C
ATOM    540  CB  ALA A  73      42.755  25.688  65.880  1.00 39.38           C
ATOM    541  C   ALA A  73      40.321  25.358  65.873  1.00 39.38           C
ATOM    542  O   ALA A  73      39.479  25.922  66.569  1.00 39.38           O
ATOM    543  N   ALA A  74      40.290  24.038  65.633  1.00 41.26           N
ATOM    544  CA  ALA A  74      39.239  23.204  66.135  1.00 41.26           C
ATOM    545  CB  ALA A  74      39.384  21.725  65.730  1.00 41.26           C
ATOM    546  C   ALA A  74      39.244  23.245  67.628  1.00 41.26           C
ATOM    547  O   ALA A  74      40.287  23.427  68.252  1.00 41.26           O
ATOM    548  N   SER A  75      38.045  23.102  68.232  1.00 46.66           N
ATOM    549  CA  SER A  75      37.899  23.079  69.658  1.00 46.66           C
ATOM    550  CB  SER A  75      37.523  24.434  70.283  1.00 46.66           C
ATOM    551  OG  SER A  75      36.189  24.778  69.942  1.00 46.66           O
ATOM    552  C   SER A  75      36.773  22.144  69.952  1.00 46.66           C
ATOM    553  O   SER A  75      36.147  21.612  69.037  1.00 46.66           O
ATOM    554  N   LYS A  76      36.504  21.890  71.249  1.00 62.96           N
ATOM    555  CA  LYS A  76      35.430  21.000  71.583  1.00 62.96           C
ATOM    556  CB  LYS A  76      35.906  19.667  72.186  1.00 62.96           C
ATOM    557  CG  LYS A  76      36.731  18.856  71.182  1.00 62.96           C
ATOM    558  CD  LYS A  76      37.478  17.662  71.779  1.00 62.96           C
ATOM    559  CE  LYS A  76      36.816  16.318  71.473  1.00 62.96           C
ATOM    560  NZ  LYS A  76      37.710  15.211  71.878  1.00 62.96           N
ATOM    561  C   LYS A  76      34.534  21.688  72.562  1.00 62.96           C
ATOM    562  O   LYS A  76      34.963  22.581  73.291  1.00 62.96           O
ATOM    563  N   LYS A  77      33.239  21.306  72.566  1.00 39.97           N
ATOM    564  CA  LYS A  77      32.285  21.901  73.459  1.00 39.97           C
ATOM    565  CB  LYS A  77      31.297  22.840  72.745  1.00 39.97           C
ATOM    566  CG  LYS A  77      31.980  24.012  72.040  1.00 39.97           C
ATOM    567  CD  LYS A  77      31.086  24.702  71.008  1.00 39.97           C
ATOM    568  CE  LYS A  77      31.769  25.868  70.290  1.00 39.97           C
ATOM    569  NZ  LYS A  77      30.857  26.437  69.272  1.00 39.97           N
ATOM    570  C   LYS A  77      31.465  20.792  74.053  1.00 39.97           C
ATOM    571  O   LYS A  77      31.319  19.728  73.454  1.00 39.97           O
ATOM    572  N   LEU A  78      30.920  21.004  75.270  1.00 96.28           N
ATOM    573  CA  LEU A  78      30.092  19.990  75.861  1.00 96.28           C
ATOM    574  CB  LEU A  78      29.891  20.102  77.382  1.00 96.28           C
ATOM    575  CG  LEU A  78      29.321  21.443  77.868  1.00 96.28           C
ATOM    576  CD1 LEU A  78      29.075  21.389  79.381  1.00 96.28           C
ATOM    577  CD2 LEU A  78      30.222  22.624  77.469  1.00 96.28           C
ATOM    578  C   LEU A  78      28.743  20.042  75.213  1.00 96.28           C
ATOM    579  O   LEU A  78      28.287  21.104  74.791  1.00 96.28           O
ATOM    580  N   THR A  79      28.077  18.874  75.091  1.00107.50           N
ATOM    581  CA  THR A  79      26.786  18.840  74.463  1.00107.50           C
ATOM    582  CB  THR A  79      26.824  18.291  73.066  1.00107.50           C
ATOM    583  OG1 THR A  79      27.255  16.938  73.083  1.00107.50           O
ATOM    584  CG2 THR A  79      27.792  19.145  72.230  1.00107.50           C
ATOM    585  C   THR A  79      25.877  17.961  75.267  1.00107.50           C
ATOM    586  O   THR A  79      26.311  16.999  75.900  1.00107.50           O
ATOM    587  N   PHE A  80      24.568  18.290  75.251  1.00 59.13           N
ATOM    588  CA  PHE A  80      23.579  17.551  75.983  1.00 59.13           C
ATOM    589  CB  PHE A  80      22.918  18.427  77.067  1.00 59.13           C
ATOM    590  CG  PHE A  80      21.836  17.673  77.761  1.00 59.13           C
ATOM    591  CD1 PHE A  80      22.132  16.719  78.707  1.00 59.13           C
ATOM    592  CD2 PHE A  80      20.517  17.948  77.483  1.00 59.13           C
ATOM    593  CE1 PHE A  80      21.126  16.034  79.348  1.00 59.13           C
ATOM    594  CE2 PHE A  80      19.507  17.267  78.121  1.00 59.13           C
ATOM    595  CZ  PHE A  80      19.811  16.306  79.055  1.00 59.13           C
ATOM    596  C   PHE A  80      22.519  17.111  75.021  1.00 59.13           C
ATOM    597  O   PHE A  80      22.088  17.878  74.162  1.00 59.13           O
ATOM    598  N   THR A  81      22.096  15.835  75.122  1.00112.18           N
ATOM    599  CA  THR A  81      21.024  15.352  74.298  1.00112.18           C
ATOM    600  CB  THR A  81      21.420  14.218  73.398  1.00112.18           C
ATOM    601  OG1 THR A  81      21.826  13.095  74.166  1.00112.18           O
ATOM    602  CG2 THR A  81      22.576  14.683  72.500  1.00112.18           C
ATOM    603  C   THR A  81      19.986  14.832  75.240  1.00112.18           C
ATOM    604  O   THR A  81      20.246  13.928  76.032  1.00112.18           O
ATOM    605  N   PRO A  82      18.811  15.393  75.179  1.00124.28           N
ATOM    606  CA  PRO A  82      17.788  14.953  76.088  1.00124.28           C
ATOM    607  CD  PRO A  82      18.706  16.819  74.905  1.00124.28           C
ATOM    608  CB  PRO A  82      16.735  16.058  76.108  1.00124.28           C
ATOM    609  CG  PRO A  82      17.544  17.325  75.778  1.00124.28           C
ATOM    610  C   PRO A  82      17.252  13.605  75.733  1.00124.28           C
ATOM    611  O   PRO A  82      17.192  13.276  74.549  1.00124.28           O
ATOM    612  N   GLY A  83      16.851  12.819  76.753  1.00 18.62           N
ATOM    613  CA  GLY A  83      16.316  11.507  76.533  1.00 18.62           C
ATOM    614  C   GLY A  83      14.871  11.662  76.188  1.00 18.62           C
ATOM    615  O   GLY A  83      14.309  12.749  76.296  1.00 18.62           O
ATOM    616  N   LYS A  84      14.229  10.549  75.785  1.00 57.86           N
ATOM    617  CA  LYS A  84      12.863  10.576  75.349  1.00 57.86           C
ATOM    618  CB  LYS A  84      12.356   9.222  74.829  1.00 57.86           C
ATOM    619  CG  LYS A  84      10.896   9.284  74.374  1.00 57.86           C
ATOM    620  CD  LYS A  84      10.410   8.048  73.613  1.00 57.86           C
ATOM    621  CE  LYS A  84      10.732   8.063  72.117  1.00 57.86           C
ATOM    622  NZ  LYS A  84      10.219   6.827  71.485  1.00 57.86           N
ATOM    623  C   LYS A  84      11.958  10.986  76.470  1.00 57.86           C
ATOM    624  O   LYS A  84      11.010  11.740  76.256  1.00 57.86           O
ATOM    625  N   ALA A  85      12.218  10.499  77.697  1.00 23.47           N
ATOM    626  CA  ALA A  85      11.332  10.810  78.785  1.00 23.47           C
ATOM    627  CB  ALA A  85      11.762  10.142  80.103  1.00 23.47           C
ATOM    628  C   ALA A  85      11.332  12.287  79.017  1.00 23.47           C
ATOM    629  O   ALA A  85      10.280  12.898  79.203  1.00 23.47           O
ATOM    630  N   VAL A  86      12.527  12.903  79.003  1.00 36.17           N
ATOM    631  CA  VAL A  86      12.648  14.311  79.250  1.00 36.17           C
ATOM    632  CB  VAL A  86      14.082  14.747  79.280  1.00 36.17           C
ATOM    633  CG1 VAL A  86      14.126  16.276  79.394  1.00 36.17           C
ATOM    634  CG2 VAL A  86      14.789  14.011  80.430  1.00 36.17           C
ATOM    635  C   VAL A  86      11.970  15.079  78.156  1.00 36.17           C
ATOM    636  O   VAL A  86      11.230  16.030  78.405  1.00 36.17           O
ATOM    637  N   LYS A  87      12.195  14.642  76.908  1.00101.90           N
ATOM    638  CA  LYS A  87      11.764  15.315  75.718  1.00101.90           C
ATOM    639  CB  LYS A  87      12.314  14.660  74.438  1.00101.90           C
ATOM    640  CG  LYS A  87      13.832  14.784  74.289  1.00101.90           C
ATOM    641  CD  LYS A  87      14.410  13.892  73.187  1.00101.90           C
ATOM    642  CE  LYS A  87      13.959  14.298  71.780  1.00101.90           C
ATOM    643  NZ  LYS A  87      14.561  13.396  70.774  1.00101.90           N
ATOM    644  C   LYS A  87      10.281  15.367  75.585  1.00101.90           C
ATOM    645  O   LYS A  87       9.767  16.304  74.983  1.00101.90           O
ATOM    646  N   ASP A  88       9.551  14.377  76.127  1.00152.23           N
ATOM    647  CA  ASP A  88       8.149  14.267  75.841  1.00152.23           C
ATOM    648  CB  ASP A  88       7.536  12.964  76.381  1.00152.23           C
ATOM    649  CG  ASP A  88       8.108  11.812  75.567  1.00152.23           C
ATOM    650  OD1 ASP A  88       8.672  12.085  74.473  1.00152.23           O
ATOM    651  OD2 ASP A  88       7.986  10.645  76.025  1.00152.23           O
ATOM    652  C   ASP A  88       7.298  15.405  76.351  1.00152.23           C
ATOM    653  O   ASP A  88       6.631  15.254  77.375  1.00152.23           O
ATOM    654  N   ALA A  89       7.270  16.568  75.643  1.00101.76           N
ATOM    655  CA  ALA A  89       6.241  17.513  75.948  1.00101.76           C
ATOM    656  CB  ALA A  89       6.217  18.728  75.004  1.00101.76           C
ATOM    657  C   ALA A  89       5.020  16.690  75.677  1.00101.76           C
ATOM    658  O   ALA A  89       4.953  16.028  74.644  1.00101.76           O
ATOM    659  N   LEU A  90       4.034  16.676  76.594  1.00111.83           N
ATOM    660  CA  LEU A  90       2.907  15.803  76.396  1.00111.83           C
ATOM    661  CB  LEU A  90       2.073  15.553  77.664  1.00111.83           C
ATOM    662  CG  LEU A  90       2.827  14.720  78.716  1.00111.83           C
ATOM    663  CD1 LEU A  90       3.020  13.265  78.253  1.00111.83           C
ATOM    664  CD2 LEU A  90       4.150  15.395  79.108  1.00111.83           C
ATOM    665  C   LEU A  90       1.997  16.364  75.359  1.00111.83           C
ATOM    666  O   LEU A  90       1.752  17.567  75.310  1.00111.83           O
ATOM    667  N   ASN A  91       1.475  15.475  74.490  1.00230.46           N
ATOM    668  CA  ASN A  91       0.578  15.891  73.455  1.00230.46           C
ATOM    669  CB  ASN A  91       1.293  16.375  72.180  1.00230.46           C
ATOM    670  CG  ASN A  91       2.118  15.223  71.623  1.00230.46           C
ATOM    671  OD1 ASN A  91       1.601  14.346  70.931  1.00230.46           O
ATOM    672  ND2 ASN A  91       3.442  15.225  71.930  1.00230.46           N
ATOM    673  C   ASN A  91      -0.256  14.714  73.081  1.00230.46           C
ATOM    674  O   ASN A  91      -0.084  13.616  73.610  1.00230.46           O
ATOM    675  N   GLY A  92      -1.209  14.931  72.157  1.00 34.90           N
ATOM    676  CA  GLY A  92      -2.046  13.856  71.726  1.00 34.90           C
ATOM    677  C   GLY A  92      -3.401  14.449  71.368  1.00 34.90           C
ATOM    678  O   GLY A  92      -3.519  15.703  71.363  1.00 34.90           O
ATOM    679  OXT GLY A  92      -4.338  13.651  71.094  1.00 34.90           O
TER     680      GLY A  92
ATOM    681  N   MET B  93      31.129   6.554  81.157  1.00127.43           N
ATOM    682  CA  MET B  93      30.020   6.748  82.111  1.00127.43           C
ATOM    683  CB  MET B  93      30.073   8.170  82.693  1.00127.43           C
ATOM    684  CG  MET B  93      31.333   8.442  83.516  1.00127.43           C
ATOM    685  SD  MET B  93      31.421   7.538  85.089  1.00127.43           S
ATOM    686  CE  MET B  93      30.340   8.690  85.987  1.00127.43           C
ATOM    687  C   MET B  93      28.799   6.628  81.297  1.00127.43           C
ATOM    688  O   MET B  93      27.856   7.411  81.403  1.00127.43           O
ATOM    689  N   THR B  94      28.787   5.564  80.486  1.00 35.03           N
ATOM    690  CA  THR B  94      27.683   5.308  79.634  1.00 35.03           C
ATOM    691  CB  THR B  94      27.830   4.031  78.860  1.00 35.03           C
ATOM    692  OG1 THR B  94      28.999   4.077  78.056  1.00 35.03           O
ATOM    693  CG2 THR B  94      26.587   3.846  77.974  1.00 35.03           C
ATOM    694  C   THR B  94      26.541   5.155  80.562  1.00 35.03           C
ATOM    695  O   THR B  94      25.397   5.436  80.213  1.00 35.03           O
ATOM    696  N   THR B  95      26.814   4.703  81.799  1.00150.66           N
ATOM    697  CA  THR B  95      25.654   4.487  82.590  1.00150.66           C
ATOM    698  CB  THR B  95      25.445   3.041  82.933  1.00150.66           C
ATOM    699  OG1 THR B  95      24.181   2.859  83.555  1.00150.66           O
ATOM    700  CG2 THR B  95      26.572   2.589  83.879  1.00150.66           C
ATOM    701  C   THR B  95      25.633   5.230  83.878  1.00150.66           C
ATOM    702  O   THR B  95      26.649   5.639  84.442  1.00150.66           O
ATOM    703  N   THR B  96      24.387   5.392  84.358  1.00109.18           N
ATOM    704  CA  THR B  96      24.028   6.015  85.591  1.00109.18           C
ATOM    705  CB  THR B  96      22.543   6.076  85.787  0.00109.18           C
ATOM    706  OG1 THR B  96      22.009   4.763  85.884  1.00109.18           O
ATOM    707  CG2 THR B  96      21.928   6.805  84.582  1.00109.18           C
ATOM    708  C   THR B  96      24.579   5.181  86.698  1.00109.18           C
ATOM    709  O   THR B  96      25.022   5.695  87.721  1.00109.18           O
ATOM    710  N   ASN B  97      24.567   3.851  86.521  1.00 61.73           N
ATOM    711  CA  ASN B  97      25.018   2.984  87.567  1.00 61.73           C
ATOM    712  CB  ASN B  97      24.947   1.501  87.169  1.00 61.73           C
ATOM    713  CG  ASN B  97      25.161   0.658  88.417  1.00 61.73           C
ATOM    714  OD1 ASN B  97      26.246   0.638  88.996  1.00 61.73           O
ATOM    715  ND2 ASN B  97      24.090  -0.060  88.851  1.00 61.73           N
ATOM    716  C   ASN B  97      26.441   3.327  87.872  1.00 61.73           C
ATOM    717  O   ASN B  97      26.844   3.352  89.034  1.00 61.73           O
ATOM    718  N   GLU B  98      27.240   3.603  86.824  1.00 35.31           N
ATOM    719  CA  GLU B  98      28.629   3.923  86.993  1.00 35.31           C
ATOM    720  CB  GLU B  98      29.382   4.041  85.655  1.00 35.31           C
ATOM    721  CG  GLU B  98      29.473   2.715  84.895  1.00 35.31           C
ATOM    722  CD  GLU B  98      30.234   2.963  83.601  1.00 35.31           C
ATOM    723  OE1 GLU B  98      31.480   3.125  83.680  1.00 35.31           O
ATOM    724  OE2 GLU B  98      29.584   3.003  82.522  1.00 35.31           O
ATOM    725  C   GLU B  98      28.780   5.232  87.710  1.00 35.31           C
ATOM    726  O   GLU B  98      29.649   5.371  88.569  1.00 35.31           O
ATOM    727  N   ILE B  99      27.946   6.236  87.374  1.00 81.44           N
ATOM    728  CA  ILE B  99      28.084   7.526  87.992  1.00 81.44           C
ATOM    729  CB  ILE B  99      27.214   8.596  87.390  1.00 81.44           C
ATOM    730  CG1 ILE B  99      27.706   9.983  87.830  1.00 81.44           C
ATOM    731  CG2 ILE B  99      25.752   8.331  87.777  1.00 81.44           C
ATOM    732  CD1 ILE B  99      27.076  11.128  87.038  1.00 81.44           C
ATOM    733  C   ILE B  99      27.769   7.422  89.454  1.00 81.44           C
ATOM    734  O   ILE B  99      28.428   8.045  90.285  1.00 81.44           O
ATOM    735  N   ALA B 100      26.741   6.628  89.806  1.00 29.87           N
ATOM    736  CA  ALA B 100      26.319   6.490  91.173  1.00 29.87           C
ATOM    737  CB  ALA B 100      25.109   5.554  91.333  1.00 29.87           C
ATOM    738  C   ALA B 100      27.443   5.921  91.983  1.00 29.87           C
ATOM    739  O   ALA B 100      27.670   6.337  93.119  1.00 29.87           O
ATOM    740  N   ASP B 101      28.181   4.944  91.425  1.00 39.21           N
ATOM    741  CA  ASP B 101      29.252   4.340  92.163  1.00 39.21           C
ATOM    742  CB  ASP B 101      29.933   3.191  91.400  1.00 39.21           C
ATOM    743  CG  ASP B 101      29.005   1.987  91.464  1.00 39.21           C
ATOM    744  OD1 ASP B 101      28.452   1.738  92.568  1.00 39.21           O
ATOM    745  OD2 ASP B 101      28.828   1.305  90.420  1.00 39.21           O
ATOM    746  C   ASP B 101      30.290   5.378  92.463  1.00 39.21           C
ATOM    747  O   ASP B 101      30.817   5.427  93.573  1.00 39.21           O
ATOM    748  N   LYS B 102      30.603   6.245  91.481  1.00160.46           N
ATOM    749  CA  LYS B 102      31.629   7.238  91.647  1.00160.46           C
ATOM    750  CB  LYS B 102      31.905   8.029  90.355  1.00160.46           C
ATOM    751  CG  LYS B 102      33.007   9.082  90.497  1.00160.46           C
ATOM    752  CD  LYS B 102      34.393   8.487  90.753  1.00160.46           C
ATOM    753  CE  LYS B 102      34.847   7.496  89.680  1.00160.46           C
ATOM    754  NZ  LYS B 102      35.151   8.210  88.420  1.00160.46           N
ATOM    755  C   LYS B 102      31.236   8.225  92.708  1.00160.46           C
ATOM    756  O   LYS B 102      32.072   8.647  93.505  1.00160.46           O
ATOM    757  N   ILE B 103      29.954   8.639  92.716  1.00110.27           N
ATOM    758  CA  ILE B 103      29.415   9.619  93.625  1.00110.27           C
ATOM    759  CB  ILE B 103      28.059  10.126  93.220  1.00110.27           C
ATOM    760  CG1 ILE B 103      27.014   9.001  93.214  1.00110.27           C
ATOM    761  CG2 ILE B 103      28.213  10.837  91.866  1.00110.27           C
ATOM    762  CD1 ILE B 103      25.586   9.521  93.042  1.00110.27           C
ATOM    763  C   ILE B 103      29.343   9.118  95.034  1.00110.27           C
ATOM    764  O   ILE B 103      29.515   9.887  95.978  1.00110.27           O
ATOM    765  N   ALA B 104      29.026   7.827  95.229  1.00 33.69           N
ATOM    766  CA  ALA B 104      28.921   7.308  96.563  1.00 33.69           C
ATOM    767  CB  ALA B 104      28.553   5.815  96.594  1.00 33.69           C
ATOM    768  C   ALA B 104      30.258   7.461  97.224  1.00 33.69           C
ATOM    769  O   ALA B 104      30.339   7.767  98.412  1.00 33.69           O
ATOM    770  N   SER B 105      31.345   7.235  96.460  1.00 73.10           N
ATOM    771  CA  SER B 105      32.685   7.282  96.980  1.00 73.10           C
ATOM    772  CB  SER B 105      33.736   6.860  95.937  1.00 73.10           C
ATOM    773  OG  SER B 105      35.036   6.928  96.502  1.00 73.10           O
ATOM    774  C   SER B 105      33.072   8.658  97.448  1.00 73.10           C
ATOM    775  O   SER B 105      33.524   8.827  98.580  1.00 73.10           O
ATOM    776  N   GLU B 106      32.895   9.683  96.591  1.00 45.75           N
ATOM    777  CA  GLU B 106      33.361  11.007  96.899  1.00 45.75           C
ATOM    778  CB  GLU B 106      33.114  11.995  95.749  1.00 45.75           C
ATOM    779  CG  GLU B 106      33.974  11.716  94.515  1.00 45.75           C
ATOM    780  CD  GLU B 106      33.622  12.752  93.460  1.00 45.75           C
ATOM    781  OE1 GLU B 106      32.434  12.784  93.045  1.00 45.75           O
ATOM    782  OE2 GLU B 106      34.535  13.522  93.052  1.00 45.75           O
ATOM    783  C   GLU B 106      32.668  11.556  98.112  1.00 45.75           C
ATOM    784  O   GLU B 106      33.304  12.131  98.993  1.00 45.75           O
ATOM    785  N   GLN B 107      31.332  11.419  98.165  1.00175.23           N
ATOM    786  CA  GLN B 107      30.511  11.920  99.230  1.00175.23           C
ATOM    787  CB  GLN B 107      29.071  12.221  98.809  1.00175.23           C
ATOM    788  CG  GLN B 107      29.060  13.340  97.756  1.00175.23           C
ATOM    789  CD  GLN B 107      30.170  14.353  98.092  1.00175.23           C
ATOM    790  OE1 GLN B 107      31.352  14.113  97.845  1.00175.23           O
ATOM    791  NE2 GLN B 107      29.800  15.530  98.662  1.00175.23           N
ATOM    792  C   GLN B 107      30.588  11.080 100.466  1.00175.23           C
ATOM    793  O   GLN B 107      30.200  11.538 101.539  1.00175.23           O
ATOM    794  N   ASN B 108      31.057   9.823 100.323  1.00132.94           N
ATOM    795  CA  ASN B 108      31.169   8.825 101.354  1.00132.94           C
ATOM    796  CB  ASN B 108      32.229   9.091 102.455  1.00132.94           C
ATOM    797  CG  ASN B 108      31.954  10.346 103.271  1.00132.94           C
ATOM    798  OD1 ASN B 108      32.342  11.449 102.890  1.00132.94           O
ATOM    799  ND2 ASN B 108      31.293  10.171 104.448  1.00132.94           N
ATOM    800  C   ASN B 108      29.843   8.471 101.951  1.00132.94           C
ATOM    801  O   ASN B 108      29.644   8.531 103.163  1.00132.94           O
ATOM    802  N   LEU B 109      28.893   8.091 101.071  1.00 69.42           N
ATOM    803  CA  LEU B 109      27.601   7.601 101.455  1.00 69.42           C
ATOM    804  CB  LEU B 109      26.426   8.412 100.885  1.00 69.42           C
ATOM    805  CG  LEU B 109      26.370   9.851 101.425  1.00 69.42           C
ATOM    806  CD1 LEU B 109      25.112  10.586 100.937  1.00 69.42           C
ATOM    807  CD2 LEU B 109      26.522   9.878 102.955  1.00 69.42           C
ATOM    808  C   LEU B 109      27.493   6.210 100.909  1.00 69.42           C
ATOM    809  O   LEU B 109      28.489   5.626 100.480  1.00 69.42           O
ATOM    810  N   THR B 110      26.273   5.632 100.966  1.00129.13           N
ATOM    811  CA  THR B 110      26.017   4.317 100.446  1.00129.13           C
ATOM    812  CB  THR B 110      24.763   3.691 100.976  1.00129.13           C
ATOM    813  OG1 THR B 110      23.636   4.409 100.497  1.00129.13           O
ATOM    814  CG2 THR B 110      24.778   3.739 102.507  1.00129.13           C
ATOM    815  C   THR B 110      25.756   4.466  98.980  1.00129.13           C
ATOM    816  O   THR B 110      25.585   5.572  98.469  1.00129.13           O
ATOM    817  N   LYS B 111      25.755   3.328  98.262  1.00 80.71           N
ATOM    818  CA  LYS B 111      25.450   3.289  96.863  1.00 80.71           C
ATOM    819  CB  LYS B 111      25.699   1.893  96.264  1.00 80.71           C
ATOM    820  CG  LYS B 111      25.597   1.821  94.739  1.00 80.71           C
ATOM    821  CD  LYS B 111      26.187   0.529  94.164  0.00 80.71           C
ATOM    822  CE  LYS B 111      26.058   0.399  92.644  0.00 80.71           C
ATOM    823  NZ  LYS B 111      26.852  -0.756  92.166  0.00 80.71           N
ATOM    824  C   LYS B 111      23.996   3.616  96.711  1.00 80.71           C
ATOM    825  O   LYS B 111      23.590   4.301  95.773  1.00 80.71           O
ATOM    826  N   THR B 112      23.175   3.124  97.658  1.00114.66           N
ATOM    827  CA  THR B 112      21.751   3.285  97.612  1.00114.66           C
ATOM    828  CB  THR B 112      21.048   2.565  98.726  1.00114.66           C
ATOM    829  OG1 THR B 112      21.417   3.114  99.983  1.00114.66           O
ATOM    830  CG2 THR B 112      21.431   1.075  98.664  1.00114.66           C
ATOM    831  C   THR B 112      21.391   4.735  97.717  1.00114.66           C
ATOM    832  O   THR B 112      20.449   5.182  97.067  1.00114.66           O
ATOM    833  N   GLN B 113      22.098   5.493  98.577  1.00 56.18           N
ATOM    834  CA  GLN B 113      21.814   6.888  98.784  1.00 56.18           C
ATOM    835  CB  GLN B 113      22.550   7.454 100.011  1.00 56.18           C
ATOM    836  CG  GLN B 113      22.053   6.838 101.322  1.00 56.18           C
ATOM    837  CD  GLN B 113      22.829   7.450 102.477  1.00 56.18           C
ATOM    838  OE1 GLN B 113      22.533   7.196 103.643  1.00 56.18           O
ATOM    839  NE2 GLN B 113      23.854   8.280 102.147  1.00 56.18           N
ATOM    840  C   GLN B 113      22.181   7.698  97.575  1.00 56.18           C
ATOM    841  O   GLN B 113      21.451   8.607  97.177  1.00 56.18           O
ATOM    842  N   ALA B 114      23.330   7.386  96.950  1.00 38.61           N
ATOM    843  CA  ALA B 114      23.749   8.124  95.794  1.00 38.61           C
ATOM    844  CB  ALA B 114      25.090   7.618  95.235  1.00 38.61           C
ATOM    845  C   ALA B 114      22.706   7.927  94.734  1.00 38.61           C
ATOM    846  O   ALA B 114      22.286   8.867  94.063  1.00 38.61           O
ATOM    847  N   LYS B 115      22.227   6.685  94.575  1.00103.30           N
ATOM    848  CA  LYS B 115      21.260   6.387  93.558  1.00103.30           C
ATOM    849  CB  LYS B 115      20.883   4.896  93.549  1.00103.30           C
ATOM    850  CG  LYS B 115      19.850   4.511  92.491  1.00103.30           C
ATOM    851  CD  LYS B 115      19.610   3.002  92.428  1.00103.30           C
ATOM    852  CE  LYS B 115      18.888   2.459  93.663  1.00103.30           C
ATOM    853  NZ  LYS B 115      18.707   0.996  93.542  1.00103.30           N
ATOM    854  C   LYS B 115      19.991   7.147  93.807  1.00103.30           C
ATOM    855  O   LYS B 115      19.448   7.770  92.896  1.00103.30           O
ATOM    856  N   ALA B 116      19.493   7.124  95.058  1.00 31.87           N
ATOM    857  CA  ALA B 116      18.244   7.746  95.394  1.00 31.87           C
ATOM    858  CB  ALA B 116      17.835   7.512  96.856  1.00 31.87           C
ATOM    859  C   ALA B 116      18.341   9.222  95.183  1.00 31.87           C
ATOM    860  O   ALA B 116      17.396   9.848  94.704  1.00 31.87           O
ATOM    861  N   ILE B 117      19.478   9.831  95.569  1.00 98.34           N
ATOM    862  CA  ILE B 117      19.622  11.246  95.389  1.00 98.34           C
ATOM    863  CB  ILE B 117      20.855  11.835  96.010  1.00 98.34           C
ATOM    864  CG1 ILE B 117      20.829  13.354  95.863  1.00 98.34           C
ATOM    865  CG2 ILE B 117      22.112  11.212  95.418  1.00 98.34           C
ATOM    866  CD1 ILE B 117      22.012  13.986  96.576  1.00 98.34           C
ATOM    867  C   ILE B 117      19.675  11.584  93.938  1.00 98.34           C
ATOM    868  O   ILE B 117      19.028  12.529  93.491  1.00 98.34           O
ATOM    869  N   VAL B 118      20.460  10.816  93.162  1.00 36.34           N
ATOM    870  CA  VAL B 118      20.625  11.118  91.771  1.00 36.34           C
ATOM    871  CB  VAL B 118      21.562  10.166  91.089  1.00 36.34           C
ATOM    872  CG1 VAL B 118      21.588  10.486  89.586  1.00 36.34           C
ATOM    873  CG2 VAL B 118      22.936  10.267  91.773  1.00 36.34           C
ATOM    874  C   VAL B 118      19.305  11.018  91.077  1.00 36.34           C
ATOM    875  O   VAL B 118      18.914  11.927  90.347  1.00 36.34           O
ATOM    876  N   GLU B 119      18.558   9.926  91.320  1.00 34.59           N
ATOM    877  CA  GLU B 119      17.323   9.725  90.619  1.00 34.59           C
ATOM    878  CB  GLU B 119      16.585   8.441  91.032  1.00 34.59           C
ATOM    879  CG  GLU B 119      17.286   7.152  90.602  1.00 34.59           C
ATOM    880  CD  GLU B 119      16.394   5.986  91.006  1.00 34.59           C
ATOM    881  OE1 GLU B 119      15.224   5.951  90.540  1.00 34.59           O
ATOM    882  OE2 GLU B 119      16.868   5.116  91.784  1.00 34.59           O
ATOM    883  C   GLU B 119      16.401  10.857  90.924  1.00 34.59           C
ATOM    884  O   GLU B 119      15.757  11.404  90.030  1.00 34.59           O
ATOM    885  N   SER B 120      16.325  11.254  92.202  1.00 37.02           N
ATOM    886  CA  SER B 120      15.414  12.289  92.585  1.00 37.02           C
ATOM    887  CB  SER B 120      15.391  12.490  94.106  1.00 37.02           C
ATOM    888  OG  SER B 120      16.701  12.749  94.577  1.00 37.02           O
ATOM    889  C   SER B 120      15.785  13.573  91.900  1.00 37.02           C
ATOM    890  O   SER B 120      14.916  14.291  91.407  1.00 37.02           O
ATOM    891  N   VAL B 121      17.093  13.880  91.812  1.00 37.14           N
ATOM    892  CA  VAL B 121      17.534  15.120  91.233  1.00 37.14           C
ATOM    893  CB  VAL B 121      19.024  15.280  91.279  1.00 37.14           C
ATOM    894  CG1 VAL B 121      19.397  16.590  90.562  1.00 37.14           C
ATOM    895  CG2 VAL B 121      19.481  15.218  92.746  1.00 37.14           C
ATOM    896  C   VAL B 121      17.127  15.212  89.793  1.00 37.14           C
ATOM    897  O   VAL B 121      16.664  16.260  89.344  1.00 37.14           O
ATOM    898  N   PHE B 122      17.307  14.120  89.025  1.00 44.11           N
ATOM    899  CA  PHE B 122      16.999  14.131  87.621  1.00 44.11           C
ATOM    900  CB  PHE B 122      17.472  12.863  86.892  1.00 44.11           C
ATOM    901  CG  PHE B 122      18.952  12.991  86.792  1.00 44.11           C
ATOM    902  CD1 PHE B 122      19.768  12.620  87.835  1.00 44.11           C
ATOM    903  CD2 PHE B 122      19.526  13.493  85.648  1.00 44.11           C
ATOM    904  CE1 PHE B 122      21.133  12.746  87.735  1.00 44.11           C
ATOM    905  CE2 PHE B 122      20.890  13.622  85.539  1.00 44.11           C
ATOM    906  CZ  PHE B 122      21.695  13.248  86.586  1.00 44.11           C
ATOM    907  C   PHE B 122      15.532  14.298  87.405  1.00 44.11           C
ATOM    908  O   PHE B 122      15.113  15.052  86.527  1.00 44.11           O
ATOM    909  N   ASN B 123      14.707  13.594  88.198  1.00 25.59           N
ATOM    910  CA  ASN B 123      13.287  13.685  88.028  1.00 25.59           C
ATOM    911  CB  ASN B 123      12.514  12.739  88.963  1.00 25.59           C
ATOM    912  CG  ASN B 123      12.805  11.315  88.512  1.00 25.59           C
ATOM    913  OD1 ASN B 123      12.931  11.046  87.319  1.00 25.59           O
ATOM    914  ND2 ASN B 123      12.920  10.377  89.489  1.00 25.59           N
ATOM    915  C   ASN B 123      12.855  15.087  88.323  1.00 25.59           C
ATOM    916  O   ASN B 123      12.002  15.637  87.629  1.00 25.59           O
ATOM    917  N   GLN B 124      13.440  15.709  89.365  1.00 78.47           N
ATOM    918  CA  GLN B 124      13.044  17.034  89.751  1.00 78.47           C
ATOM    919  CB  GLN B 124      13.740  17.517  91.033  1.00 78.47           C
ATOM    920  CG  GLN B 124      13.321  18.926  91.454  1.00 78.47           C
ATOM    921  CD  GLN B 124      14.078  19.266  92.725  1.00 78.47           C
ATOM    922  OE1 GLN B 124      14.658  18.394  93.371  1.00 78.47           O
ATOM    923  NE2 GLN B 124      14.080  20.574  93.096  1.00 78.47           N
ATOM    924  C   GLN B 124      13.365  18.001  88.652  1.00 78.47           C
ATOM    925  O   GLN B 124      12.546  18.857  88.323  1.00 78.47           O
ATOM    926  N   ILE B 125      14.556  17.882  88.034  1.00 40.94           N
ATOM    927  CA  ILE B 125      14.948  18.794  86.992  1.00 40.94           C
ATOM    928  CB  ILE B 125      16.327  18.520  86.457  1.00 40.94           C
ATOM    929  CG1 ILE B 125      17.389  18.745  87.547  1.00 40.94           C
ATOM    930  CG2 ILE B 125      16.535  19.379  85.198  1.00 40.94           C
ATOM    931  CD1 ILE B 125      18.781  18.251  87.156  1.00 40.94           C
ATOM    932  C   ILE B 125      13.992  18.664  85.847  1.00 40.94           C
ATOM    933  O   ILE B 125      13.568  19.662  85.266  1.00 40.94           O
ATOM    934  N   ALA B 126      13.623  17.423  85.487  1.00 32.72           N
ATOM    935  CA  ALA B 126      12.753  17.218  84.367  1.00 32.72           C
ATOM    936  CB  ALA B 126      12.486  15.731  84.085  1.00 32.72           C
ATOM    937  C   ALA B 126      11.434  17.862  84.646  1.00 32.72           C
ATOM    938  O   ALA B 126      10.841  18.484  83.765  1.00 32.72           O
ATOM    939  N   GLU B 127      10.940  17.715  85.888  1.00114.18           N
ATOM    940  CA  GLU B 127       9.659  18.248  86.242  1.00114.18           C
ATOM    941  CB  GLU B 127       9.212  17.832  87.651  1.00114.18           C
ATOM    942  CG  GLU B 127       7.757  18.198  87.927  1.00114.18           C
ATOM    943  CD  GLU B 127       6.895  17.345  87.007  1.00114.18           C
ATOM    944  OE1 GLU B 127       7.005  16.092  87.077  1.00114.18           O
ATOM    945  OE2 GLU B 127       6.118  17.939  86.214  1.00114.18           O
ATOM    946  C   GLU B 127       9.700  19.741  86.196  1.00114.18           C
ATOM    947  O   GLU B 127       8.791  20.371  85.656  1.00114.18           O
ATOM    948  N   ALA B 128      10.773  20.343  86.745  1.00 39.19           N
ATOM    949  CA  ALA B 128      10.863  21.774  86.802  1.00 39.19           C
ATOM    950  CB  ALA B 128      12.129  22.274  87.525  1.00 39.19           C
ATOM    951  C   ALA B 128      10.883  22.315  85.404  1.00 39.19           C
ATOM    952  O   ALA B 128      10.191  23.283  85.094  1.00 39.19           O
ATOM    953  N   ALA B 129      11.667  21.684  84.510  1.00 34.87           N
ATOM    954  CA  ALA B 129      11.777  22.154  83.158  1.00 34.87           C
ATOM    955  CB  ALA B 129      12.793  21.353  82.326  1.00 34.87           C
ATOM    956  C   ALA B 129      10.446  22.035  82.479  1.00 34.87           C
ATOM    957  O   ALA B 129      10.025  22.935  81.755  1.00 34.87           O
ATOM    958  N   LYS B 130       9.733  20.919  82.719  1.00 82.30           N
ATOM    959  CA  LYS B 130       8.472  20.672  82.079  1.00 82.30           C
ATOM    960  CB  LYS B 130       7.834  19.351  82.536  1.00 82.30           C
ATOM    961  CG  LYS B 130       6.490  19.053  81.874  1.00 82.30           C
ATOM    962  CD  LYS B 130       6.003  17.628  82.138  1.00 82.30           C
ATOM    963  CE  LYS B 130       4.608  17.333  81.584  1.00 82.30           C
ATOM    964  NZ  LYS B 130       4.197  15.966  81.974  1.00 82.30           N
ATOM    965  C   LYS B 130       7.526  21.770  82.455  1.00 82.30           C
ATOM    966  O   LYS B 130       6.700  22.190  81.646  1.00 82.30           O
ATOM    967  N   ALA B 131       7.626  22.233  83.714  1.00 46.29           N
ATOM    968  CA  ALA B 131       6.835  23.281  84.293  1.00 46.29           C
ATOM    969  CB  ALA B 131       7.121  23.488  85.790  1.00 46.29           C
ATOM    970  C   ALA B 131       7.123  24.571  83.589  1.00 46.29           C
ATOM    971  O   ALA B 131       6.247  25.427  83.484  1.00 46.29           O
ATOM    972  N   GLY B 132       8.360  24.762  83.092  1.00 35.65           N
ATOM    973  CA  GLY B 132       8.680  26.010  82.461  1.00 35.65           C
ATOM    974  C   GLY B 132       9.642  26.742  83.337  1.00 35.65           C
ATOM    975  O   GLY B 132       9.966  27.904  83.090  1.00 35.65           O
ATOM    976  N   ALA B 133      10.109  26.078  84.409  1.00 38.46           N
ATOM    977  CA  ALA B 133      11.064  26.686  85.287  1.00 38.46           C
ATOM    978  CB  ALA B 133      11.029  26.126  86.720  1.00 38.46           C
ATOM    979  C   ALA B 133      12.436  26.445  84.741  1.00 38.46           C
ATOM    980  O   ALA B 133      12.673  25.488  84.006  1.00 38.46           O
ATOM    981  N   GLU B 134      13.379  27.344  85.081  1.00111.06           N
ATOM    982  CA  GLU B 134      14.739  27.190  84.659  1.00111.06           C
ATOM    983  CB  GLU B 134      15.378  28.512  84.183  1.00111.06           C
ATOM    984  CG  GLU B 134      15.270  29.679  85.174  1.00111.06           C
ATOM    985  CD  GLU B 134      16.490  29.709  86.088  1.00111.06           C
ATOM    986  OE1 GLU B 134      17.292  28.738  86.054  1.00111.06           O
ATOM    987  OE2 GLU B 134      16.639  30.718  86.829  1.00111.06           O
ATOM    988  C   GLU B 134      15.514  26.663  85.827  1.00111.06           C
ATOM    989  O   GLU B 134      15.362  27.125  86.958  1.00111.06           O
ATOM    990  N   THR B 135      16.360  25.644  85.577  1.00 39.57           N
ATOM    991  CA  THR B 135      17.144  25.104  86.649  1.00 39.57           C
ATOM    992  CB  THR B 135      17.148  23.603  86.691  1.00 39.57           C
ATOM    993  OG1 THR B 135      15.821  23.117  86.829  1.00 39.57           O
ATOM    994  CG2 THR B 135      18.008  23.143  87.881  1.00 39.57           C
ATOM    995  C   THR B 135      18.551  25.561  86.432  1.00 39.57           C
ATOM    996  O   THR B 135      19.153  25.288  85.394  1.00 39.57           O
ATOM    997  N   SER B 136      19.113  26.292  87.416  1.00 36.33           N
ATOM    998  CA  SER B 136      20.452  26.772  87.247  1.00 36.33           C
ATOM    999  CB  SER B 136      20.568  28.304  87.336  1.00 36.33           C
ATOM   1000  OG  SER B 136      19.859  28.907  86.263  1.00 36.33           O
ATOM   1001  C   SER B 136      21.297  26.192  88.332  1.00 36.33           C
ATOM   1002  O   SER B 136      20.985  26.310  89.515  1.00 36.33           O
ATOM   1003  N   ILE B 137      22.409  25.539  87.948  1.00 42.35           N
ATOM   1004  CA  ILE B 137      23.280  24.967  88.929  1.00 42.35           C
ATOM   1005  CB  ILE B 137      23.455  23.483  88.776  1.00 42.35           C
ATOM   1006  CG1 ILE B 137      22.109  22.766  88.969  1.00 42.35           C
ATOM   1007  CG2 ILE B 137      24.542  23.022  89.762  1.00 42.35           C
ATOM   1008  CD1 ILE B 137      22.131  21.296  88.550  1.00 42.35           C
ATOM   1009  C   ILE B 137      24.620  25.601  88.767  1.00 42.35           C
ATOM   1010  O   ILE B 137      25.247  25.541  87.710  1.00 42.35           O
ATOM   1011  N   PRO B 138      25.089  26.189  89.824  1.00116.63           N
ATOM   1012  CA  PRO B 138      26.352  26.854  89.741  1.00116.63           C
ATOM   1013  CD  PRO B 138      24.209  26.808  90.802  1.00116.63           C
ATOM   1014  CB  PRO B 138      26.486  27.649  91.038  1.00116.63           C
ATOM   1015  CG  PRO B 138      25.023  27.969  91.404  1.00116.63           C
ATOM   1016  C   PRO B 138      27.435  25.861  89.486  1.00116.63           C
ATOM   1017  O   PRO B 138      27.354  24.741  89.987  1.00116.63           O
ATOM   1018  N   SER B 139      28.454  26.268  88.707  1.00212.03           N
ATOM   1019  CA  SER B 139      29.580  25.446  88.376  1.00212.03           C
ATOM   1020  CB  SER B 139      30.303  24.907  89.627  1.00212.03           C
ATOM   1021  OG  SER B 139      31.459  24.165  89.260  1.00212.03           O
ATOM   1022  C   SER B 139      29.161  24.284  87.520  1.00212.03           C
ATOM   1023  O   SER B 139      29.900  23.309  87.397  1.00212.03           O
ATOM   1024  N   PHE B 140      27.986  24.356  86.863  1.00179.25           N
ATOM   1025  CA  PHE B 140      27.611  23.247  86.027  1.00179.25           C
ATOM   1026  CB  PHE B 140      26.649  22.251  86.699  1.00179.25           C
ATOM   1027  CG  PHE B 140      26.398  21.194  85.678  1.00179.25           C
ATOM   1028  CD1 PHE B 140      27.444  20.428  85.224  1.00179.25           C
ATOM   1029  CD2 PHE B 140      25.132  20.953  85.197  1.00179.25           C
ATOM   1030  CE1 PHE B 140      27.238  19.451  84.281  1.00179.25           C
ATOM   1031  CE2 PHE B 140      24.918  19.972  84.255  1.00179.25           C
ATOM   1032  CZ  PHE B 140      25.975  19.222  83.796  1.00179.25           C
ATOM   1033  C   PHE B 140      26.962  23.779  84.784  1.00179.25           C
ATOM   1034  O   PHE B 140      27.562  23.768  83.710  1.00179.25           O
ATOM   1035  N   GLY B 141      25.690  24.220  84.880  1.00 43.72           N
ATOM   1036  CA  GLY B 141      25.026  24.743  83.718  1.00 43.72           C
ATOM   1037  C   GLY B 141      23.585  24.943  84.068  1.00 43.72           C
ATOM   1038  O   GLY B 141      23.219  24.890  85.241  1.00 43.72           O
ATOM   1039  N   LYS B 142      22.726  25.184  83.050  1.00 77.59           N
ATOM   1040  CA  LYS B 142      21.335  25.424  83.324  1.00 77.59           C
ATOM   1041  CB  LYS B 142      20.939  26.896  83.143  1.00 77.59           C
ATOM   1042  CG  LYS B 142      21.827  27.859  83.928  1.00 77.59           C
ATOM   1043  CD  LYS B 142      23.246  27.950  83.359  1.00 77.59           C
ATOM   1044  CE  LYS B 142      24.137  28.959  84.085  1.00 77.59           C
ATOM   1045  NZ  LYS B 142      25.482  28.981  83.469  1.00 77.59           N
ATOM   1046  C   LYS B 142      20.500  24.636  82.354  1.00 77.59           C
ATOM   1047  O   LYS B 142      20.945  24.315  81.253  1.00 77.59           O
ATOM   1048  N   PHE B 143      19.254  24.296  82.763  1.00 54.47           N
ATOM   1049  CA  PHE B 143      18.337  23.565  81.925  1.00 54.47           C
ATOM   1050  CB  PHE B 143      17.882  22.220  82.523  1.00 54.47           C
ATOM   1051  CG  PHE B 143      19.045  21.288  82.599  1.00 54.47           C
ATOM   1052  CD1 PHE B 143      19.907  21.329  83.672  1.00 54.47           C
ATOM   1053  CD2 PHE B 143      19.268  20.366  81.602  1.00 54.47           C
ATOM   1054  CE1 PHE B 143      20.978  20.468  83.745  1.00 54.47           C
ATOM   1055  CE2 PHE B 143      20.337  19.502  81.670  1.00 54.47           C
ATOM   1056  CZ  PHE B 143      21.193  19.553  82.743  1.00 54.47           C
ATOM   1057  C   PHE B 143      17.089  24.389  81.783  1.00 54.47           C
ATOM   1058  O   PHE B 143      16.589  24.947  82.760  1.00 54.47           O
ATOM   1059  N   LYS B 144      16.547  24.485  80.548  1.00107.51           N
ATOM   1060  CA  LYS B 144      15.346  25.250  80.353  1.00107.51           C
ATOM   1061  CB  LYS B 144      15.612  26.746  80.107  1.00107.51           C
ATOM   1062  CG  LYS B 144      16.535  27.029  78.921  1.00107.51           C
ATOM   1063  CD  LYS B 144      16.578  28.505  78.523  1.00107.51           C
ATOM   1064  CE  LYS B 144      17.665  28.831  77.495  1.00107.51           C
ATOM   1065  NZ  LYS B 144      17.285  28.298  76.169  1.00107.51           N
ATOM   1066  C   LYS B 144      14.594  24.706  79.174  1.00107.51           C
ATOM   1067  O   LYS B 144      15.091  23.861  78.430  1.00107.51           O
ATOM   1068  N   VAL B 145      13.343  25.177  78.991  1.00 98.86           N
ATOM   1069  CA  VAL B 145      12.537  24.725  77.891  1.00 98.86           C
ATOM   1070  CB  VAL B 145      11.089  24.530  78.228  1.00 98.86           C
ATOM   1071  CG1 VAL B 145      10.977  23.367  79.223  1.00 98.86           C
ATOM   1072  CG2 VAL B 145      10.521  25.861  78.750  1.00 98.86           C
ATOM   1073  C   VAL B 145      12.591  25.753  76.805  1.00 98.86           C
ATOM   1074  O   VAL B 145      12.575  26.952  77.074  1.00 98.86           O
ATOM   1075  N   LYS B 146      12.673  25.293  75.538  1.00 48.03           N
ATOM   1076  CA  LYS B 146      12.718  26.185  74.410  1.00 48.03           C
ATOM   1077  CB  LYS B 146      13.925  25.964  73.483  1.00 48.03           C
ATOM   1078  CG  LYS B 146      15.283  26.331  74.077  1.00 48.03           C
ATOM   1079  CD  LYS B 146      16.442  25.817  73.219  1.00 48.03           C
ATOM   1080  CE  LYS B 146      17.821  26.302  73.665  1.00 48.03           C
ATOM   1081  NZ  LYS B 146      18.859  25.744  72.769  1.00 48.03           N
ATOM   1082  C   LYS B 146      11.518  25.919  73.553  1.00 48.03           C
ATOM   1083  O   LYS B 146      10.935  24.836  73.591  1.00 48.03           O
ATOM   1084  N   ASP B 147      11.108  26.925  72.752  1.00 85.97           N
ATOM   1085  CA  ASP B 147       9.984  26.740  71.879  1.00 85.97           C
ATOM   1086  CB  ASP B 147       9.088  27.982  71.744  1.00 85.97           C
ATOM   1087  CG  ASP B 147       7.783  27.549  71.093  1.00 85.97           C
ATOM   1088  OD1 ASP B 147       7.481  26.326  71.132  1.00 85.97           O
ATOM   1089  OD2 ASP B 147       7.067  28.434  70.554  1.00 85.97           O
ATOM   1090  C   ASP B 147      10.510  26.409  70.512  1.00 85.97           C
ATOM   1091  O   ASP B 147      11.518  26.964  70.077  1.00 85.97           O
ATOM   1092  N   THR B 148       9.840  25.479  69.799  1.00102.01           N
ATOM   1093  CA  THR B 148      10.292  25.094  68.492  1.00102.01           C
ATOM   1094  CB  THR B 148      10.718  23.658  68.407  1.00102.01           C
ATOM   1095  OG1 THR B 148      11.335  23.401  67.153  1.00102.01           O
ATOM   1096  CG2 THR B 148       9.477  22.767  68.582  1.00102.01           C
ATOM   1097  C   THR B 148       9.171  25.279  67.522  1.00102.01           C
ATOM   1098  O   THR B 148       7.991  25.207  67.864  1.00102.01           O
ATOM   1099  N   PRO B 149       9.564  25.553  66.309  1.00148.14           N
ATOM   1100  CA  PRO B 149       8.608  25.749  65.250  1.00148.14           C
ATOM   1101  CD  PRO B 149      10.734  26.399  66.133  1.00148.14           C
ATOM   1102  CB  PRO B 149       9.331  26.542  64.165  1.00148.14           C
ATOM   1103  CG  PRO B 149      10.417  27.307  64.936  1.00148.14           C
ATOM   1104  C   PRO B 149       8.052  24.456  64.744  1.00148.14           C
ATOM   1105  O   PRO B 149       8.633  23.404  65.004  1.00148.14           O
ATOM   1106  N   GLU B 150       6.926  24.518  64.006  1.00115.21           N
ATOM   1107  CA  GLU B 150       6.306  23.336  63.483  1.00115.21           C
ATOM   1108  CB  GLU B 150       4.966  23.596  62.772  1.00115.21           C
ATOM   1109  CG  GLU B 150       5.096  24.424  61.491  1.00115.21           C
ATOM   1110  CD  GLU B 150       5.508  25.842  61.858  1.00115.21           C
ATOM   1111  OE1 GLU B 150       4.862  26.437  62.761  1.00115.21           O
ATOM   1112  OE2 GLU B 150       6.478  26.350  61.235  1.00115.21           O
ATOM   1113  C   GLU B 150       7.238  22.739  62.480  1.00115.21           C
ATOM   1114  O   GLU B 150       8.041  23.440  61.866  1.00115.21           O
ATOM   1115  N   ARG B 151       7.167  21.402  62.314  1.00166.98           N
ATOM   1116  CA  ARG B 151       8.042  20.731  61.398  1.00166.98           C
ATOM   1117  CB  ARG B 151       9.132  19.893  62.081  1.00166.98           C
ATOM   1118  CG  ARG B 151      10.140  20.706  62.887  1.00166.98           C
ATOM   1119  CD  ARG B 151      11.293  19.862  63.434  1.00166.98           C
ATOM   1120  NE  ARG B 151      12.036  19.333  62.255  1.00166.98           N
ATOM   1121  CZ  ARG B 151      12.270  17.994  62.126  1.00166.98           C
ATOM   1122  NH1 ARG B 151      11.863  17.131  63.103  1.00166.98           N
ATOM   1123  NH2 ARG B 151      12.908  17.516  61.018  1.00166.98           N
ATOM   1124  C   ARG B 151       7.243  19.752  60.603  1.00166.98           C
ATOM   1125  O   ARG B 151       6.063  19.519  60.857  1.00166.98           O
ATOM   1126  N   GLU B 152       7.896  19.162  59.587  1.00 37.56           N
ATOM   1127  CA  GLU B 152       7.268  18.171  58.772  1.00 37.56           C
ATOM   1128  CB  GLU B 152       7.561  18.330  57.270  1.00 37.56           C
ATOM   1129  CG  GLU B 152       9.050  18.223  56.929  0.00 37.56           C
ATOM   1130  CD  GLU B 152       9.201  18.248  55.415  0.00 37.56           C
ATOM   1131  OE1 GLU B 152       8.759  17.264  54.763  0.00 37.56           O
ATOM   1132  OE2 GLU B 152       9.762  19.247  54.891  0.00 37.56           O
ATOM   1133  C   GLU B 152       7.855  16.864  59.183  1.00 37.56           C
ATOM   1134  O   GLU B 152       9.013  16.785  59.588  1.00 37.56           O
ATOM   1135  N   GLY B 153       7.042  15.799  59.111  1.00 25.90           N
ATOM   1136  CA  GLY B 153       7.506  14.486  59.443  1.00 25.90           C
ATOM   1137  C   GLY B 153       6.515  13.562  58.831  1.00 25.90           C
ATOM   1138  O   GLY B 153       5.584  14.010  58.167  1.00 25.90           O
ATOM   1139  N   ARG B 154       6.696  12.239  58.990  1.00134.76           N
ATOM   1140  CA  ARG B 154       5.673  11.390  58.461  1.00134.76           C
ATOM   1141  CB  ARG B 154       5.837  10.979  56.986  1.00134.76           C
ATOM   1142  CG  ARG B 154       7.119  10.226  56.638  1.00134.76           C
ATOM   1143  CD  ARG B 154       7.063   9.613  55.236  1.00134.76           C
ATOM   1144  NE  ARG B 154       8.442   9.200  54.861  1.00134.76           N
ATOM   1145  CZ  ARG B 154       9.209  10.053  54.122  1.00134.76           C
ATOM   1146  NH1 ARG B 154       8.698  11.255  53.726  1.00134.76           N
ATOM   1147  NH2 ARG B 154      10.479   9.699  53.772  1.00134.76           N
ATOM   1148  C   ARG B 154       5.569  10.165  59.297  1.00134.76           C
ATOM   1149  O   ARG B 154       6.460   9.851  60.085  1.00134.76           O
ATOM   1150  N   ASN B 155       4.438   9.451  59.148  1.00 60.20           N
ATOM   1151  CA  ASN B 155       4.199   8.260  59.907  1.00 60.20           C
ATOM   1152  CB  ASN B 155       2.699   7.951  60.064  1.00 60.20           C
ATOM   1153  CG  ASN B 155       2.522   6.820  61.066  1.00 60.20           C
ATOM   1154  OD1 ASN B 155       2.433   7.055  62.269  1.00 60.20           O
ATOM   1155  ND2 ASN B 155       2.457   5.562  60.557  1.00 60.20           N
ATOM   1156  C   ASN B 155       4.838   7.136  59.158  1.00 60.20           C
ATOM   1157  O   ASN B 155       4.632   6.978  57.958  1.00 60.20           O
ATOM   1158  N   PRO B 156       5.651   6.368  59.824  1.00158.51           N
ATOM   1159  CA  PRO B 156       6.307   5.289  59.148  1.00158.51           C
ATOM   1160  CD  PRO B 156       6.443   6.881  60.929  1.00158.51           C
ATOM   1161  CB  PRO B 156       7.386   4.793  60.108  1.00158.51           C
ATOM   1162  CG  PRO B 156       7.741   6.053  60.921  1.00158.51           C
ATOM   1163  C   PRO B 156       5.376   4.231  58.650  1.00158.51           C
ATOM   1164  O   PRO B 156       5.628   3.683  57.578  1.00158.51           O
ATOM   1165  N   ALA B 157       4.328   3.889  59.424  1.00 42.55           N
ATOM   1166  CA  ALA B 157       3.430   2.862  58.985  1.00 42.55           C
ATOM   1167  CB  ALA B 157       2.431   2.451  60.081  1.00 42.55           C
ATOM   1168  C   ALA B 157       2.629   3.327  57.806  1.00 42.55           C
ATOM   1169  O   ALA B 157       2.590   2.663  56.771  1.00 42.55           O
ATOM   1170  N   THR B 158       1.976   4.499  57.946  1.00 44.15           N
ATOM   1171  CA  THR B 158       1.116   5.031  56.924  1.00 44.15           C
ATOM   1172  CB  THR B 158       0.257   6.150  57.430  1.00 44.15           C
ATOM   1173  OG1 THR B 158       1.065   7.225  57.886  1.00 44.15           O
ATOM   1174  CG2 THR B 158      -0.616   5.615  58.579  1.00 44.15           C
ATOM   1175  C   THR B 158       1.907   5.545  55.761  1.00 44.15           C
ATOM   1176  O   THR B 158       1.577   5.285  54.606  1.00 44.15           O
ATOM   1177  N   GLY B 159       2.989   6.293  56.042  1.00 19.18           N
ATOM   1178  CA  GLY B 159       3.792   6.859  54.998  1.00 19.18           C
ATOM   1179  C   GLY B 159       3.257   8.221  54.679  1.00 19.18           C
ATOM   1180  O   GLY B 159       3.800   8.926  53.830  1.00 19.18           O
ATOM   1181  N   ALA B 160       2.165   8.627  55.355  1.00 26.50           N
ATOM   1182  CA  ALA B 160       1.580   9.911  55.099  1.00 26.50           C
ATOM   1183  CB  ALA B 160       0.132  10.034  55.602  1.00 26.50           C
ATOM   1184  C   ALA B 160       2.394  10.958  55.786  1.00 26.50           C
ATOM   1185  O   ALA B 160       3.040  10.697  56.799  1.00 26.50           O
ATOM   1186  N   THR B 161       2.393  12.189  55.236  1.00101.40           N
ATOM   1187  CA  THR B 161       3.145  13.229  55.869  1.00101.40           C
ATOM   1188  CB  THR B 161       3.487  14.377  54.965  1.00101.40           C
ATOM   1189  OG1 THR B 161       2.305  15.032  54.527  1.00101.40           O
ATOM   1190  CG2 THR B 161       4.265  13.824  53.759  1.00101.40           C
ATOM   1191  C   THR B 161       2.313  13.738  57.000  1.00101.40           C
ATOM   1192  O   THR B 161       1.085  13.679  56.957  1.00101.40           O
ATOM   1193  N   ILE B 162       2.979  14.221  58.065  1.00132.61           N
ATOM   1194  CA  ILE B 162       2.282  14.693  59.222  1.00132.61           C
ATOM   1195  CB  ILE B 162       2.432  13.732  60.376  1.00132.61           C
ATOM   1196  CG1 ILE B 162       1.319  13.885  61.428  1.00132.61           C
ATOM   1197  CG2 ILE B 162       3.856  13.891  60.934  1.00132.61           C
ATOM   1198  CD1 ILE B 162       1.322  15.203  62.190  1.00132.61           C
ATOM   1199  C   ILE B 162       2.905  16.006  59.581  1.00132.61           C
ATOM   1200  O   ILE B 162       4.097  16.217  59.362  1.00132.61           O
ATOM   1201  N   LYS B 163       2.100  16.944  60.112  1.00142.16           N
ATOM   1202  CA  LYS B 163       2.635  18.219  60.481  1.00142.16           C
ATOM   1203  CB  LYS B 163       1.635  19.368  60.282  1.00142.16           C
ATOM   1204  CG  LYS B 163       1.127  19.497  58.845  1.00142.16           C
ATOM   1205  CD  LYS B 163       2.218  19.819  57.823  1.00142.16           C
ATOM   1206  CE  LYS B 163       1.703  19.876  56.384  1.00142.16           C
ATOM   1207  NZ  LYS B 163       0.673  20.931  56.256  1.00142.16           N
ATOM   1208  C   LYS B 163       2.917  18.148  61.941  1.00142.16           C
ATOM   1209  O   LYS B 163       2.060  17.778  62.741  1.00142.16           O
ATOM   1210  N   ILE B 164       4.145  18.517  62.332  1.00 53.81           N
ATOM   1211  CA  ILE B 164       4.471  18.484  63.720  1.00 53.81           C
ATOM   1212  CB  ILE B 164       5.922  18.188  63.980  1.00 53.81           C
ATOM   1213  CG1 ILE B 164       6.306  16.805  63.433  1.00 53.81           C
ATOM   1214  CG2 ILE B 164       6.188  18.349  65.486  1.00 53.81           C
ATOM   1215  CD1 ILE B 164       7.816  16.576  63.384  1.00 53.81           C
ATOM   1216  C   ILE B 164       4.220  19.876  64.197  1.00 53.81           C
ATOM   1217  O   ILE B 164       4.817  20.829  63.700  1.00 53.81           O
ATOM   1218  N   ALA B 165       3.299  20.027  65.166  1.00 30.72           N
ATOM   1219  CA  ALA B 165       2.955  21.327  65.657  1.00 30.72           C
ATOM   1220  CB  ALA B 165       1.707  21.340  66.556  1.00 30.72           C
ATOM   1221  C   ALA B 165       4.104  21.830  66.462  1.00 30.72           C
ATOM   1222  O   ALA B 165       4.990  21.069  66.847  1.00 30.72           O
ATOM   1223  N   ALA B 166       4.132  23.152  66.712  1.00 30.98           N
ATOM   1224  CA  ALA B 166       5.206  23.704  67.479  1.00 30.98           C
ATOM   1225  CB  ALA B 166       5.130  25.232  67.640  1.00 30.98           C
ATOM   1226  C   ALA B 166       5.138  23.089  68.839  1.00 30.98           C
ATOM   1227  O   ALA B 166       4.064  22.732  69.322  1.00 30.98           O
ATOM   1228  N   SER B 167       6.309  22.920  69.482  1.00 51.58           N
ATOM   1229  CA  SER B 167       6.334  22.308  70.778  1.00 51.58           C
ATOM   1230  CB  SER B 167       6.536  20.785  70.741  1.00 51.58           C
ATOM   1231  OG  SER B 167       7.849  20.477  70.296  1.00 51.58           O
ATOM   1232  C   SER B 167       7.501  22.874  71.513  1.00 51.58           C
ATOM   1233  O   SER B 167       8.135  23.819  71.051  1.00 51.58           O
ATOM   1234  N   LYS B 168       7.791  22.319  72.706  1.00 76.38           N
ATOM   1235  CA  LYS B 168       8.900  22.785  73.487  1.00 76.38           C
ATOM   1236  CB  LYS B 168       8.530  23.206  74.922  1.00 76.38           C
ATOM   1237  CG  LYS B 168       7.699  24.487  75.037  1.00 76.38           C
ATOM   1238  CD  LYS B 168       7.076  24.653  76.427  1.00 76.38           C
ATOM   1239  CE  LYS B 168       6.384  25.998  76.663  1.00 76.38           C
ATOM   1240  NZ  LYS B 168       7.386  27.036  76.995  1.00 76.38           N
ATOM   1241  C   LYS B 168       9.882  21.663  73.625  1.00 76.38           C
ATOM   1242  O   LYS B 168       9.507  20.491  73.639  1.00 76.38           O
ATOM   1243  N   LYS B 169      11.186  22.009  73.706  1.00 71.99           N
ATOM   1244  CA  LYS B 169      12.202  21.013  73.897  1.00 71.99           C
ATOM   1245  CB  LYS B 169      13.068  20.750  72.648  1.00 71.99           C
ATOM   1246  CG  LYS B 169      12.302  20.058  71.515  1.00 71.99           C
ATOM   1247  CD  LYS B 169      13.027  20.055  70.165  1.00 71.99           C
ATOM   1248  CE  LYS B 169      14.012  18.895  69.989  1.00 71.99           C
ATOM   1249  NZ  LYS B 169      14.477  18.833  68.583  1.00 71.99           N
ATOM   1250  C   LYS B 169      13.100  21.496  74.996  1.00 71.99           C
ATOM   1251  O   LYS B 169      13.191  22.694  75.257  1.00 71.99           O
ATOM   1252  N   LEU B 170      13.764  20.562  75.707  1.00 91.34           N
ATOM   1253  CA  LEU B 170      14.639  20.977  76.767  1.00 91.34           C
ATOM   1254  CB  LEU B 170      14.828  19.950  77.896  1.00 91.34           C
ATOM   1255  CG  LEU B 170      13.548  19.762  78.732  1.00 91.34           C
ATOM   1256  CD1 LEU B 170      12.456  19.036  77.931  1.00 91.34           C
ATOM   1257  CD2 LEU B 170      13.849  19.123  80.096  1.00 91.34           C
ATOM   1258  C   LEU B 170      15.972  21.331  76.197  1.00 91.34           C
ATOM   1259  O   LEU B 170      16.400  20.769  75.190  1.00 91.34           O
ATOM   1260  N   THR B 171      16.653  22.312  76.828  1.00 99.72           N
ATOM   1261  CA  THR B 171      17.939  22.733  76.359  1.00 99.72           C
ATOM   1262  CB  THR B 171      17.929  24.079  75.700  1.00 99.72           C
ATOM   1263  OG1 THR B 171      19.197  24.348  75.118  1.00 99.72           O
ATOM   1264  CG2 THR B 171      17.597  25.140  76.764  1.00 99.72           C
ATOM   1265  C   THR B 171      18.850  22.843  77.533  1.00 99.72           C
ATOM   1266  O   THR B 171      18.423  23.125  78.652  1.00 99.72           O
ATOM   1267  N   PHE B 172      20.152  22.616  77.284  1.00 62.48           N
ATOM   1268  CA  PHE B 172      21.142  22.688  78.314  1.00 62.48           C
ATOM   1269  CB  PHE B 172      21.856  21.335  78.502  1.00 62.48           C
ATOM   1270  CG  PHE B 172      22.983  21.462  79.467  1.00 62.48           C
ATOM   1271  CD1 PHE B 172      22.744  21.657  80.807  1.00 62.48           C
ATOM   1272  CD2 PHE B 172      24.285  21.345  79.034  1.00 62.48           C
ATOM   1273  CE1 PHE B 172      23.788  21.760  81.696  1.00 62.48           C
ATOM   1274  CE2 PHE B 172      25.332  21.447  79.919  1.00 62.48           C
ATOM   1275  CZ  PHE B 172      25.085  21.658  81.254  1.00 62.48           C
ATOM   1276  C   PHE B 172      22.152  23.703  77.895  1.00 62.48           C
ATOM   1277  O   PHE B 172      22.571  23.732  76.739  1.00 62.48           O
ATOM   1278  N   THR B 173      22.538  24.598  78.825  1.00117.87           N
ATOM   1279  CA  THR B 173      23.573  25.544  78.532  1.00117.87           C
ATOM   1280  CB  THR B 173      23.131  26.982  78.589  1.00117.87           C
ATOM   1281  OG1 THR B 173      24.224  27.836  78.281  1.00117.87           O
ATOM   1282  CG2 THR B 173      22.550  27.302  79.978  1.00117.87           C
ATOM   1283  C   THR B 173      24.652  25.332  79.544  1.00117.87           C
ATOM   1284  O   THR B 173      24.466  25.507  80.748  1.00117.87           O
ATOM   1285  N   PRO B 174      25.785  24.930  79.041  1.00 96.89           N
ATOM   1286  CA  PRO B 174      26.943  24.616  79.830  1.00 96.89           C
ATOM   1287  CD  PRO B 174      26.086  25.041  77.624  1.00 96.89           C
ATOM   1288  CB  PRO B 174      27.990  24.156  78.823  1.00 96.89           C
ATOM   1289  CG  PRO B 174      27.616  24.915  77.537  1.00 96.89           C
ATOM   1290  C   PRO B 174      27.425  25.833  80.547  1.00 96.89           C
ATOM   1291  O   PRO B 174      27.381  26.918  79.970  1.00 96.89           O
ATOM   1292  N   GLY B 175      27.916  25.669  81.790  1.00 14.55           N
ATOM   1293  CA  GLY B 175      28.424  26.788  82.525  1.00 14.55           C
ATOM   1294  C   GLY B 175      29.797  27.064  82.008  1.00 14.55           C
ATOM   1295  O   GLY B 175      30.351  26.286  81.234  1.00 14.55           O
ATOM   1296  N   LYS B 176      30.387  28.194  82.438  1.00130.37           N
ATOM   1297  CA  LYS B 176      31.684  28.576  81.968  1.00130.37           C
ATOM   1298  CB  LYS B 176      32.132  29.952  82.484  1.00130.37           C
ATOM   1299  CG  LYS B 176      33.479  30.388  81.907  0.00130.37           C
ATOM   1300  CD  LYS B 176      33.447  30.578  80.389  0.00130.37           C
ATOM   1301  CE  LYS B 176      32.414  31.604  79.920  0.00130.37           C
ATOM   1302  NZ  LYS B 176      32.404  31.674  78.442  0.00130.37           N
ATOM   1303  C   LYS B 176      32.699  27.570  82.411  1.00130.37           C
ATOM   1304  O   LYS B 176      33.610  27.231  81.657  1.00130.37           O
ATOM   1305  N   ALA B 177      32.571  27.062  83.651  1.00 26.05           N
ATOM   1306  CA  ALA B 177      33.554  26.149  84.158  1.00 26.05           C
ATOM   1307  CB  ALA B 177      33.263  25.709  85.603  1.00 26.05           C
ATOM   1308  C   ALA B 177      33.573  24.915  83.314  1.00 26.05           C
ATOM   1309  O   ALA B 177      34.638  24.431  82.933  1.00 26.05           O
ATOM   1310  N   VAL B 178      32.384  24.381  82.977  1.00 84.35           N
ATOM   1311  CA  VAL B 178      32.335  23.168  82.216  1.00 84.35           C
ATOM   1312  CB  VAL B 178      30.946  22.624  82.041  1.00 84.35           C
ATOM   1313  CG1 VAL B 178      30.142  23.552  81.116  1.00 84.35           C
ATOM   1314  CG2 VAL B 178      31.069  21.178  81.537  1.00 84.35           C
ATOM   1315  C   VAL B 178      32.927  23.411  80.863  1.00 84.35           C
ATOM   1316  O   VAL B 178      33.653  22.570  80.336  1.00 84.35           O
ATOM   1317  N   LYS B 179      32.632  24.577  80.260  1.00 30.19           N
ATOM   1318  CA  LYS B 179      33.127  24.867  78.944  1.00 30.19           C
ATOM   1319  CB  LYS B 179      32.629  26.215  78.397  1.00 30.19           C
ATOM   1320  CG  LYS B 179      31.125  26.245  78.122  1.00 30.19           C
ATOM   1321  CD  LYS B 179      30.600  27.641  77.776  1.00 30.19           C
ATOM   1322  CE  LYS B 179      29.104  27.674  77.455  1.00 30.19           C
ATOM   1323  NZ  LYS B 179      28.718  29.030  77.001  1.00 30.19           N
ATOM   1324  C   LYS B 179      34.620  24.929  78.979  1.00 30.19           C
ATOM   1325  O   LYS B 179      35.291  24.407  78.090  1.00 30.19           O
ATOM   1326  N   ASP B 180      35.181  25.567  80.021  1.00 28.54           N
ATOM   1327  CA  ASP B 180      36.601  25.745  80.117  1.00 28.54           C
ATOM   1328  CB  ASP B 180      37.019  26.598  81.327  1.00 28.54           C
ATOM   1329  CG  ASP B 180      36.607  28.037  81.054  1.00 28.54           C
ATOM   1330  OD1 ASP B 180      36.159  28.316  79.909  1.00 28.54           O
ATOM   1331  OD2 ASP B 180      36.735  28.875  81.985  1.00 28.54           O
ATOM   1332  C   ASP B 180      37.276  24.419  80.254  1.00 28.54           C
ATOM   1333  O   ASP B 180      38.344  24.206  79.682  1.00 28.54           O
ATOM   1334  N   ALA B 181      36.678  23.493  81.027  1.00 26.08           N
ATOM   1335  CA  ALA B 181      37.305  22.223  81.253  1.00 26.08           C
ATOM   1336  CB  ALA B 181      36.501  21.325  82.210  1.00 26.08           C
ATOM   1337  C   ALA B 181      37.435  21.490  79.954  1.00 26.08           C
ATOM   1338  O   ALA B 181      38.483  20.918  79.660  1.00 26.08           O
ATOM   1339  N   LEU B 182      36.364  21.484  79.138  1.00 93.75           N
ATOM   1340  CA  LEU B 182      36.411  20.789  77.885  1.00 93.75           C
ATOM   1341  CB  LEU B 182      35.050  20.713  77.171  1.00 93.75           C
ATOM   1342  CG  LEU B 182      34.078  19.701  77.808  1.00 93.75           C
ATOM   1343  CD1 LEU B 182      33.766  20.050  79.269  1.00 93.75           C
ATOM   1344  CD2 LEU B 182      32.811  19.538  76.954  1.00 93.75           C
ATOM   1345  C   LEU B 182      37.387  21.457  76.973  1.00 93.75           C
ATOM   1346  O   LEU B 182      38.150  20.785  76.280  1.00 93.75           O
ATOM   1347  N   ASN B 183      37.379  22.802  76.933  1.00 87.87           N
ATOM   1348  CA  ASN B 183      38.302  23.476  76.070  1.00 87.87           C
ATOM   1349  CB  ASN B 183      37.609  24.287  74.960  1.00 87.87           C
ATOM   1350  CG  ASN B 183      38.671  24.798  73.997  1.00 87.87           C
ATOM   1351  OD1 ASN B 183      39.097  24.086  73.089  1.00 87.87           O
ATOM   1352  ND2 ASN B 183      39.104  26.072  74.194  1.00 87.87           N
ATOM   1353  C   ASN B 183      39.085  24.431  76.907  1.00 87.87           C
ATOM   1354  O   ASN B 183      38.575  25.467  77.332  1.00 87.87           O
ATOM   1355  N   GLY B 184      40.367  24.108  77.147  1.00 13.56           N
ATOM   1356  CA  GLY B 184      41.195  24.969  77.933  1.00 13.56           C
ATOM   1357  C   GLY B 184      42.469  25.166  77.128  1.00 13.56           C
ATOM   1358  O   GLY B 184      43.036  24.140  76.664  1.00 13.56           O
ATOM   1359  OXT GLY B 184      42.892  26.341  76.964  1.00 13.56           O
TER    1360      GLY B 184
END
