# Supplementary material for: Comparison of histone-like HU protein DNA-binding properties and HU/IHF protein sequence alignment
Source: PLoS One. 2017 Nov 13;12(11):e0188037. doi: 10.1371/journal.pone.0188037 (PMC5683647; doi:10.1371/journal.pone.0188037)
Supplement: S3 File — (ZIP) [file pone.0188037.s003.zip › E3_1.pdb]

EXPDTA    THEORETICAL MODEL, MODELLER 9.17 2017/01/19 02:18:28
REMARK   6 MODELLER OBJECTIVE FUNCTION:       825.8929
REMARK   6 MODELLER BEST TEMPLATE % SEQ ID:  46.237
REMARK   6 SEQUENCE: E3_1
REMARK   6 DOPE score: -17950.21094
REMARK   6 GA341 score: 1.00000
REMARK   6 TEMPLATE: 1p71 1:A - 93:B MODELS 1:A - 186:B AT 46.2%
ATOM      1  N   MET A   1      14.319  26.365  89.147  1.00 68.76           N
ATOM      2  CA  MET A   1      14.957  25.886  90.394  1.00 68.76           C
ATOM      3  CB  MET A   1      14.666  24.398  90.648  1.00 68.76           C
ATOM      4  CG  MET A   1      13.258  24.083  91.145  1.00 68.76           C
ATOM      5  SD  MET A   1      12.997  22.310  91.429  1.00 68.76           S
ATOM      6  CE  MET A   1      14.312  22.190  92.675  1.00 68.76           C
ATOM      7  C   MET A   1      16.440  26.027  90.364  1.00 68.76           C
ATOM      8  O   MET A   1      17.084  25.839  89.333  1.00 68.76           O
ATOM      9  N   ASN A   2      17.009  26.401  91.522  1.00 54.37           N
ATOM     10  CA  ASN A   2      18.426  26.494  91.674  1.00 54.37           C
ATOM     11  CB  ASN A   2      18.889  27.776  92.389  1.00 54.37           C
ATOM     12  CG  ASN A   2      18.225  27.842  93.753  1.00 54.37           C
ATOM     13  OD1 ASN A   2      17.032  27.576  93.891  1.00 54.37           O
ATOM     14  ND2 ASN A   2      19.019  28.215  94.794  1.00 54.37           N
ATOM     15  C   ASN A   2      18.863  25.282  92.438  1.00 54.37           C
ATOM     16  O   ASN A   2      18.062  24.392  92.725  1.00 54.37           O
ATOM     17  N   ARG A   3      20.167  25.208  92.768  1.00147.31           N
ATOM     18  CA  ARG A   3      20.737  24.080  93.450  1.00147.31           C
ATOM     19  CB  ARG A   3      22.235  24.265  93.727  1.00147.31           C
ATOM     20  CG  ARG A   3      22.521  25.494  94.592  0.00147.31           C
ATOM     21  CD  ARG A   3      24.004  25.699  94.894  0.00147.31           C
ATOM     22  NE  ARG A   3      24.406  24.621  95.840  1.00147.31           N
ATOM     23  CZ  ARG A   3      25.662  24.093  95.775  1.00147.31           C
ATOM     24  NH1 ARG A   3      26.551  24.557  94.851  1.00147.31           N
ATOM     25  NH2 ARG A   3      26.022  23.096  96.634  1.00147.31           N
ATOM     26  C   ARG A   3      20.071  23.915  94.783  1.00147.31           C
ATOM     27  O   ARG A   3      19.767  22.798  95.197  1.00147.31           O
ATOM     28  N   SER A   4      19.829  25.031  95.493  1.00 33.31           N
ATOM     29  CA  SER A   4      19.260  24.970  96.809  1.00 33.31           C
ATOM     30  CB  SER A   4      19.089  26.363  97.437  1.00 33.31           C
ATOM     31  OG  SER A   4      20.357  26.985  97.592  1.00 33.31           O
ATOM     32  C   SER A   4      17.903  24.342  96.746  1.00 33.31           C
ATOM     33  O   SER A   4      17.578  23.482  97.564  1.00 33.31           O
ATOM     34  N   GLU A   5      17.074  24.745  95.765  1.00 44.78           N
ATOM     35  CA  GLU A   5      15.737  24.230  95.678  1.00 44.78           C
ATOM     36  CB  GLU A   5      14.896  24.854  94.549  1.00 44.78           C
ATOM     37  CG  GLU A   5      14.498  26.310  94.779  1.00 44.78           C
ATOM     38  CD  GLU A   5      13.545  26.684  93.656  1.00 44.78           C
ATOM     39  OE1 GLU A   5      12.341  26.330  93.764  1.00 44.78           O
ATOM     40  OE2 GLU A   5      14.005  27.319  92.669  1.00 44.78           O
ATOM     41  C   GLU A   5      15.788  22.764  95.394  1.00 44.78           C
ATOM     42  O   GLU A   5      14.970  22.000  95.903  1.00 44.78           O
ATOM     43  N   LEU A   6      16.747  22.347  94.547  1.00110.22           N
ATOM     44  CA  LEU A   6      16.899  20.982  94.125  1.00110.22           C
ATOM     45  CB  LEU A   6      18.088  20.855  93.143  1.00110.22           C
ATOM     46  CG  LEU A   6      18.371  19.465  92.526  1.00110.22           C
ATOM     47  CD1 LEU A   6      18.787  18.411  93.564  1.00110.22           C
ATOM     48  CD2 LEU A   6      17.214  19.000  91.637  1.00110.22           C
ATOM     49  C   LEU A   6      17.197  20.139  95.332  1.00110.22           C
ATOM     50  O   LEU A   6      16.619  19.067  95.510  1.00110.22           O
ATOM     51  N   VAL A   7      18.106  20.614  96.205  1.00 34.51           N
ATOM     52  CA  VAL A   7      18.489  19.864  97.364  1.00 34.51           C
ATOM     53  CB  VAL A   7      19.507  20.569  98.220  1.00 34.51           C
ATOM     54  CG1 VAL A   7      19.738  19.735  99.493  1.00 34.51           C
ATOM     55  CG2 VAL A   7      20.780  20.803  97.390  1.00 34.51           C
ATOM     56  C   VAL A   7      17.271  19.662  98.209  1.00 34.51           C
ATOM     57  O   VAL A   7      17.038  18.566  98.716  1.00 34.51           O
ATOM     58  N   ALA A   8      16.447  20.717  98.355  1.00 32.01           N
ATOM     59  CA  ALA A   8      15.301  20.664  99.219  1.00 32.01           C
ATOM     60  CB  ALA A   8      14.504  21.978  99.222  1.00 32.01           C
ATOM     61  C   ALA A   8      14.365  19.583  98.766  1.00 32.01           C
ATOM     62  O   ALA A   8      13.895  18.791  99.580  1.00 32.01           O
ATOM     63  N   ALA A   9      14.078  19.520  97.452  1.00 29.63           N
ATOM     64  CA  ALA A   9      13.170  18.539  96.919  1.00 29.63           C
ATOM     65  CB  ALA A   9      12.893  18.733  95.419  1.00 29.63           C
ATOM     66  C   ALA A   9      13.751  17.170  97.091  1.00 29.63           C
ATOM     67  O   ALA A   9      13.047  16.211  97.401  1.00 29.63           O
ATOM     68  N   LEU A  10      15.070  17.055  96.862  1.00 64.20           N
ATOM     69  CA  LEU A  10      15.817  15.834  96.925  1.00 64.20           C
ATOM     70  CB  LEU A  10      17.267  16.122  96.536  1.00 64.20           C
ATOM     71  CG  LEU A  10      18.241  14.989  96.835  1.00 64.20           C
ATOM     72  CD1 LEU A  10      17.850  13.705  96.097  1.00 64.20           C
ATOM     73  CD2 LEU A  10      19.673  15.468  96.560  1.00 64.20           C
ATOM     74  C   LEU A  10      15.819  15.271  98.313  1.00 64.20           C
ATOM     75  O   LEU A  10      15.492  14.103  98.521  1.00 64.20           O
ATOM     76  N   ALA A  11      16.134  16.110  99.312  1.00 34.85           N
ATOM     77  CA  ALA A  11      16.237  15.641 100.662  1.00 34.85           C
ATOM     78  CB  ALA A  11      16.556  16.763 101.667  1.00 34.85           C
ATOM     79  C   ALA A  11      14.910  15.062 101.023  1.00 34.85           C
ATOM     80  O   ALA A  11      14.833  14.061 101.734  1.00 34.85           O
ATOM     81  N   ASP A  12      13.822  15.702 100.560  1.00 38.74           N
ATOM     82  CA  ASP A  12      12.499  15.230 100.846  1.00 38.74           C
ATOM     83  CB  ASP A  12      11.421  16.211 100.362  1.00 38.74           C
ATOM     84  CG  ASP A  12      11.543  17.475 101.202  0.00 38.74           C
ATOM     85  OD1 ASP A  12      11.901  17.361 102.406  1.00 38.74           O
ATOM     86  OD2 ASP A  12      11.288  18.575 100.643  1.00 38.74           O
ATOM     87  C   ASP A  12      12.234  13.905 100.176  1.00 38.74           C
ATOM     88  O   ASP A  12      11.715  12.985 100.808  1.00 38.74           O
ATOM     89  N   ARG A  13      12.573  13.774  98.875  1.00126.57           N
ATOM     90  CA  ARG A  13      12.276  12.570  98.139  1.00126.57           C
ATOM     91  CB  ARG A  13      12.608  12.689  96.638  1.00126.57           C
ATOM     92  CG  ARG A  13      11.791  13.738  95.876  1.00126.57           C
ATOM     93  CD  ARG A  13      10.376  13.284  95.504  0.00126.57           C
ATOM     94  NE  ARG A  13       9.442  13.877  96.503  1.00126.57           N
ATOM     95  CZ  ARG A  13       8.092  13.725  96.363  1.00126.57           C
ATOM     96  NH1 ARG A  13       7.586  12.982  95.335  1.00126.57           N
ATOM     97  NH2 ARG A  13       7.245  14.321  97.252  1.00126.57           N
ATOM     98  C   ARG A  13      13.071  11.405  98.663  1.00126.57           C
ATOM     99  O   ARG A  13      12.544  10.312  98.856  1.00126.57           O
ATOM    100  N   ALA A  14      14.386  11.622  98.840  1.00 76.07           N
ATOM    101  CA  ALA A  14      15.398  10.703  99.296  1.00 76.07           C
ATOM    102  CB  ALA A  14      16.823  11.227  99.048  1.00 76.07           C
ATOM    103  C   ALA A  14      15.286  10.395 100.756  1.00 76.07           C
ATOM    104  O   ALA A  14      15.726   9.333 101.192  1.00 76.07           O
ATOM    105  N   GLU A  15      14.735  11.330 101.558  1.00 96.66           N
ATOM    106  CA  GLU A  15      14.685  11.160 102.983  1.00 96.66           C
ATOM    107  CB  GLU A  15      14.091   9.801 103.399  1.00 96.66           C
ATOM    108  CG  GLU A  15      12.630   9.615 102.986  1.00 96.66           C
ATOM    109  CD  GLU A  15      11.771  10.525 103.849  1.00 96.66           C
ATOM    110  OE1 GLU A  15      12.120  11.729 103.970  1.00 96.66           O
ATOM    111  OE2 GLU A  15      10.760  10.026 104.412  1.00 96.66           O
ATOM    112  C   GLU A  15      16.079  11.243 103.533  1.00 96.66           C
ATOM    113  O   GLU A  15      16.452  10.489 104.432  1.00 96.66           O
ATOM    114  N   VAL A  16      16.874  12.191 102.992  1.00118.66           N
ATOM    115  CA  VAL A  16      18.224  12.439 103.412  1.00118.66           C
ATOM    116  CB  VAL A  16      19.179  12.212 102.284  1.00118.66           C
ATOM    117  CG1 VAL A  16      18.807  13.170 101.143  1.00118.66           C
ATOM    118  CG2 VAL A  16      20.611  12.387 102.790  1.00118.66           C
ATOM    119  C   VAL A  16      18.306  13.881 103.826  1.00118.66           C
ATOM    120  O   VAL A  16      17.543  14.717 103.341  1.00118.66           O
ATOM    121  N   THR A  17      19.256  14.210 104.732  1.00107.91           N
ATOM    122  CA  THR A  17      19.338  15.549 105.242  1.00107.91           C
ATOM    123  CB  THR A  17      20.356  15.735 106.337  1.00107.91           C
ATOM    124  OG1 THR A  17      20.139  16.968 107.003  1.00107.91           O
ATOM    125  CG2 THR A  17      21.768  15.708 105.723  1.00107.91           C
ATOM    126  C   THR A  17      19.671  16.469 104.113  1.00107.91           C
ATOM    127  O   THR A  17      20.218  16.063 103.088  1.00107.91           O
ATOM    128  N   ARG A  18      19.318  17.754 104.291  1.00129.42           N
ATOM    129  CA  ARG A  18      19.516  18.773 103.304  1.00129.42           C
ATOM    130  CB  ARG A  18      18.926  20.121 103.757  1.00129.42           C
ATOM    131  CG  ARG A  18      19.434  20.588 105.122  1.00129.42           C
ATOM    132  CD  ARG A  18      18.575  21.696 105.738  1.00129.42           C
ATOM    133  NE  ARG A  18      19.121  22.001 107.091  1.00129.42           N
ATOM    134  CZ  ARG A  18      20.142  22.898 107.226  1.00129.42           C
ATOM    135  NH1 ARG A  18      20.678  23.488 106.118  1.00129.42           N
ATOM    136  NH2 ARG A  18      20.621  23.208 108.467  1.00129.42           N
ATOM    137  C   ARG A  18      20.979  18.903 103.032  1.00129.42           C
ATOM    138  O   ARG A  18      21.381  19.136 101.893  1.00129.42           O
ATOM    139  N   LYS A  19      21.822  18.785 104.072  1.00 96.49           N
ATOM    140  CA  LYS A  19      23.227  18.878 103.818  1.00 96.49           C
ATOM    141  CB  LYS A  19      24.093  18.971 105.090  1.00 96.49           C
ATOM    142  CG  LYS A  19      25.570  19.235 104.769  0.00 96.49           C
ATOM    143  CD  LYS A  19      26.368  19.906 105.892  0.00 96.49           C
ATOM    144  CE  LYS A  19      26.448  19.109 107.194  0.00 96.49           C
ATOM    145  NZ  LYS A  19      25.237  19.347 108.011  0.00 96.49           N
ATOM    146  C   LYS A  19      23.666  17.697 102.999  1.00 96.49           C
ATOM    147  O   LYS A  19      24.467  17.845 102.079  1.00 96.49           O
ATOM    148  N   ASP A  20      23.146  16.490 103.303  1.00 44.04           N
ATOM    149  CA  ASP A  20      23.566  15.296 102.620  1.00 44.04           C
ATOM    150  CB  ASP A  20      23.021  14.012 103.258  1.00 44.04           C
ATOM    151  CG  ASP A  20      23.803  13.803 104.547  1.00 44.04           C
ATOM    152  OD1 ASP A  20      24.754  14.595 104.783  1.00 44.04           O
ATOM    153  OD2 ASP A  20      23.468  12.857 105.308  1.00 44.04           O
ATOM    154  C   ASP A  20      23.152  15.321 101.185  1.00 44.04           C
ATOM    155  O   ASP A  20      23.910  14.901 100.314  1.00 44.04           O
ATOM    156  N   ALA A  21      21.933  15.802 100.891  1.00 30.11           N
ATOM    157  CA  ALA A  21      21.524  15.855  99.520  1.00 30.11           C
ATOM    158  CB  ALA A  21      20.110  16.430  99.337  1.00 30.11           C
ATOM    159  C   ALA A  21      22.491  16.761  98.833  1.00 30.11           C
ATOM    160  O   ALA A  21      22.957  16.482  97.729  1.00 30.11           O
ATOM    161  N   ASP A  22      22.838  17.871  99.502  1.00 42.82           N
ATOM    162  CA  ASP A  22      23.742  18.829  98.940  1.00 42.82           C
ATOM    163  CB  ASP A  22      23.918  20.047  99.863  1.00 42.82           C
ATOM    164  CG  ASP A  22      24.713  21.121  99.135  1.00 42.82           C
ATOM    165  OD1 ASP A  22      25.845  20.822  98.670  1.00 42.82           O
ATOM    166  OD2 ASP A  22      24.188  22.262  99.030  1.00 42.82           O
ATOM    167  C   ASP A  22      25.085  18.189  98.745  1.00 42.82           C
ATOM    168  O   ASP A  22      25.712  18.358  97.701  1.00 42.82           O
ATOM    169  N   ALA A  23      25.566  17.427  99.747  1.00 37.70           N
ATOM    170  CA  ALA A  23      26.877  16.848  99.662  1.00 37.70           C
ATOM    171  CB  ALA A  23      27.285  16.089 100.935  1.00 37.70           C
ATOM    172  C   ALA A  23      26.944  15.873  98.527  1.00 37.70           C
ATOM    173  O   ALA A  23      27.872  15.915  97.720  1.00 37.70           O
ATOM    174  N   VAL A  24      25.952  14.970  98.426  1.00116.67           N
ATOM    175  CA  VAL A  24      25.968  13.982  97.385  1.00116.67           C
ATOM    176  CB  VAL A  24      24.955  12.895  97.581  1.00116.67           C
ATOM    177  CG1 VAL A  24      25.429  11.968  98.709  1.00116.67           C
ATOM    178  CG2 VAL A  24      23.631  13.562  97.939  1.00116.67           C
ATOM    179  C   VAL A  24      25.778  14.622  96.042  1.00116.67           C
ATOM    180  O   VAL A  24      26.397  14.208  95.063  1.00116.67           O
ATOM    181  N   LEU A  25      24.913  15.648  95.954  1.00 59.27           N
ATOM    182  CA  LEU A  25      24.652  16.288  94.693  1.00 59.27           C
ATOM    183  CB  LEU A  25      23.554  17.370  94.804  1.00 59.27           C
ATOM    184  CG  LEU A  25      23.195  18.078  93.477  1.00 59.27           C
ATOM    185  CD1 LEU A  25      22.493  17.118  92.505  1.00 59.27           C
ATOM    186  CD2 LEU A  25      22.395  19.370  93.723  1.00 59.27           C
ATOM    187  C   LEU A  25      25.904  16.957  94.194  1.00 59.27           C
ATOM    188  O   LEU A  25      26.249  16.845  93.018  1.00 59.27           O
ATOM    189  N   ALA A  26      26.634  17.657  95.086  1.00 27.90           N
ATOM    190  CA  ALA A  26      27.807  18.386  94.684  1.00 27.90           C
ATOM    191  CB  ALA A  26      28.466  19.138  95.855  1.00 27.90           C
ATOM    192  C   ALA A  26      28.824  17.434  94.139  1.00 27.90           C
ATOM    193  O   ALA A  26      29.456  17.701  93.118  1.00 27.90           O
ATOM    194  N   ALA A  27      28.999  16.285  94.816  1.00 32.39           N
ATOM    195  CA  ALA A  27      29.967  15.299  94.428  1.00 32.39           C
ATOM    196  CB  ALA A  27      30.002  14.096  95.387  1.00 32.39           C
ATOM    197  C   ALA A  27      29.623  14.761  93.071  1.00 32.39           C
ATOM    198  O   ALA A  27      30.513  14.495  92.266  1.00 32.39           O
ATOM    199  N   PHE A  28      28.321  14.553  92.796  1.00100.87           N
ATOM    200  CA  PHE A  28      27.887  14.005  91.537  1.00100.87           C
ATOM    201  CB  PHE A  28      26.366  13.813  91.438  1.00100.87           C
ATOM    202  CG  PHE A  28      26.061  13.705  89.981  1.00100.87           C
ATOM    203  CD1 PHE A  28      26.340  12.560  89.270  1.00100.87           C
ATOM    204  CD2 PHE A  28      25.488  14.766  89.315  1.00100.87           C
ATOM    205  CE1 PHE A  28      26.055  12.475  87.928  1.00100.87           C
ATOM    206  CE2 PHE A  28      25.202  14.691  87.972  1.00100.87           C
ATOM    207  CZ  PHE A  28      25.485  13.540  87.274  1.00100.87           C
ATOM    208  C   PHE A  28      28.254  14.905  90.405  1.00100.87           C
ATOM    209  O   PHE A  28      28.759  14.453  89.379  1.00100.87           O
ATOM    210  N   ALA A  29      27.966  16.210  90.544  1.00 35.55           N
ATOM    211  CA  ALA A  29      28.252  17.153  89.504  1.00 35.55           C
ATOM    212  CB  ALA A  29      27.706  18.559  89.812  1.00 35.55           C
ATOM    213  C   ALA A  29      29.728  17.269  89.309  1.00 35.55           C
ATOM    214  O   ALA A  29      30.210  17.390  88.184  1.00 35.55           O
ATOM    215  N   GLU A  30      30.493  17.256  90.412  1.00 69.18           N
ATOM    216  CA  GLU A  30      31.910  17.403  90.277  1.00 69.18           C
ATOM    217  CB  GLU A  30      32.639  17.507  91.628  1.00 69.18           C
ATOM    218  CG  GLU A  30      32.280  18.783  92.393  1.00 69.18           C
ATOM    219  CD  GLU A  30      32.685  19.977  91.541  1.00 69.18           C
ATOM    220  OE1 GLU A  30      33.810  19.940  90.973  1.00 69.18           O
ATOM    221  OE2 GLU A  30      31.883  20.943  91.452  1.00 69.18           O
ATOM    222  C   GLU A  30      32.463  16.220  89.542  1.00 69.18           C
ATOM    223  O   GLU A  30      33.330  16.371  88.683  1.00 69.18           O
ATOM    224  N   VAL A  31      31.973  15.005  89.860  1.00104.53           N
ATOM    225  CA  VAL A  31      32.494  13.814  89.246  1.00104.53           C
ATOM    226  CB  VAL A  31      32.026  12.532  89.890  1.00104.53           C
ATOM    227  CG1 VAL A  31      32.524  12.528  91.346  1.00104.53           C
ATOM    228  CG2 VAL A  31      30.507  12.382  89.745  1.00104.53           C
ATOM    229  C   VAL A  31      32.184  13.787  87.774  1.00104.53           C
ATOM    230  O   VAL A  31      33.008  13.337  86.980  1.00104.53           O
ATOM    231  N   VAL A  32      30.990  14.253  87.360  1.00101.67           N
ATOM    232  CA  VAL A  32      30.652  14.229  85.961  1.00101.67           C
ATOM    233  CB  VAL A  32      29.229  14.628  85.665  1.00101.67           C
ATOM    234  CG1 VAL A  32      28.293  13.595  86.321  1.00101.67           C
ATOM    235  CG2 VAL A  32      28.988  16.076  86.120  1.00101.67           C
ATOM    236  C   VAL A  32      31.580  15.121  85.188  1.00101.67           C
ATOM    237  O   VAL A  32      32.029  14.765  84.100  1.00101.67           O
ATOM    238  N   GLY A  33      31.892  16.316  85.718  1.00 29.44           N
ATOM    239  CA  GLY A  33      32.766  17.220  85.028  1.00 29.44           C
ATOM    240  C   GLY A  33      34.123  16.596  84.887  1.00 29.44           C
ATOM    241  O   GLY A  33      34.779  16.755  83.858  1.00 29.44           O
ATOM    242  N   ASP A  34      34.591  15.894  85.938  1.00 39.20           N
ATOM    243  CA  ASP A  34      35.903  15.306  85.945  1.00 39.20           C
ATOM    244  CB  ASP A  34      36.258  14.657  87.291  1.00 39.20           C
ATOM    245  CG  ASP A  34      36.491  15.768  88.301  1.00 39.20           C
ATOM    246  OD1 ASP A  34      36.894  16.880  87.869  1.00 39.20           O
ATOM    247  OD2 ASP A  34      36.274  15.522  89.517  1.00 39.20           O
ATOM    248  C   ASP A  34      36.000  14.230  84.910  1.00 39.20           C
ATOM    249  O   ASP A  34      36.968  14.166  84.155  1.00 39.20           O
ATOM    250  N   ILE A  35      34.988  13.351  84.851  1.00108.02           N
ATOM    251  CA  ILE A  35      34.999  12.243  83.945  1.00108.02           C
ATOM    252  CB  ILE A  35      33.877  11.305  84.239  1.00108.02           C
ATOM    253  CG1 ILE A  35      33.915  10.138  83.266  1.00108.02           C
ATOM    254  CG2 ILE A  35      32.573  12.095  84.265  1.00108.02           C
ATOM    255  CD1 ILE A  35      32.926   9.036  83.600  1.00108.02           C
ATOM    256  C   ILE A  35      34.945  12.723  82.522  1.00108.02           C
ATOM    257  O   ILE A  35      35.662  12.209  81.664  1.00108.02           O
ATOM    258  N   VAL A  36      34.087  13.719  82.215  1.00107.39           N
ATOM    259  CA  VAL A  36      34.031  14.208  80.867  1.00107.39           C
ATOM    260  CB  VAL A  36      32.876  15.137  80.586  1.00107.39           C
ATOM    261  CG1 VAL A  36      31.583  14.308  80.554  1.00107.39           C
ATOM    262  CG2 VAL A  36      32.831  16.241  81.652  1.00107.39           C
ATOM    263  C   VAL A  36      35.328  14.868  80.491  1.00107.39           C
ATOM    264  O   VAL A  36      35.800  14.711  79.366  1.00107.39           O
ATOM    265  N   ALA A  37      35.945  15.617  81.426  1.00 35.64           N
ATOM    266  CA  ALA A  37      37.174  16.325  81.171  1.00 35.64           C
ATOM    267  CB  ALA A  37      37.650  17.143  82.381  1.00 35.64           C
ATOM    268  C   ALA A  37      38.262  15.350  80.843  1.00 35.64           C
ATOM    269  O   ALA A  37      39.104  15.605  79.981  1.00 35.64           O
ATOM    270  N   LYS A  38      38.279  14.206  81.548  1.00134.03           N
ATOM    271  CA  LYS A  38      39.259  13.181  81.349  1.00134.03           C
ATOM    272  CB  LYS A  38      39.120  12.013  82.342  1.00134.03           C
ATOM    273  CG  LYS A  38      40.219  10.958  82.207  1.00134.03           C
ATOM    274  CD  LYS A  38      41.620  11.463  82.560  1.00134.03           C
ATOM    275  CE  LYS A  38      42.394  12.002  81.355  1.00134.03           C
ATOM    276  NZ  LYS A  38      43.734  12.468  81.777  1.00134.03           N
ATOM    277  C   LYS A  38      39.059  12.660  79.971  1.00134.03           C
ATOM    278  O   LYS A  38      39.992  12.172  79.336  1.00134.03           O
ATOM    279  N   GLY A  39      37.818  12.756  79.465  1.00 37.71           N
ATOM    280  CA  GLY A  39      37.573  12.283  78.141  1.00 37.71           C
ATOM    281  C   GLY A  39      36.915  10.955  78.199  1.00 37.71           C
ATOM    282  O   GLY A  39      36.959  10.211  77.222  1.00 37.71           O
ATOM    283  N   ASP A  40      36.294  10.614  79.345  1.00 88.33           N
ATOM    284  CA  ASP A  40      35.598   9.364  79.389  1.00 88.33           C
ATOM    285  CB  ASP A  40      34.890   9.083  80.719  1.00 88.33           C
ATOM    286  CG  ASP A  40      34.459   7.620  80.813  1.00 88.33           C
ATOM    287  OD1 ASP A  40      33.738   7.140  79.900  1.00 88.33           O
ATOM    288  OD2 ASP A  40      34.833   6.969  81.826  1.00 88.33           O
ATOM    289  C   ASP A  40      34.580   9.478  78.321  1.00 88.33           C
ATOM    290  O   ASP A  40      34.032  10.569  78.133  1.00 88.33           O
ATOM    291  N   GLU A  41      34.309   8.332  77.652  1.00116.29           N
ATOM    292  CA  GLU A  41      33.490   8.239  76.481  1.00116.29           C
ATOM    293  CB  GLU A  41      33.052   6.795  76.167  1.00116.29           C
ATOM    294  CG  GLU A  41      32.171   6.660  74.920  1.00116.29           C
ATOM    295  CD  GLU A  41      31.492   5.297  74.982  1.00116.29           C
ATOM    296  OE1 GLU A  41      31.784   4.544  75.949  1.00116.29           O
ATOM    297  OE2 GLU A  41      30.669   4.989  74.080  1.00116.29           O
ATOM    298  C   GLU A  41      32.270   8.980  76.830  1.00116.29           C
ATOM    299  O   GLU A  41      31.780   9.780  76.034  1.00116.29           O
ATOM    300  N   LYS A  42      31.782   8.752  78.061  1.00172.80           N
ATOM    301  CA  LYS A  42      30.702   9.570  78.491  1.00172.80           C
ATOM    302  CB  LYS A  42      29.502   9.657  77.524  1.00172.80           C
ATOM    303  CG  LYS A  42      28.877   8.314  77.141  1.00172.80           C
ATOM    304  CD  LYS A  42      27.505   8.451  76.469  1.00172.80           C
ATOM    305  CE  LYS A  42      27.545   8.532  74.941  1.00172.80           C
ATOM    306  NZ  LYS A  42      27.056   7.267  74.348  1.00172.80           N
ATOM    307  C   LYS A  42      30.171   9.087  79.784  1.00172.80           C
ATOM    308  O   LYS A  42      30.358   7.935  80.180  1.00172.80           O
ATOM    309  N   VAL A  43      29.502  10.015  80.489  1.00 58.69           N
ATOM    310  CA  VAL A  43      28.804   9.636  81.667  1.00 58.69           C
ATOM    311  CB  VAL A  43      28.651  10.733  82.679  1.00 58.69           C
ATOM    312  CG1 VAL A  43      27.857  10.193  83.882  1.00 58.69           C
ATOM    313  CG2 VAL A  43      30.044  11.253  83.036  1.00 58.69           C
ATOM    314  C   VAL A  43      27.434   9.336  81.167  1.00 58.69           C
ATOM    315  O   VAL A  43      26.811  10.178  80.515  1.00 58.69           O
ATOM    316  N   THR A  44      26.938   8.116  81.435  1.00112.00           N
ATOM    317  CA  THR A  44      25.644   7.815  80.912  1.00112.00           C
ATOM    318  CB  THR A  44      25.645   6.671  79.937  1.00112.00           C
ATOM    319  OG1 THR A  44      24.376   6.561  79.308  1.00112.00           O
ATOM    320  CG2 THR A  44      25.987   5.374  80.689  1.00112.00           C
ATOM    321  C   THR A  44      24.732   7.462  82.036  1.00112.00           C
ATOM    322  O   THR A  44      25.073   6.676  82.918  1.00112.00           O
ATOM    323  N   ILE A  45      23.539   8.084  82.045  1.00100.70           N
ATOM    324  CA  ILE A  45      22.553   7.732  83.018  1.00100.70           C
ATOM    325  CB  ILE A  45      22.217   8.834  83.986  1.00100.70           C
ATOM    326  CG1 ILE A  45      21.269   8.306  85.076  1.00100.70           C
ATOM    327  CG2 ILE A  45      21.694  10.047  83.203  1.00100.70           C
ATOM    328  CD1 ILE A  45      21.142   9.234  86.282  1.00100.70           C
ATOM    329  C   ILE A  45      21.335   7.329  82.259  1.00100.70           C
ATOM    330  O   ILE A  45      20.771   8.112  81.496  1.00100.70           O
ATOM    331  N   PRO A  46      20.897   6.120  82.451  1.00 75.54           N
ATOM    332  CA  PRO A  46      19.802   5.667  81.652  1.00 75.54           C
ATOM    333  CD  PRO A  46      21.788   5.031  82.815  1.00 75.54           C
ATOM    334  CB  PRO A  46      19.707   4.163  81.889  1.00 75.54           C
ATOM    335  CG  PRO A  46      21.166   3.767  82.193  1.00 75.54           C
ATOM    336  C   PRO A  46      18.541   6.431  81.865  1.00 75.54           C
ATOM    337  O   PRO A  46      18.111   6.594  83.006  1.00 75.54           O
ATOM    338  N   GLY A  47      17.954   6.907  80.751  1.00 40.77           N
ATOM    339  CA  GLY A  47      16.702   7.594  80.725  1.00 40.77           C
ATOM    340  C   GLY A  47      16.954   9.067  80.818  1.00 40.77           C
ATOM    341  O   GLY A  47      16.287   9.857  80.152  1.00 40.77           O
ATOM    342  N   PHE A  48      17.883   9.480  81.700  1.00 94.48           N
ATOM    343  CA  PHE A  48      18.149  10.881  81.883  1.00 94.48           C
ATOM    344  CB  PHE A  48      18.899  11.127  83.208  1.00 94.48           C
ATOM    345  CG  PHE A  48      19.075  12.588  83.462  1.00 94.48           C
ATOM    346  CD1 PHE A  48      18.004  13.382  83.809  1.00 94.48           C
ATOM    347  CD2 PHE A  48      20.326  13.155  83.403  1.00 94.48           C
ATOM    348  CE1 PHE A  48      18.176  14.727  84.052  1.00 94.48           C
ATOM    349  CE2 PHE A  48      20.503  14.497  83.645  1.00 94.48           C
ATOM    350  CZ  PHE A  48      19.427  15.287  83.973  1.00 94.48           C
ATOM    351  C   PHE A  48      18.934  11.488  80.761  1.00 94.48           C
ATOM    352  O   PHE A  48      18.434  12.369  80.063  1.00 94.48           O
ATOM    353  N   LEU A  49      20.169  10.992  80.499  1.00125.67           N
ATOM    354  CA  LEU A  49      20.981  11.686  79.532  1.00125.67           C
ATOM    355  CB  LEU A  49      21.464  13.089  79.984  1.00125.67           C
ATOM    356  CG  LEU A  49      20.476  14.204  80.392  1.00125.67           C
ATOM    357  CD1 LEU A  49      21.267  15.401  80.953  1.00125.67           C
ATOM    358  CD2 LEU A  49      19.603  14.692  79.234  1.00125.67           C
ATOM    359  C   LEU A  49      22.344  11.055  79.485  1.00125.67           C
ATOM    360  O   LEU A  49      22.660  10.133  80.232  1.00125.67           O
ATOM    361  N   THR A  50      23.201  11.597  78.590  1.00117.94           N
ATOM    362  CA  THR A  50      24.589  11.231  78.510  1.00117.94           C
ATOM    363  CB  THR A  50      24.905  10.361  77.329  1.00117.94           C
ATOM    364  OG1 THR A  50      24.629  11.045  76.117  1.00117.94           O
ATOM    365  CG2 THR A  50      24.046   9.090  77.426  1.00117.94           C
ATOM    366  C   THR A  50      25.375  12.507  78.368  1.00117.94           C
ATOM    367  O   THR A  50      24.898  13.469  77.764  1.00117.94           O
ATOM    368  N   PHE A  51      26.597  12.547  78.953  1.00 72.98           N
ATOM    369  CA  PHE A  51      27.461  13.700  78.896  1.00 72.98           C
ATOM    370  CB  PHE A  51      27.873  14.250  80.280  1.00 72.98           C
ATOM    371  CG  PHE A  51      26.673  14.701  81.045  1.00 72.98           C
ATOM    372  CD1 PHE A  51      25.960  13.808  81.812  1.00 72.98           C
ATOM    373  CD2 PHE A  51      26.262  16.014  81.007  1.00 72.98           C
ATOM    374  CE1 PHE A  51      24.858  14.215  82.527  1.00 72.98           C
ATOM    375  CE2 PHE A  51      25.160  16.427  81.720  1.00 72.98           C
ATOM    376  CZ  PHE A  51      24.452  15.528  82.481  1.00 72.98           C
ATOM    377  C   PHE A  51      28.746  13.229  78.289  1.00 72.98           C
ATOM    378  O   PHE A  51      29.239  12.156  78.634  1.00 72.98           O
ATOM    379  N   GLU A  52      29.337  14.023  77.373  1.00100.39           N
ATOM    380  CA  GLU A  52      30.565  13.600  76.764  1.00100.39           C
ATOM    381  CB  GLU A  52      30.342  12.685  75.543  1.00100.39           C
ATOM    382  CG  GLU A  52      29.510  13.338  74.437  1.00100.39           C
ATOM    383  CD  GLU A  52      29.379  12.362  73.277  1.00100.39           C
ATOM    384  OE1 GLU A  52      29.665  11.152  73.477  1.00100.39           O
ATOM    385  OE2 GLU A  52      28.985  12.817  72.171  1.00100.39           O
ATOM    386  C   GLU A  52      31.318  14.799  76.280  1.00100.39           C
ATOM    387  O   GLU A  52      30.795  15.912  76.229  1.00100.39           O
ATOM    388  N   ARG A  53      32.598  14.578  75.931  1.00131.08           N
ATOM    389  CA  ARG A  53      33.444  15.595  75.382  1.00131.08           C
ATOM    390  CB  ARG A  53      34.912  15.411  75.791  1.00131.08           C
ATOM    391  CG  ARG A  53      35.875  16.392  75.121  1.00131.08           C
ATOM    392  CD  ARG A  53      37.341  16.032  75.359  1.00131.08           C
ATOM    393  NE  ARG A  53      37.658  14.847  74.514  1.00131.08           N
ATOM    394  CZ  ARG A  53      38.650  13.990  74.897  1.00131.08           C
ATOM    395  NH1 ARG A  53      39.304  14.196  76.077  1.00131.08           N
ATOM    396  NH2 ARG A  53      38.989  12.930  74.105  1.00131.08           N
ATOM    397  C   ARG A  53      33.378  15.421  73.897  1.00131.08           C
ATOM    398  O   ARG A  53      33.414  14.297  73.401  1.00131.08           O
ATOM    399  N   THR A  54      33.254  16.533  73.142  1.00104.75           N
ATOM    400  CA  THR A  54      33.189  16.409  71.716  1.00104.75           C
ATOM    401  CB  THR A  54      31.955  17.010  71.115  1.00104.75           C
ATOM    402  OG1 THR A  54      31.934  18.411  71.337  1.00104.75           O
ATOM    403  CG2 THR A  54      30.725  16.350  71.762  1.00104.75           C
ATOM    404  C   THR A  54      34.363  17.132  71.141  1.00104.75           C
ATOM    405  O   THR A  54      34.772  18.176  71.645  1.00104.75           O
ATOM    406  N   HIS A  55      34.947  16.567  70.067  1.00 77.10           N
ATOM    407  CA  HIS A  55      36.095  17.145  69.434  1.00 77.10           C
ATOM    408  ND1 HIS A  55      36.808  13.893  69.674  1.00 77.10           N
ATOM    409  CG  HIS A  55      37.493  15.012  69.245  1.00 77.10           C
ATOM    410  CB  HIS A  55      36.856  16.164  68.522  1.00 77.10           C
ATOM    411  NE2 HIS A  55      38.939  13.595  70.243  1.00 77.10           N
ATOM    412  CD2 HIS A  55      38.789  14.814  69.600  1.00 77.10           C
ATOM    413  CE1 HIS A  55      37.722  13.081  70.262  1.00 77.10           C
ATOM    414  C   HIS A  55      35.645  18.263  68.555  1.00 77.10           C
ATOM    415  O   HIS A  55      34.571  18.213  67.958  1.00 77.10           O
ATOM    416  N   ARG A  56      36.476  19.319  68.475  1.00145.45           N
ATOM    417  CA  ARG A  56      36.222  20.432  67.608  1.00145.45           C
ATOM    418  CB  ARG A  56      36.088  21.755  68.383  1.00145.45           C
ATOM    419  CG  ARG A  56      35.035  21.697  69.494  1.00145.45           C
ATOM    420  CD  ARG A  56      33.931  22.748  69.386  1.00145.45           C
ATOM    421  NE  ARG A  56      32.980  22.329  68.319  1.00145.45           N
ATOM    422  CZ  ARG A  56      32.008  21.411  68.596  1.00145.45           C
ATOM    423  NH1 ARG A  56      32.025  20.738  69.784  1.00145.45           N
ATOM    424  NH2 ARG A  56      31.018  21.169  67.688  1.00145.45           N
ATOM    425  C   ARG A  56      37.461  20.533  66.772  1.00145.45           C
ATOM    426  O   ARG A  56      38.566  20.582  67.310  1.00145.45           O
ATOM    427  N   ALA A  57      37.312  20.557  65.433  1.00 28.52           N
ATOM    428  CA  ALA A  57      38.458  20.590  64.562  1.00 28.52           C
ATOM    429  CB  ALA A  57      38.146  20.121  63.128  1.00 28.52           C
ATOM    430  C   ALA A  57      38.985  21.986  64.469  1.00 28.52           C
ATOM    431  O   ALA A  57      38.252  22.953  64.675  1.00 28.52           O
ATOM    432  N   ALA A  58      40.297  22.118  64.169  1.00 31.11           N
ATOM    433  CA  ALA A  58      40.891  23.412  63.996  1.00 31.11           C
ATOM    434  CB  ALA A  58      42.432  23.395  63.921  1.00 31.11           C
ATOM    435  C   ALA A  58      40.389  23.932  62.697  1.00 31.11           C
ATOM    436  O   ALA A  58      40.142  23.163  61.768  1.00 31.11           O
ATOM    437  N   ARG A  59      40.210  25.263  62.603  1.00186.52           N
ATOM    438  CA  ARG A  59      39.701  25.813  61.383  1.00186.52           C
ATOM    439  CB  ARG A  59      38.199  26.121  61.441  1.00186.52           C
ATOM    440  CG  ARG A  59      37.316  24.889  61.608  1.00186.52           C
ATOM    441  CD  ARG A  59      35.844  25.242  61.812  1.00186.52           C
ATOM    442  NE  ARG A  59      35.755  26.021  63.079  1.00186.52           N
ATOM    443  CZ  ARG A  59      34.973  27.138  63.128  1.00186.52           C
ATOM    444  NH1 ARG A  59      34.294  27.536  62.013  1.00186.52           N
ATOM    445  NH2 ARG A  59      34.869  27.854  64.285  1.00186.52           N
ATOM    446  C   ARG A  59      40.358  27.132  61.154  1.00186.52           C
ATOM    447  O   ARG A  59      40.837  27.777  62.086  1.00186.52           O
ATOM    448  N   THR A  60      40.420  27.558  59.880  1.00102.64           N
ATOM    449  CA  THR A  60      40.944  28.860  59.614  1.00102.64           C
ATOM    450  CB  THR A  60      41.511  29.025  58.234  1.00102.64           C
ATOM    451  OG1 THR A  60      42.163  30.282  58.120  1.00102.64           O
ATOM    452  CG2 THR A  60      40.368  28.921  57.213  1.00102.64           C
ATOM    453  C   THR A  60      39.791  29.796  59.749  1.00102.64           C
ATOM    454  O   THR A  60      38.650  29.446  59.450  1.00102.64           O
ATOM    455  N   ALA A  61      40.064  31.016  60.235  1.00 64.25           N
ATOM    456  CA  ALA A  61      39.034  31.996  60.395  1.00 64.25           C
ATOM    457  CB  ALA A  61      38.529  32.141  61.840  1.00 64.25           C
ATOM    458  C   ALA A  61      39.662  33.288  60.009  1.00 64.25           C
ATOM    459  O   ALA A  61      40.866  33.347  59.773  1.00 64.25           O
ATOM    460  N   ARG A  62      38.850  34.350  59.872  1.00143.93           N
ATOM    461  CA  ARG A  62      39.413  35.612  59.506  1.00143.93           C
ATOM    462  CB  ARG A  62      39.026  36.059  58.092  1.00143.93           C
ATOM    463  CG  ARG A  62      39.597  35.139  57.017  1.00143.93           C
ATOM    464  CD  ARG A  62      39.182  35.531  55.603  1.00143.93           C
ATOM    465  NE  ARG A  62      39.648  36.926  55.383  1.00143.93           N
ATOM    466  CZ  ARG A  62      39.385  37.540  54.196  1.00143.93           C
ATOM    467  NH1 ARG A  62      38.746  36.852  53.205  1.00143.93           N
ATOM    468  NH2 ARG A  62      39.754  38.839  54.002  1.00143.93           N
ATOM    469  C   ARG A  62      38.899  36.634  60.458  1.00143.93           C
ATOM    470  O   ARG A  62      37.797  36.520  60.991  1.00143.93           O
ATOM    471  N   ASN A  63      39.710  37.674  60.706  1.00 59.14           N
ATOM    472  CA  ASN A  63      39.293  38.693  61.616  1.00 59.14           C
ATOM    473  CB  ASN A  63      40.482  39.255  62.416  1.00 59.14           C
ATOM    474  CG  ASN A  63      39.992  40.170  63.527  1.00 59.14           C
ATOM    475  OD1 ASN A  63      39.361  41.194  63.275  1.00 59.14           O
ATOM    476  ND2 ASN A  63      40.295  39.789  64.797  1.00 59.14           N
ATOM    477  C   ASN A  63      38.705  39.779  60.776  1.00 59.14           C
ATOM    478  O   ASN A  63      39.371  40.333  59.907  1.00 59.14           O
ATOM    479  N   PRO A  64      37.452  40.072  60.977  1.00 76.57           N
ATOM    480  CA  PRO A  64      36.771  41.058  60.189  1.00 76.57           C
ATOM    481  CD  PRO A  64      36.762  39.774  62.220  1.00 76.57           C
ATOM    482  CB  PRO A  64      35.364  41.142  60.783  1.00 76.57           C
ATOM    483  CG  PRO A  64      35.580  40.761  62.259  1.00 76.57           C
ATOM    484  C   PRO A  64      37.446  42.400  60.172  1.00 76.57           C
ATOM    485  O   PRO A  64      37.548  42.990  59.097  1.00 76.57           O
ATOM    486  N   GLN A  65      37.868  42.929  61.339  1.00100.49           N
ATOM    487  CA  GLN A  65      38.447  44.247  61.360  1.00100.49           C
ATOM    488  CB  GLN A  65      38.556  44.818  62.785  1.00100.49           C
ATOM    489  CG  GLN A  65      39.498  44.030  63.696  1.00100.49           C
ATOM    490  CD  GLN A  65      39.509  44.705  65.055  1.00100.49           C
ATOM    491  OE1 GLN A  65      40.537  45.200  65.508  1.00100.49           O
ATOM    492  NE2 GLN A  65      38.324  44.729  65.728  1.00100.49           N
ATOM    493  C   GLN A  65      39.818  44.289  60.752  1.00100.49           C
ATOM    494  O   GLN A  65      40.075  45.089  59.853  1.00100.49           O
ATOM    495  N   THR A  66      40.733  43.423  61.233  1.00104.90           N
ATOM    496  CA  THR A  66      42.093  43.425  60.770  1.00104.90           C
ATOM    497  CB  THR A  66      43.016  42.628  61.645  1.00104.90           C
ATOM    498  OG1 THR A  66      44.347  42.738  61.175  1.00104.90           O
ATOM    499  CG2 THR A  66      42.583  41.158  61.634  1.00104.90           C
ATOM    500  C   THR A  66      42.157  42.871  59.387  1.00104.90           C
ATOM    501  O   THR A  66      42.885  43.367  58.531  1.00104.90           O
ATOM    502  N   GLY A  67      41.384  41.805  59.135  1.00 19.71           N
ATOM    503  CA  GLY A  67      41.371  41.195  57.842  1.00 19.71           C
ATOM    504  C   GLY A  67      42.415  40.127  57.823  1.00 19.71           C
ATOM    505  O   GLY A  67      42.535  39.394  56.844  1.00 19.71           O
ATOM    506  N   ASP A  68      43.203  39.998  58.910  1.00104.85           N
ATOM    507  CA  ASP A  68      44.228  38.999  58.912  1.00104.85           C
ATOM    508  CB  ASP A  68      45.317  39.212  59.989  1.00104.85           C
ATOM    509  CG  ASP A  68      44.749  39.152  61.410  1.00104.85           C
ATOM    510  OD1 ASP A  68      43.986  38.206  61.738  1.00104.85           O
ATOM    511  OD2 ASP A  68      45.080  40.081  62.195  1.00104.85           O
ATOM    512  C   ASP A  68      43.603  37.653  59.089  1.00104.85           C
ATOM    513  O   ASP A  68      42.574  37.500  59.743  1.00104.85           O
ATOM    514  N   PRO A  69      44.209  36.668  58.483  1.00151.37           N
ATOM    515  CA  PRO A  69      43.702  35.337  58.667  1.00151.37           C
ATOM    516  CD  PRO A  69      44.733  36.860  57.141  1.00151.37           C
ATOM    517  CB  PRO A  69      44.228  34.512  57.496  1.00151.37           C
ATOM    518  CG  PRO A  69      44.426  35.558  56.385  1.00151.37           C
ATOM    519  C   PRO A  69      44.097  34.837  60.018  1.00151.37           C
ATOM    520  O   PRO A  69      45.128  35.263  60.536  1.00151.37           O
ATOM    521  N   ILE A  70      43.280  33.943  60.606  1.00 90.42           N
ATOM    522  CA  ILE A  70      43.545  33.433  61.918  1.00 90.42           C
ATOM    523  CB  ILE A  70      42.644  34.030  62.958  1.00 90.42           C
ATOM    524  CG1 ILE A  70      43.067  33.589  64.371  1.00 90.42           C
ATOM    525  CG2 ILE A  70      41.197  33.663  62.591  1.00 90.42           C
ATOM    526  CD1 ILE A  70      42.379  34.378  65.485  1.00 90.42           C
ATOM    527  C   ILE A  70      43.266  31.967  61.905  1.00 90.42           C
ATOM    528  O   ILE A  70      42.511  31.467  61.072  1.00 90.42           O
ATOM    529  N   GLN A  71      43.906  31.214  62.821  1.00 95.19           N
ATOM    530  CA  GLN A  71      43.579  29.824  62.868  1.00 95.19           C
ATOM    531  CB  GLN A  71      44.773  28.859  62.795  1.00 95.19           C
ATOM    532  CG  GLN A  71      45.660  28.888  64.042  1.00 95.19           C
ATOM    533  CD  GLN A  71      46.611  27.704  63.960  1.00 95.19           C
ATOM    534  OE1 GLN A  71      46.201  26.580  63.672  1.00 95.19           O
ATOM    535  NE2 GLN A  71      47.923  27.959  64.213  1.00 95.19           N
ATOM    536  C   GLN A  71      42.974  29.594  64.208  1.00 95.19           C
ATOM    537  O   GLN A  71      43.481  30.067  65.224  1.00 95.19           O
ATOM    538  N   ILE A  72      41.851  28.864  64.247  1.00126.24           N
ATOM    539  CA  ILE A  72      41.335  28.555  65.539  1.00126.24           C
ATOM    540  CB  ILE A  72      39.833  28.570  65.660  1.00126.24           C
ATOM    541  CG1 ILE A  72      39.184  27.503  64.771  1.00126.24           C
ATOM    542  CG2 ILE A  72      39.344  29.993  65.366  1.00126.24           C
ATOM    543  CD1 ILE A  72      37.718  27.255  65.119  1.00126.24           C
ATOM    544  C   ILE A  72      41.800  27.159  65.782  1.00126.24           C
ATOM    545  O   ILE A  72      41.623  26.268  64.952  1.00126.24           O
ATOM    546  N   PRO A  73      42.439  26.960  66.893  1.00 73.42           N
ATOM    547  CA  PRO A  73      42.975  25.672  67.211  1.00 73.42           C
ATOM    548  CD  PRO A  73      43.084  28.029  67.630  1.00 73.42           C
ATOM    549  CB  PRO A  73      43.986  25.900  68.335  1.00 73.42           C
ATOM    550  CG  PRO A  73      43.680  27.318  68.855  1.00 73.42           C
ATOM    551  C   PRO A  73      41.868  24.741  67.566  1.00 73.42           C
ATOM    552  O   PRO A  73      40.786  25.207  67.919  1.00 73.42           O
ATOM    553  N   ALA A  74      42.110  23.420  67.466  1.00 27.32           N
ATOM    554  CA  ALA A  74      41.077  22.480  67.781  1.00 27.32           C
ATOM    555  CB  ALA A  74      41.475  21.013  67.537  1.00 27.32           C
ATOM    556  C   ALA A  74      40.759  22.639  69.230  1.00 27.32           C
ATOM    557  O   ALA A  74      41.624  23.004  70.027  1.00 27.32           O
ATOM    558  N   GLY A  75      39.489  22.387  69.601  1.00 22.42           N
ATOM    559  CA  GLY A  75      39.082  22.529  70.967  1.00 22.42           C
ATOM    560  C   GLY A  75      38.099  21.446  71.259  1.00 22.42           C
ATOM    561  O   GLY A  75      37.688  20.707  70.364  1.00 22.42           O
ATOM    562  N   TYR A  76      37.702  21.318  72.542  1.00 47.28           N
ATOM    563  CA  TYR A  76      36.775  20.295  72.931  1.00 47.28           C
ATOM    564  CB  TYR A  76      37.390  19.238  73.857  1.00 47.28           C
ATOM    565  CG  TYR A  76      38.554  18.627  73.156  1.00 47.28           C
ATOM    566  CD1 TYR A  76      39.780  19.251  73.180  1.00 47.28           C
ATOM    567  CD2 TYR A  76      38.425  17.432  72.482  1.00 47.28           C
ATOM    568  CE1 TYR A  76      40.863  18.696  72.544  1.00 47.28           C
ATOM    569  CE2 TYR A  76      39.506  16.873  71.844  1.00 47.28           C
ATOM    570  CZ  TYR A  76      40.725  17.503  71.873  1.00 47.28           C
ATOM    571  OH  TYR A  76      41.833  16.928  71.217  1.00 47.28           O
ATOM    572  C   TYR A  76      35.704  20.967  73.724  1.00 47.28           C
ATOM    573  O   TYR A  76      35.951  21.976  74.384  1.00 47.28           O
ATOM    574  N   SER A  77      34.469  20.435  73.668  1.00 75.68           N
ATOM    575  CA  SER A  77      33.412  21.031  74.433  1.00 75.68           C
ATOM    576  CB  SER A  77      32.457  21.889  73.586  1.00 75.68           C
ATOM    577  OG  SER A  77      33.158  22.990  73.033  1.00 75.68           O
ATOM    578  C   SER A  77      32.600  19.927  75.039  1.00 75.68           C
ATOM    579  O   SER A  77      32.574  18.809  74.527  1.00 75.68           O
ATOM    580  N   VAL A  78      31.916  20.215  76.168  1.00103.91           N
ATOM    581  CA  VAL A  78      31.087  19.223  76.794  1.00103.91           C
ATOM    582  CB  VAL A  78      30.786  19.519  78.233  1.00103.91           C
ATOM    583  CG1 VAL A  78      32.104  19.494  79.025  1.00103.91           C
ATOM    584  CG2 VAL A  78      30.035  20.859  78.308  1.00103.91           C
ATOM    585  C   VAL A  78      29.784  19.174  76.046  1.00103.91           C
ATOM    586  O   VAL A  78      29.326  20.186  75.517  1.00103.91           O
ATOM    587  N   LYS A  79      29.161  17.979  75.951  1.00 82.06           N
ATOM    588  CA  LYS A  79      27.905  17.882  75.251  1.00 82.06           C
ATOM    589  CB  LYS A  79      28.025  17.316  73.823  1.00 82.06           C
ATOM    590  CG  LYS A  79      26.690  17.275  73.071  1.00 82.06           C
ATOM    591  CD  LYS A  79      26.817  16.995  71.571  1.00 82.06           C
ATOM    592  CE  LYS A  79      25.478  17.041  70.829  1.00 82.06           C
ATOM    593  NZ  LYS A  79      25.677  16.778  69.385  1.00 82.06           N
ATOM    594  C   LYS A  79      26.981  16.975  76.013  1.00 82.06           C
ATOM    595  O   LYS A  79      27.417  16.023  76.663  1.00 82.06           O
ATOM    596  N   VAL A  80      25.657  17.258  75.954  1.00 42.21           N
ATOM    597  CA  VAL A  80      24.697  16.432  76.637  1.00 42.21           C
ATOM    598  CB  VAL A  80      23.954  17.152  77.720  1.00 42.21           C
ATOM    599  CG1 VAL A  80      22.874  16.213  78.287  1.00 42.21           C
ATOM    600  CG2 VAL A  80      24.974  17.639  78.763  1.00 42.21           C
ATOM    601  C   VAL A  80      23.690  15.938  75.648  1.00 42.21           C
ATOM    602  O   VAL A  80      23.284  16.662  74.742  1.00 42.21           O
ATOM    603  N   SER A  81      23.283  14.660  75.783  1.00 38.70           N
ATOM    604  CA  SER A  81      22.258  14.126  74.932  1.00 38.70           C
ATOM    605  CB  SER A  81      22.745  12.979  74.024  1.00 38.70           C
ATOM    606  OG  SER A  81      23.737  13.459  73.131  1.00 38.70           O
ATOM    607  C   SER A  81      21.210  13.584  75.852  1.00 38.70           C
ATOM    608  O   SER A  81      21.481  12.731  76.696  1.00 38.70           O
ATOM    609  N   ALA A  82      19.966  14.072  75.696  1.00 35.62           N
ATOM    610  CA  ALA A  82      18.898  13.691  76.575  1.00 35.62           C
ATOM    611  CB  ALA A  82      17.664  14.604  76.476  1.00 35.62           C
ATOM    612  C   ALA A  82      18.457  12.298  76.279  1.00 35.62           C
ATOM    613  O   ALA A  82      18.457  11.867  75.129  1.00 35.62           O
ATOM    614  N   GLY A  83      18.065  11.562  77.339  1.00 21.62           N
ATOM    615  CA  GLY A  83      17.589  10.215  77.200  1.00 21.62           C
ATOM    616  C   GLY A  83      16.153  10.294  76.781  1.00 21.62           C
ATOM    617  O   GLY A  83      15.547  11.361  76.823  1.00 21.62           O
ATOM    618  N   SER A  84      15.564   9.146  76.393  1.00 77.09           N
ATOM    619  CA  SER A  84      14.218   9.107  75.885  1.00 77.09           C
ATOM    620  CB  SER A  84      13.805   7.710  75.393  1.00 77.09           C
ATOM    621  OG  SER A  84      13.795   6.793  76.475  1.00 77.09           O
ATOM    622  C   SER A  84      13.237   9.513  76.941  1.00 77.09           C
ATOM    623  O   SER A  84      12.251  10.189  76.651  1.00 77.09           O
ATOM    624  N   LYS A  85      13.477   9.106  78.199  1.00144.07           N
ATOM    625  CA  LYS A  85      12.547   9.400  79.252  1.00144.07           C
ATOM    626  CB  LYS A  85      13.009   8.806  80.599  1.00144.07           C
ATOM    627  CG  LYS A  85      11.946   8.786  81.699  1.00144.07           C
ATOM    628  CD  LYS A  85      11.412  10.169  82.066  1.00144.07           C
ATOM    629  CE  LYS A  85      12.493  11.127  82.567  1.00144.07           C
ATOM    630  NZ  LYS A  85      11.915  12.475  82.768  1.00144.07           N
ATOM    631  C   LYS A  85      12.466  10.886  79.407  1.00144.07           C
ATOM    632  O   LYS A  85      11.381  11.456  79.511  1.00144.07           O
ATOM    633  N   LEU A  86      13.629  11.559  79.411  1.00116.87           N
ATOM    634  CA  LEU A  86      13.649  12.973  79.637  1.00116.87           C
ATOM    635  CB  LEU A  86      15.085  13.511  79.779  1.00116.87           C
ATOM    636  CG  LEU A  86      15.203  14.877  80.487  1.00116.87           C
ATOM    637  CD1 LEU A  86      16.605  15.474  80.310  1.00116.87           C
ATOM    638  CD2 LEU A  86      14.063  15.839  80.135  1.00116.87           C
ATOM    639  C   LEU A  86      12.988  13.658  78.476  1.00116.87           C
ATOM    640  O   LEU A  86      12.151  14.541  78.659  1.00116.87           O
ATOM    641  N   LYS A  87      13.302  13.237  77.235  1.00161.37           N
ATOM    642  CA  LYS A  87      12.785  13.970  76.115  1.00161.37           C
ATOM    643  CB  LYS A  87      13.603  13.773  74.831  1.00161.37           C
ATOM    644  CG  LYS A  87      15.063  14.205  74.927  1.00161.37           C
ATOM    645  CD  LYS A  87      15.898  13.723  73.739  1.00161.37           C
ATOM    646  CE  LYS A  87      16.023  12.200  73.653  1.00161.37           C
ATOM    647  NZ  LYS A  87      16.717  11.824  72.401  1.00161.37           N
ATOM    648  C   LYS A  87      11.437  13.470  75.769  1.00161.37           C
ATOM    649  O   LYS A  87      11.066  13.521  74.598  1.00161.37           O
ATOM    650  N   GLU A  88      10.633  13.103  76.782  1.00139.01           N
ATOM    651  CA  GLU A  88       9.378  12.486  76.498  1.00139.01           C
ATOM    652  CB  GLU A  88       8.588  12.081  77.758  1.00139.01           C
ATOM    653  CG  GLU A  88       8.272  13.215  78.732  1.00139.01           C
ATOM    654  CD  GLU A  88       7.492  12.591  79.884  1.00139.01           C
ATOM    655  OE1 GLU A  88       8.145  11.993  80.783  1.00139.01           O
ATOM    656  OE2 GLU A  88       6.235  12.687  79.872  1.00139.01           O
ATOM    657  C   GLU A  88       8.551  13.383  75.641  1.00139.01           C
ATOM    658  O   GLU A  88       8.030  12.852  74.658  1.00139.01           O
ATOM    659  N   ALA A  89       8.502  14.732  75.918  1.00113.60           N
ATOM    660  CA  ALA A  89       7.595  15.603  75.205  1.00113.60           C
ATOM    661  CB  ALA A  89       7.999  15.849  73.741  1.00113.60           C
ATOM    662  C   ALA A  89       6.321  14.833  75.230  1.00113.60           C
ATOM    663  O   ALA A  89       5.845  14.400  74.183  1.00113.60           O
ATOM    664  N   ALA A  90       5.806  14.587  76.455  1.00 59.72           N
ATOM    665  CA  ALA A  90       4.723  13.676  76.690  1.00 59.72           C
ATOM    666  CB  ALA A  90       4.121  13.791  78.101  1.00 59.72           C
ATOM    667  C   ALA A  90       3.642  13.922  75.712  1.00 59.72           C
ATOM    668  O   ALA A  90       3.164  15.042  75.544  1.00 59.72           O
ATOM    669  N   LYS A  91       3.237  12.841  75.029  1.00123.42           N
ATOM    670  CA  LYS A  91       2.228  13.000  74.038  1.00123.42           C
ATOM    671  CB  LYS A  91       1.888  11.678  73.329  1.00123.42           C
ATOM    672  CG  LYS A  91       1.519  10.552  74.299  1.00123.42           C
ATOM    673  CD  LYS A  91       1.036   9.268  73.617  1.00123.42           C
ATOM    674  CE  LYS A  91      -0.402   9.339  73.105  1.00123.42           C
ATOM    675  NZ  LYS A  91      -0.788   8.039  72.508  1.00123.42           N
ATOM    676  C   LYS A  91       1.014  13.507  74.738  1.00123.42           C
ATOM    677  O   LYS A  91       0.398  12.796  75.530  1.00123.42           O
ATOM    678  N   GLY A  92       0.665  14.784  74.481  1.00 23.01           N
ATOM    679  CA  GLY A  92      -0.508  15.342  75.082  1.00 23.01           C
ATOM    680  C   GLY A  92      -1.674  14.622  74.505  1.00 23.01           C
ATOM    681  O   GLY A  92      -2.596  14.229  75.217  1.00 23.01           O
ATOM    682  N   LYS A  93      -1.650  14.438  73.171  1.00123.63           N
ATOM    683  CA  LYS A  93      -2.718  13.747  72.519  1.00123.63           C
ATOM    684  CB  LYS A  93      -3.497  14.621  71.525  1.00123.63           C
ATOM    685  CG  LYS A  93      -4.485  15.560  72.219  1.00123.63           C
ATOM    686  CD  LYS A  93      -3.826  16.631  73.088  1.00123.63           C
ATOM    687  CE  LYS A  93      -4.812  17.322  74.032  1.00123.63           C
ATOM    688  NZ  LYS A  93      -5.923  17.914  73.256  1.00123.63           N
ATOM    689  C   LYS A  93      -2.122  12.576  71.750  1.00123.63           C
ATOM    690  O   LYS A  93      -0.874  12.412  71.776  1.00123.63           O
ATOM    691  OXT LYS A  93      -2.918  11.824  71.127  1.00123.63           O
TER     692      LYS A  93
ATOM    693  N   MET B  94      31.412   6.167  82.265  1.00 45.80           N
ATOM    694  CA  MET B  94      30.835   5.833  83.589  1.00 45.80           C
ATOM    695  CB  MET B  94      31.325   6.821  84.657  1.00 45.80           C
ATOM    696  CG  MET B  94      30.997   6.438  86.099  1.00 45.80           C
ATOM    697  SD  MET B  94      31.605   7.636  87.327  1.00 45.80           S
ATOM    698  CE  MET B  94      33.363   7.260  87.059  1.00 45.80           C
ATOM    699  C   MET B  94      29.343   5.865  83.553  1.00 45.80           C
ATOM    700  O   MET B  94      28.734   6.808  83.049  1.00 45.80           O
ATOM    701  N   ASN B  95      28.726   4.788  84.072  1.00 58.25           N
ATOM    702  CA  ASN B  95      27.302   4.638  84.110  1.00 58.25           C
ATOM    703  CB  ASN B  95      26.837   3.192  83.830  1.00 58.25           C
ATOM    704  CG  ASN B  95      27.398   2.243  84.887  1.00 58.25           C
ATOM    705  OD1 ASN B  95      27.988   2.663  85.880  1.00 58.25           O
ATOM    706  ND2 ASN B  95      27.218   0.914  84.656  1.00 58.25           N
ATOM    707  C   ASN B  95      26.788   5.085  85.448  1.00 58.25           C
ATOM    708  O   ASN B  95      27.553   5.510  86.313  1.00 58.25           O
ATOM    709  N   ARG B  96      25.457   4.989  85.643  1.00 83.83           N
ATOM    710  CA  ARG B  96      24.829   5.434  86.857  1.00 83.83           C
ATOM    711  CB  ARG B  96      23.305   5.234  86.869  0.00 83.83           C
ATOM    712  CG  ARG B  96      22.659   5.690  88.180  0.00 83.83           C
ATOM    713  CD  ARG B  96      21.177   5.331  88.307  0.00 83.83           C
ATOM    714  NE  ARG B  96      21.071   3.846  88.308  1.00 83.83           N
ATOM    715  CZ  ARG B  96      20.366   3.219  87.320  1.00 83.83           C
ATOM    716  NH1 ARG B  96      19.749   3.960  86.356  1.00 83.83           N
ATOM    717  NH2 ARG B  96      20.270   1.857  87.305  1.00 83.83           N
ATOM    718  C   ARG B  96      25.369   4.673  88.031  1.00 83.83           C
ATOM    719  O   ARG B  96      25.669   5.259  89.071  1.00 83.83           O
ATOM    720  N   SER B  97      25.528   3.343  87.894  1.00 70.49           N
ATOM    721  CA  SER B  97      25.968   2.542  89.001  1.00 70.49           C
ATOM    722  CB  SER B  97      26.102   1.056  88.632  1.00 70.49           C
ATOM    723  OG  SER B  97      26.644   0.329  89.725  1.00 70.49           O
ATOM    724  C   SER B  97      27.322   3.002  89.439  1.00 70.49           C
ATOM    725  O   SER B  97      27.603   3.074  90.634  1.00 70.49           O
ATOM    726  N   GLU B  98      28.202   3.295  88.466  1.00 53.04           N
ATOM    727  CA  GLU B  98      29.558   3.693  88.715  1.00 53.04           C
ATOM    728  CB  GLU B  98      30.395   3.663  87.427  1.00 53.04           C
ATOM    729  CG  GLU B  98      30.517   2.242  86.865  1.00 53.04           C
ATOM    730  CD  GLU B  98      31.063   2.320  85.449  1.00 53.04           C
ATOM    731  OE1 GLU B  98      31.664   3.371  85.105  1.00 53.04           O
ATOM    732  OE2 GLU B  98      30.879   1.332  84.688  1.00 53.04           O
ATOM    733  C   GLU B  98      29.620   5.064  89.323  1.00 53.04           C
ATOM    734  O   GLU B  98      30.485   5.333  90.155  1.00 53.04           O
ATOM    735  N   LEU B  99      28.729   5.983  88.897  1.00112.97           N
ATOM    736  CA  LEU B  99      28.714   7.334  89.391  1.00112.97           C
ATOM    737  CB  LEU B  99      27.670   8.184  88.636  1.00112.97           C
ATOM    738  CG  LEU B  99      27.738   9.705  88.867  1.00112.97           C
ATOM    739  CD1 LEU B  99      27.534  10.087  90.334  1.00112.97           C
ATOM    740  CD2 LEU B  99      29.018  10.305  88.272  1.00112.97           C
ATOM    741  C   LEU B  99      28.335   7.308  90.847  1.00112.97           C
ATOM    742  O   LEU B  99      28.915   8.021  91.665  1.00112.97           O
ATOM    743  N   VAL B 100      27.340   6.474  91.200  1.00 38.08           N
ATOM    744  CA  VAL B 100      26.841   6.380  92.545  1.00 38.08           C
ATOM    745  CB  VAL B 100      25.702   5.407  92.664  1.00 38.08           C
ATOM    746  CG1 VAL B 100      25.328   5.272  94.148  1.00 38.08           C
ATOM    747  CG2 VAL B 100      24.543   5.888  91.773  1.00 38.08           C
ATOM    748  C   VAL B 100      27.941   5.910  93.450  1.00 38.08           C
ATOM    749  O   VAL B 100      28.080   6.395  94.571  1.00 38.08           O
ATOM    750  N   ALA B 101      28.752   4.940  92.989  1.00 24.92           N
ATOM    751  CA  ALA B 101      29.809   4.413  93.804  1.00 24.92           C
ATOM    752  CB  ALA B 101      30.592   3.287  93.106  1.00 24.92           C
ATOM    753  C   ALA B 101      30.781   5.511  94.113  1.00 24.92           C
ATOM    754  O   ALA B 101      31.254   5.628  95.241  1.00 24.92           O
ATOM    755  N   ALA B 102      31.107   6.345  93.108  1.00 34.96           N
ATOM    756  CA  ALA B 102      32.074   7.395  93.268  1.00 34.96           C
ATOM    757  CB  ALA B 102      32.367   8.135  91.951  1.00 34.96           C
ATOM    758  C   ALA B 102      31.587   8.420  94.251  1.00 34.96           C
ATOM    759  O   ALA B 102      32.373   8.950  95.035  1.00 34.96           O
ATOM    760  N   LEU B 103      30.284   8.759  94.187  1.00163.02           N
ATOM    761  CA  LEU B 103      29.659   9.767  95.006  1.00163.02           C
ATOM    762  CB  LEU B 103      28.222  10.110  94.578  1.00163.02           C
ATOM    763  CG  LEU B 103      28.103  10.697  93.163  1.00163.02           C
ATOM    764  CD1 LEU B 103      26.679  11.226  92.912  1.00163.02           C
ATOM    765  CD2 LEU B 103      29.197  11.739  92.888  1.00163.02           C
ATOM    766  C   LEU B 103      29.552   9.346  96.438  1.00163.02           C
ATOM    767  O   LEU B 103      29.629  10.176  97.344  1.00163.02           O
ATOM    768  N   ALA B 104      29.297   8.051  96.681  1.00 30.53           N
ATOM    769  CA  ALA B 104      29.140   7.588  98.027  1.00 30.53           C
ATOM    770  CB  ALA B 104      28.829   6.084  98.109  1.00 30.53           C
ATOM    771  C   ALA B 104      30.424   7.827  98.751  1.00 30.53           C
ATOM    772  O   ALA B 104      30.423   8.214  99.918  1.00 30.53           O
ATOM    773  N   ASP B 105      31.564   7.583  98.078  1.00110.36           N
ATOM    774  CA  ASP B 105      32.832   7.727  98.733  1.00110.36           C
ATOM    775  CB  ASP B 105      34.000   7.045  97.981  1.00110.36           C
ATOM    776  CG  ASP B 105      34.197   7.605  96.579  1.00110.36           C
ATOM    777  OD1 ASP B 105      34.501   8.819  96.431  1.00110.36           O
ATOM    778  OD2 ASP B 105      34.050   6.801  95.621  1.00110.36           O
ATOM    779  C   ASP B 105      33.188   9.151  99.065  1.00110.36           C
ATOM    780  O   ASP B 105      33.641   9.428 100.174  1.00110.36           O
ATOM    781  N   ARG B 106      32.990  10.101  98.129  1.00 57.35           N
ATOM    782  CA  ARG B 106      33.405  11.462  98.344  1.00 57.35           C
ATOM    783  CB  ARG B 106      33.239  12.317  97.071  1.00 57.35           C
ATOM    784  CG  ARG B 106      34.074  11.829  95.874  1.00 57.35           C
ATOM    785  CD  ARG B 106      33.808  12.601  94.572  1.00 57.35           C
ATOM    786  NE  ARG B 106      34.410  11.840  93.434  1.00 57.35           N
ATOM    787  CZ  ARG B 106      35.556  12.267  92.823  1.00 57.35           C
ATOM    788  NH1 ARG B 106      36.166  13.418  93.229  1.00 57.35           N
ATOM    789  NH2 ARG B 106      36.090  11.543  91.794  1.00 57.35           N
ATOM    790  C   ARG B 106      32.606  12.075  99.466  1.00 57.35           C
ATOM    791  O   ARG B 106      33.151  12.758 100.330  1.00 57.35           O
ATOM    792  N   ALA B 107      31.280  11.849  99.449  1.00 61.40           N
ATOM    793  CA  ALA B 107      30.299  12.325 100.391  1.00 61.40           C
ATOM    794  CB  ALA B 107      28.856  12.090  99.907  1.00 61.40           C
ATOM    795  C   ALA B 107      30.446  11.667 101.731  1.00 61.40           C
ATOM    796  O   ALA B 107      30.116  12.267 102.754  1.00 61.40           O
ATOM    797  N   GLU B 108      30.955  10.416 101.766  1.00139.49           N
ATOM    798  CA  GLU B 108      31.026   9.640 102.976  1.00139.49           C
ATOM    799  CB  GLU B 108      31.701  10.383 104.143  1.00139.49           C
ATOM    800  CG  GLU B 108      31.910   9.522 105.393  1.00139.49           C
ATOM    801  CD  GLU B 108      33.089   8.586 105.159  1.00139.49           C
ATOM    802  OE1 GLU B 108      33.611   8.561 104.012  1.00139.49           O
ATOM    803  OE2 GLU B 108      33.482   7.884 106.129  1.00139.49           O
ATOM    804  C   GLU B 108      29.656   9.205 103.428  1.00139.49           C
ATOM    805  O   GLU B 108      29.288   9.373 104.591  1.00139.49           O
ATOM    806  N   VAL B 109      28.868   8.626 102.493  1.00 77.97           N
ATOM    807  CA  VAL B 109      27.565   8.072 102.765  1.00 77.97           C
ATOM    808  CB  VAL B 109      26.448   8.768 102.032  1.00 77.97           C
ATOM    809  CG1 VAL B 109      26.332  10.206 102.562  1.00 77.97           C
ATOM    810  CG2 VAL B 109      26.721   8.694 100.517  1.00 77.97           C
ATOM    811  C   VAL B 109      27.582   6.648 102.283  1.00 77.97           C
ATOM    812  O   VAL B 109      28.639   6.119 101.936  1.00 77.97           O
ATOM    813  N   THR B 110      26.409   5.968 102.329  1.00128.75           N
ATOM    814  CA  THR B 110      26.284   4.624 101.832  1.00128.75           C
ATOM    815  CB  THR B 110      25.104   3.869 102.369  1.00128.75           C
ATOM    816  OG1 THR B 110      23.899   4.453 101.904  1.00128.75           O
ATOM    817  CG2 THR B 110      25.138   3.910 103.899  1.00128.75           C
ATOM    818  C   THR B 110      26.007   4.723 100.364  1.00128.75           C
ATOM    819  O   THR B 110      25.775   5.807  99.835  1.00128.75           O
ATOM    820  N   ARG B 111      26.059   3.571  99.672  1.00 96.10           N
ATOM    821  CA  ARG B 111      25.753   3.486  98.273  1.00 96.10           C
ATOM    822  CB  ARG B 111      26.014   2.090  97.689  1.00 96.10           C
ATOM    823  CG  ARG B 111      25.643   1.973  96.210  1.00 96.10           C
ATOM    824  CD  ARG B 111      25.687   0.532  95.704  0.00 96.10           C
ATOM    825  NE  ARG B 111      25.191   0.518  94.299  1.00 96.10           N
ATOM    826  CZ  ARG B 111      24.745  -0.653  93.757  1.00 96.10           C
ATOM    827  NH1 ARG B 111      24.761  -1.795  94.504  1.00 96.10           N
ATOM    828  NH2 ARG B 111      24.288  -0.684  92.471  1.00 96.10           N
ATOM    829  C   ARG B 111      24.295   3.764  98.099  1.00 96.10           C
ATOM    830  O   ARG B 111      23.877   4.397  97.131  1.00 96.10           O
ATOM    831  N   LYS B 112      23.483   3.275  99.055  1.00161.55           N
ATOM    832  CA  LYS B 112      22.057   3.388  98.993  1.00161.55           C
ATOM    833  CB  LYS B 112      21.361   2.715 100.186  1.00161.55           C
ATOM    834  CG  LYS B 112      21.474   1.191 100.169  1.00161.55           C
ATOM    835  CD  LYS B 112      20.884   0.576  98.900  1.00161.55           C
ATOM    836  CE  LYS B 112      19.423   0.966  98.664  1.00161.55           C
ATOM    837  NZ  LYS B 112      19.013   0.585  97.295  1.00161.55           N
ATOM    838  C   LYS B 112      21.655   4.829  99.006  1.00161.55           C
ATOM    839  O   LYS B 112      20.689   5.204  98.344  1.00161.55           O
ATOM    840  N   ASP B 113      22.345   5.660  99.812  1.00 89.54           N
ATOM    841  CA  ASP B 113      22.016   7.055  99.924  1.00 89.54           C
ATOM    842  CB  ASP B 113      22.740   7.755 101.088  1.00 89.54           C
ATOM    843  CG  ASP B 113      22.087   9.115 101.285  1.00 89.54           C
ATOM    844  OD1 ASP B 113      20.872   9.232 100.969  1.00 89.54           O
ATOM    845  OD2 ASP B 113      22.791  10.055 101.740  1.00 89.54           O
ATOM    846  C   ASP B 113      22.383   7.803  98.679  1.00 89.54           C
ATOM    847  O   ASP B 113      21.631   8.657  98.210  1.00 89.54           O
ATOM    848  N   ALA B 114      23.564   7.501  98.109  1.00 39.40           N
ATOM    849  CA  ALA B 114      23.999   8.218  96.949  1.00 39.40           C
ATOM    850  CB  ALA B 114      25.370   7.749  96.438  1.00 39.40           C
ATOM    851  C   ALA B 114      22.999   7.978  95.864  1.00 39.40           C
ATOM    852  O   ALA B 114      22.548   8.913  95.204  1.00 39.40           O
ATOM    853  N   ASP B 115      22.588   6.706  95.695  1.00 43.66           N
ATOM    854  CA  ASP B 115      21.690   6.324  94.640  1.00 43.66           C
ATOM    855  CB  ASP B 115      21.445   4.804  94.591  1.00 43.66           C
ATOM    856  CG  ASP B 115      20.685   4.469  93.313  1.00 43.66           C
ATOM    857  OD1 ASP B 115      20.335   5.418  92.563  1.00 43.66           O
ATOM    858  OD2 ASP B 115      20.438   3.257  93.074  1.00 43.66           O
ATOM    859  C   ASP B 115      20.354   6.988  94.814  1.00 43.66           C
ATOM    860  O   ASP B 115      19.800   7.532  93.862  1.00 43.66           O
ATOM    861  N   ALA B 116      19.806   6.971  96.044  1.00 33.49           N
ATOM    862  CA  ALA B 116      18.503   7.528  96.295  1.00 33.49           C
ATOM    863  CB  ALA B 116      18.038   7.330  97.749  1.00 33.49           C
ATOM    864  C   ALA B 116      18.538   9.000  96.035  1.00 33.49           C
ATOM    865  O   ALA B 116      17.589   9.577  95.507  1.00 33.49           O
ATOM    866  N   VAL B 117      19.630   9.657  96.454  1.00 54.93           N
ATOM    867  CA  VAL B 117      19.781  11.065  96.236  1.00 54.93           C
ATOM    868  CB  VAL B 117      21.019  11.589  96.883  1.00 54.93           C
ATOM    869  CG1 VAL B 117      21.245  13.001  96.337  1.00 54.93           C
ATOM    870  CG2 VAL B 117      20.858  11.514  98.414  1.00 54.93           C
ATOM    871  C   VAL B 117      19.899  11.354  94.769  1.00 54.93           C
ATOM    872  O   VAL B 117      19.248  12.256  94.246  1.00 54.93           O
ATOM    873  N   LEU B 118      20.739  10.581  94.056  1.00 57.95           N
ATOM    874  CA  LEU B 118      20.974  10.840  92.665  1.00 57.95           C
ATOM    875  CB  LEU B 118      22.043   9.888  92.085  1.00 57.95           C
ATOM    876  CG  LEU B 118      22.396  10.108  90.600  1.00 57.95           C
ATOM    877  CD1 LEU B 118      23.049  11.481  90.370  1.00 57.95           C
ATOM    878  CD2 LEU B 118      23.260   8.955  90.059  1.00 57.95           C
ATOM    879  C   LEU B 118      19.691  10.652  91.911  1.00 57.95           C
ATOM    880  O   LEU B 118      19.309  11.502  91.108  1.00 57.95           O
ATOM    881  N   ALA B 119      18.959   9.554  92.188  1.00 33.70           N
ATOM    882  CA  ALA B 119      17.755   9.257  91.464  1.00 33.70           C
ATOM    883  CB  ALA B 119      17.080   7.956  91.934  1.00 33.70           C
ATOM    884  C   ALA B 119      16.762  10.363  91.658  1.00 33.70           C
ATOM    885  O   ALA B 119      16.131  10.813  90.703  1.00 33.70           O
ATOM    886  N   ALA B 120      16.616  10.853  92.903  1.00 28.20           N
ATOM    887  CA  ALA B 120      15.649  11.877  93.193  1.00 28.20           C
ATOM    888  CB  ALA B 120      15.608  12.248  94.686  1.00 28.20           C
ATOM    889  C   ALA B 120      15.994  13.117  92.425  1.00 28.20           C
ATOM    890  O   ALA B 120      15.127  13.766  91.844  1.00 28.20           O
ATOM    891  N   PHE B 121      17.291  13.454  92.384  1.00110.98           N
ATOM    892  CA  PHE B 121      17.796  14.635  91.738  1.00110.98           C
ATOM    893  CB  PHE B 121      19.326  14.711  91.920  1.00110.98           C
ATOM    894  CG  PHE B 121      19.949  15.576  90.881  1.00110.98           C
ATOM    895  CD1 PHE B 121      19.857  16.947  90.916  1.00110.98           C
ATOM    896  CD2 PHE B 121      20.663  14.979  89.866  1.00110.98           C
ATOM    897  CE1 PHE B 121      20.456  17.704  89.935  1.00110.98           C
ATOM    898  CE2 PHE B 121      21.265  15.733  88.887  1.00110.98           C
ATOM    899  CZ  PHE B 121      21.156  17.100  88.919  1.00110.98           C
ATOM    900  C   PHE B 121      17.467  14.631  90.272  1.00110.98           C
ATOM    901  O   PHE B 121      17.016  15.644  89.737  1.00110.98           O
ATOM    902  N   ALA B 122      17.697  13.497  89.578  1.00 38.28           N
ATOM    903  CA  ALA B 122      17.461  13.402  88.162  1.00 38.28           C
ATOM    904  CB  ALA B 122      17.920  12.052  87.582  1.00 38.28           C
ATOM    905  C   ALA B 122      16.001  13.545  87.864  1.00 38.28           C
ATOM    906  O   ALA B 122      15.620  14.220  86.909  1.00 38.28           O
ATOM    907  N   GLU B 123      15.144  12.898  88.674  1.00 77.17           N
ATOM    908  CA  GLU B 123      13.732  12.939  88.433  1.00 77.17           C
ATOM    909  CB  GLU B 123      12.937  12.028  89.380  1.00 77.17           C
ATOM    910  CG  GLU B 123      11.460  11.934  89.009  1.00 77.17           C
ATOM    911  CD  GLU B 123      10.853  10.793  89.807  1.00 77.17           C
ATOM    912  OE1 GLU B 123      11.305  10.571  90.962  1.00 77.17           O
ATOM    913  OE2 GLU B 123       9.931  10.125  89.268  1.00 77.17           O
ATOM    914  C   GLU B 123      13.237  14.339  88.610  1.00 77.17           C
ATOM    915  O   GLU B 123      12.394  14.803  87.844  1.00 77.17           O
ATOM    916  N   VAL B 124      13.747  15.045  89.636  1.00 36.91           N
ATOM    917  CA  VAL B 124      13.311  16.384  89.924  1.00 36.91           C
ATOM    918  CB  VAL B 124      13.942  16.950  91.162  1.00 36.91           C
ATOM    919  CG1 VAL B 124      13.516  18.422  91.290  1.00 36.91           C
ATOM    920  CG2 VAL B 124      13.539  16.079  92.365  1.00 36.91           C
ATOM    921  C   VAL B 124      13.662  17.295  88.784  1.00 36.91           C
ATOM    922  O   VAL B 124      12.852  18.122  88.369  1.00 36.91           O
ATOM    923  N   VAL B 125      14.885  17.166  88.242  1.00 37.79           N
ATOM    924  CA  VAL B 125      15.311  18.020  87.166  1.00 37.79           C
ATOM    925  CB  VAL B 125      16.708  17.716  86.708  1.00 37.79           C
ATOM    926  CG1 VAL B 125      17.061  18.656  85.541  1.00 37.79           C
ATOM    927  CG2 VAL B 125      17.659  17.822  87.911  1.00 37.79           C
ATOM    928  C   VAL B 125      14.411  17.805  85.990  1.00 37.79           C
ATOM    929  O   VAL B 125      13.984  18.756  85.335  1.00 37.79           O
ATOM    930  N   GLY B 126      14.092  16.531  85.693  1.00 35.14           N
ATOM    931  CA  GLY B 126      13.286  16.226  84.550  1.00 35.14           C
ATOM    932  C   GLY B 126      11.928  16.842  84.713  1.00 35.14           C
ATOM    933  O   GLY B 126      11.386  17.403  83.761  1.00 35.14           O
ATOM    934  N   ASP B 127      11.340  16.734  85.922  1.00 45.32           N
ATOM    935  CA  ASP B 127      10.024  17.260  86.166  1.00 45.32           C
ATOM    936  CB  ASP B 127       9.475  16.955  87.575  1.00 45.32           C
ATOM    937  CG  ASP B 127       9.027  15.501  87.639  1.00 45.32           C
ATOM    938  OD1 ASP B 127       9.323  14.742  86.678  1.00 45.32           O
ATOM    939  OD2 ASP B 127       8.380  15.131  88.656  1.00 45.32           O
ATOM    940  C   ASP B 127      10.044  18.745  86.040  1.00 45.32           C
ATOM    941  O   ASP B 127       9.166  19.333  85.411  1.00 45.32           O
ATOM    942  N   ILE B 128      11.062  19.402  86.625  1.00105.58           N
ATOM    943  CA  ILE B 128      11.088  20.831  86.584  1.00105.58           C
ATOM    944  CB  ILE B 128      12.137  21.424  87.484  1.00105.58           C
ATOM    945  CG1 ILE B 128      13.557  20.971  87.129  1.00105.58           C
ATOM    946  CG2 ILE B 128      11.721  21.076  88.923  1.00105.58           C
ATOM    947  CD1 ILE B 128      14.604  21.587  88.059  1.00105.58           C
ATOM    948  C   ILE B 128      11.219  21.297  85.165  1.00105.58           C
ATOM    949  O   ILE B 128      10.543  22.239  84.755  1.00105.58           O
ATOM    950  N   VAL B 129      12.081  20.645  84.367  1.00 38.76           N
ATOM    951  CA  VAL B 129      12.251  21.043  82.997  1.00 38.76           C
ATOM    952  CB  VAL B 129      13.315  20.256  82.296  1.00 38.76           C
ATOM    953  CG1 VAL B 129      13.337  20.683  80.817  1.00 38.76           C
ATOM    954  CG2 VAL B 129      14.652  20.459  83.031  1.00 38.76           C
ATOM    955  C   VAL B 129      10.975  20.820  82.236  1.00 38.76           C
ATOM    956  O   VAL B 129      10.542  21.682  81.474  1.00 38.76           O
ATOM    957  N   ALA B 130      10.329  19.655  82.437  1.00 39.28           N
ATOM    958  CA  ALA B 130       9.138  19.291  81.718  1.00 39.28           C
ATOM    959  CB  ALA B 130       8.613  17.893  82.082  1.00 39.28           C
ATOM    960  C   ALA B 130       8.055  20.272  82.019  1.00 39.28           C
ATOM    961  O   ALA B 130       7.250  20.613  81.155  1.00 39.28           O
ATOM    962  N   LYS B 131       7.995  20.744  83.270  1.00 86.20           N
ATOM    963  CA  LYS B 131       6.975  21.668  83.654  1.00 86.20           C
ATOM    964  CB  LYS B 131       6.948  21.975  85.160  1.00 86.20           C
ATOM    965  CG  LYS B 131       5.608  22.566  85.602  1.00 86.20           C
ATOM    966  CD  LYS B 131       5.324  22.383  87.092  1.00 86.20           C
ATOM    967  CE  LYS B 131       3.866  22.652  87.465  1.00 86.20           C
ATOM    968  NZ  LYS B 131       3.570  22.071  88.794  1.00 86.20           N
ATOM    969  C   LYS B 131       7.198  22.920  82.880  1.00 86.20           C
ATOM    970  O   LYS B 131       6.285  23.722  82.693  1.00 86.20           O
ATOM    971  N   GLY B 132       8.439  23.114  82.400  1.00 38.66           N
ATOM    972  CA  GLY B 132       8.729  24.313  81.684  1.00 38.66           C
ATOM    973  C   GLY B 132       9.379  25.223  82.645  1.00 38.66           C
ATOM    974  O   GLY B 132       9.376  26.439  82.458  1.00 38.66           O
ATOM    975  N   ASP B 133       9.941  24.635  83.720  1.00 86.30           N
ATOM    976  CA  ASP B 133      10.604  25.457  84.671  1.00 86.30           C
ATOM    977  CB  ASP B 133      11.206  24.707  85.870  1.00 86.30           C
ATOM    978  CG  ASP B 133      11.349  25.732  86.988  1.00 86.30           C
ATOM    979  OD1 ASP B 133      11.152  26.943  86.698  1.00 86.30           O
ATOM    980  OD2 ASP B 133      11.645  25.324  88.144  1.00 86.30           O
ATOM    981  C   ASP B 133      11.672  26.113  83.886  1.00 86.30           C
ATOM    982  O   ASP B 133      12.405  25.446  83.150  1.00 86.30           O
ATOM    983  N   GLU B 134      11.766  27.444  84.077  1.00 97.50           N
ATOM    984  CA  GLU B 134      12.562  28.322  83.278  1.00 97.50           C
ATOM    985  CB  GLU B 134      12.732  29.718  83.904  1.00 97.50           C
ATOM    986  CG  GLU B 134      11.501  30.613  83.796  1.00 97.50           C
ATOM    987  CD  GLU B 134      11.572  31.312  82.447  1.00 97.50           C
ATOM    988  OE1 GLU B 134      12.478  30.952  81.648  1.00 97.50           O
ATOM    989  OE2 GLU B 134      10.731  32.216  82.196  1.00 97.50           O
ATOM    990  C   GLU B 134      13.904  27.725  83.226  1.00 97.50           C
ATOM    991  O   GLU B 134      14.560  27.747  82.186  1.00 97.50           O
ATOM    992  N   LYS B 135      14.350  27.156  84.351  1.00119.16           N
ATOM    993  CA  LYS B 135      15.649  26.614  84.202  1.00119.16           C
ATOM    994  CB  LYS B 135      16.689  27.711  83.914  1.00119.16           C
ATOM    995  CG  LYS B 135      18.052  27.213  83.439  1.00119.16           C
ATOM    996  CD  LYS B 135      18.915  28.329  82.845  1.00119.16           C
ATOM    997  CE  LYS B 135      18.370  28.890  81.529  1.00119.16           C
ATOM    998  NZ  LYS B 135      19.245  29.976  81.033  1.00119.16           N
ATOM    999  C   LYS B 135      16.037  25.938  85.462  1.00119.16           C
ATOM   1000  O   LYS B 135      15.653  26.343  86.558  1.00119.16           O
ATOM   1001  N   VAL B 136      16.809  24.850  85.308  1.00 78.06           N
ATOM   1002  CA  VAL B 136      17.384  24.175  86.420  1.00 78.06           C
ATOM   1003  CB  VAL B 136      17.488  22.704  86.162  1.00 78.06           C
ATOM   1004  CG1 VAL B 136      18.061  22.005  87.405  1.00 78.06           C
ATOM   1005  CG2 VAL B 136      16.141  22.192  85.633  1.00 78.06           C
ATOM   1006  C   VAL B 136      18.789  24.685  86.363  1.00 78.06           C
ATOM   1007  O   VAL B 136      19.534  24.321  85.455  1.00 78.06           O
ATOM   1008  N   THR B 137      19.200  25.556  87.303  1.00 40.82           N
ATOM   1009  CA  THR B 137      20.529  26.077  87.165  1.00 40.82           C
ATOM   1010  CB  THR B 137      20.576  27.573  87.047  1.00 40.82           C
ATOM   1011  OG1 THR B 137      19.813  27.995  85.928  1.00 40.82           O
ATOM   1012  CG2 THR B 137      22.042  28.009  86.875  1.00 40.82           C
ATOM   1013  C   THR B 137      21.326  25.687  88.361  1.00 40.82           C
ATOM   1014  O   THR B 137      20.933  25.938  89.498  1.00 40.82           O
ATOM   1015  N   ILE B 138      22.482  25.035  88.125  1.00 48.11           N
ATOM   1016  CA  ILE B 138      23.312  24.675  89.233  1.00 48.11           C
ATOM   1017  CB  ILE B 138      23.526  23.199  89.410  1.00 48.11           C
ATOM   1018  CG1 ILE B 138      22.200  22.501  89.757  1.00 48.11           C
ATOM   1019  CG2 ILE B 138      24.615  23.011  90.479  1.00 48.11           C
ATOM   1020  CD1 ILE B 138      22.295  20.976  89.765  1.00 48.11           C
ATOM   1021  C   ILE B 138      24.646  25.315  89.048  1.00 48.11           C
ATOM   1022  O   ILE B 138      25.334  25.109  88.049  1.00 48.11           O
ATOM   1023  N   PRO B 139      25.037  26.077  90.028  1.00 95.37           N
ATOM   1024  CA  PRO B 139      26.285  26.765  89.917  1.00 95.37           C
ATOM   1025  CD  PRO B 139      24.083  26.815  90.842  1.00 95.37           C
ATOM   1026  CB  PRO B 139      26.311  27.771  91.065  1.00 95.37           C
ATOM   1027  CG  PRO B 139      24.821  28.091  91.285  1.00 95.37           C
ATOM   1028  C   PRO B 139      27.422  25.802  89.890  1.00 95.37           C
ATOM   1029  O   PRO B 139      27.384  24.802  90.604  1.00 95.37           O
ATOM   1030  N   GLY B 140      28.433  26.086  89.050  1.00 36.48           N
ATOM   1031  CA  GLY B 140      29.598  25.260  88.969  1.00 36.48           C
ATOM   1032  C   GLY B 140      29.320  24.066  88.103  1.00 36.48           C
ATOM   1033  O   GLY B 140      30.126  23.141  88.062  1.00 36.48           O
ATOM   1034  N   PHE B 141      28.182  24.051  87.380  1.00165.64           N
ATOM   1035  CA  PHE B 141      27.899  22.879  86.596  1.00165.64           C
ATOM   1036  CB  PHE B 141      26.947  21.904  87.322  1.00165.64           C
ATOM   1037  CG  PHE B 141      26.680  20.693  86.480  1.00165.64           C
ATOM   1038  CD1 PHE B 141      27.632  19.712  86.314  1.00165.64           C
ATOM   1039  CD2 PHE B 141      25.453  20.523  85.881  1.00165.64           C
ATOM   1040  CE1 PHE B 141      27.369  18.599  85.546  1.00165.64           C
ATOM   1041  CE2 PHE B 141      25.185  19.415  85.114  1.00165.64           C
ATOM   1042  CZ  PHE B 141      26.144  18.447  84.941  1.00165.64           C
ATOM   1043  C   PHE B 141      27.280  23.271  85.285  1.00165.64           C
ATOM   1044  O   PHE B 141      27.925  23.196  84.239  1.00165.64           O
ATOM   1045  N   LEU B 142      25.986  23.661  85.295  1.00183.19           N
ATOM   1046  CA  LEU B 142      25.311  23.854  84.045  1.00183.19           C
ATOM   1047  CB  LEU B 142      25.464  22.545  83.223  1.00183.19           C
ATOM   1048  CG  LEU B 142      24.520  22.232  82.045  1.00183.19           C
ATOM   1049  CD1 LEU B 142      25.126  21.146  81.144  1.00183.19           C
ATOM   1050  CD2 LEU B 142      23.162  21.721  82.559  1.00183.19           C
ATOM   1051  C   LEU B 142      23.868  24.152  84.319  1.00183.19           C
ATOM   1052  O   LEU B 142      23.450  24.169  85.474  1.00183.19           O
ATOM   1053  N   THR B 143      23.079  24.441  83.255  1.00118.39           N
ATOM   1054  CA  THR B 143      21.668  24.680  83.405  1.00118.39           C
ATOM   1055  CB  THR B 143      21.277  26.093  83.082  1.00118.39           C
ATOM   1056  OG1 THR B 143      21.504  26.367  81.708  1.00118.39           O
ATOM   1057  CG2 THR B 143      22.119  27.041  83.952  1.00118.39           C
ATOM   1058  C   THR B 143      20.908  23.797  82.438  1.00118.39           C
ATOM   1059  O   THR B 143      21.417  23.463  81.367  1.00118.39           O
ATOM   1060  N   PHE B 144      19.662  23.398  82.808  1.00 68.98           N
ATOM   1061  CA  PHE B 144      18.815  22.565  81.981  1.00 68.98           C
ATOM   1062  CB  PHE B 144      18.355  21.258  82.659  1.00 68.98           C
ATOM   1063  CG  PHE B 144      19.533  20.426  83.027  1.00 68.98           C
ATOM   1064  CD1 PHE B 144      20.155  20.617  84.241  1.00 68.98           C
ATOM   1065  CD2 PHE B 144      20.016  19.452  82.181  1.00 68.98           C
ATOM   1066  CE1 PHE B 144      21.238  19.857  84.605  1.00 68.98           C
ATOM   1067  CE2 PHE B 144      21.100  18.688  82.540  1.00 68.98           C
ATOM   1068  CZ  PHE B 144      21.715  18.890  83.753  1.00 68.98           C
ATOM   1069  C   PHE B 144      17.547  23.326  81.717  1.00 68.98           C
ATOM   1070  O   PHE B 144      16.962  23.914  82.627  1.00 68.98           O
ATOM   1071  N   GLU B 145      17.065  23.318  80.455  1.00104.38           N
ATOM   1072  CA  GLU B 145      15.890  24.080  80.136  1.00104.38           C
ATOM   1073  CB  GLU B 145      16.250  25.488  79.648  1.00104.38           C
ATOM   1074  CG  GLU B 145      17.099  25.435  78.373  1.00104.38           C
ATOM   1075  CD  GLU B 145      17.626  26.831  78.075  1.00104.38           C
ATOM   1076  OE1 GLU B 145      17.276  27.773  78.835  1.00104.38           O
ATOM   1077  OE2 GLU B 145      18.397  26.970  77.089  1.00104.38           O
ATOM   1078  C   GLU B 145      15.171  23.415  78.998  1.00104.38           C
ATOM   1079  O   GLU B 145      15.710  22.538  78.323  1.00104.38           O
ATOM   1080  N   ARG B 146      13.903  23.823  78.771  1.00153.93           N
ATOM   1081  CA  ARG B 146      13.154  23.289  77.670  1.00153.93           C
ATOM   1082  CB  ARG B 146      11.638  23.163  77.913  1.00153.93           C
ATOM   1083  CG  ARG B 146      10.956  24.506  78.185  1.00153.93           C
ATOM   1084  CD  ARG B 146       9.463  24.528  77.848  1.00153.93           C
ATOM   1085  NE  ARG B 146       8.744  23.620  78.787  1.00153.93           N
ATOM   1086  CZ  ARG B 146       7.389  23.491  78.694  1.00153.93           C
ATOM   1087  NH1 ARG B 146       6.703  24.187  77.741  1.00153.93           N
ATOM   1088  NH2 ARG B 146       6.718  22.664  79.547  1.00153.93           N
ATOM   1089  C   ARG B 146      13.298  24.245  76.532  1.00153.93           C
ATOM   1090  O   ARG B 146      13.270  25.459  76.732  1.00153.93           O
ATOM   1091  N   THR B 147      13.457  23.715  75.300  1.00115.94           N
ATOM   1092  CA  THR B 147      13.596  24.543  74.137  1.00115.94           C
ATOM   1093  CB  THR B 147      14.742  24.166  73.242  1.00115.94           C
ATOM   1094  OG1 THR B 147      14.530  22.873  72.695  1.00115.94           O
ATOM   1095  CG2 THR B 147      16.045  24.195  74.059  1.00115.94           C
ATOM   1096  C   THR B 147      12.359  24.365  73.328  1.00115.94           C
ATOM   1097  O   THR B 147      11.807  23.268  73.243  1.00115.94           O
ATOM   1098  N   HIS B 148      11.894  25.471  72.723  1.00 59.73           N
ATOM   1099  CA  HIS B 148      10.688  25.451  71.956  1.00 59.73           C
ATOM   1100  ND1 HIS B 148       8.398  27.093  73.849  1.00 59.73           N
ATOM   1101  CG  HIS B 148       9.616  27.337  73.249  1.00 59.73           C
ATOM   1102  CB  HIS B 148      10.006  26.827  71.892  1.00 59.73           C
ATOM   1103  NE2 HIS B 148       9.579  28.318  75.283  1.00 59.73           N
ATOM   1104  CD2 HIS B 148      10.322  28.085  74.138  1.00 59.73           C
ATOM   1105  CE1 HIS B 148       8.431  27.702  75.060  1.00 59.73           C
ATOM   1106  C   HIS B 148      10.989  25.017  70.562  1.00 59.73           C
ATOM   1107  O   HIS B 148      12.023  25.367  69.991  1.00 59.73           O
ATOM   1108  N   ARG B 149      10.061  24.224  69.988  1.00139.66           N
ATOM   1109  CA  ARG B 149      10.141  23.755  68.636  1.00139.66           C
ATOM   1110  CB  ARG B 149       9.904  22.242  68.494  1.00139.66           C
ATOM   1111  CG  ARG B 149      10.306  21.686  67.132  1.00139.66           C
ATOM   1112  CD  ARG B 149      11.779  21.282  67.028  1.00139.66           C
ATOM   1113  NE  ARG B 149      12.633  22.402  67.517  1.00139.66           N
ATOM   1114  CZ  ARG B 149      13.103  22.392  68.799  1.00139.66           C
ATOM   1115  NH1 ARG B 149      12.742  21.393  69.657  1.00139.66           N
ATOM   1116  NH2 ARG B 149      13.965  23.364  69.216  1.00139.66           N
ATOM   1117  C   ARG B 149       9.004  24.426  67.945  1.00139.66           C
ATOM   1118  O   ARG B 149       7.953  24.634  68.549  1.00139.66           O
ATOM   1119  N   ALA B 150       9.192  24.771  66.660  1.00 38.25           N
ATOM   1120  CA  ALA B 150       8.227  25.530  65.922  1.00 38.25           C
ATOM   1121  CB  ALA B 150       8.744  25.998  64.552  1.00 38.25           C
ATOM   1122  C   ALA B 150       6.984  24.744  65.677  1.00 38.25           C
ATOM   1123  O   ALA B 150       6.981  23.515  65.673  1.00 38.25           O
ATOM   1124  N   ALA B 151       5.874  25.480  65.477  1.00 38.99           N
ATOM   1125  CA  ALA B 151       4.593  24.900  65.208  1.00 38.99           C
ATOM   1126  CB  ALA B 151       3.434  25.913  65.246  1.00 38.99           C
ATOM   1127  C   ALA B 151       4.652  24.333  63.830  1.00 38.99           C
ATOM   1128  O   ALA B 151       5.484  24.737  63.018  1.00 38.99           O
ATOM   1129  N   ARG B 152       3.771  23.351  63.548  1.00207.89           N
ATOM   1130  CA  ARG B 152       3.767  22.673  62.284  1.00207.89           C
ATOM   1131  CB  ARG B 152       4.362  21.262  62.379  1.00207.89           C
ATOM   1132  CG  ARG B 152       5.871  21.292  62.605  1.00207.89           C
ATOM   1133  CD  ARG B 152       6.491  19.965  63.039  1.00207.89           C
ATOM   1134  NE  ARG B 152       6.174  19.765  64.478  1.00207.89           N
ATOM   1135  CZ  ARG B 152       5.228  18.859  64.860  1.00207.89           C
ATOM   1136  NH1 ARG B 152       4.590  18.101  63.921  1.00207.89           N
ATOM   1137  NH2 ARG B 152       4.939  18.696  66.184  1.00207.89           N
ATOM   1138  C   ARG B 152       2.354  22.533  61.816  1.00207.89           C
ATOM   1139  O   ARG B 152       1.408  22.864  62.528  1.00207.89           O
ATOM   1140  N   THR B 153       2.186  22.040  60.573  1.00 37.80           N
ATOM   1141  CA  THR B 153       0.877  21.889  60.010  1.00 37.80           C
ATOM   1142  CB  THR B 153       0.799  22.317  58.574  1.00 37.80           C
ATOM   1143  OG1 THR B 153       1.209  23.671  58.436  1.00 37.80           O
ATOM   1144  CG2 THR B 153      -0.654  22.159  58.098  1.00 37.80           C
ATOM   1145  C   THR B 153       0.538  20.434  60.046  1.00 37.80           C
ATOM   1146  O   THR B 153       1.386  19.577  59.801  1.00 37.80           O
ATOM   1147  N   ALA B 154      -0.733  20.129  60.372  1.00 39.51           N
ATOM   1148  CA  ALA B 154      -1.197  18.771  60.455  1.00 39.51           C
ATOM   1149  CB  ALA B 154      -1.244  18.223  61.893  1.00 39.51           C
ATOM   1150  C   ALA B 154      -2.603  18.759  59.940  1.00 39.51           C
ATOM   1151  O   ALA B 154      -3.147  19.799  59.575  1.00 39.51           O
ATOM   1152  N   ARG B 155      -3.211  17.558  59.851  1.00110.25           N
ATOM   1153  CA  ARG B 155      -4.564  17.438  59.382  1.00110.25           C
ATOM   1154  CB  ARG B 155      -4.707  16.627  58.081  1.00110.25           C
ATOM   1155  CG  ARG B 155      -4.439  17.419  56.803  1.00110.25           C
ATOM   1156  CD  ARG B 155      -5.712  18.020  56.199  1.00110.25           C
ATOM   1157  NE  ARG B 155      -6.544  16.891  55.696  1.00110.25           N
ATOM   1158  CZ  ARG B 155      -6.593  16.613  54.361  1.00110.25           C
ATOM   1159  NH1 ARG B 155      -5.941  17.415  53.469  1.00110.25           N
ATOM   1160  NH2 ARG B 155      -7.305  15.537  53.916  1.00110.25           N
ATOM   1161  C   ARG B 155      -5.374  16.702  60.402  1.00110.25           C
ATOM   1162  O   ARG B 155      -4.862  15.891  61.171  1.00110.25           O
ATOM   1163  N   ASN B 156      -6.688  16.995  60.420  1.00 81.44           N
ATOM   1164  CA  ASN B 156      -7.622  16.334  61.285  1.00 81.44           C
ATOM   1165  CB  ASN B 156      -8.768  17.278  61.707  1.00 81.44           C
ATOM   1166  CG  ASN B 156      -9.653  16.669  62.789  1.00 81.44           C
ATOM   1167  OD1 ASN B 156     -10.257  17.395  63.578  1.00 81.44           O
ATOM   1168  ND2 ASN B 156      -9.763  15.313  62.830  1.00 81.44           N
ATOM   1169  C   ASN B 156      -8.205  15.254  60.432  1.00 81.44           C
ATOM   1170  O   ASN B 156      -8.764  15.540  59.377  1.00 81.44           O
ATOM   1171  N   PRO B 157      -8.064  14.015  60.800  1.00 82.21           N
ATOM   1172  CA  PRO B 157      -8.604  12.970  59.982  1.00 82.21           C
ATOM   1173  CD  PRO B 157      -6.964  13.552  61.622  1.00 82.21           C
ATOM   1174  CB  PRO B 157      -7.953  11.670  60.463  1.00 82.21           C
ATOM   1175  CG  PRO B 157      -7.241  12.048  61.779  1.00 82.21           C
ATOM   1176  C   PRO B 157     -10.098  12.950  59.948  1.00 82.21           C
ATOM   1177  O   PRO B 157     -10.659  12.576  58.919  1.00 82.21           O
ATOM   1178  N   GLN B 158     -10.766  13.301  61.062  1.00 61.46           N
ATOM   1179  CA  GLN B 158     -12.196  13.249  61.041  1.00 61.46           C
ATOM   1180  CB  GLN B 158     -12.790  13.436  62.448  1.00 61.46           C
ATOM   1181  CG  GLN B 158     -12.422  12.304  63.415  1.00 61.46           C
ATOM   1182  CD  GLN B 158     -12.953  12.648  64.801  1.00 61.46           C
ATOM   1183  OE1 GLN B 158     -12.854  11.853  65.734  1.00 61.46           O
ATOM   1184  NE2 GLN B 158     -13.529  13.871  64.946  1.00 61.46           N
ATOM   1185  C   GLN B 158     -12.732  14.346  60.171  1.00 61.46           C
ATOM   1186  O   GLN B 158     -13.503  14.097  59.244  1.00 61.46           O
ATOM   1187  N   THR B 159     -12.310  15.592  60.465  1.00118.21           N
ATOM   1188  CA  THR B 159     -12.781  16.766  59.782  1.00118.21           C
ATOM   1189  CB  THR B 159     -12.402  18.024  60.495  1.00118.21           C
ATOM   1190  OG1 THR B 159     -12.884  18.008  61.830  1.00118.21           O
ATOM   1191  CG2 THR B 159     -13.022  19.203  59.731  1.00118.21           C
ATOM   1192  C   THR B 159     -12.186  16.894  58.415  1.00118.21           C
ATOM   1193  O   THR B 159     -12.880  17.166  57.436  1.00118.21           O
ATOM   1194  N   GLY B 160     -10.860  16.688  58.319  1.00 21.87           N
ATOM   1195  CA  GLY B 160     -10.158  16.906  57.090  1.00 21.87           C
ATOM   1196  C   GLY B 160      -9.679  18.330  57.110  1.00 21.87           C
ATOM   1197  O   GLY B 160      -9.050  18.798  56.162  1.00 21.87           O
ATOM   1198  N   ASP B 161      -9.980  19.058  58.205  1.00 79.16           N
ATOM   1199  CA  ASP B 161      -9.582  20.434  58.332  1.00 79.16           C
ATOM   1200  CB  ASP B 161     -10.339  21.153  59.468  1.00 79.16           C
ATOM   1201  CG  ASP B 161     -10.239  22.657  59.277  0.00 79.16           C
ATOM   1202  OD1 ASP B 161      -9.785  23.092  58.186  1.00 79.16           O
ATOM   1203  OD2 ASP B 161     -10.636  23.398  60.214  1.00 79.16           O
ATOM   1204  C   ASP B 161      -8.122  20.469  58.661  1.00 79.16           C
ATOM   1205  O   ASP B 161      -7.606  19.591  59.355  1.00 79.16           O
ATOM   1206  N   PRO B 162      -7.421  21.450  58.164  1.00153.94           N
ATOM   1207  CA  PRO B 162      -6.034  21.533  58.518  1.00153.94           C
ATOM   1208  CD  PRO B 162      -7.650  21.875  56.790  1.00153.94           C
ATOM   1209  CB  PRO B 162      -5.370  22.387  57.441  1.00153.94           C
ATOM   1210  CG  PRO B 162      -6.255  22.155  56.205  1.00153.94           C
ATOM   1211  C   PRO B 162      -5.927  22.068  59.909  1.00153.94           C
ATOM   1212  O   PRO B 162      -6.812  22.808  60.332  1.00153.94           O
ATOM   1213  N   ILE B 163      -4.871  21.689  60.646  1.00 87.00           N
ATOM   1214  CA  ILE B 163      -4.717  22.168  61.988  1.00 87.00           C
ATOM   1215  CB  ILE B 163      -5.072  21.145  63.036  1.00 87.00           C
ATOM   1216  CG1 ILE B 163      -5.124  21.783  64.435  1.00 87.00           C
ATOM   1217  CG2 ILE B 163      -4.085  19.975  62.918  1.00 87.00           C
ATOM   1218  CD1 ILE B 163      -5.751  20.870  65.488  1.00 87.00           C
ATOM   1219  C   ILE B 163      -3.277  22.510  62.162  1.00 87.00           C
ATOM   1220  O   ILE B 163      -2.420  22.020  61.428  1.00 87.00           O
ATOM   1221  N   GLN B 164      -2.968  23.405  63.118  1.00 89.37           N
ATOM   1222  CA  GLN B 164      -1.586  23.678  63.333  1.00 89.37           C
ATOM   1223  CB  GLN B 164      -1.218  25.169  63.406  1.00 89.37           C
ATOM   1224  CG  GLN B 164      -1.811  25.909  64.604  1.00 89.37           C
ATOM   1225  CD  GLN B 164      -1.326  27.351  64.522  1.00 89.37           C
ATOM   1226  OE1 GLN B 164      -0.469  27.685  63.705  1.00 89.37           O
ATOM   1227  NE2 GLN B 164      -1.887  28.233  65.394  1.00 89.37           N
ATOM   1228  C   GLN B 164      -1.228  23.046  64.629  1.00 89.37           C
ATOM   1229  O   GLN B 164      -1.979  23.104  65.602  1.00 89.37           O
ATOM   1230  N   ILE B 165      -0.053  22.399  64.652  1.00 82.23           N
ATOM   1231  CA  ILE B 165       0.415  21.761  65.842  1.00 82.23           C
ATOM   1232  CB  ILE B 165       1.359  20.629  65.568  1.00 82.23           C
ATOM   1233  CG1 ILE B 165       0.618  19.507  64.821  1.00 82.23           C
ATOM   1234  CG2 ILE B 165       1.992  20.193  66.900  1.00 82.23           C
ATOM   1235  CD1 ILE B 165       1.539  18.444  64.228  1.00 82.23           C
ATOM   1236  C   ILE B 165       1.152  22.812  66.592  1.00 82.23           C
ATOM   1237  O   ILE B 165       1.932  23.574  66.016  1.00 82.23           O
ATOM   1238  N   PRO B 166       0.879  22.900  67.863  1.00194.26           N
ATOM   1239  CA  PRO B 166       1.479  23.932  68.649  1.00194.26           C
ATOM   1240  CD  PRO B 166      -0.431  22.531  68.379  1.00194.26           C
ATOM   1241  CB  PRO B 166       0.772  23.900  69.999  1.00194.26           C
ATOM   1242  CG  PRO B 166      -0.640  23.404  69.631  1.00194.26           C
ATOM   1243  C   PRO B 166       2.964  23.972  68.701  1.00194.26           C
ATOM   1244  O   PRO B 166       3.517  25.039  68.465  1.00194.26           O
ATOM   1245  N   ALA B 167       3.647  22.858  68.979  1.00136.91           N
ATOM   1246  CA  ALA B 167       5.074  22.941  69.014  1.00136.91           C
ATOM   1247  CB  ALA B 167       5.631  24.073  69.898  1.00136.91           C
ATOM   1248  C   ALA B 167       5.545  21.682  69.642  1.00136.91           C
ATOM   1249  O   ALA B 167       4.755  20.900  70.167  1.00136.91           O
ATOM   1250  N   GLY B 168       6.866  21.459  69.584  1.00 59.18           N
ATOM   1251  CA  GLY B 168       7.458  20.326  70.222  1.00 59.18           C
ATOM   1252  C   GLY B 168       8.433  20.938  71.165  1.00 59.18           C
ATOM   1253  O   GLY B 168       8.815  22.092  71.003  1.00 59.18           O
ATOM   1254  N   TYR B 169       8.855  20.200  72.195  1.00130.04           N
ATOM   1255  CA  TYR B 169       9.755  20.820  73.113  1.00130.04           C
ATOM   1256  CB  TYR B 169       9.110  21.058  74.483  1.00130.04           C
ATOM   1257  CG  TYR B 169       7.782  21.659  74.179  1.00130.04           C
ATOM   1258  CD1 TYR B 169       7.639  23.004  73.946  1.00130.04           C
ATOM   1259  CD2 TYR B 169       6.674  20.843  74.099  1.00130.04           C
ATOM   1260  CE1 TYR B 169       6.403  23.532  73.652  1.00130.04           C
ATOM   1261  CE2 TYR B 169       5.438  21.364  73.810  1.00130.04           C
ATOM   1262  CZ  TYR B 169       5.300  22.709  73.590  1.00130.04           C
ATOM   1263  OH  TYR B 169       4.035  23.257  73.290  1.00130.04           O
ATOM   1264  C   TYR B 169      10.851  19.842  73.318  1.00130.04           C
ATOM   1265  O   TYR B 169      10.613  18.636  73.287  1.00130.04           O
ATOM   1266  N   SER B 170      12.093  20.333  73.500  1.00 54.77           N
ATOM   1267  CA  SER B 170      13.156  19.411  73.764  1.00 54.77           C
ATOM   1268  CB  SER B 170      14.089  19.145  72.567  1.00 54.77           C
ATOM   1269  OG  SER B 170      14.829  20.312  72.245  1.00 54.77           O
ATOM   1270  C   SER B 170      13.989  19.964  74.890  1.00 54.77           C
ATOM   1271  O   SER B 170      14.012  21.165  75.131  1.00 54.77           O
ATOM   1272  N   VAL B 171      14.687  19.079  75.634  1.00112.88           N
ATOM   1273  CA  VAL B 171      15.504  19.529  76.730  1.00112.88           C
ATOM   1274  CB  VAL B 171      15.702  18.486  77.779  1.00112.88           C
ATOM   1275  CG1 VAL B 171      14.326  18.200  78.394  1.00112.88           C
ATOM   1276  CG2 VAL B 171      16.381  17.256  77.149  1.00112.88           C
ATOM   1277  C   VAL B 171      16.845  19.942  76.217  1.00112.88           C
ATOM   1278  O   VAL B 171      17.345  19.395  75.236  1.00112.88           O
ATOM   1279  N   LYS B 172      17.454  20.962  76.860  1.00 96.49           N
ATOM   1280  CA  LYS B 172      18.752  21.390  76.426  1.00 96.49           C
ATOM   1281  CB  LYS B 172      18.739  22.668  75.573  1.00 96.49           C
ATOM   1282  CG  LYS B 172      20.084  22.952  74.900  1.00 96.49           C
ATOM   1283  CD  LYS B 172      20.020  24.053  73.840  1.00 96.49           C
ATOM   1284  CE  LYS B 172      21.317  24.222  73.045  1.00 96.49           C
ATOM   1285  NZ  LYS B 172      21.256  23.410  71.810  1.00 96.49           N
ATOM   1286  C   LYS B 172      19.602  21.656  77.630  1.00 96.49           C
ATOM   1287  O   LYS B 172      19.101  22.018  78.694  1.00 96.49           O
ATOM   1288  N   VAL B 173      20.927  21.461  77.482  1.00 97.96           N
ATOM   1289  CA  VAL B 173      21.834  21.691  78.569  1.00 97.96           C
ATOM   1290  CB  VAL B 173      22.614  20.472  78.950  1.00 97.96           C
ATOM   1291  CG1 VAL B 173      21.632  19.388  79.433  1.00 97.96           C
ATOM   1292  CG2 VAL B 173      23.463  20.058  77.737  1.00 97.96           C
ATOM   1293  C   VAL B 173      22.833  22.711  78.123  1.00 97.96           C
ATOM   1294  O   VAL B 173      23.277  22.698  76.976  1.00 97.96           O
ATOM   1295  N   SER B 174      23.188  23.650  79.026  1.00 42.09           N
ATOM   1296  CA  SER B 174      24.205  24.612  78.722  1.00 42.09           C
ATOM   1297  CB  SER B 174      23.708  26.069  78.769  1.00 42.09           C
ATOM   1298  OG  SER B 174      22.680  26.270  77.815  1.00 42.09           O
ATOM   1299  C   SER B 174      25.222  24.462  79.804  1.00 42.09           C
ATOM   1300  O   SER B 174      24.936  24.716  80.973  1.00 42.09           O
ATOM   1301  N   ALA B 175      26.450  24.059  79.428  1.00 28.67           N
ATOM   1302  CA  ALA B 175      27.487  23.811  80.389  1.00 28.67           C
ATOM   1303  CB  ALA B 175      28.731  23.132  79.788  1.00 28.67           C
ATOM   1304  C   ALA B 175      27.921  25.116  80.970  1.00 28.67           C
ATOM   1305  O   ALA B 175      27.929  26.141  80.291  1.00 28.67           O
ATOM   1306  N   GLY B 176      28.302  25.093  82.263  1.00 17.44           N
ATOM   1307  CA  GLY B 176      28.728  26.280  82.944  1.00 17.44           C
ATOM   1308  C   GLY B 176      30.137  26.571  82.538  1.00 17.44           C
ATOM   1309  O   GLY B 176      30.783  25.770  81.865  1.00 17.44           O
ATOM   1310  N   SER B 177      30.650  27.740  82.967  1.00 67.95           N
ATOM   1311  CA  SER B 177      31.966  28.181  82.603  1.00 67.95           C
ATOM   1312  CB  SER B 177      32.305  29.575  83.166  1.00 67.95           C
ATOM   1313  OG  SER B 177      31.450  30.560  82.607  1.00 67.95           O
ATOM   1314  C   SER B 177      32.987  27.230  83.142  1.00 67.95           C
ATOM   1315  O   SER B 177      33.970  26.922  82.468  1.00 67.95           O
ATOM   1316  N   LYS B 178      32.781  26.735  84.376  1.00 77.68           N
ATOM   1317  CA  LYS B 178      33.750  25.876  84.997  1.00 77.68           C
ATOM   1318  CB  LYS B 178      33.327  25.458  86.417  1.00 77.68           C
ATOM   1319  CG  LYS B 178      33.130  26.642  87.369  1.00 77.68           C
ATOM   1320  CD  LYS B 178      32.367  26.274  88.644  1.00 77.68           C
ATOM   1321  CE  LYS B 178      33.196  25.465  89.645  1.00 77.68           C
ATOM   1322  NZ  LYS B 178      33.952  26.378  90.532  1.00 77.68           N
ATOM   1323  C   LYS B 178      33.895  24.625  84.187  1.00 77.68           C
ATOM   1324  O   LYS B 178      35.009  24.192  83.892  1.00 77.68           O
ATOM   1325  N   LEU B 179      32.759  24.019  83.787  1.00139.82           N
ATOM   1326  CA  LEU B 179      32.785  22.786  83.048  1.00139.82           C
ATOM   1327  CB  LEU B 179      31.391  22.194  82.768  1.00139.82           C
ATOM   1328  CG  LEU B 179      30.698  21.611  84.013  1.00139.82           C
ATOM   1329  CD1 LEU B 179      29.387  20.905  83.634  1.00139.82           C
ATOM   1330  CD2 LEU B 179      31.649  20.701  84.807  1.00139.82           C
ATOM   1331  C   LEU B 179      33.452  22.990  81.723  1.00139.82           C
ATOM   1332  O   LEU B 179      34.232  22.147  81.281  1.00139.82           O
ATOM   1333  N   LYS B 180      33.151  24.108  81.038  1.00 63.08           N
ATOM   1334  CA  LYS B 180      33.756  24.329  79.757  1.00 63.08           C
ATOM   1335  CB  LYS B 180      33.247  25.587  79.039  1.00 63.08           C
ATOM   1336  CG  LYS B 180      31.863  25.400  78.422  1.00 63.08           C
ATOM   1337  CD  LYS B 180      31.228  26.698  77.927  1.00 63.08           C
ATOM   1338  CE  LYS B 180      30.008  26.463  77.039  1.00 63.08           C
ATOM   1339  NZ  LYS B 180      30.441  25.964  75.716  1.00 63.08           N
ATOM   1340  C   LYS B 180      35.232  24.481  79.934  1.00 63.08           C
ATOM   1341  O   LYS B 180      36.014  23.986  79.124  1.00 63.08           O
ATOM   1342  N   GLU B 181      35.640  25.168  81.016  1.00 78.49           N
ATOM   1343  CA  GLU B 181      37.019  25.454  81.286  1.00 78.49           C
ATOM   1344  CB  GLU B 181      37.180  26.294  82.564  1.00 78.49           C
ATOM   1345  CG  GLU B 181      38.603  26.780  82.833  1.00 78.49           C
ATOM   1346  CD  GLU B 181      38.572  27.561  84.139  1.00 78.49           C
ATOM   1347  OE1 GLU B 181      37.764  28.524  84.237  1.00 78.49           O
ATOM   1348  OE2 GLU B 181      39.347  27.199  85.063  1.00 78.49           O
ATOM   1349  C   GLU B 181      37.774  24.176  81.496  1.00 78.49           C
ATOM   1350  O   GLU B 181      38.899  24.035  81.020  1.00 78.49           O
ATOM   1351  N   ALA B 182      37.181  23.217  82.231  1.00 28.71           N
ATOM   1352  CA  ALA B 182      37.855  21.983  82.527  1.00 28.71           C
ATOM   1353  CB  ALA B 182      37.033  21.054  83.436  1.00 28.71           C
ATOM   1354  C   ALA B 182      38.108  21.231  81.260  1.00 28.71           C
ATOM   1355  O   ALA B 182      39.190  20.683  81.055  1.00 28.71           O
ATOM   1356  N   ALA B 183      37.098  21.187  80.373  1.00 35.02           N
ATOM   1357  CA  ALA B 183      37.216  20.459  79.146  1.00 35.02           C
ATOM   1358  CB  ALA B 183      35.929  20.485  78.305  1.00 35.02           C
ATOM   1359  C   ALA B 183      38.301  21.072  78.322  1.00 35.02           C
ATOM   1360  O   ALA B 183      39.086  20.361  77.697  1.00 35.02           O
ATOM   1361  N   LYS B 184      38.362  22.417  78.274  1.00 91.47           N
ATOM   1362  CA  LYS B 184      39.423  23.026  77.526  1.00 91.47           C
ATOM   1363  CB  LYS B 184      38.978  23.600  76.170  1.00 91.47           C
ATOM   1364  CG  LYS B 184      40.131  24.207  75.367  1.00 91.47           C
ATOM   1365  CD  LYS B 184      39.713  24.728  73.990  1.00 91.47           C
ATOM   1366  CE  LYS B 184      40.838  25.450  73.245  1.00 91.47           C
ATOM   1367  NZ  LYS B 184      40.277  26.273  72.153  1.00 91.47           N
ATOM   1368  C   LYS B 184      39.940  24.184  78.321  1.00 91.47           C
ATOM   1369  O   LYS B 184      39.205  25.129  78.590  1.00 91.47           O
ATOM   1370  N   GLY B 185      41.233  24.152  78.698  1.00 21.45           N
ATOM   1371  CA  GLY B 185      41.811  25.217  79.470  1.00 21.45           C
ATOM   1372  C   GLY B 185      42.361  26.247  78.530  1.00 21.45           C
ATOM   1373  O   GLY B 185      42.206  26.144  77.315  1.00 21.45           O
ATOM   1374  N   LYS B 186      43.031  27.284  79.077  1.00100.83           N
ATOM   1375  CA  LYS B 186      43.579  28.316  78.244  1.00100.83           C
ATOM   1376  CB  LYS B 186      44.076  29.544  79.029  1.00100.83           C
ATOM   1377  CG  LYS B 186      42.963  30.368  79.684  1.00100.83           C
ATOM   1378  CD  LYS B 186      41.993  31.011  78.689  1.00100.83           C
ATOM   1379  CE  LYS B 186      40.920  31.873  79.364  1.00100.83           C
ATOM   1380  NZ  LYS B 186      41.562  32.997  80.083  1.00100.83           N
ATOM   1381  C   LYS B 186      44.777  27.728  77.515  1.00100.83           C
ATOM   1382  O   LYS B 186      45.215  28.351  76.511  1.00100.83           O
ATOM   1383  OXT LYS B 186      45.271  26.654  77.949  1.00100.83           O
TER    1384      LYS B 186
END
