# Supplementary material for: Comparison of histone-like HU protein DNA-binding properties and HU/IHF protein sequence alignment
Source: PLoS One. 2017 Nov 13;12(11):e0188037. doi: 10.1371/journal.pone.0188037 (PMC5683647; doi:10.1371/journal.pone.0188037)
Supplement: S3 File — (ZIP) [file pone.0188037.s003.zip › E3_10.pdb]

EXPDTA    THEORETICAL MODEL, MODELLER 9.17 2017/03/23 13:35:59
REMARK   6 MODELLER OBJECTIVE FUNCTION:       731.3909
REMARK   6 MODELLER BEST TEMPLATE % SEQ ID:  40.110
REMARK   6 SEQUENCE: E3_10
REMARK   6 DOPE score: -15985.07617
REMARK   6 GA341 score: 0.95993
REMARK   6 TEMPLATE: 1p71 1:A - 91:B MODELS 1:A - 182:B AT 40.1%
ATOM      1  N   MET A   1      15.574  29.046  87.897  1.00 66.36           N
ATOM      2  CA  MET A   1      16.101  28.488  89.165  1.00 66.36           C
ATOM      3  CB  MET A   1      15.528  27.087  89.432  1.00 66.36           C
ATOM      4  CG  MET A   1      14.039  27.055  89.768  1.00 66.36           C
ATOM      5  SD  MET A   1      13.394  25.379  90.051  1.00 66.36           S
ATOM      6  CE  MET A   1      14.373  25.077  91.550  1.00 66.36           C
ATOM      7  C   MET A   1      17.583  28.339  89.120  1.00 66.36           C
ATOM      8  O   MET A   1      18.139  27.810  88.158  1.00 66.36           O
ATOM      9  N   THR A   2      18.257  28.831  90.175  1.00 27.91           N
ATOM     10  CA  THR A   2      19.678  28.704  90.282  1.00 27.91           C
ATOM     11  CB  THR A   2      20.350  29.928  90.830  1.00 27.91           C
ATOM     12  OG1 THR A   2      19.903  30.179  92.153  1.00 27.91           O
ATOM     13  CG2 THR A   2      20.016  31.122  89.921  1.00 27.91           C
ATOM     14  C   THR A   2      19.940  27.590  91.242  1.00 27.91           C
ATOM     15  O   THR A   2      19.017  26.925  91.708  1.00 27.91           O
ATOM     16  N   LYS A   3      21.228  27.356  91.556  1.00 56.60           N
ATOM     17  CA  LYS A   3      21.597  26.315  92.470  1.00 56.60           C
ATOM     18  CB  LYS A   3      23.119  26.220  92.659  1.00 56.60           C
ATOM     19  CG  LYS A   3      23.553  25.121  93.630  0.00 56.60           C
ATOM     20  CD  LYS A   3      25.059  24.852  93.611  0.00 56.60           C
ATOM     21  CE  LYS A   3      25.527  23.923  94.733  0.00 56.60           C
ATOM     22  NZ  LYS A   3      25.039  22.548  94.488  0.00 56.60           N
ATOM     23  C   LYS A   3      21.001  26.622  93.810  1.00 56.60           C
ATOM     24  O   LYS A   3      20.457  25.741  94.474  1.00 56.60           O
ATOM     25  N   SER A   4      21.073  27.898  94.233  1.00 29.16           N
ATOM     26  CA  SER A   4      20.605  28.289  95.533  1.00 29.16           C
ATOM     27  CB  SER A   4      20.835  29.782  95.821  1.00 29.16           C
ATOM     28  OG  SER A   4      22.226  30.068  95.818  1.00 29.16           O
ATOM     29  C   SER A   4      19.134  28.036  95.651  1.00 29.16           C
ATOM     30  O   SER A   4      18.667  27.526  96.667  1.00 29.16           O
ATOM     31  N   GLU A   5      18.350  28.388  94.617  1.00 36.58           N
ATOM     32  CA  GLU A   5      16.928  28.211  94.710  1.00 36.58           C
ATOM     33  CB  GLU A   5      16.146  28.825  93.537  1.00 36.58           C
ATOM     34  CG  GLU A   5      16.116  30.354  93.567  1.00 36.58           C
ATOM     35  CD  GLU A   5      15.126  30.826  92.511  1.00 36.58           C
ATOM     36  OE1 GLU A   5      14.571  29.956  91.787  1.00 36.58           O
ATOM     37  OE2 GLU A   5      14.907  32.063  92.420  1.00 36.58           O
ATOM     38  C   GLU A   5      16.601  26.755  94.763  1.00 36.58           C
ATOM     39  O   GLU A   5      15.668  26.343  95.450  1.00 36.58           O
ATOM     40  N   LEU A   6      17.357  25.943  94.011  1.00116.54           N
ATOM     41  CA  LEU A   6      17.138  24.532  93.921  1.00116.54           C
ATOM     42  CB  LEU A   6      18.045  23.957  92.820  1.00116.54           C
ATOM     43  CG  LEU A   6      17.804  22.497  92.427  1.00116.54           C
ATOM     44  CD1 LEU A   6      18.674  22.139  91.217  1.00116.54           C
ATOM     45  CD2 LEU A   6      18.024  21.542  93.605  1.00116.54           C
ATOM     46  C   LEU A   6      17.403  23.901  95.259  1.00116.54           C
ATOM     47  O   LEU A   6      16.658  23.026  95.697  1.00116.54           O
ATOM     48  N   ILE A   7      18.464  24.335  95.965  1.00 94.13           N
ATOM     49  CA  ILE A   7      18.742  23.751  97.245  1.00 94.13           C
ATOM     50  CB  ILE A   7      20.020  24.220  97.885  1.00 94.13           C
ATOM     51  CG1 ILE A   7      19.961  25.708  98.251  1.00 94.13           C
ATOM     52  CG2 ILE A   7      21.174  23.860  96.935  1.00 94.13           C
ATOM     53  CD1 ILE A   7      21.109  26.153  99.156  1.00 94.13           C
ATOM     54  C   ILE A   7      17.607  24.077  98.165  1.00 94.13           C
ATOM     55  O   ILE A   7      17.176  23.236  98.953  1.00 94.13           O
ATOM     56  N   LYS A   8      17.081  25.314  98.075  1.00137.24           N
ATOM     57  CA  LYS A   8      16.036  25.742  98.960  1.00137.24           C
ATOM     58  CB  LYS A   8      15.571  27.183  98.684  1.00137.24           C
ATOM     59  CG  LYS A   8      14.796  27.806  99.849  1.00137.24           C
ATOM     60  CD  LYS A   8      13.524  27.049 100.231  1.00137.24           C
ATOM     61  CE  LYS A   8      12.899  27.530 101.542  1.00137.24           C
ATOM     62  NZ  LYS A   8      12.330  28.883 101.365  1.00137.24           N
ATOM     63  C   LYS A   8      14.848  24.841  98.797  1.00137.24           C
ATOM     64  O   LYS A   8      14.255  24.414  99.787  1.00137.24           O
ATOM     65  N   THR A   9      14.463  24.528  97.545  1.00 97.35           N
ATOM     66  CA  THR A   9      13.320  23.691  97.310  1.00 97.35           C
ATOM     67  CB  THR A   9      12.922  23.609  95.861  1.00 97.35           C
ATOM     68  OG1 THR A   9      11.670  22.953  95.738  1.00 97.35           O
ATOM     69  CG2 THR A   9      13.996  22.841  95.074  1.00 97.35           C
ATOM     70  C   THR A   9      13.599  22.299  97.794  1.00 97.35           C
ATOM     71  O   THR A   9      12.719  21.644  98.350  1.00 97.35           O
ATOM     72  N   VAL A  10      14.833  21.804  97.569  1.00 41.17           N
ATOM     73  CA  VAL A  10      15.214  20.467  97.936  1.00 41.17           C
ATOM     74  CB  VAL A  10      16.596  20.118  97.459  1.00 41.17           C
ATOM     75  CG1 VAL A  10      16.952  18.712  97.969  1.00 41.17           C
ATOM     76  CG2 VAL A  10      16.642  20.256  95.925  1.00 41.17           C
ATOM     77  C   VAL A  10      15.197  20.310  99.426  1.00 41.17           C
ATOM     78  O   VAL A  10      14.648  19.343  99.953  1.00 41.17           O
ATOM     79  N   ALA A  11      15.764  21.290 100.152  1.00 32.48           N
ATOM     80  CA  ALA A  11      15.858  21.187 101.579  1.00 32.48           C
ATOM     81  CB  ALA A  11      16.468  22.442 102.226  1.00 32.48           C
ATOM     82  C   ALA A  11      14.469  21.034 102.106  1.00 32.48           C
ATOM     83  O   ALA A  11      14.235  20.273 103.043  1.00 32.48           O
ATOM     84  N   LYS A  12      13.510  21.775 101.522  1.00 84.77           N
ATOM     85  CA  LYS A  12      12.144  21.698 101.951  1.00 84.77           C
ATOM     86  CB  LYS A  12      11.241  22.718 101.233  1.00 84.77           C
ATOM     87  CG  LYS A  12      11.458  24.170 101.668  0.00 84.77           C
ATOM     88  CD  LYS A  12      11.092  24.430 103.132  0.00 84.77           C
ATOM     89  CE  LYS A  12      11.269  25.887 103.564  1.00 84.77           C
ATOM     90  NZ  LYS A  12      10.865  26.048 104.979  1.00 84.77           N
ATOM     91  C   LYS A  12      11.569  20.336 101.670  1.00 84.77           C
ATOM     92  O   LYS A  12      10.941  19.737 102.542  1.00 84.77           O
ATOM     93  N   GLN A  13      11.763  19.811 100.441  1.00 88.60           N
ATOM     94  CA  GLN A  13      11.148  18.564 100.059  1.00 88.60           C
ATOM     95  CB  GLN A  13      11.326  18.255  98.563  1.00 88.60           C
ATOM     96  CG  GLN A  13      10.675  19.296  97.650  1.00 88.60           C
ATOM     97  CD  GLN A  13       9.174  19.258  97.896  0.00 88.60           C
ATOM     98  OE1 GLN A  13       8.674  18.421  98.645  1.00 88.60           O
ATOM     99  NE2 GLN A  13       8.429  20.195  97.249  1.00 88.60           N
ATOM    100  C   GLN A  13      11.722  17.405 100.826  1.00 88.60           C
ATOM    101  O   GLN A  13      10.994  16.535 101.301  1.00 88.60           O
ATOM    102  N   ALA A  14      13.060  17.354 100.910  1.00 71.67           N
ATOM    103  CA  ALA A  14      13.860  16.355 101.566  1.00 71.67           C
ATOM    104  CB  ALA A  14      15.342  16.425 101.163  1.00 71.67           C
ATOM    105  C   ALA A  14      13.789  16.458 103.056  1.00 71.67           C
ATOM    106  O   ALA A  14      14.026  15.466 103.741  1.00 71.67           O
ATOM    107  N   SER A  15      13.512  17.669 103.583  1.00113.88           N
ATOM    108  CA  SER A  15      13.542  17.997 104.985  1.00113.88           C
ATOM    109  CB  SER A  15      12.585  17.175 105.879  1.00113.88           C
ATOM    110  OG  SER A  15      13.066  15.856 106.091  1.00113.88           O
ATOM    111  C   SER A  15      14.944  17.873 105.503  1.00113.88           C
ATOM    112  O   SER A  15      15.179  17.350 106.593  1.00113.88           O
ATOM    113  N   LEU A  16      15.912  18.367 104.699  1.00 59.97           N
ATOM    114  CA  LEU A  16      17.307  18.407 105.043  1.00 59.97           C
ATOM    115  CB  LEU A  16      18.187  17.714 103.987  1.00 59.97           C
ATOM    116  CG  LEU A  16      17.823  16.232 103.763  1.00 59.97           C
ATOM    117  CD1 LEU A  16      18.810  15.553 102.802  1.00 59.97           C
ATOM    118  CD2 LEU A  16      17.660  15.478 105.093  1.00 59.97           C
ATOM    119  C   LEU A  16      17.709  19.856 105.078  1.00 59.97           C
ATOM    120  O   LEU A  16      17.096  20.697 104.419  1.00 59.97           O
ATOM    121  N   THR A  17      18.775  20.177 105.845  1.00 42.96           N
ATOM    122  CA  THR A  17      19.221  21.534 106.014  1.00 42.96           C
ATOM    123  CB  THR A  17      20.379  21.653 106.969  1.00 42.96           C
ATOM    124  OG1 THR A  17      20.018  21.124 108.237  1.00 42.96           O
ATOM    125  CG2 THR A  17      20.774  23.132 107.119  1.00 42.96           C
ATOM    126  C   THR A  17      19.644  22.068 104.679  1.00 42.96           C
ATOM    127  O   THR A  17      19.967  21.316 103.762  1.00 42.96           O
ATOM    128  N   GLU A  18      19.638  23.411 104.551  1.00 43.82           N
ATOM    129  CA  GLU A  18      19.988  24.096 103.340  1.00 43.82           C
ATOM    130  CB  GLU A  18      20.024  25.623 103.517  1.00 43.82           C
ATOM    131  CG  GLU A  18      18.697  26.261 103.922  1.00 43.82           C
ATOM    132  CD  GLU A  18      18.986  27.723 104.237  1.00 43.82           C
ATOM    133  OE1 GLU A  18      19.748  28.354 103.457  1.00 43.82           O
ATOM    134  OE2 GLU A  18      18.450  28.228 105.260  1.00 43.82           O
ATOM    135  C   GLU A  18      21.396  23.720 103.025  1.00 43.82           C
ATOM    136  O   GLU A  18      21.759  23.529 101.865  1.00 43.82           O
ATOM    137  N   ALA A  19      22.238  23.643 104.071  1.00 29.00           N
ATOM    138  CA  ALA A  19      23.616  23.316 103.875  1.00 29.00           C
ATOM    139  CB  ALA A  19      24.420  23.348 105.185  1.00 29.00           C
ATOM    140  C   ALA A  19      23.721  21.929 103.323  1.00 29.00           C
ATOM    141  O   ALA A  19      24.455  21.686 102.366  1.00 29.00           O
ATOM    142  N   GLN A  20      22.967  20.977 103.902  1.00115.21           N
ATOM    143  CA  GLN A  20      23.085  19.606 103.499  1.00115.21           C
ATOM    144  CB  GLN A  20      22.460  18.617 104.503  1.00115.21           C
ATOM    145  CG  GLN A  20      20.962  18.758 104.754  1.00115.21           C
ATOM    146  CD  GLN A  20      20.678  17.969 106.027  1.00115.21           C
ATOM    147  OE1 GLN A  20      20.979  18.420 107.131  1.00115.21           O
ATOM    148  NE2 GLN A  20      20.104  16.747 105.881  1.00115.21           N
ATOM    149  C   GLN A  20      22.568  19.396 102.113  1.00115.21           C
ATOM    150  O   GLN A  20      23.130  18.609 101.351  1.00115.21           O
ATOM    151  N   THR A  21      21.480  20.089 101.737  1.00 33.14           N
ATOM    152  CA  THR A  21      20.991  19.933 100.401  1.00 33.14           C
ATOM    153  CB  THR A  21      19.780  20.774 100.123  1.00 33.14           C
ATOM    154  OG1 THR A  21      18.728  20.426 101.011  1.00 33.14           O
ATOM    155  CG2 THR A  21      19.346  20.549  98.665  1.00 33.14           C
ATOM    156  C   THR A  21      22.082  20.387  99.485  1.00 33.14           C
ATOM    157  O   THR A  21      22.408  19.711  98.511  1.00 33.14           O
ATOM    158  N   ASN A  22      22.703  21.544  99.785  1.00 92.03           N
ATOM    159  CA  ASN A  22      23.727  22.017  98.900  1.00 92.03           C
ATOM    160  CB  ASN A  22      24.189  23.471  99.134  1.00 92.03           C
ATOM    161  CG  ASN A  22      24.869  23.636 100.480  1.00 92.03           C
ATOM    162  OD1 ASN A  22      24.309  24.239 101.392  1.00 92.03           O
ATOM    163  ND2 ASN A  22      26.113  23.103 100.613  1.00 92.03           N
ATOM    164  C   ASN A  22      24.907  21.095  98.946  1.00 92.03           C
ATOM    165  O   ASN A  22      25.543  20.855  97.922  1.00 92.03           O
ATOM    166  N   GLU A  23      25.232  20.549 100.135  1.00 98.72           N
ATOM    167  CA  GLU A  23      26.379  19.694 100.258  1.00 98.72           C
ATOM    168  CB  GLU A  23      26.568  19.196 101.702  1.00 98.72           C
ATOM    169  CG  GLU A  23      27.968  18.662 102.004  1.00 98.72           C
ATOM    170  CD  GLU A  23      28.831  19.858 102.382  1.00 98.72           C
ATOM    171  OE1 GLU A  23      28.274  20.986 102.452  1.00 98.72           O
ATOM    172  OE2 GLU A  23      30.053  19.661 102.613  1.00 98.72           O
ATOM    173  C   GLU A  23      26.176  18.478  99.397  1.00 98.72           C
ATOM    174  O   GLU A  23      27.045  18.110  98.608  1.00 98.72           O
ATOM    175  N   ALA A  24      25.004  17.828  99.523  1.00 34.67           N
ATOM    176  CA  ALA A  24      24.703  16.630  98.787  1.00 34.67           C
ATOM    177  CB  ALA A  24      23.364  16.002  99.209  1.00 34.67           C
ATOM    178  C   ALA A  24      24.615  16.927  97.322  1.00 34.67           C
ATOM    179  O   ALA A  24      25.093  16.154  96.494  1.00 34.67           O
ATOM    180  N   VAL A  25      23.981  18.057  96.960  1.00 37.04           N
ATOM    181  CA  VAL A  25      23.795  18.383  95.574  1.00 37.04           C
ATOM    182  CB  VAL A  25      22.974  19.625  95.369  1.00 37.04           C
ATOM    183  CG1 VAL A  25      22.988  19.977  93.872  1.00 37.04           C
ATOM    184  CG2 VAL A  25      21.560  19.377  95.923  1.00 37.04           C
ATOM    185  C   VAL A  25      25.118  18.602  94.904  1.00 37.04           C
ATOM    186  O   VAL A  25      25.346  18.091  93.809  1.00 37.04           O
ATOM    187  N   LYS A  26      26.034  19.358  95.542  1.00 64.08           N
ATOM    188  CA  LYS A  26      27.285  19.661  94.904  1.00 64.08           C
ATOM    189  CB  LYS A  26      28.177  20.636  95.692  1.00 64.08           C
ATOM    190  CG  LYS A  26      27.720  22.092  95.569  1.00 64.08           C
ATOM    191  CD  LYS A  26      28.486  23.067  96.464  1.00 64.08           C
ATOM    192  CE  LYS A  26      28.199  24.537  96.145  1.00 64.08           C
ATOM    193  NZ  LYS A  26      28.661  24.855  94.775  1.00 64.08           N
ATOM    194  C   LYS A  26      28.061  18.408  94.664  1.00 64.08           C
ATOM    195  O   LYS A  26      28.673  18.245  93.610  1.00 64.08           O
ATOM    196  N   ALA A  27      28.058  17.484  95.636  1.00 31.17           N
ATOM    197  CA  ALA A  27      28.792  16.260  95.499  1.00 31.17           C
ATOM    198  CB  ALA A  27      28.698  15.364  96.746  1.00 31.17           C
ATOM    199  C   ALA A  27      28.234  15.480  94.348  1.00 31.17           C
ATOM    200  O   ALA A  27      28.975  14.826  93.618  1.00 31.17           O
ATOM    201  N   LEU A  28      26.899  15.509  94.174  1.00 96.52           N
ATOM    202  CA  LEU A  28      26.232  14.747  93.153  1.00 96.52           C
ATOM    203  CB  LEU A  28      24.696  14.875  93.296  1.00 96.52           C
ATOM    204  CG  LEU A  28      23.806  13.988  92.393  1.00 96.52           C
ATOM    205  CD1 LEU A  28      22.324  14.196  92.741  1.00 96.52           C
ATOM    206  CD2 LEU A  28      24.051  14.213  90.894  1.00 96.52           C
ATOM    207  C   LEU A  28      26.653  15.229  91.793  1.00 96.52           C
ATOM    208  O   LEU A  28      26.941  14.427  90.905  1.00 96.52           O
ATOM    209  N   THR A  29      26.686  16.559  91.584  1.00 35.49           N
ATOM    210  CA  THR A  29      27.038  17.111  90.305  1.00 35.49           C
ATOM    211  CB  THR A  29      26.853  18.599  90.253  1.00 35.49           C
ATOM    212  OG1 THR A  29      25.500  18.934  90.525  1.00 35.49           O
ATOM    213  CG2 THR A  29      27.252  19.098  88.854  1.00 35.49           C
ATOM    214  C   THR A  29      28.479  16.831  90.022  1.00 35.49           C
ATOM    215  O   THR A  29      28.847  16.508  88.894  1.00 35.49           O
ATOM    216  N   ASP A  30      29.339  16.965  91.050  1.00 29.71           N
ATOM    217  CA  ASP A  30      30.745  16.757  90.865  1.00 29.71           C
ATOM    218  CB  ASP A  30      31.576  17.052  92.127  1.00 29.71           C
ATOM    219  CG  ASP A  30      31.612  18.560  92.333  1.00 29.71           C
ATOM    220  OD1 ASP A  30      31.070  19.290  91.460  1.00 29.71           O
ATOM    221  OD2 ASP A  30      32.182  19.001  93.366  1.00 29.71           O
ATOM    222  C   ASP A  30      30.988  15.330  90.490  1.00 29.71           C
ATOM    223  O   ASP A  30      31.822  15.043  89.635  1.00 29.71           O
ATOM    224  N   VAL A  31      30.272  14.388  91.127  1.00101.35           N
ATOM    225  CA  VAL A  31      30.495  13.002  90.833  1.00101.35           C
ATOM    226  CB  VAL A  31      29.848  12.052  91.802  1.00101.35           C
ATOM    227  CG1 VAL A  31      30.481  12.278  93.186  1.00101.35           C
ATOM    228  CG2 VAL A  31      28.331  12.246  91.780  1.00101.35           C
ATOM    229  C   VAL A  31      30.059  12.687  89.431  1.00101.35           C
ATOM    230  O   VAL A  31      30.696  11.879  88.759  1.00101.35           O
ATOM    231  N   ILE A  32      28.963  13.307  88.945  1.00 39.85           N
ATOM    232  CA  ILE A  32      28.491  13.020  87.617  1.00 39.85           C
ATOM    233  CB  ILE A  32      27.225  13.749  87.265  1.00 39.85           C
ATOM    234  CG1 ILE A  32      26.069  13.283  88.169  1.00 39.85           C
ATOM    235  CG2 ILE A  32      26.957  13.543  85.765  1.00 39.85           C
ATOM    236  CD1 ILE A  32      24.807  14.134  88.039  1.00 39.85           C
ATOM    237  C   ILE A  32      29.538  13.419  86.621  1.00 39.85           C
ATOM    238  O   ILE A  32      29.828  12.668  85.691  1.00 39.85           O
ATOM    239  N   THR A  33      30.148  14.607  86.795  1.00100.07           N
ATOM    240  CA  THR A  33      31.130  15.062  85.852  1.00100.07           C
ATOM    241  CB  THR A  33      31.641  16.450  86.122  1.00100.07           C
ATOM    242  OG1 THR A  33      32.399  16.909  85.013  1.00100.07           O
ATOM    243  CG2 THR A  33      32.521  16.428  87.379  1.00100.07           C
ATOM    244  C   THR A  33      32.301  14.122  85.869  1.00100.07           C
ATOM    245  O   THR A  33      32.899  13.849  84.829  1.00100.07           O
ATOM    246  N   ALA A  34      32.676  13.623  87.065  1.00 32.00           N
ATOM    247  CA  ALA A  34      33.802  12.740  87.204  1.00 32.00           C
ATOM    248  CB  ALA A  34      34.102  12.387  88.670  1.00 32.00           C
ATOM    249  C   ALA A  34      33.559  11.446  86.481  1.00 32.00           C
ATOM    250  O   ALA A  34      34.433  10.957  85.767  1.00 32.00           O
ATOM    251  N   ALA A  35      32.359  10.854  86.647  1.00 34.34           N
ATOM    252  CA  ALA A  35      32.044   9.585  86.048  1.00 34.34           C
ATOM    253  CB  ALA A  35      30.657   9.064  86.464  1.00 34.34           C
ATOM    254  C   ALA A  35      32.046   9.714  84.556  1.00 34.34           C
ATOM    255  O   ALA A  35      32.546   8.841  83.849  1.00 34.34           O
ATOM    256  N   LEU A  36      31.470  10.813  84.035  1.00138.69           N
ATOM    257  CA  LEU A  36      31.380  11.019  82.617  1.00138.69           C
ATOM    258  CB  LEU A  36      30.558  12.265  82.250  1.00138.69           C
ATOM    259  CG  LEU A  36      29.076  12.150  82.649  1.00138.69           C
ATOM    260  CD1 LEU A  36      28.291  13.414  82.261  1.00138.69           C
ATOM    261  CD2 LEU A  36      28.449  10.859  82.098  1.00138.69           C
ATOM    262  C   LEU A  36      32.755  11.193  82.036  1.00138.69           C
ATOM    263  O   LEU A  36      33.056  10.658  80.970  1.00138.69           O
ATOM    264  N   ALA A  37      33.629  11.939  82.740  1.00 40.59           N
ATOM    265  CA  ALA A  37      34.957  12.245  82.274  1.00 40.59           C
ATOM    266  CB  ALA A  37      35.740  13.143  83.247  1.00 40.59           C
ATOM    267  C   ALA A  37      35.730  10.971  82.109  1.00 40.59           C
ATOM    268  O   ALA A  37      36.548  10.849  81.198  1.00 40.59           O
ATOM    269  N   LYS A  38      35.515  10.015  83.033  1.00140.65           N
ATOM    270  CA  LYS A  38      36.116   8.709  83.042  1.00140.65           C
ATOM    271  CB  LYS A  38      35.818   7.935  84.349  1.00140.65           C
ATOM    272  CG  LYS A  38      36.296   6.475  84.401  1.00140.65           C
ATOM    273  CD  LYS A  38      35.472   5.504  83.545  1.00140.65           C
ATOM    274  CE  LYS A  38      36.024   4.080  83.483  1.00140.65           C
ATOM    275  NZ  LYS A  38      35.151   3.245  82.627  1.00140.65           N
ATOM    276  C   LYS A  38      35.595   7.915  81.884  1.00140.65           C
ATOM    277  O   LYS A  38      36.283   7.028  81.385  1.00140.65           O
ATOM    278  N   GLY A  39      34.359   8.189  81.429  1.00 35.05           N
ATOM    279  CA  GLY A  39      33.832   7.394  80.357  1.00 35.05           C
ATOM    280  C   GLY A  39      32.741   6.512  80.881  1.00 35.05           C
ATOM    281  O   GLY A  39      32.275   5.612  80.183  1.00 35.05           O
ATOM    282  N   GLU A  40      32.329   6.729  82.143  1.00101.64           N
ATOM    283  CA  GLU A  40      31.246   5.984  82.719  1.00101.64           C
ATOM    284  CB  GLU A  40      31.267   6.007  84.258  1.00101.64           C
ATOM    285  CG  GLU A  40      30.443   4.903  84.919  1.00101.64           C
ATOM    286  CD  GLU A  40      31.363   3.702  85.090  1.00101.64           C
ATOM    287  OE1 GLU A  40      32.448   3.877  85.707  1.00101.64           O
ATOM    288  OE2 GLU A  40      30.998   2.599  84.604  1.00101.64           O
ATOM    289  C   GLU A  40      29.973   6.652  82.285  1.00101.64           C
ATOM    290  O   GLU A  40      29.964   7.837  81.958  1.00101.64           O
ATOM    291  N   LYS A  41      28.856   5.896  82.249  1.00 40.86           N
ATOM    292  CA  LYS A  41      27.595   6.476  81.881  1.00 40.86           C
ATOM    293  CB  LYS A  41      26.798   5.595  80.903  1.00 40.86           C
ATOM    294  CG  LYS A  41      25.520   6.238  80.359  1.00 40.86           C
ATOM    295  CD  LYS A  41      24.947   5.490  79.152  1.00 40.86           C
ATOM    296  CE  LYS A  41      23.670   6.112  78.582  1.00 40.86           C
ATOM    297  NZ  LYS A  41      23.249   5.372  77.370  1.00 40.86           N
ATOM    298  C   LYS A  41      26.802   6.605  83.143  1.00 40.86           C
ATOM    299  O   LYS A  41      26.731   5.667  83.935  1.00 40.86           O
ATOM    300  N   VAL A  42      26.194   7.787  83.375  1.00 42.05           N
ATOM    301  CA  VAL A  42      25.420   7.963  84.572  1.00 42.05           C
ATOM    302  CB  VAL A  42      25.600   9.312  85.209  1.00 42.05           C
ATOM    303  CG1 VAL A  42      24.653   9.423  86.416  1.00 42.05           C
ATOM    304  CG2 VAL A  42      27.085   9.489  85.570  1.00 42.05           C
ATOM    305  C   VAL A  42      23.982   7.835  84.191  1.00 42.05           C
ATOM    306  O   VAL A  42      23.491   8.557  83.323  1.00 42.05           O
ATOM    307  N   GLN A  43      23.259   6.900  84.837  1.00 96.43           N
ATOM    308  CA  GLN A  43      21.893   6.726  84.450  1.00 96.43           C
ATOM    309  CB  GLN A  43      21.592   5.350  83.829  1.00 96.43           C
ATOM    310  CG  GLN A  43      20.146   5.215  83.346  1.00 96.43           C
ATOM    311  CD  GLN A  43      20.043   3.959  82.494  1.00 96.43           C
ATOM    312  OE1 GLN A  43      19.032   3.722  81.835  1.00 96.43           O
ATOM    313  NE2 GLN A  43      21.123   3.132  82.498  1.00 96.43           N
ATOM    314  C   GLN A  43      21.002   6.906  85.633  1.00 96.43           C
ATOM    315  O   GLN A  43      21.233   6.345  86.704  1.00 96.43           O
ATOM    316  N   LEU A  44      19.955   7.735  85.457  1.00 67.60           N
ATOM    317  CA  LEU A  44      18.994   7.933  86.500  1.00 67.60           C
ATOM    318  CB  LEU A  44      18.994   9.369  87.051  1.00 67.60           C
ATOM    319  CG  LEU A  44      20.349   9.777  87.664  1.00 67.60           C
ATOM    320  CD1 LEU A  44      20.300  11.203  88.234  1.00 67.60           C
ATOM    321  CD2 LEU A  44      20.837   8.743  88.691  1.00 67.60           C
ATOM    322  C   LEU A  44      17.664   7.667  85.874  1.00 67.60           C
ATOM    323  O   LEU A  44      17.217   8.404  84.996  1.00 67.60           O
ATOM    324  N   PRO A  45      16.994   6.645  86.315  1.00141.59           N
ATOM    325  CA  PRO A  45      15.765   6.288  85.677  1.00141.59           C
ATOM    326  CD  PRO A  45      17.630   5.497  86.929  1.00141.59           C
ATOM    327  CB  PRO A  45      15.383   4.907  86.221  1.00141.59           C
ATOM    328  CG  PRO A  45      16.433   4.613  87.315  1.00141.59           C
ATOM    329  C   PRO A  45      14.720   7.345  85.787  1.00141.59           C
ATOM    330  O   PRO A  45      14.449   7.825  86.887  1.00141.59           O
ATOM    331  N   GLY A  46      14.133   7.717  84.636  1.00 41.75           N
ATOM    332  CA  GLY A  46      13.068   8.667  84.576  1.00 41.75           C
ATOM    333  C   GLY A  46      13.635  10.010  84.224  1.00 41.75           C
ATOM    334  O   GLY A  46      13.051  10.720  83.408  1.00 41.75           O
ATOM    335  N   LEU A  47      14.761  10.413  84.858  1.00152.46           N
ATOM    336  CA  LEU A  47      15.394  11.679  84.567  1.00152.46           C
ATOM    337  CB  LEU A  47      16.605  11.945  85.472  1.00152.46           C
ATOM    338  CG  LEU A  47      16.356  11.818  86.979  1.00152.46           C
ATOM    339  CD1 LEU A  47      16.007  10.378  87.390  1.00152.46           C
ATOM    340  CD2 LEU A  47      17.547  12.383  87.766  1.00152.46           C
ATOM    341  C   LEU A  47      16.028  11.592  83.213  1.00152.46           C
ATOM    342  O   LEU A  47      15.711  12.335  82.284  1.00152.46           O
ATOM    343  N   PHE A  48      16.993  10.650  83.148  1.00206.17           N
ATOM    344  CA  PHE A  48      17.735  10.120  82.042  1.00206.17           C
ATOM    345  CB  PHE A  48      17.445  10.561  80.631  1.00206.17           C
ATOM    346  CG  PHE A  48      17.694   9.355  79.768  1.00206.17           C
ATOM    347  CD1 PHE A  48      16.813   8.299  79.834  1.00206.17           C
ATOM    348  CD2 PHE A  48      18.779   9.225  78.929  1.00206.17           C
ATOM    349  CE1 PHE A  48      16.991   7.163  79.078  1.00206.17           C
ATOM    350  CE2 PHE A  48      18.970   8.096  78.166  1.00206.17           C
ATOM    351  CZ  PHE A  48      18.072   7.058  78.238  1.00206.17           C
ATOM    352  C   PHE A  48      19.203  10.048  82.328  1.00206.17           C
ATOM    353  O   PHE A  48      19.607   9.960  83.485  1.00206.17           O
ATOM    354  N   THR A  49      20.048  10.064  81.273  1.00 56.92           N
ATOM    355  CA  THR A  49      21.429   9.751  81.489  1.00 56.92           C
ATOM    356  CB  THR A  49      21.824   8.436  80.886  1.00 56.92           C
ATOM    357  OG1 THR A  49      21.703   8.494  79.472  1.00 56.92           O
ATOM    358  CG2 THR A  49      20.902   7.342  81.448  1.00 56.92           C
ATOM    359  C   THR A  49      22.359  10.763  80.902  1.00 56.92           C
ATOM    360  O   THR A  49      21.999  11.583  80.056  1.00 56.92           O
ATOM    361  N   ALA A  50      23.617  10.702  81.387  1.00 39.77           N
ATOM    362  CA  ALA A  50      24.680  11.543  80.933  1.00 39.77           C
ATOM    363  CB  ALA A  50      25.235  12.477  82.023  1.00 39.77           C
ATOM    364  C   ALA A  50      25.792  10.634  80.518  1.00 39.77           C
ATOM    365  O   ALA A  50      26.052   9.619  81.165  1.00 39.77           O
ATOM    366  N   GLU A  51      26.474  10.975  79.408  1.00 89.64           N
ATOM    367  CA  GLU A  51      27.533  10.132  78.936  1.00 89.64           C
ATOM    368  CB  GLU A  51      27.030   8.990  78.036  1.00 89.64           C
ATOM    369  CG  GLU A  51      26.291   9.489  76.792  1.00 89.64           C
ATOM    370  CD  GLU A  51      25.842   8.283  75.981  1.00 89.64           C
ATOM    371  OE1 GLU A  51      26.192   7.138  76.373  1.00 89.64           O
ATOM    372  OE2 GLU A  51      25.142   8.494  74.955  1.00 89.64           O
ATOM    373  C   GLU A  51      28.465  10.958  78.113  1.00 89.64           C
ATOM    374  O   GLU A  51      28.183  12.109  77.785  1.00 89.64           O
ATOM    375  N   THR A  52      29.629  10.373  77.770  1.00105.79           N
ATOM    376  CA  THR A  52      30.572  11.045  76.933  1.00105.79           C
ATOM    377  CB  THR A  52      32.003  10.799  77.323  1.00105.79           C
ATOM    378  OG1 THR A  52      32.873  11.608  76.545  1.00105.79           O
ATOM    379  CG2 THR A  52      32.327   9.310  77.119  1.00105.79           C
ATOM    380  C   THR A  52      30.368  10.487  75.561  1.00105.79           C
ATOM    381  O   THR A  52      30.193   9.281  75.394  1.00105.79           O
ATOM    382  N   VAL A  53      30.337  11.370  74.542  1.00 95.54           N
ATOM    383  CA  VAL A  53      30.154  10.914  73.195  1.00 95.54           C
ATOM    384  CB  VAL A  53      29.027  11.600  72.477  1.00 95.54           C
ATOM    385  CG1 VAL A  53      29.324  13.108  72.423  1.00 95.54           C
ATOM    386  CG2 VAL A  53      28.864  10.948  71.093  1.00 95.54           C
ATOM    387  C   VAL A  53      31.410  11.217  72.459  1.00 95.54           C
ATOM    388  O   VAL A  53      31.980  12.299  72.583  1.00 95.54           O
ATOM    389  N   GLU A  54      31.899  10.247  71.671  1.00 80.99           N
ATOM    390  CA  GLU A  54      33.126  10.536  71.013  1.00 80.99           C
ATOM    391  CB  GLU A  54      34.062   9.330  70.876  1.00 80.99           C
ATOM    392  CG  GLU A  54      34.552   8.872  72.250  1.00 80.99           C
ATOM    393  CD  GLU A  54      35.785   8.014  72.055  1.00 80.99           C
ATOM    394  OE1 GLU A  54      35.697   6.989  71.328  1.00 80.99           O
ATOM    395  OE2 GLU A  54      36.842   8.384  72.630  1.00 80.99           O
ATOM    396  C   GLU A  54      32.854  11.128  69.682  1.00 80.99           C
ATOM    397  O   GLU A  54      31.807  10.904  69.076  1.00 80.99           O
ATOM    398  N   ARG A  55      33.805  11.965  69.239  1.00 88.66           N
ATOM    399  CA  ARG A  55      33.766  12.541  67.935  1.00 88.66           C
ATOM    400  CB  ARG A  55      33.924  14.070  67.932  1.00 88.66           C
ATOM    401  CG  ARG A  55      32.805  14.820  68.654  1.00 88.66           C
ATOM    402  CD  ARG A  55      31.559  15.039  67.797  1.00 88.66           C
ATOM    403  NE  ARG A  55      30.659  15.938  68.572  1.00 88.66           N
ATOM    404  CZ  ARG A  55      29.851  15.415  69.538  1.00 88.66           C
ATOM    405  NH1 ARG A  55      29.862  14.072  69.776  1.00 88.66           N
ATOM    406  NH2 ARG A  55      29.041  16.234  70.269  1.00 88.66           N
ATOM    407  C   ARG A  55      34.994  11.995  67.284  1.00 88.66           C
ATOM    408  O   ARG A  55      36.093  12.147  67.817  1.00 88.66           O
ATOM    409  N   PRO A  56      34.854  11.339  66.169  1.00 70.59           N
ATOM    410  CA  PRO A  56      36.010  10.776  65.527  1.00 70.59           C
ATOM    411  CD  PRO A  56      33.648  10.583  65.879  1.00 70.59           C
ATOM    412  CB  PRO A  56      35.496   9.641  64.637  1.00 70.59           C
ATOM    413  CG  PRO A  56      33.974   9.860  64.563  1.00 70.59           C
ATOM    414  C   PRO A  56      36.765  11.828  64.794  1.00 70.59           C
ATOM    415  O   PRO A  56      36.169  12.840  64.430  1.00 70.59           O
ATOM    416  N   ALA A  57      38.082  11.625  64.593  1.00 32.58           N
ATOM    417  CA  ALA A  57      38.838  12.570  63.832  1.00 32.58           C
ATOM    418  CB  ALA A  57      40.361  12.385  63.949  1.00 32.58           C
ATOM    419  C   ALA A  57      38.459  12.338  62.411  1.00 32.58           C
ATOM    420  O   ALA A  57      38.186  11.205  62.018  1.00 32.58           O
ATOM    421  N   ARG A  58      38.403  13.415  61.605  1.00190.38           N
ATOM    422  CA  ARG A  58      38.055  13.234  60.227  1.00190.38           C
ATOM    423  CB  ARG A  58      36.591  13.554  59.896  1.00190.38           C
ATOM    424  CG  ARG A  58      35.562  12.686  60.610  1.00190.38           C
ATOM    425  CD  ARG A  58      34.133  13.062  60.223  1.00190.38           C
ATOM    426  NE  ARG A  58      33.980  14.515  60.514  1.00190.38           N
ATOM    427  CZ  ARG A  58      33.531  15.359  59.540  1.00190.38           C
ATOM    428  NH1 ARG A  58      33.224  14.871  58.303  1.00190.38           N
ATOM    429  NH2 ARG A  58      33.398  16.692  59.799  1.00190.38           N
ATOM    430  C   ARG A  58      38.837  14.220  59.431  1.00190.38           C
ATOM    431  O   ARG A  58      39.248  15.260  59.941  1.00190.38           O
ATOM    432  N   ASN A  59      39.082  13.904  58.147  1.00 48.89           N
ATOM    433  CA  ASN A  59      39.739  14.860  57.313  1.00 48.89           C
ATOM    434  CB  ASN A  59      40.431  14.259  56.078  1.00 48.89           C
ATOM    435  CG  ASN A  59      41.656  13.489  56.548  0.00 48.89           C
ATOM    436  OD1 ASN A  59      41.823  12.312  56.235  1.00 48.89           O
ATOM    437  ND2 ASN A  59      42.544  14.174  57.318  1.00 48.89           N
ATOM    438  C   ASN A  59      38.678  15.787  56.824  1.00 48.89           C
ATOM    439  O   ASN A  59      37.518  15.405  56.676  1.00 48.89           O
ATOM    440  N   GLY A  60      39.055  17.051  56.574  1.00 44.50           N
ATOM    441  CA  GLY A  60      38.114  18.013  56.084  1.00 44.50           C
ATOM    442  C   GLY A  60      38.876  18.866  55.132  1.00 44.50           C
ATOM    443  O   GLY A  60      40.076  18.669  54.951  1.00 44.50           O
ATOM    444  N   ARG A  61      38.200  19.827  54.478  1.00 74.25           N
ATOM    445  CA  ARG A  61      38.922  20.671  53.577  1.00 74.25           C
ATOM    446  CB  ARG A  61      38.660  20.370  52.089  1.00 74.25           C
ATOM    447  CG  ARG A  61      39.445  21.286  51.145  1.00 74.25           C
ATOM    448  CD  ARG A  61      39.429  20.849  49.679  1.00 74.25           C
ATOM    449  NE  ARG A  61      38.064  20.343  49.369  1.00 74.25           N
ATOM    450  CZ  ARG A  61      37.820  19.001  49.412  1.00 74.25           C
ATOM    451  NH1 ARG A  61      38.828  18.136  49.728  1.00 74.25           N
ATOM    452  NH2 ARG A  61      36.573  18.521  49.134  1.00 74.25           N
ATOM    453  C   ARG A  61      38.540  22.089  53.851  1.00 74.25           C
ATOM    454  O   ARG A  61      37.432  22.378  54.302  1.00 74.25           O
ATOM    455  N   ASN A  62      39.477  23.018  53.585  1.00 51.85           N
ATOM    456  CA  ASN A  62      39.243  24.412  53.814  1.00 51.85           C
ATOM    457  CB  ASN A  62      40.545  25.165  54.147  1.00 51.85           C
ATOM    458  CG  ASN A  62      40.223  26.580  54.598  1.00 51.85           C
ATOM    459  OD1 ASN A  62      39.707  27.389  53.829  1.00 51.85           O
ATOM    460  ND2 ASN A  62      40.541  26.893  55.882  1.00 51.85           N
ATOM    461  C   ASN A  62      38.682  24.957  52.540  1.00 51.85           C
ATOM    462  O   ASN A  62      39.249  24.754  51.470  1.00 51.85           O
ATOM    463  N   PRO A  63      37.558  25.610  52.600  1.00 82.62           N
ATOM    464  CA  PRO A  63      36.953  26.128  51.408  1.00 82.62           C
ATOM    465  CD  PRO A  63      36.597  25.432  53.671  1.00 82.62           C
ATOM    466  CB  PRO A  63      35.525  26.528  51.793  1.00 82.62           C
ATOM    467  CG  PRO A  63      35.498  26.452  53.332  1.00 82.62           C
ATOM    468  C   PRO A  63      37.741  27.209  50.742  1.00 82.62           C
ATOM    469  O   PRO A  63      37.679  27.307  49.517  1.00 82.62           O
ATOM    470  N   ARG A  64      38.442  28.064  51.511  1.00143.59           N
ATOM    471  CA  ARG A  64      39.170  29.119  50.867  1.00143.59           C
ATOM    472  CB  ARG A  64      39.778  30.112  51.873  1.00143.59           C
ATOM    473  CG  ARG A  64      38.765  30.719  52.845  1.00143.59           C
ATOM    474  CD  ARG A  64      37.520  31.290  52.168  1.00143.59           C
ATOM    475  NE  ARG A  64      36.628  30.139  51.856  1.00143.59           N
ATOM    476  CZ  ARG A  64      35.316  30.355  51.548  1.00143.59           C
ATOM    477  NH1 ARG A  64      34.825  31.627  51.505  1.00143.59           N
ATOM    478  NH2 ARG A  64      34.495  29.297  51.288  1.00143.59           N
ATOM    479  C   ARG A  64      40.325  28.560  50.090  1.00143.59           C
ATOM    480  O   ARG A  64      40.432  28.751  48.880  1.00143.59           O
ATOM    481  N   THR A  65      41.218  27.843  50.804  1.00 52.05           N
ATOM    482  CA  THR A  65      42.430  27.295  50.261  1.00 52.05           C
ATOM    483  CB  THR A  65      43.401  26.899  51.334  1.00 52.05           C
ATOM    484  OG1 THR A  65      42.849  25.878  52.151  1.00 52.05           O
ATOM    485  CG2 THR A  65      43.710  28.142  52.185  1.00 52.05           C
ATOM    486  C   THR A  65      42.163  26.097  49.408  1.00 52.05           C
ATOM    487  O   THR A  65      42.766  25.925  48.350  1.00 52.05           O
ATOM    488  N   GLY A  66      41.243  25.226  49.853  1.00 16.63           N
ATOM    489  CA  GLY A  66      40.968  24.013  49.142  1.00 16.63           C
ATOM    490  C   GLY A  66      41.921  22.976  49.654  1.00 16.63           C
ATOM    491  O   GLY A  66      41.949  21.845  49.171  1.00 16.63           O
ATOM    492  N   GLU A  67      42.735  23.350  50.659  1.00 38.19           N
ATOM    493  CA  GLU A  67      43.712  22.453  51.207  1.00 38.19           C
ATOM    494  CB  GLU A  67      44.804  23.186  52.005  1.00 38.19           C
ATOM    495  CG  GLU A  67      46.002  22.315  52.381  1.00 38.19           C
ATOM    496  CD  GLU A  67      46.989  23.208  53.120  1.00 38.19           C
ATOM    497  OE1 GLU A  67      46.572  24.320  53.542  1.00 38.19           O
ATOM    498  OE2 GLU A  67      48.171  22.797  53.268  1.00 38.19           O
ATOM    499  C   GLU A  67      43.032  21.481  52.121  1.00 38.19           C
ATOM    500  O   GLU A  67      42.031  21.798  52.763  1.00 38.19           O
ATOM    501  N   SER A  68      43.565  20.244  52.186  1.00 30.57           N
ATOM    502  CA  SER A  68      42.982  19.261  53.051  1.00 30.57           C
ATOM    503  CB  SER A  68      43.368  17.815  52.693  1.00 30.57           C
ATOM    504  OG  SER A  68      42.874  17.484  51.403  1.00 30.57           O
ATOM    505  C   SER A  68      43.436  19.548  54.448  1.00 30.57           C
ATOM    506  O   SER A  68      44.512  20.107  54.662  1.00 30.57           O
ATOM    507  N   MET A  69      42.606  19.168  55.440  1.00 82.78           N
ATOM    508  CA  MET A  69      42.910  19.439  56.817  1.00 82.78           C
ATOM    509  CB  MET A  69      42.177  20.684  57.341  1.00 82.78           C
ATOM    510  CG  MET A  69      40.654  20.549  57.263  1.00 82.78           C
ATOM    511  SD  MET A  69      39.727  22.000  57.845  1.00 82.78           S
ATOM    512  CE  MET A  69      39.938  21.646  59.612  1.00 82.78           C
ATOM    513  C   MET A  69      42.453  18.277  57.640  1.00 82.78           C
ATOM    514  O   MET A  69      41.682  17.436  57.179  1.00 82.78           O
ATOM    515  N   THR A  70      42.939  18.194  58.894  1.00 99.12           N
ATOM    516  CA  THR A  70      42.538  17.110  59.740  1.00 99.12           C
ATOM    517  CB  THR A  70      43.693  16.315  60.276  1.00 99.12           C
ATOM    518  OG1 THR A  70      43.219  15.179  60.983  1.00 99.12           O
ATOM    519  CG2 THR A  70      44.533  17.215  61.199  1.00 99.12           C
ATOM    520  C   THR A  70      41.799  17.672  60.908  1.00 99.12           C
ATOM    521  O   THR A  70      42.213  18.649  61.529  1.00 99.12           O
ATOM    522  N   ILE A  71      40.661  17.042  61.235  1.00 58.83           N
ATOM    523  CA  ILE A  71      39.872  17.450  62.357  1.00 58.83           C
ATOM    524  CB  ILE A  71      38.397  17.372  62.073  1.00 58.83           C
ATOM    525  CG1 ILE A  71      38.024  18.326  60.928  1.00 58.83           C
ATOM    526  CG2 ILE A  71      37.625  17.640  63.374  1.00 58.83           C
ATOM    527  CD1 ILE A  71      36.613  18.102  60.384  1.00 58.83           C
ATOM    528  C   ILE A  71      40.179  16.442  63.414  1.00 58.83           C
ATOM    529  O   ILE A  71      39.971  15.245  63.225  1.00 58.83           O
ATOM    530  N   PRO A  72      40.701  16.892  64.517  1.00 70.78           N
ATOM    531  CA  PRO A  72      41.059  15.979  65.563  1.00 70.78           C
ATOM    532  CD  PRO A  72      41.499  18.104  64.555  1.00 70.78           C
ATOM    533  CB  PRO A  72      42.045  16.725  66.467  1.00 70.78           C
ATOM    534  CG  PRO A  72      41.946  18.196  66.023  1.00 70.78           C
ATOM    535  C   PRO A  72      39.855  15.453  66.266  1.00 70.78           C
ATOM    536  O   PRO A  72      38.830  16.133  66.300  1.00 70.78           O
ATOM    537  N   ALA A  73      39.957  14.231  66.817  1.00 28.63           N
ATOM    538  CA  ALA A  73      38.848  13.651  67.509  1.00 28.63           C
ATOM    539  CB  ALA A  73      38.987  12.135  67.734  1.00 28.63           C
ATOM    540  C   ALA A  73      38.751  14.303  68.845  1.00 28.63           C
ATOM    541  O   ALA A  73      39.756  14.733  69.409  1.00 28.63           O
ATOM    542  N   HIS A  74      37.515  14.414  69.372  1.00 84.59           N
ATOM    543  CA  HIS A  74      37.318  14.979  70.675  1.00 84.59           C
ATOM    544  ND1 HIS A  74      35.917  17.139  68.515  1.00 84.59           N
ATOM    545  CG  HIS A  74      35.898  16.933  69.876  1.00 84.59           C
ATOM    546  CB  HIS A  74      37.089  16.501  70.675  1.00 84.59           C
ATOM    547  NE2 HIS A  74      33.846  17.578  69.198  1.00 84.59           N
ATOM    548  CD2 HIS A  74      34.626  17.205  70.277  1.00 84.59           C
ATOM    549  CE1 HIS A  74      34.664  17.524  68.162  1.00 84.59           C
ATOM    550  C   HIS A  74      36.122  14.315  71.286  1.00 84.59           C
ATOM    551  O   HIS A  74      35.439  13.528  70.634  1.00 84.59           O
ATOM    552  N   LYS A  75      35.858  14.596  72.580  1.00 70.71           N
ATOM    553  CA  LYS A  75      34.745  13.996  73.268  1.00 70.71           C
ATOM    554  CB  LYS A  75      35.164  13.111  74.458  1.00 70.71           C
ATOM    555  CG  LYS A  75      35.891  11.811  74.097  1.00 70.71           C
ATOM    556  CD  LYS A  75      36.619  11.201  75.299  1.00 70.71           C
ATOM    557  CE  LYS A  75      37.108   9.768  75.088  1.00 70.71           C
ATOM    558  NZ  LYS A  75      35.991   8.821  75.305  1.00 70.71           N
ATOM    559  C   LYS A  75      33.910  15.096  73.851  1.00 70.71           C
ATOM    560  O   LYS A  75      34.422  16.163  74.186  1.00 70.71           O
ATOM    561  N   ALA A  76      32.585  14.862  73.979  1.00 38.50           N
ATOM    562  CA  ALA A  76      31.726  15.858  74.560  1.00 38.50           C
ATOM    563  CB  ALA A  76      30.913  16.646  73.519  1.00 38.50           C
ATOM    564  C   ALA A  76      30.734  15.168  75.458  1.00 38.50           C
ATOM    565  O   ALA A  76      30.412  13.998  75.260  1.00 38.50           O
ATOM    566  N   VAL A  77      30.233  15.885  76.490  1.00 42.43           N
ATOM    567  CA  VAL A  77      29.252  15.342  77.396  1.00 42.43           C
ATOM    568  CB  VAL A  77      29.079  16.144  78.653  1.00 42.43           C
ATOM    569  CG1 VAL A  77      27.957  15.498  79.483  1.00 42.43           C
ATOM    570  CG2 VAL A  77      30.427  16.237  79.381  1.00 42.43           C
ATOM    571  C   VAL A  77      27.922  15.367  76.703  1.00 42.43           C
ATOM    572  O   VAL A  77      27.639  16.277  75.925  1.00 42.43           O
ATOM    573  N   LYS A  78      27.068  14.351  76.959  1.00116.43           N
ATOM    574  CA  LYS A  78      25.773  14.330  76.330  1.00116.43           C
ATOM    575  CB  LYS A  78      25.692  13.342  75.153  1.00116.43           C
ATOM    576  CG  LYS A  78      24.352  13.354  74.414  1.00116.43           C
ATOM    577  CD  LYS A  78      24.102  14.628  73.604  1.00116.43           C
ATOM    578  CE  LYS A  78      22.769  14.620  72.851  1.00116.43           C
ATOM    579  NZ  LYS A  78      22.610  15.880  72.093  1.00116.43           N
ATOM    580  C   LYS A  78      24.737  13.906  77.332  1.00116.43           C
ATOM    581  O   LYS A  78      24.998  13.090  78.216  1.00116.43           O
ATOM    582  N   ILE A  79      23.517  14.472  77.221  1.00 53.81           N
ATOM    583  CA  ILE A  79      22.463  14.090  78.115  1.00 53.81           C
ATOM    584  CB  ILE A  79      22.003  15.170  79.048  1.00 53.81           C
ATOM    585  CG1 ILE A  79      23.148  15.588  79.989  1.00 53.81           C
ATOM    586  CG2 ILE A  79      20.755  14.651  79.781  1.00 53.81           C
ATOM    587  CD1 ILE A  79      22.867  16.853  80.800  1.00 53.81           C
ATOM    588  C   ILE A  79      21.295  13.676  77.300  1.00 53.81           C
ATOM    589  O   ILE A  79      20.959  14.288  76.289  1.00 53.81           O
ATOM    590  N   SER A  80      20.662  12.570  77.703  1.00 67.30           N
ATOM    591  CA  SER A  80      19.455  12.207  77.046  1.00 67.30           C
ATOM    592  CB  SER A  80      19.441  10.764  76.521  1.00 67.30           C
ATOM    593  OG  SER A  80      20.456  10.601  75.542  1.00 67.30           O
ATOM    594  C   SER A  80      18.452  12.388  78.125  1.00 67.30           C
ATOM    595  O   SER A  80      18.827  12.430  79.294  1.00 67.30           O
ATOM    596  N   ALA A  81      17.170  12.575  77.765  1.00 55.15           N
ATOM    597  CA  ALA A  81      16.157  12.767  78.764  1.00 55.15           C
ATOM    598  CB  ALA A  81      15.184  13.916  78.455  1.00 55.15           C
ATOM    599  C   ALA A  81      15.348  11.514  78.800  1.00 55.15           C
ATOM    600  O   ALA A  81      15.205  10.829  77.790  1.00 55.15           O
ATOM    601  N   SER A  82      14.822  11.164  79.989  1.00 85.40           N
ATOM    602  CA  SER A  82      14.115   9.930  80.107  1.00 85.40           C
ATOM    603  CB  SER A  82      14.283   9.234  81.465  1.00 85.40           C
ATOM    604  OG  SER A  82      13.550   8.018  81.499  1.00 85.40           O
ATOM    605  C   SER A  82      12.680  10.230  79.857  1.00 85.40           C
ATOM    606  O   SER A  82      12.296  11.388  79.709  1.00 85.40           O
ATOM    607  N   SER A  83      11.847   9.177  79.816  1.00 37.01           N
ATOM    608  CA  SER A  83      10.466   9.302  79.458  1.00 37.01           C
ATOM    609  CB  SER A  83       9.735   7.949  79.451  1.00 37.01           C
ATOM    610  OG  SER A  83      10.293   7.102  78.458  1.00 37.01           O
ATOM    611  C   SER A  83       9.739  10.198  80.409  1.00 37.01           C
ATOM    612  O   SER A  83       8.904  10.999  79.990  1.00 37.01           O
ATOM    613  N   THR A  84      10.030  10.098  81.717  1.00 28.53           N
ATOM    614  CA  THR A  84       9.288  10.893  82.652  1.00 28.53           C
ATOM    615  CB  THR A  84       9.697  10.647  84.076  1.00 28.53           C
ATOM    616  OG1 THR A  84       9.514   9.280  84.412  1.00 28.53           O
ATOM    617  CG2 THR A  84       8.838  11.534  84.992  1.00 28.53           C
ATOM    618  C   THR A  84       9.525  12.343  82.367  1.00 28.53           C
ATOM    619  O   THR A  84       8.581  13.129  82.288  1.00 28.53           O
ATOM    620  N   LEU A  85      10.800  12.740  82.198  1.00 98.10           N
ATOM    621  CA  LEU A  85      11.093  14.125  81.957  1.00 98.10           C
ATOM    622  CB  LEU A  85      12.593  14.465  81.994  1.00 98.10           C
ATOM    623  CG  LEU A  85      13.156  14.606  83.422  1.00 98.10           C
ATOM    624  CD1 LEU A  85      12.967  13.326  84.246  1.00 98.10           C
ATOM    625  CD2 LEU A  85      14.613  15.094  83.395  1.00 98.10           C
ATOM    626  C   LEU A  85      10.547  14.580  80.638  1.00 98.10           C
ATOM    627  O   LEU A  85       9.963  15.657  80.541  1.00 98.10           O
ATOM    628  N   LYS A  86      10.691  13.745  79.597  1.00122.96           N
ATOM    629  CA  LYS A  86      10.353  14.099  78.248  1.00122.96           C
ATOM    630  CB  LYS A  86      10.762  13.032  77.218  1.00122.96           C
ATOM    631  CG  LYS A  86       9.993  11.717  77.338  1.00122.96           C
ATOM    632  CD  LYS A  86      10.161  10.814  76.114  1.00122.96           C
ATOM    633  CE  LYS A  86       9.399   9.490  76.210  1.00122.96           C
ATOM    634  NZ  LYS A  86       9.575   8.714  74.962  1.00122.96           N
ATOM    635  C   LYS A  86       8.896  14.350  78.090  1.00122.96           C
ATOM    636  O   LYS A  86       8.509  15.067  77.173  1.00122.96           O
ATOM    637  N   LYS A  87       8.063  13.753  78.959  1.00217.48           N
ATOM    638  CA  LYS A  87       6.635  13.757  78.828  1.00217.48           C
ATOM    639  CB  LYS A  87       5.998  12.927  79.959  1.00217.48           C
ATOM    640  CG  LYS A  87       4.495  12.669  79.853  1.00217.48           C
ATOM    641  CD  LYS A  87       4.039  11.558  80.807  1.00217.48           C
ATOM    642  CE  LYS A  87       2.536  11.272  80.781  1.00217.48           C
ATOM    643  NZ  LYS A  87       1.813  12.297  81.565  1.00217.48           N
ATOM    644  C   LYS A  87       5.995  15.133  78.841  1.00217.48           C
ATOM    645  O   LYS A  87       5.331  15.463  79.826  1.00217.48           O
ATOM    646  N   ALA A  88       6.158  15.965  77.765  1.00110.81           N
ATOM    647  CA  ALA A  88       5.251  17.062  77.614  1.00110.81           C
ATOM    648  CB  ALA A  88       5.384  17.811  76.277  1.00110.81           C
ATOM    649  C   ALA A  88       3.983  16.274  77.588  1.00110.81           C
ATOM    650  O   ALA A  88       3.859  15.346  76.791  1.00110.81           O
ATOM    651  N   VAL A  89       3.018  16.589  78.470  1.00102.11           N
ATOM    652  CA  VAL A  89       1.900  15.697  78.582  1.00102.11           C
ATOM    653  CB  VAL A  89       1.006  15.988  79.750  1.00102.11           C
ATOM    654  CG1 VAL A  89       0.372  17.373  79.545  1.00102.11           C
ATOM    655  CG2 VAL A  89      -0.016  14.845  79.876  1.00102.11           C
ATOM    656  C   VAL A  89       1.066  15.764  77.351  1.00102.11           C
ATOM    657  O   VAL A  89       0.730  16.846  76.874  1.00102.11           O
ATOM    658  N   ALA A  90       0.707  14.584  76.801  1.00 41.20           N
ATOM    659  CA  ALA A  90      -0.104  14.581  75.620  1.00 41.20           C
ATOM    660  CB  ALA A  90       0.610  15.153  74.384  1.00 41.20           C
ATOM    661  C   ALA A  90      -0.496  13.179  75.285  1.00 41.20           C
ATOM    662  O   ALA A  90      -0.050  12.223  75.918  1.00 41.20           O
ATOM    663  N   ASP A  91      -1.377  13.038  74.271  1.00 57.49           N
ATOM    664  CA  ASP A  91      -1.826  11.745  73.850  1.00 57.49           C
ATOM    665  CB  ASP A  91      -3.178  11.774  73.111  1.00 57.49           C
ATOM    666  CG  ASP A  91      -3.721  10.350  73.052  1.00 57.49           C
ATOM    667  OD1 ASP A  91      -3.081   9.444  73.650  1.00 57.49           O
ATOM    668  OD2 ASP A  91      -4.784  10.148  72.407  1.00 57.49           O
ATOM    669  C   ASP A  91      -0.781  11.201  72.887  1.00 57.49           C
ATOM    670  O   ASP A  91       0.207  11.936  72.617  1.00 57.49           O
ATOM    671  OXT ASP A  91      -0.955  10.052  72.404  1.00 57.49           O
TER     672      ASP A  91
ATOM    673  N   MET B  92      27.240   4.205  86.226  1.00 28.99           N
ATOM    674  CA  MET B  92      26.700   4.534  87.565  1.00 28.99           C
ATOM    675  CB  MET B  92      27.408   5.772  88.139  1.00 28.99           C
ATOM    676  CG  MET B  92      26.923   6.166  89.535  1.00 28.99           C
ATOM    677  SD  MET B  92      27.805   7.581  90.258  1.00 28.99           S
ATOM    678  CE  MET B  92      29.331   6.656  90.599  1.00 28.99           C
ATOM    679  C   MET B  92      25.233   4.805  87.520  1.00 28.99           C
ATOM    680  O   MET B  92      24.760   5.626  86.735  1.00 28.99           O
ATOM    681  N   THR B  93      24.473   4.088  88.370  1.00 87.09           N
ATOM    682  CA  THR B  93      23.051   4.242  88.426  1.00 87.09           C
ATOM    683  CB  THR B  93      22.323   2.945  88.630  1.00 87.09           C
ATOM    684  OG1 THR B  93      20.925   3.120  88.445  1.00 87.09           O
ATOM    685  CG2 THR B  93      22.614   2.438  90.053  1.00 87.09           C
ATOM    686  C   THR B  93      22.724   5.135  89.581  1.00 87.09           C
ATOM    687  O   THR B  93      23.609   5.638  90.274  1.00 87.09           O
ATOM    688  N   LYS B  94      21.416   5.345  89.820  1.00 64.65           N
ATOM    689  CA  LYS B  94      20.969   6.206  90.875  1.00 64.65           C
ATOM    690  CB  LYS B  94      19.435   6.254  90.985  0.00 64.65           C
ATOM    691  CG  LYS B  94      18.931   7.053  92.191  0.00 64.65           C
ATOM    692  CD  LYS B  94      17.422   7.315  92.177  0.00 64.65           C
ATOM    693  CE  LYS B  94      16.859   7.759  93.530  0.00 64.65           C
ATOM    694  NZ  LYS B  94      17.282   9.140  93.836  0.00 64.65           N
ATOM    695  C   LYS B  94      21.477   5.694  92.185  1.00 64.65           C
ATOM    696  O   LYS B  94      21.997   6.458  92.996  1.00 64.65           O
ATOM    697  N   SER B  95      21.360   4.375  92.420  1.00 69.80           N
ATOM    698  CA  SER B  95      21.742   3.815  93.684  1.00 69.80           C
ATOM    699  CB  SER B  95      21.455   2.306  93.778  1.00 69.80           C
ATOM    700  OG  SER B  95      22.235   1.601  92.823  1.00 69.80           O
ATOM    701  C   SER B  95      23.209   4.007  93.903  1.00 69.80           C
ATOM    702  O   SER B  95      23.645   4.269  95.022  1.00 69.80           O
ATOM    703  N   GLU B  96      24.019   3.856  92.842  1.00 79.83           N
ATOM    704  CA  GLU B  96      25.439   3.987  92.987  1.00 79.83           C
ATOM    705  CB  GLU B  96      26.217   3.490  91.756  1.00 79.83           C
ATOM    706  CG  GLU B  96      27.701   3.249  92.042  1.00 79.83           C
ATOM    707  CD  GLU B  96      28.282   2.440  90.891  1.00 79.83           C
ATOM    708  OE1 GLU B  96      27.909   2.717  89.720  1.00 79.83           O
ATOM    709  OE2 GLU B  96      29.112   1.534  91.171  1.00 79.83           O
ATOM    710  C   GLU B  96      25.806   5.418  93.251  1.00 79.83           C
ATOM    711  O   GLU B  96      26.736   5.695  94.004  1.00 79.83           O
ATOM    712  N   LEU B  97      25.091   6.365  92.612  1.00 51.64           N
ATOM    713  CA  LEU B  97      25.345   7.773  92.750  1.00 51.64           C
ATOM    714  CB  LEU B  97      24.389   8.593  91.865  1.00 51.64           C
ATOM    715  CG  LEU B  97      24.537  10.117  91.997  1.00 51.64           C
ATOM    716  CD1 LEU B  97      25.918  10.583  91.526  1.00 51.64           C
ATOM    717  CD2 LEU B  97      23.387  10.851  91.288  1.00 51.64           C
ATOM    718  C   LEU B  97      25.100   8.194  94.170  1.00 51.64           C
ATOM    719  O   LEU B  97      25.886   8.941  94.753  1.00 51.64           O
ATOM    720  N   ILE B  98      23.996   7.709  94.769  1.00 90.57           N
ATOM    721  CA  ILE B  98      23.634   8.097  96.105  1.00 90.57           C
ATOM    722  CB  ILE B  98      22.309   7.551  96.566  1.00 90.57           C
ATOM    723  CG1 ILE B  98      22.342   6.020  96.674  1.00 90.57           C
ATOM    724  CG2 ILE B  98      21.225   8.083  95.615  1.00 90.57           C
ATOM    725  CD1 ILE B  98      21.150   5.437  97.431  1.00 90.57           C
ATOM    726  C   ILE B  98      24.684   7.626  97.062  1.00 90.57           C
ATOM    727  O   ILE B  98      25.035   8.330  98.008  1.00 90.57           O
ATOM    728  N   LYS B  99      25.207   6.407  96.843  1.00 90.87           N
ATOM    729  CA  LYS B  99      26.189   5.840  97.720  1.00 90.87           C
ATOM    730  CB  LYS B  99      26.608   4.435  97.255  1.00 90.87           C
ATOM    731  CG  LYS B  99      27.656   3.750  98.132  1.00 90.87           C
ATOM    732  CD  LYS B  99      27.767   2.248  97.855  1.00 90.87           C
ATOM    733  CE  LYS B  99      28.950   1.575  98.553  1.00 90.87           C
ATOM    734  NZ  LYS B  99      30.220   2.037  97.948  1.00 90.87           N
ATOM    735  C   LYS B  99      27.407   6.718  97.722  1.00 90.87           C
ATOM    736  O   LYS B  99      27.974   6.999  98.776  1.00 90.87           O
ATOM    737  N   THR B 100      27.834   7.188  96.534  1.00106.39           N
ATOM    738  CA  THR B 100      29.028   7.982  96.422  1.00106.39           C
ATOM    739  CB  THR B 100      29.417   8.264  94.999  1.00106.39           C
ATOM    740  OG1 THR B 100      28.434   9.071  94.370  1.00106.39           O
ATOM    741  CG2 THR B 100      29.557   6.926  94.256  1.00106.39           C
ATOM    742  C   THR B 100      28.852   9.306  97.107  1.00106.39           C
ATOM    743  O   THR B 100      29.785   9.811  97.729  1.00106.39           O
ATOM    744  N   VAL B 101      27.660   9.916  96.961  1.00 52.40           N
ATOM    745  CA  VAL B 101      27.329  11.215  97.492  1.00 52.40           C
ATOM    746  CB  VAL B 101      26.049  11.760  96.929  1.00 52.40           C
ATOM    747  CG1 VAL B 101      25.737  13.097  97.624  1.00 52.40           C
ATOM    748  CG2 VAL B 101      26.200  11.876  95.402  1.00 52.40           C
ATOM    749  C   VAL B 101      27.202  11.206  98.986  1.00 52.40           C
ATOM    750  O   VAL B 101      27.492  12.205  99.645  1.00 52.40           O
ATOM    751  N   ALA B 102      26.709  10.100  99.566  1.00 31.51           N
ATOM    752  CA  ALA B 102      26.559  10.038 100.992  1.00 31.51           C
ATOM    753  CB  ALA B 102      25.961   8.705 101.470  1.00 31.51           C
ATOM    754  C   ALA B 102      27.923  10.171 101.599  1.00 31.51           C
ATOM    755  O   ALA B 102      28.089  10.813 102.636  1.00 31.51           O
ATOM    756  N   LYS B 103      28.934   9.543 100.968  1.00114.75           N
ATOM    757  CA  LYS B 103      30.278   9.533 101.479  1.00114.75           C
ATOM    758  CB  LYS B 103      31.216   8.629 100.663  1.00114.75           C
ATOM    759  CG  LYS B 103      30.912   7.136 100.792  1.00114.75           C
ATOM    760  CD  LYS B 103      31.032   6.611 102.225  0.00114.75           C
ATOM    761  CE  LYS B 103      30.766   5.110 102.355  1.00114.75           C
ATOM    762  NZ  LYS B 103      29.382   4.799 101.933  1.00114.75           N
ATOM    763  C   LYS B 103      30.911  10.898 101.495  1.00114.75           C
ATOM    764  O   LYS B 103      31.449  11.318 102.518  1.00114.75           O
ATOM    765  N   GLN B 104      30.864  11.637 100.368  1.00 43.69           N
ATOM    766  CA  GLN B 104      31.559  12.898 100.287  1.00 43.69           C
ATOM    767  CB  GLN B 104      31.533  13.509  98.876  1.00 43.69           C
ATOM    768  CG  GLN B 104      32.273  12.657  97.844  1.00 43.69           C
ATOM    769  CD  GLN B 104      32.187  13.354  96.493  1.00 43.69           C
ATOM    770  OE1 GLN B 104      32.034  14.572  96.415  1.00 43.69           O
ATOM    771  NE2 GLN B 104      32.291  12.558  95.395  1.00 43.69           N
ATOM    772  C   GLN B 104      30.962  13.907 101.224  1.00 43.69           C
ATOM    773  O   GLN B 104      31.677  14.669 101.872  1.00 43.69           O
ATOM    774  N   ALA B 105      29.623  13.948 101.277  1.00 62.38           N
ATOM    775  CA  ALA B 105      28.817  14.835 102.072  1.00 62.38           C
ATOM    776  CB  ALA B 105      27.325  14.774 101.701  1.00 62.38           C
ATOM    777  C   ALA B 105      28.931  14.520 103.534  1.00 62.38           C
ATOM    778  O   ALA B 105      28.760  15.410 104.366  1.00 62.38           O
ATOM    779  N   SER B 106      29.216  13.242 103.872  1.00119.81           N
ATOM    780  CA  SER B 106      29.234  12.701 105.209  1.00119.81           C
ATOM    781  CB  SER B 106      30.230  13.378 106.181  1.00119.81           C
ATOM    782  OG  SER B 106      29.771  14.653 106.606  1.00119.81           O
ATOM    783  C   SER B 106      27.862  12.725 105.815  1.00119.81           C
ATOM    784  O   SER B 106      27.655  13.210 106.926  1.00119.81           O
ATOM    785  N   LEU B 107      26.879  12.190 105.056  1.00 73.30           N
ATOM    786  CA  LEU B 107      25.513  12.055 105.479  1.00 73.30           C
ATOM    787  CB  LEU B 107      24.540  12.796 104.548  1.00 73.30           C
ATOM    788  CG  LEU B 107      24.759  14.320 104.517  1.00 73.30           C
ATOM    789  CD1 LEU B 107      23.734  15.012 103.604  1.00 73.30           C
ATOM    790  CD2 LEU B 107      24.791  14.909 105.935  1.00 73.30           C
ATOM    791  C   LEU B 107      25.172  10.593 105.405  1.00 73.30           C
ATOM    792  O   LEU B 107      26.049   9.753 105.199  1.00 73.30           O
ATOM    793  N   THR B 108      23.881  10.258 105.632  1.00114.70           N
ATOM    794  CA  THR B 108      23.390   8.910 105.520  1.00114.70           C
ATOM    795  CB  THR B 108      22.152   8.660 106.334  1.00114.70           C
ATOM    796  OG1 THR B 108      21.726   7.315 106.173  1.00114.70           O
ATOM    797  CG2 THR B 108      21.047   9.625 105.869  1.00114.70           C
ATOM    798  C   THR B 108      23.023   8.673 104.083  1.00114.70           C
ATOM    799  O   THR B 108      22.964   9.604 103.281  1.00114.70           O
ATOM    800  N   GLU B 109      22.809   7.391 103.714  1.00 36.23           N
ATOM    801  CA  GLU B 109      22.412   7.030 102.381  1.00 36.23           C
ATOM    802  CB  GLU B 109      22.389   5.510 102.137  1.00 36.23           C
ATOM    803  CG  GLU B 109      23.776   4.867 102.120  1.00 36.23           C
ATOM    804  CD  GLU B 109      23.607   3.409 101.713  0.00 36.23           C
ATOM    805  OE1 GLU B 109      22.820   2.690 102.384  1.00 36.23           O
ATOM    806  OE2 GLU B 109      24.263   2.994 100.719  1.00 36.23           O
ATOM    807  C   GLU B 109      21.021   7.531 102.153  1.00 36.23           C
ATOM    808  O   GLU B 109      20.674   7.971 101.057  1.00 36.23           O
ATOM    809  N   ALA B 110      20.187   7.473 103.206  1.00 37.33           N
ATOM    810  CA  ALA B 110      18.806   7.843 103.111  1.00 37.33           C
ATOM    811  CB  ALA B 110      18.049   7.656 104.437  1.00 37.33           C
ATOM    812  C   ALA B 110      18.686   9.285 102.730  1.00 37.33           C
ATOM    813  O   ALA B 110      17.803   9.645 101.953  1.00 37.33           O
ATOM    814  N   GLN B 111      19.529  10.160 103.313  1.00120.28           N
ATOM    815  CA  GLN B 111      19.458  11.563 103.020  1.00120.28           C
ATOM    816  CB  GLN B 111      20.078  12.447 104.118  1.00120.28           C
ATOM    817  CG  GLN B 111      21.546  12.194 104.439  1.00120.28           C
ATOM    818  CD  GLN B 111      21.840  12.994 105.701  1.00120.28           C
ATOM    819  OE1 GLN B 111      22.470  12.502 106.636  1.00120.28           O
ATOM    820  NE2 GLN B 111      21.376  14.271 105.728  1.00120.28           N
ATOM    821  C   GLN B 111      19.993  11.895 101.659  1.00120.28           C
ATOM    822  O   GLN B 111      19.464  12.774 100.979  1.00120.28           O
ATOM    823  N   THR B 112      21.058  11.204 101.214  1.00 37.73           N
ATOM    824  CA  THR B 112      21.588  11.501  99.918  1.00 37.73           C
ATOM    825  CB  THR B 112      22.744  10.618  99.552  1.00 37.73           C
ATOM    826  OG1 THR B 112      23.787  10.750 100.508  1.00 37.73           O
ATOM    827  CG2 THR B 112      23.253  11.027  98.159  1.00 37.73           C
ATOM    828  C   THR B 112      20.495  11.250  98.925  1.00 37.73           C
ATOM    829  O   THR B 112      20.219  12.090  98.069  1.00 37.73           O
ATOM    830  N   ASN B 113      19.814  10.091  99.041  1.00 96.18           N
ATOM    831  CA  ASN B 113      18.803   9.730  98.086  1.00 96.18           C
ATOM    832  CB  ASN B 113      18.302   8.274  98.192  1.00 96.18           C
ATOM    833  CG  ASN B 113      17.588   8.041  99.513  1.00 96.18           C
ATOM    834  OD1 ASN B 113      16.506   8.573  99.754  1.00 96.18           O
ATOM    835  ND2 ASN B 113      18.198   7.197 100.386  1.00 96.18           N
ATOM    836  C   ASN B 113      17.626  10.660  98.151  1.00 96.18           C
ATOM    837  O   ASN B 113      17.073  11.024  97.116  1.00 96.18           O
ATOM    838  N   GLU B 114      17.198  11.070  99.361  1.00 70.84           N
ATOM    839  CA  GLU B 114      16.056  11.936  99.476  1.00 70.84           C
ATOM    840  CB  GLU B 114      15.653  12.204 100.936  1.00 70.84           C
ATOM    841  CG  GLU B 114      15.153  10.954 101.661  1.00 70.84           C
ATOM    842  CD  GLU B 114      13.894  10.475 100.953  1.00 70.84           C
ATOM    843  OE1 GLU B 114      13.338  11.260 100.140  1.00 70.84           O
ATOM    844  OE2 GLU B 114      13.472   9.317 101.215  1.00 70.84           O
ATOM    845  C   GLU B 114      16.386  13.254  98.845  1.00 70.84           C
ATOM    846  O   GLU B 114      15.544  13.869  98.193  1.00 70.84           O
ATOM    847  N   ALA B 115      17.619  13.746  99.064  1.00 34.78           N
ATOM    848  CA  ALA B 115      18.026  14.995  98.486  1.00 34.78           C
ATOM    849  CB  ALA B 115      19.407  15.459  98.981  1.00 34.78           C
ATOM    850  C   ALA B 115      18.099  14.870  96.993  1.00 34.78           C
ATOM    851  O   ALA B 115      17.615  15.739  96.270  1.00 34.78           O
ATOM    852  N   VAL B 116      18.699  13.772  96.486  1.00 92.14           N
ATOM    853  CA  VAL B 116      18.858  13.627  95.064  1.00 92.14           C
ATOM    854  CB  VAL B 116      19.671  12.426  94.666  1.00 92.14           C
ATOM    855  CG1 VAL B 116      18.944  11.151  95.116  1.00 92.14           C
ATOM    856  CG2 VAL B 116      19.919  12.493  93.150  1.00 92.14           C
ATOM    857  C   VAL B 116      17.516  13.531  94.408  1.00 92.14           C
ATOM    858  O   VAL B 116      17.270  14.196  93.403  1.00 92.14           O
ATOM    859  N   LYS B 117      16.598  12.727  94.979  1.00 35.09           N
ATOM    860  CA  LYS B 117      15.311  12.534  94.373  1.00 35.09           C
ATOM    861  CB  LYS B 117      14.372  11.641  95.204  1.00 35.09           C
ATOM    862  CG  LYS B 117      14.798  10.178  95.323  1.00 35.09           C
ATOM    863  CD  LYS B 117      14.002   9.416  96.385  1.00 35.09           C
ATOM    864  CE  LYS B 117      14.390   7.943  96.512  1.00 35.09           C
ATOM    865  NZ  LYS B 117      13.566   7.300  97.560  1.00 35.09           N
ATOM    866  C   LYS B 117      14.622  13.857  94.274  1.00 35.09           C
ATOM    867  O   LYS B 117      14.051  14.189  93.237  1.00 35.09           O
ATOM    868  N   ALA B 118      14.674  14.657  95.354  1.00 26.86           N
ATOM    869  CA  ALA B 118      13.982  15.915  95.381  1.00 26.86           C
ATOM    870  CB  ALA B 118      14.145  16.654  96.720  1.00 26.86           C
ATOM    871  C   ALA B 118      14.535  16.799  94.307  1.00 26.86           C
ATOM    872  O   ALA B 118      13.793  17.477  93.600  1.00 26.86           O
ATOM    873  N   LEU B 119      15.867  16.784  94.146  1.00146.89           N
ATOM    874  CA  LEU B 119      16.575  17.599  93.199  1.00146.89           C
ATOM    875  CB  LEU B 119      18.086  17.276  93.280  1.00146.89           C
ATOM    876  CG  LEU B 119      18.993  17.792  92.142  1.00146.89           C
ATOM    877  CD1 LEU B 119      18.868  16.948  90.861  1.00146.89           C
ATOM    878  CD2 LEU B 119      18.762  19.277  91.879  1.00146.89           C
ATOM    879  C   LEU B 119      16.107  17.303  91.807  1.00146.89           C
ATOM    880  O   LEU B 119      15.872  18.219  91.018  1.00146.89           O
ATOM    881  N   THR B 120      15.973  16.012  91.463  1.00 49.27           N
ATOM    882  CA  THR B 120      15.579  15.611  90.142  1.00 49.27           C
ATOM    883  CB  THR B 120      15.537  14.128  89.998  1.00 49.27           C
ATOM    884  OG1 THR B 120      16.828  13.567  90.179  1.00 49.27           O
ATOM    885  CG2 THR B 120      14.955  13.807  88.616  1.00 49.27           C
ATOM    886  C   THR B 120      14.190  16.061  89.844  1.00 49.27           C
ATOM    887  O   THR B 120      13.914  16.583  88.765  1.00 49.27           O
ATOM    888  N   ASP B 121      13.275  15.841  90.802  1.00 30.88           N
ATOM    889  CA  ASP B 121      11.896  16.166  90.604  1.00 30.88           C
ATOM    890  CB  ASP B 121      11.018  15.758  91.800  1.00 30.88           C
ATOM    891  CG  ASP B 121      10.959  14.237  91.842  1.00 30.88           C
ATOM    892  OD1 ASP B 121      11.163  13.608  90.770  1.00 30.88           O
ATOM    893  OD2 ASP B 121      10.710  13.685  92.947  1.00 30.88           O
ATOM    894  C   ASP B 121      11.765  17.647  90.436  1.00 30.88           C
ATOM    895  O   ASP B 121      10.991  18.116  89.604  1.00 30.88           O
ATOM    896  N   VAL B 122      12.516  18.434  91.227  1.00 88.19           N
ATOM    897  CA  VAL B 122      12.382  19.860  91.137  1.00 88.19           C
ATOM    898  CB  VAL B 122      13.150  20.622  92.185  1.00 88.19           C
ATOM    899  CG1 VAL B 122      14.656  20.500  91.916  1.00 88.19           C
ATOM    900  CG2 VAL B 122      12.642  22.075  92.197  1.00 88.19           C
ATOM    901  C   VAL B 122      12.834  20.331  89.789  1.00 88.19           C
ATOM    902  O   VAL B 122      12.190  21.184  89.182  1.00 88.19           O
ATOM    903  N   ILE B 123      13.952  19.784  89.274  1.00 44.38           N
ATOM    904  CA  ILE B 123      14.456  20.222  88.003  1.00 44.38           C
ATOM    905  CB  ILE B 123      15.771  19.593  87.643  1.00 44.38           C
ATOM    906  CG1 ILE B 123      16.851  20.043  88.644  1.00 44.38           C
ATOM    907  CG2 ILE B 123      16.095  19.962  86.186  1.00 44.38           C
ATOM    908  CD1 ILE B 123      18.162  19.262  88.550  1.00 44.38           C
ATOM    909  C   ILE B 123      13.458  19.908  86.930  1.00 44.38           C
ATOM    910  O   ILE B 123      13.189  20.742  86.067  1.00 44.38           O
ATOM    911  N   THR B 124      12.865  18.699  86.959  1.00 98.03           N
ATOM    912  CA  THR B 124      11.938  18.329  85.928  1.00 98.03           C
ATOM    913  CB  THR B 124      11.462  16.905  86.032  1.00 98.03           C
ATOM    914  OG1 THR B 124      10.743  16.542  84.863  1.00 98.03           O
ATOM    915  CG2 THR B 124      10.566  16.751  87.269  1.00 98.03           C
ATOM    916  C   THR B 124      10.748  19.238  85.977  1.00 98.03           C
ATOM    917  O   THR B 124      10.232  19.649  84.937  1.00 98.03           O
ATOM    918  N   ALA B 125      10.271  19.560  87.196  1.00 32.08           N
ATOM    919  CA  ALA B 125       9.123  20.404  87.367  1.00 32.08           C
ATOM    920  CB  ALA B 125       8.709  20.549  88.841  1.00 32.08           C
ATOM    921  C   ALA B 125       9.419  21.777  86.854  1.00 32.08           C
ATOM    922  O   ALA B 125       8.610  22.363  86.135  1.00 32.08           O
ATOM    923  N   ALA B 126      10.604  22.317  87.198  1.00 33.60           N
ATOM    924  CA  ALA B 126      10.949  23.653  86.806  1.00 33.60           C
ATOM    925  CB  ALA B 126      12.325  24.094  87.333  1.00 33.60           C
ATOM    926  C   ALA B 126      11.000  23.719  85.311  1.00 33.60           C
ATOM    927  O   ALA B 126      10.468  24.646  84.703  1.00 33.60           O
ATOM    928  N   LEU B 127      11.625  22.715  84.673  1.00143.74           N
ATOM    929  CA  LEU B 127      11.761  22.718  83.244  1.00143.74           C
ATOM    930  CB  LEU B 127      12.602  21.544  82.714  1.00143.74           C
ATOM    931  CG  LEU B 127      14.069  21.576  83.181  1.00143.74           C
ATOM    932  CD1 LEU B 127      14.865  20.404  82.586  1.00143.74           C
ATOM    933  CD2 LEU B 127      14.720  22.940  82.903  1.00143.74           C
ATOM    934  C   LEU B 127      10.405  22.618  82.607  1.00143.74           C
ATOM    935  O   LEU B 127      10.117  23.302  81.626  1.00143.74           O
ATOM    936  N   ALA B 128       9.522  21.769  83.165  1.00 42.14           N
ATOM    937  CA  ALA B 128       8.212  21.564  82.610  1.00 42.14           C
ATOM    938  CB  ALA B 128       7.377  20.548  83.408  1.00 42.14           C
ATOM    939  C   ALA B 128       7.474  22.866  82.630  1.00 42.14           C
ATOM    940  O   ALA B 128       6.683  23.151  81.732  1.00 42.14           O
ATOM    941  N   LYS B 129       7.707  23.658  83.694  1.00109.77           N
ATOM    942  CA  LYS B 129       7.127  24.948  83.951  1.00109.77           C
ATOM    943  CB  LYS B 129       7.531  25.498  85.331  1.00109.77           C
ATOM    944  CG  LYS B 129       6.943  26.870  85.659  1.00109.77           C
ATOM    945  CD  LYS B 129       7.116  27.258  87.130  1.00109.77           C
ATOM    946  CE  LYS B 129       6.684  28.691  87.448  1.00109.77           C
ATOM    947  NZ  LYS B 129       7.638  29.651  86.850  1.00109.77           N
ATOM    948  C   LYS B 129       7.598  25.930  82.922  1.00109.77           C
ATOM    949  O   LYS B 129       6.889  26.884  82.606  1.00109.77           O
ATOM    950  N   GLY B 130       8.811  25.739  82.365  1.00 34.34           N
ATOM    951  CA  GLY B 130       9.298  26.690  81.407  1.00 34.34           C
ATOM    952  C   GLY B 130      10.421  27.471  82.010  1.00 34.34           C
ATOM    953  O   GLY B 130      10.899  28.436  81.414  1.00 34.34           O
ATOM    954  N   GLU B 131      10.860  27.085  83.223  1.00 46.69           N
ATOM    955  CA  GLU B 131      11.963  27.766  83.835  1.00 46.69           C
ATOM    956  CB  GLU B 131      11.951  27.742  85.372  1.00 46.69           C
ATOM    957  CG  GLU B 131      10.917  28.677  85.992  1.00 46.69           C
ATOM    958  CD  GLU B 131      11.012  28.546  87.505  1.00 46.69           C
ATOM    959  OE1 GLU B 131      11.703  27.603  87.974  1.00 46.69           O
ATOM    960  OE2 GLU B 131      10.397  29.390  88.211  1.00 46.69           O
ATOM    961  C   GLU B 131      13.224  27.092  83.411  1.00 46.69           C
ATOM    962  O   GLU B 131      13.227  25.922  83.032  1.00 46.69           O
ATOM    963  N   LYS B 132      14.338  27.847  83.440  1.00 73.13           N
ATOM    964  CA  LYS B 132      15.601  27.271  83.104  1.00 73.13           C
ATOM    965  CB  LYS B 132      16.468  28.158  82.196  1.00 73.13           C
ATOM    966  CG  LYS B 132      17.743  27.461  81.716  1.00 73.13           C
ATOM    967  CD  LYS B 132      18.397  28.130  80.505  1.00 73.13           C
ATOM    968  CE  LYS B 132      19.151  29.417  80.834  1.00 73.13           C
ATOM    969  NZ  LYS B 132      19.762  29.967  79.602  1.00 73.13           N
ATOM    970  C   LYS B 132      16.330  27.060  84.391  1.00 73.13           C
ATOM    971  O   LYS B 132      16.328  27.923  85.267  1.00 73.13           O
ATOM    972  N   VAL B 133      16.950  25.875  84.548  1.00 53.60           N
ATOM    973  CA  VAL B 133      17.674  25.606  85.755  1.00 53.60           C
ATOM    974  CB  VAL B 133      17.415  24.225  86.300  1.00 53.60           C
ATOM    975  CG1 VAL B 133      18.251  24.016  87.577  1.00 53.60           C
ATOM    976  CG2 VAL B 133      15.902  24.064  86.523  1.00 53.60           C
ATOM    977  C   VAL B 133      19.131  25.714  85.424  1.00 53.60           C
ATOM    978  O   VAL B 133      19.638  24.992  84.565  1.00 53.60           O
ATOM    979  N   GLN B 134      19.847  26.636  86.102  1.00130.82           N
ATOM    980  CA  GLN B 134      21.246  26.798  85.825  1.00130.82           C
ATOM    981  CB  GLN B 134      21.634  28.207  85.327  1.00130.82           C
ATOM    982  CG  GLN B 134      21.294  29.338  86.296  1.00130.82           C
ATOM    983  CD  GLN B 134      19.840  29.716  86.049  1.00130.82           C
ATOM    984  OE1 GLN B 134      19.275  30.558  86.744  1.00130.82           O
ATOM    985  NE2 GLN B 134      19.218  29.076  85.022  1.00130.82           N
ATOM    986  C   GLN B 134      22.027  26.511  87.068  1.00130.82           C
ATOM    987  O   GLN B 134      21.812  27.132  88.108  1.00130.82           O
ATOM    988  N   LEU B 135      22.961  25.539  86.986  1.00116.44           N
ATOM    989  CA  LEU B 135      23.768  25.211  88.127  1.00116.44           C
ATOM    990  CB  LEU B 135      23.680  23.734  88.563  1.00116.44           C
ATOM    991  CG  LEU B 135      22.338  23.305  89.200  1.00116.44           C
ATOM    992  CD1 LEU B 135      22.091  24.016  90.538  1.00116.44           C
ATOM    993  CD2 LEU B 135      21.162  23.450  88.229  1.00116.44           C
ATOM    994  C   LEU B 135      25.200  25.478  87.795  1.00116.44           C
ATOM    995  O   LEU B 135      25.796  24.833  86.933  1.00116.44           O
ATOM    996  N   PRO B 136      25.762  26.424  88.494  1.00 82.86           N
ATOM    997  CA  PRO B 136      27.129  26.797  88.281  1.00 82.86           C
ATOM    998  CD  PRO B 136      25.308  26.764  89.833  1.00 82.86           C
ATOM    999  CB  PRO B 136      27.452  27.805  89.379  1.00 82.86           C
ATOM   1000  CG  PRO B 136      26.548  27.343  90.539  1.00 82.86           C
ATOM   1001  C   PRO B 136      27.978  25.576  88.417  1.00 82.86           C
ATOM   1002  O   PRO B 136      27.841  24.858  89.406  1.00 82.86           O
ATOM   1003  N   GLY B 137      28.851  25.317  87.429  1.00 68.91           N
ATOM   1004  CA  GLY B 137      29.770  24.227  87.525  1.00 68.91           C
ATOM   1005  C   GLY B 137      29.230  22.998  86.843  1.00 68.91           C
ATOM   1006  O   GLY B 137      30.008  22.118  86.489  1.00 68.91           O
ATOM   1007  N   LEU B 138      27.901  22.763  86.815  1.00119.00           N
ATOM   1008  CA  LEU B 138      27.415  21.660  86.015  1.00119.00           C
ATOM   1009  CB  LEU B 138      26.171  21.011  86.647  1.00119.00           C
ATOM   1010  CG  LEU B 138      25.609  19.825  85.842  1.00119.00           C
ATOM   1011  CD1 LEU B 138      26.613  18.662  85.791  1.00119.00           C
ATOM   1012  CD2 LEU B 138      24.231  19.389  86.366  1.00119.00           C
ATOM   1013  C   LEU B 138      27.035  22.081  84.619  1.00119.00           C
ATOM   1014  O   LEU B 138      27.564  21.603  83.616  1.00119.00           O
ATOM   1015  N   PHE B 139      26.052  23.010  84.581  1.00196.24           N
ATOM   1016  CA  PHE B 139      25.464  23.692  83.461  1.00196.24           C
ATOM   1017  CB  PHE B 139      25.858  23.285  82.082  1.00196.24           C
ATOM   1018  CG  PHE B 139      25.725  24.540  81.275  1.00196.24           C
ATOM   1019  CD1 PHE B 139      26.642  25.553  81.443  1.00196.24           C
ATOM   1020  CD2 PHE B 139      24.725  24.732  80.354  1.00196.24           C
ATOM   1021  CE1 PHE B 139      26.562  26.723  80.726  1.00196.24           C
ATOM   1022  CE2 PHE B 139      24.633  25.897  79.631  1.00196.24           C
ATOM   1023  CZ  PHE B 139      25.554  26.898  79.812  1.00196.24           C
ATOM   1024  C   PHE B 139      23.963  23.736  83.619  1.00196.24           C
ATOM   1025  O   PHE B 139      23.481  23.707  84.748  1.00196.24           O
ATOM   1026  N   THR B 140      23.168  23.811  82.514  1.00133.55           N
ATOM   1027  CA  THR B 140      21.759  24.077  82.709  1.00133.55           C
ATOM   1028  CB  THR B 140      21.387  25.472  82.311  1.00133.55           C
ATOM   1029  OG1 THR B 140      21.559  25.641  80.912  1.00133.55           O
ATOM   1030  CG2 THR B 140      22.307  26.446  83.064  1.00133.55           C
ATOM   1031  C   THR B 140      20.827  23.171  81.945  1.00133.55           C
ATOM   1032  O   THR B 140      21.214  22.467  81.013  1.00133.55           O
ATOM   1033  N   ALA B 141      19.532  23.195  82.359  1.00 43.04           N
ATOM   1034  CA  ALA B 141      18.480  22.433  81.738  1.00 43.04           C
ATOM   1035  CB  ALA B 141      17.858  21.372  82.664  1.00 43.04           C
ATOM   1036  C   ALA B 141      17.378  23.381  81.360  1.00 43.04           C
ATOM   1037  O   ALA B 141      17.031  24.282  82.124  1.00 43.04           O
ATOM   1038  N   GLU B 142      16.794  23.197  80.155  1.00 94.63           N
ATOM   1039  CA  GLU B 142      15.752  24.081  79.714  1.00 94.63           C
ATOM   1040  CB  GLU B 142      16.285  25.310  78.958  1.00 94.63           C
ATOM   1041  CG  GLU B 142      17.057  24.956  77.686  1.00 94.63           C
ATOM   1042  CD  GLU B 142      17.532  26.250  77.039  1.00 94.63           C
ATOM   1043  OE1 GLU B 142      17.172  27.344  77.551  1.00 94.63           O
ATOM   1044  OE2 GLU B 142      18.272  26.159  76.024  1.00 94.63           O
ATOM   1045  C   GLU B 142      14.842  23.349  78.777  1.00 94.63           C
ATOM   1046  O   GLU B 142      15.125  22.232  78.344  1.00 94.63           O
ATOM   1047  N   THR B 143      13.699  23.984  78.448  1.00 40.81           N
ATOM   1048  CA  THR B 143      12.755  23.386  77.552  1.00 40.81           C
ATOM   1049  CB  THR B 143      11.326  23.596  77.960  1.00 40.81           C
ATOM   1050  OG1 THR B 143      11.101  23.047  79.250  1.00 40.81           O
ATOM   1051  CG2 THR B 143      10.411  22.916  76.926  1.00 40.81           C
ATOM   1052  C   THR B 143      12.937  24.035  76.219  1.00 40.81           C
ATOM   1053  O   THR B 143      13.080  25.252  76.128  1.00 40.81           O
ATOM   1054  N   VAL B 144      12.956  23.219  75.145  1.00107.19           N
ATOM   1055  CA  VAL B 144      13.102  23.720  73.810  1.00107.19           C
ATOM   1056  CB  VAL B 144      14.116  22.972  72.997  1.00107.19           C
ATOM   1057  CG1 VAL B 144      15.497  23.148  73.648  1.00107.19           C
ATOM   1058  CG2 VAL B 144      13.668  21.504  72.890  1.00107.19           C
ATOM   1059  C   VAL B 144      11.787  23.529  73.138  1.00107.19           C
ATOM   1060  O   VAL B 144      11.066  22.566  73.401  1.00107.19           O
ATOM   1061  N   GLU B 145      11.421  24.462  72.245  1.00 86.25           N
ATOM   1062  CA  GLU B 145      10.147  24.289  71.632  1.00 86.25           C
ATOM   1063  CB  GLU B 145       9.253  25.532  71.728  1.00 86.25           C
ATOM   1064  CG  GLU B 145       8.835  25.806  73.172  1.00 86.25           C
ATOM   1065  CD  GLU B 145       7.957  27.041  73.205  1.00 86.25           C
ATOM   1066  OE1 GLU B 145       7.799  27.695  72.139  1.00 86.25           O
ATOM   1067  OE2 GLU B 145       7.428  27.343  74.306  1.00 86.25           O
ATOM   1068  C   GLU B 145      10.350  23.948  70.206  1.00 86.25           C
ATOM   1069  O   GLU B 145      11.266  24.442  69.552  1.00 86.25           O
ATOM   1070  N   ARG B 146       9.520  23.016  69.713  1.00184.55           N
ATOM   1071  CA  ARG B 146       9.541  22.722  68.321  1.00184.55           C
ATOM   1072  CB  ARG B 146       9.847  21.259  67.961  1.00184.55           C
ATOM   1073  CG  ARG B 146       8.928  20.232  68.606  1.00184.55           C
ATOM   1074  CD  ARG B 146       9.567  19.633  69.858  1.00184.55           C
ATOM   1075  NE  ARG B 146      10.823  18.950  69.446  1.00184.55           N
ATOM   1076  CZ  ARG B 146      12.002  19.636  69.410  1.00184.55           C
ATOM   1077  NH1 ARG B 146      12.051  20.950  69.773  1.00184.55           N
ATOM   1078  NH2 ARG B 146      13.143  19.000  69.018  1.00184.55           N
ATOM   1079  C   ARG B 146       8.187  23.094  67.821  1.00184.55           C
ATOM   1080  O   ARG B 146       7.169  22.791  68.442  1.00184.55           O
ATOM   1081  N   PRO B 147       8.177  23.791  66.722  1.00148.11           N
ATOM   1082  CA  PRO B 147       6.931  24.262  66.180  1.00148.11           C
ATOM   1083  CD  PRO B 147       9.264  24.721  66.458  1.00148.11           C
ATOM   1084  CB  PRO B 147       7.293  25.383  65.208  1.00148.11           C
ATOM   1085  CG  PRO B 147       8.617  25.931  65.765  1.00148.11           C
ATOM   1086  C   PRO B 147       6.146  23.166  65.545  1.00148.11           C
ATOM   1087  O   PRO B 147       6.724  22.132  65.211  1.00148.11           O
ATOM   1088  N   ALA B 148       4.820  23.369  65.397  1.00 31.32           N
ATOM   1089  CA  ALA B 148       3.995  22.399  64.747  1.00 31.32           C
ATOM   1090  CB  ALA B 148       2.491  22.713  64.827  1.00 31.32           C
ATOM   1091  C   ALA B 148       4.387  22.435  63.315  1.00 31.32           C
ATOM   1092  O   ALA B 148       4.776  23.480  62.794  1.00 31.32           O
ATOM   1093  N   ARG B 149       4.319  21.280  62.635  1.00 97.93           N
ATOM   1094  CA  ARG B 149       4.732  21.293  61.271  1.00 97.93           C
ATOM   1095  CB  ARG B 149       6.222  20.942  61.105  1.00 97.93           C
ATOM   1096  CG  ARG B 149       6.605  19.595  61.717  1.00 97.93           C
ATOM   1097  CD  ARG B 149       8.113  19.437  61.921  1.00 97.93           C
ATOM   1098  NE  ARG B 149       8.354  18.098  62.528  1.00 97.93           N
ATOM   1099  CZ  ARG B 149       8.486  17.004  61.723  1.00 97.93           C
ATOM   1100  NH1 ARG B 149       8.389  17.138  60.368  1.00 97.93           N
ATOM   1101  NH2 ARG B 149       8.716  15.776  62.272  1.00 97.93           N
ATOM   1102  C   ARG B 149       3.903  20.324  60.500  1.00 97.93           C
ATOM   1103  O   ARG B 149       3.240  19.451  61.061  1.00 97.93           O
ATOM   1104  N   ASN B 150       3.916  20.496  59.167  1.00 93.53           N
ATOM   1105  CA  ASN B 150       3.185  19.668  58.260  1.00 93.53           C
ATOM   1106  CB  ASN B 150       2.896  20.387  56.927  1.00 93.53           C
ATOM   1107  CG  ASN B 150       1.948  19.560  56.071  0.00 93.53           C
ATOM   1108  OD1 ASN B 150       1.677  18.395  56.356  1.00 93.53           O
ATOM   1109  ND2 ASN B 150       1.433  20.181  54.975  1.00 93.53           N
ATOM   1110  C   ASN B 150       4.063  18.502  57.962  1.00 93.53           C
ATOM   1111  O   ASN B 150       5.271  18.651  57.785  1.00 93.53           O
ATOM   1112  N   GLY B 151       3.468  17.298  57.923  1.00 21.70           N
ATOM   1113  CA  GLY B 151       4.222  16.122  57.626  1.00 21.70           C
ATOM   1114  C   GLY B 151       3.410  15.356  56.646  1.00 21.70           C
ATOM   1115  O   GLY B 151       2.270  15.713  56.351  1.00 21.70           O
ATOM   1116  N   ARG B 152       3.993  14.278  56.103  1.00116.11           N
ATOM   1117  CA  ARG B 152       3.284  13.516  55.128  1.00116.11           C
ATOM   1118  CB  ARG B 152       3.822  13.800  53.715  1.00116.11           C
ATOM   1119  CG  ARG B 152       2.935  13.352  52.558  1.00116.11           C
ATOM   1120  CD  ARG B 152       3.469  13.854  51.215  1.00116.11           C
ATOM   1121  NE  ARG B 152       2.467  13.518  50.169  1.00116.11           N
ATOM   1122  CZ  ARG B 152       2.061  14.482  49.293  1.00116.11           C
ATOM   1123  NH1 ARG B 152       2.539  15.756  49.410  1.00116.11           N
ATOM   1124  NH2 ARG B 152       1.177  14.174  48.301  1.00116.11           N
ATOM   1125  C   ARG B 152       3.552  12.085  55.452  1.00116.11           C
ATOM   1126  O   ARG B 152       4.641  11.742  55.909  1.00116.11           O
ATOM   1127  N   ASN B 153       2.559  11.202  55.245  1.00 58.98           N
ATOM   1128  CA  ASN B 153       2.814   9.818  55.517  1.00 58.98           C
ATOM   1129  CB  ASN B 153       1.593   9.067  56.075  1.00 58.98           C
ATOM   1130  CG  ASN B 153       2.051   7.694  56.545  1.00 58.98           C
ATOM   1131  OD1 ASN B 153       2.438   7.518  57.700  1.00 58.98           O
ATOM   1132  ND2 ASN B 153       2.002   6.688  55.630  1.00 58.98           N
ATOM   1133  C   ASN B 153       3.180   9.206  54.205  1.00 58.98           C
ATOM   1134  O   ASN B 153       2.441   9.321  53.231  1.00 58.98           O
ATOM   1135  N   PRO B 154       4.323   8.588  54.129  1.00164.07           N
ATOM   1136  CA  PRO B 154       4.726   8.031  52.872  1.00164.07           C
ATOM   1137  CD  PRO B 154       5.461   8.982  54.941  1.00164.07           C
ATOM   1138  CB  PRO B 154       6.195   7.653  53.038  1.00164.07           C
ATOM   1139  CG  PRO B 154       6.702   8.656  54.090  1.00164.07           C
ATOM   1140  C   PRO B 154       3.853   6.928  52.375  1.00164.07           C
ATOM   1141  O   PRO B 154       3.629   6.854  51.167  1.00164.07           O
ATOM   1142  N   ARG B 155       3.387   6.028  53.258  1.00107.65           N
ATOM   1143  CA  ARG B 155       2.580   4.969  52.735  1.00107.65           C
ATOM   1144  CB  ARG B 155       2.317   3.842  53.741  1.00107.65           C
ATOM   1145  CG  ARG B 155       1.532   2.702  53.097  1.00107.65           C
ATOM   1146  CD  ARG B 155       1.150   1.574  54.054  1.00107.65           C
ATOM   1147  NE  ARG B 155       0.396   0.570  53.251  1.00107.65           N
ATOM   1148  CZ  ARG B 155      -0.461  -0.302  53.858  1.00107.65           C
ATOM   1149  NH1 ARG B 155      -0.649  -0.247  55.210  1.00107.65           N
ATOM   1150  NH2 ARG B 155      -1.137  -1.222  53.110  1.00107.65           N
ATOM   1151  C   ARG B 155       1.239   5.477  52.300  1.00107.65           C
ATOM   1152  O   ARG B 155       0.815   5.250  51.167  1.00107.65           O
ATOM   1153  N   THR B 156       0.545   6.181  53.218  1.00 46.33           N
ATOM   1154  CA  THR B 156      -0.793   6.658  52.998  1.00 46.33           C
ATOM   1155  CB  THR B 156      -1.452   7.110  54.267  1.00 46.33           C
ATOM   1156  OG1 THR B 156      -0.742   8.202  54.830  1.00 46.33           O
ATOM   1157  CG2 THR B 156      -1.462   5.927  55.252  1.00 46.33           C
ATOM   1158  C   THR B 156      -0.815   7.793  52.024  1.00 46.33           C
ATOM   1159  O   THR B 156      -1.660   7.840  51.132  1.00 46.33           O
ATOM   1160  N   GLY B 157       0.124   8.744  52.168  1.00 17.41           N
ATOM   1161  CA  GLY B 157       0.164   9.882  51.295  1.00 17.41           C
ATOM   1162  C   GLY B 157      -0.686  10.959  51.893  1.00 17.41           C
ATOM   1163  O   GLY B 157      -0.828  12.039  51.321  1.00 17.41           O
ATOM   1164  N   GLU B 158      -1.284  10.690  53.068  1.00 60.58           N
ATOM   1165  CA  GLU B 158      -2.117  11.677  53.686  1.00 60.58           C
ATOM   1166  CB  GLU B 158      -3.102  11.101  54.718  1.00 60.58           C
ATOM   1167  CG  GLU B 158      -2.417  10.437  55.915  0.00 60.58           C
ATOM   1168  CD  GLU B 158      -3.505   9.923  56.845  0.00 60.58           C
ATOM   1169  OE1 GLU B 158      -4.701  10.004  56.456  0.00 60.58           O
ATOM   1170  OE2 GLU B 158      -3.157   9.446  57.958  0.00 60.58           O
ATOM   1171  C   GLU B 158      -1.245  12.664  54.389  1.00 60.58           C
ATOM   1172  O   GLU B 158      -0.158  12.334  54.861  1.00 60.58           O
ATOM   1173  N   SER B 159      -1.705  13.926  54.462  1.00 30.36           N
ATOM   1174  CA  SER B 159      -0.926  14.910  55.147  1.00 30.36           C
ATOM   1175  CB  SER B 159      -1.352  16.359  54.850  1.00 30.36           C
ATOM   1176  OG  SER B 159      -2.660  16.595  55.350  1.00 30.36           O
ATOM   1177  C   SER B 159      -1.110  14.654  56.604  1.00 30.36           C
ATOM   1178  O   SER B 159      -2.115  14.081  57.023  1.00 30.36           O
ATOM   1179  N   MET B 160      -0.115  15.056  57.416  1.00 71.77           N
ATOM   1180  CA  MET B 160      -0.187  14.846  58.830  1.00 71.77           C
ATOM   1181  CB  MET B 160       0.868  13.862  59.363  1.00 71.77           C
ATOM   1182  CG  MET B 160       0.675  12.425  58.887  1.00 71.77           C
ATOM   1183  SD  MET B 160       2.040  11.298  59.299  1.00 71.77           S
ATOM   1184  CE  MET B 160       1.712  11.285  61.085  1.00 71.77           C
ATOM   1185  C   MET B 160       0.125  16.148  59.474  1.00 71.77           C
ATOM   1186  O   MET B 160       0.790  17.003  58.891  1.00 71.77           O
ATOM   1187  N   THR B 161      -0.381  16.340  60.703  1.00 44.51           N
ATOM   1188  CA  THR B 161      -0.066  17.531  61.418  1.00 44.51           C
ATOM   1189  CB  THR B 161      -1.270  18.220  61.987  1.00 44.51           C
ATOM   1190  OG1 THR B 161      -2.171  18.580  60.950  1.00 44.51           O
ATOM   1191  CG2 THR B 161      -0.806  19.470  62.753  1.00 44.51           C
ATOM   1192  C   THR B 161       0.761  17.086  62.566  1.00 44.51           C
ATOM   1193  O   THR B 161       0.364  16.209  63.331  1.00 44.51           O
ATOM   1194  N   ILE B 162       1.960  17.670  62.701  1.00108.94           N
ATOM   1195  CA  ILE B 162       2.767  17.333  63.829  1.00108.94           C
ATOM   1196  CB  ILE B 162       4.237  17.293  63.520  1.00108.94           C
ATOM   1197  CG1 ILE B 162       4.545  16.223  62.459  1.00108.94           C
ATOM   1198  CG2 ILE B 162       4.992  17.082  64.842  1.00108.94           C
ATOM   1199  CD1 ILE B 162       4.221  14.801  62.911  1.00108.94           C
ATOM   1200  C   ILE B 162       2.553  18.479  64.761  1.00108.94           C
ATOM   1201  O   ILE B 162       2.857  19.623  64.426  1.00108.94           O
ATOM   1202  N   PRO B 163       2.010  18.213  65.914  1.00 64.81           N
ATOM   1203  CA  PRO B 163       1.748  19.298  66.816  1.00 64.81           C
ATOM   1204  CD  PRO B 163       1.013  17.161  66.036  1.00 64.81           C
ATOM   1205  CB  PRO B 163       0.778  18.751  67.860  1.00 64.81           C
ATOM   1206  CG  PRO B 163       0.012  17.658  67.094  1.00 64.81           C
ATOM   1207  C   PRO B 163       3.016  19.829  67.387  1.00 64.81           C
ATOM   1208  O   PRO B 163       4.002  19.095  67.433  1.00 64.81           O
ATOM   1209  N   ALA B 164       3.024  21.111  67.799  1.00 35.89           N
ATOM   1210  CA  ALA B 164       4.217  21.646  68.376  1.00 35.89           C
ATOM   1211  CB  ALA B 164       4.188  23.172  68.572  1.00 35.89           C
ATOM   1212  C   ALA B 164       4.357  21.019  69.717  1.00 35.89           C
ATOM   1213  O   ALA B 164       3.367  20.795  70.412  1.00 35.89           O
ATOM   1214  N   HIS B 165       5.601  20.693  70.107  1.00 98.40           N
ATOM   1215  CA  HIS B 165       5.782  20.125  71.405  1.00 98.40           C
ATOM   1216  ND1 HIS B 165       6.960  17.661  69.386  1.00 98.40           N
ATOM   1217  CG  HIS B 165       6.927  17.918  70.738  1.00 98.40           C
ATOM   1218  CB  HIS B 165       5.785  18.583  71.444  1.00 98.40           C
ATOM   1219  NE2 HIS B 165       8.864  16.882  70.228  1.00 98.40           N
ATOM   1220  CD2 HIS B 165       8.098  17.435  71.238  1.00 98.40           C
ATOM   1221  CE1 HIS B 165       8.139  17.040  69.135  1.00 98.40           C
ATOM   1222  C   HIS B 165       7.078  20.631  71.932  1.00 98.40           C
ATOM   1223  O   HIS B 165       7.839  21.276  71.215  1.00 98.40           O
ATOM   1224  N   LYS B 166       7.351  20.378  73.224  1.00111.58           N
ATOM   1225  CA  LYS B 166       8.566  20.869  73.803  1.00111.58           C
ATOM   1226  CB  LYS B 166       8.351  21.757  75.044  1.00111.58           C
ATOM   1227  CG  LYS B 166       7.666  23.098  74.757  1.00111.58           C
ATOM   1228  CD  LYS B 166       6.189  22.979  74.373  1.00111.58           C
ATOM   1229  CE  LYS B 166       5.504  24.326  74.135  1.00111.58           C
ATOM   1230  NZ  LYS B 166       5.307  25.030  75.422  1.00111.58           N
ATOM   1231  C   LYS B 166       9.393  19.702  74.237  1.00111.58           C
ATOM   1232  O   LYS B 166       8.864  18.628  74.526  1.00111.58           O
ATOM   1233  N   ALA B 167      10.731  19.892  74.265  1.00 44.37           N
ATOM   1234  CA  ALA B 167      11.622  18.848  74.689  1.00 44.37           C
ATOM   1235  CB  ALA B 167      12.424  18.218  73.537  1.00 44.37           C
ATOM   1236  C   ALA B 167      12.618  19.445  75.649  1.00 44.37           C
ATOM   1237  O   ALA B 167      12.895  20.642  75.605  1.00 44.37           O
ATOM   1238  N   VAL B 168      13.172  18.621  76.565  1.00107.20           N
ATOM   1239  CA  VAL B 168      14.134  19.087  77.532  1.00107.20           C
ATOM   1240  CB  VAL B 168      14.213  18.227  78.758  1.00107.20           C
ATOM   1241  CG1 VAL B 168      12.854  18.272  79.475  1.00107.20           C
ATOM   1242  CG2 VAL B 168      14.655  16.816  78.340  1.00107.20           C
ATOM   1243  C   VAL B 168      15.487  19.082  76.893  1.00107.20           C
ATOM   1244  O   VAL B 168      15.796  18.208  76.085  1.00107.20           O
ATOM   1245  N   LYS B 169      16.329  20.081  77.238  1.00 79.82           N
ATOM   1246  CA  LYS B 169      17.643  20.164  76.664  1.00 79.82           C
ATOM   1247  CB  LYS B 169      17.744  21.304  75.636  1.00 79.82           C
ATOM   1248  CG  LYS B 169      19.013  21.305  74.783  1.00 79.82           C
ATOM   1249  CD  LYS B 169      18.907  22.245  73.579  1.00 79.82           C
ATOM   1250  CE  LYS B 169      20.155  22.279  72.693  1.00 79.82           C
ATOM   1251  NZ  LYS B 169      19.947  23.215  71.565  1.00 79.82           N
ATOM   1252  C   LYS B 169      18.622  20.449  77.760  1.00 79.82           C
ATOM   1253  O   LYS B 169      18.308  21.120  78.742  1.00 79.82           O
ATOM   1254  N   ILE B 170      19.853  19.923  77.615  1.00148.07           N
ATOM   1255  CA  ILE B 170      20.866  20.135  78.605  1.00148.07           C
ATOM   1256  CB  ILE B 170      21.367  18.871  79.238  1.00148.07           C
ATOM   1257  CG1 ILE B 170      22.059  17.982  78.190  1.00148.07           C
ATOM   1258  CG2 ILE B 170      20.178  18.191  79.935  1.00148.07           C
ATOM   1259  CD1 ILE B 170      21.128  17.459  77.096  1.00148.07           C
ATOM   1260  C   ILE B 170      22.030  20.747  77.913  1.00148.07           C
ATOM   1261  O   ILE B 170      22.411  20.337  76.820  1.00148.07           O
ATOM   1262  N   SER B 171      22.609  21.790  78.522  1.00 60.51           N
ATOM   1263  CA  SER B 171      23.811  22.316  77.969  1.00 60.51           C
ATOM   1264  CB  SER B 171      23.761  23.831  77.722  1.00 60.51           C
ATOM   1265  OG  SER B 171      22.722  24.142  76.804  1.00 60.51           O
ATOM   1266  C   SER B 171      24.795  22.013  79.036  1.00 60.51           C
ATOM   1267  O   SER B 171      24.423  22.017  80.205  1.00 60.51           O
ATOM   1268  N   ALA B 172      26.031  21.633  78.666  1.00 45.75           N
ATOM   1269  CA  ALA B 172      27.033  21.330  79.649  1.00 45.75           C
ATOM   1270  CB  ALA B 172      28.035  20.255  79.195  1.00 45.75           C
ATOM   1271  C   ALA B 172      27.801  22.580  79.922  1.00 45.75           C
ATOM   1272  O   ALA B 172      27.911  23.452  79.062  1.00 45.75           O
ATOM   1273  N   SER B 173      28.379  22.679  81.133  1.00 78.47           N
ATOM   1274  CA  SER B 173      29.058  23.871  81.535  1.00 78.47           C
ATOM   1275  CB  SER B 173      29.159  24.039  83.061  1.00 78.47           C
ATOM   1276  OG  SER B 173      29.850  25.242  83.369  1.00 78.47           O
ATOM   1277  C   SER B 173      30.440  23.769  81.008  1.00 78.47           C
ATOM   1278  O   SER B 173      30.858  22.713  80.536  1.00 78.47           O
ATOM   1279  N   SER B 174      31.188  24.884  81.077  1.00 25.85           N
ATOM   1280  CA  SER B 174      32.520  24.914  80.557  1.00 25.85           C
ATOM   1281  CB  SER B 174      33.189  26.291  80.708  1.00 25.85           C
ATOM   1282  OG  SER B 174      33.381  26.593  82.082  1.00 25.85           O
ATOM   1283  C   SER B 174      33.358  23.930  81.305  1.00 25.85           C
ATOM   1284  O   SER B 174      34.174  23.228  80.711  1.00 25.85           O
ATOM   1285  N   THR B 175      33.176  23.845  82.636  1.00 96.89           N
ATOM   1286  CA  THR B 175      34.000  22.963  83.410  1.00 96.89           C
ATOM   1287  CB  THR B 175      33.793  23.101  84.887  1.00 96.89           C
ATOM   1288  OG1 THR B 175      34.756  22.333  85.593  1.00 96.89           O
ATOM   1289  CG2 THR B 175      32.378  22.628  85.230  1.00 96.89           C
ATOM   1290  C   THR B 175      33.744  21.540  83.014  1.00 96.89           C
ATOM   1291  O   THR B 175      34.685  20.761  82.868  1.00 96.89           O
ATOM   1292  N   LEU B 176      32.466  21.160  82.818  1.00143.25           N
ATOM   1293  CA  LEU B 176      32.162  19.801  82.468  1.00143.25           C
ATOM   1294  CB  LEU B 176      30.659  19.496  82.343  1.00143.25           C
ATOM   1295  CG  LEU B 176      29.872  19.636  83.657  1.00143.25           C
ATOM   1296  CD1 LEU B 176      28.470  19.019  83.524  1.00143.25           C
ATOM   1297  CD2 LEU B 176      30.660  19.083  84.854  1.00143.25           C
ATOM   1298  C   LEU B 176      32.774  19.500  81.135  1.00143.25           C
ATOM   1299  O   LEU B 176      33.311  18.413  80.920  1.00143.25           O
ATOM   1300  N   LYS B 177      32.700  20.464  80.199  1.00 55.04           N
ATOM   1301  CA  LYS B 177      33.231  20.276  78.879  1.00 55.04           C
ATOM   1302  CB  LYS B 177      32.998  21.500  77.978  1.00 55.04           C
ATOM   1303  CG  LYS B 177      31.521  21.809  77.732  1.00 55.04           C
ATOM   1304  CD  LYS B 177      31.291  23.202  77.142  1.00 55.04           C
ATOM   1305  CE  LYS B 177      29.818  23.525  76.890  1.00 55.04           C
ATOM   1306  NZ  LYS B 177      29.303  22.691  75.780  1.00 55.04           N
ATOM   1307  C   LYS B 177      34.716  20.085  78.980  1.00 55.04           C
ATOM   1308  O   LYS B 177      35.291  19.240  78.294  1.00 55.04           O
ATOM   1309  N   LYS B 178      35.365  20.875  79.856  1.00 96.08           N
ATOM   1310  CA  LYS B 178      36.792  20.880  80.032  1.00 96.08           C
ATOM   1311  CB  LYS B 178      37.232  21.831  81.159  1.00 96.08           C
ATOM   1312  CG  LYS B 178      36.908  23.313  80.958  1.00 96.08           C
ATOM   1313  CD  LYS B 178      37.706  24.003  79.854  1.00 96.08           C
ATOM   1314  CE  LYS B 178      37.476  25.514  79.819  1.00 96.08           C
ATOM   1315  NZ  LYS B 178      38.527  26.171  79.012  1.00 96.08           N
ATOM   1316  C   LYS B 178      37.246  19.533  80.494  1.00 96.08           C
ATOM   1317  O   LYS B 178      38.241  19.000  80.002  1.00 96.08           O
ATOM   1318  N   ALA B 179      36.528  18.956  81.475  1.00 28.12           N
ATOM   1319  CA  ALA B 179      36.927  17.713  82.065  1.00 28.12           C
ATOM   1320  CB  ALA B 179      36.014  17.289  83.228  1.00 28.12           C
ATOM   1321  C   ALA B 179      36.888  16.625  81.043  1.00 28.12           C
ATOM   1322  O   ALA B 179      37.791  15.792  80.975  1.00 28.12           O
ATOM   1323  N   VAL B 180      35.824  16.600  80.220  1.00 42.41           N
ATOM   1324  CA  VAL B 180      35.677  15.569  79.235  1.00 42.41           C
ATOM   1325  CB  VAL B 180      34.373  15.645  78.504  1.00 42.41           C
ATOM   1326  CG1 VAL B 180      34.378  14.601  77.374  1.00 42.41           C
ATOM   1327  CG2 VAL B 180      33.254  15.432  79.534  1.00 42.41           C
ATOM   1328  C   VAL B 180      36.778  15.680  78.231  1.00 42.41           C
ATOM   1329  O   VAL B 180      37.369  14.674  77.841  1.00 42.41           O
ATOM   1330  N   ALA B 181      37.066  16.906  77.755  1.00 44.79           N
ATOM   1331  CA  ALA B 181      38.163  17.049  76.843  1.00 44.79           C
ATOM   1332  CB  ALA B 181      37.733  17.411  75.410  1.00 44.79           C
ATOM   1333  C   ALA B 181      38.987  18.179  77.357  1.00 44.79           C
ATOM   1334  O   ALA B 181      38.529  19.318  77.409  1.00 44.79           O
ATOM   1335  N   ASP B 182      40.251  17.904  77.722  1.00 52.49           N
ATOM   1336  CA  ASP B 182      41.054  18.963  78.254  1.00 52.49           C
ATOM   1337  CB  ASP B 182      42.438  18.504  78.740  1.00 52.49           C
ATOM   1338  CG  ASP B 182      43.065  19.666  79.501  1.00 52.49           C
ATOM   1339  OD1 ASP B 182      42.419  20.745  79.570  1.00 52.49           O
ATOM   1340  OD2 ASP B 182      44.197  19.489  80.026  1.00 52.49           O
ATOM   1341  C   ASP B 182      41.265  19.977  77.139  1.00 52.49           C
ATOM   1342  O   ASP B 182      41.912  19.614  76.120  1.00 52.49           O
ATOM   1343  OXT ASP B 182      40.780  21.130  77.291  1.00 52.49           O
TER    1344      ASP B 182
END
