# Supplementary material for: Comparison of histone-like HU protein DNA-binding properties and HU/IHF protein sequence alignment
Source: PLoS One. 2017 Nov 13;12(11):e0188037. doi: 10.1371/journal.pone.0188037 (PMC5683647; doi:10.1371/journal.pone.0188037)
Supplement: S3 File — (ZIP) [file pone.0188037.s003.zip › E3_11.pdb]

EXPDTA    THEORETICAL MODEL, MODELLER 9.17 2017/03/23 13:36:07
REMARK   6 MODELLER OBJECTIVE FUNCTION:       713.1735
REMARK   6 MODELLER BEST TEMPLATE % SEQ ID:  38.462
REMARK   6 SEQUENCE: E3_11
REMARK   6 DOPE score: -16709.30859
REMARK   6 GA341 score: 0.90112
REMARK   6 TEMPLATE: 1p71 1:A - 91:B MODELS 1:A - 182:B AT 38.5%
ATOM      1  N   MET A   1      13.747  26.569  90.193  1.00 70.10           N
ATOM      2  CA  MET A   1      14.469  25.790  91.225  1.00 70.10           C
ATOM      3  CB  MET A   1      14.246  24.283  91.032  1.00 70.10           C
ATOM      4  CG  MET A   1      14.984  23.432  92.069  1.00 70.10           C
ATOM      5  SD  MET A   1      14.871  21.641  91.790  1.00 70.10           S
ATOM      6  CE  MET A   1      13.093  21.537  92.144  1.00 70.10           C
ATOM      7  C   MET A   1      15.940  26.029  91.163  1.00 70.10           C
ATOM      8  O   MET A   1      16.548  25.970  90.095  1.00 70.10           O
ATOM      9  N   ASN A   2      16.533  26.331  92.331  1.00124.13           N
ATOM     10  CA  ASN A   2      17.938  26.571  92.471  1.00124.13           C
ATOM     11  CB  ASN A   2      18.231  27.687  93.489  1.00124.13           C
ATOM     12  CG  ASN A   2      19.625  28.237  93.253  1.00124.13           C
ATOM     13  OD1 ASN A   2      20.396  27.711  92.451  1.00124.13           O
ATOM     14  ND2 ASN A   2      19.962  29.341  93.971  1.00124.13           N
ATOM     15  C   ASN A   2      18.528  25.300  93.002  1.00124.13           C
ATOM     16  O   ASN A   2      17.805  24.339  93.256  1.00124.13           O
ATOM     17  N   ARG A   3      19.866  25.253  93.169  1.00157.43           N
ATOM     18  CA  ARG A   3      20.489  24.062  93.670  1.00157.43           C
ATOM     19  CB  ARG A   3      22.025  24.118  93.723  1.00157.43           C
ATOM     20  CG  ARG A   3      22.590  25.155  94.694  0.00157.43           C
ATOM     21  CD  ARG A   3      24.109  25.046  94.850  0.00157.43           C
ATOM     22  NE  ARG A   3      24.402  23.648  95.270  1.00157.43           N
ATOM     23  CZ  ARG A   3      25.398  22.952  94.647  1.00157.43           C
ATOM     24  NH1 ARG A   3      26.135  23.548  93.665  1.00157.43           N
ATOM     25  NH2 ARG A   3      25.647  21.654  94.989  1.00157.43           N
ATOM     26  C   ARG A   3      20.014  23.813  95.069  1.00157.43           C
ATOM     27  O   ARG A   3      19.730  22.674  95.437  1.00157.43           O
ATOM     28  N   THR A   4      19.900  24.878  95.887  1.00101.54           N
ATOM     29  CA  THR A   4      19.507  24.727  97.261  1.00101.54           C
ATOM     30  CB  THR A   4      19.487  26.028  98.014  1.00101.54           C
ATOM     31  OG1 THR A   4      19.155  25.796  99.375  1.00101.54           O
ATOM     32  CG2 THR A   4      18.464  26.979  97.368  1.00101.54           C
ATOM     33  C   THR A   4      18.133  24.142  97.309  1.00101.54           C
ATOM     34  O   THR A   4      17.846  23.272  98.129  1.00101.54           O
ATOM     35  N   GLU A   5      17.255  24.612  96.409  1.00 89.15           N
ATOM     36  CA  GLU A   5      15.880  24.215  96.336  1.00 89.15           C
ATOM     37  CB  GLU A   5      15.174  25.052  95.255  1.00 89.15           C
ATOM     38  CG  GLU A   5      13.669  25.255  95.425  1.00 89.15           C
ATOM     39  CD  GLU A   5      13.332  26.460  94.555  1.00 89.15           C
ATOM     40  OE1 GLU A   5      14.225  26.874  93.767  1.00 89.15           O
ATOM     41  OE2 GLU A   5      12.196  26.991  94.672  1.00 89.15           O
ATOM     42  C   GLU A   5      15.824  22.756  95.976  1.00 89.15           C
ATOM     43  O   GLU A   5      15.011  22.001  96.508  1.00 89.15           O
ATOM     44  N   LEU A   6      16.710  22.332  95.055  1.00 53.29           N
ATOM     45  CA  LEU A   6      16.814  20.985  94.566  1.00 53.29           C
ATOM     46  CB  LEU A   6      17.911  20.909  93.491  1.00 53.29           C
ATOM     47  CG  LEU A   6      18.144  19.528  92.870  1.00 53.29           C
ATOM     48  CD1 LEU A   6      16.938  19.081  92.033  1.00 53.29           C
ATOM     49  CD2 LEU A   6      19.462  19.519  92.084  1.00 53.29           C
ATOM     50  C   LEU A   6      17.220  20.084  95.691  1.00 53.29           C
ATOM     51  O   LEU A   6      16.674  18.994  95.861  1.00 53.29           O
ATOM     52  N   VAL A   7      18.204  20.528  96.495  1.00 39.32           N
ATOM     53  CA  VAL A   7      18.700  19.750  97.591  1.00 39.32           C
ATOM     54  CB  VAL A   7      19.829  20.430  98.311  1.00 39.32           C
ATOM     55  CG1 VAL A   7      20.236  19.569  99.519  1.00 39.32           C
ATOM     56  CG2 VAL A   7      20.968  20.687  97.309  1.00 39.32           C
ATOM     57  C   VAL A   7      17.585  19.551  98.570  1.00 39.32           C
ATOM     58  O   VAL A   7      17.413  18.470  99.131  1.00 39.32           O
ATOM     59  N   ALA A   8      16.773  20.596  98.802  1.00 32.43           N
ATOM     60  CA  ALA A   8      15.742  20.460  99.786  1.00 32.43           C
ATOM     61  CB  ALA A   8      14.913  21.740  99.969  1.00 32.43           C
ATOM     62  C   ALA A   8      14.802  19.366  99.380  1.00 32.43           C
ATOM     63  O   ALA A   8      14.431  18.533 100.205  1.00 32.43           O
ATOM     64  N   GLU A   9      14.393  19.336  98.097  1.00 49.46           N
ATOM     65  CA  GLU A   9      13.459  18.343  97.647  1.00 49.46           C
ATOM     66  CB  GLU A   9      12.838  18.671  96.280  1.00 49.46           C
ATOM     67  CG  GLU A   9      11.920  19.894  96.376  1.00 49.46           C
ATOM     68  CD  GLU A   9      11.174  20.082  95.064  1.00 49.46           C
ATOM     69  OE1 GLU A   9      10.378  19.177  94.698  1.00 49.46           O
ATOM     70  OE2 GLU A   9      11.386  21.139  94.412  1.00 49.46           O
ATOM     71  C   GLU A   9      14.094  16.985  97.625  1.00 49.46           C
ATOM     72  O   GLU A   9      13.434  15.991  97.925  1.00 49.46           O
ATOM     73  N   ILE A  10      15.389  16.903  97.251  1.00100.27           N
ATOM     74  CA  ILE A  10      16.079  15.641  97.174  1.00100.27           C
ATOM     75  CB  ILE A  10      17.447  15.758  96.543  1.00100.27           C
ATOM     76  CG1 ILE A  10      18.055  14.387  96.248  1.00100.27           C
ATOM     77  CG2 ILE A  10      18.376  16.583  97.429  1.00100.27           C
ATOM     78  CD1 ILE A  10      19.433  14.541  95.613  1.00100.27           C
ATOM     79  C   ILE A  10      16.231  15.043  98.540  1.00100.27           C
ATOM     80  O   ILE A  10      15.950  13.864  98.745  1.00100.27           O
ATOM     81  N   ALA A  11      16.637  15.859  99.531  1.00 32.79           N
ATOM     82  CA  ALA A  11      16.888  15.349 100.846  1.00 32.79           C
ATOM     83  CB  ALA A  11      17.277  16.451 101.843  1.00 32.79           C
ATOM     84  C   ALA A  11      15.622  14.728 101.327  1.00 32.79           C
ATOM     85  O   ALA A  11      15.638  13.681 101.971  1.00 32.79           O
ATOM     86  N   LYS A  12      14.483  15.381 101.045  1.00 71.25           N
ATOM     87  CA  LYS A  12      13.214  14.875 101.472  1.00 71.25           C
ATOM     88  CB  LYS A  12      12.105  15.918 101.264  1.00 71.25           C
ATOM     89  CG  LYS A  12      12.397  17.189 102.070  0.00 71.25           C
ATOM     90  CD  LYS A  12      11.559  18.410 101.689  0.00 71.25           C
ATOM     91  CE  LYS A  12      12.015  19.695 102.386  1.00 71.25           C
ATOM     92  NZ  LYS A  12      11.992  19.519 103.855  1.00 71.25           N
ATOM     93  C   LYS A  12      12.867  13.602 100.748  1.00 71.25           C
ATOM     94  O   LYS A  12      12.425  12.634 101.364  1.00 71.25           O
ATOM     95  N   ARG A  13      13.059  13.562  99.414  1.00135.28           N
ATOM     96  CA  ARG A  13      12.690  12.409  98.633  1.00135.28           C
ATOM     97  CB  ARG A  13      12.831  12.686  97.128  1.00135.28           C
ATOM     98  CG  ARG A  13      12.464  11.501  96.239  1.00135.28           C
ATOM     99  CD  ARG A  13      13.649  10.569  95.995  0.00135.28           C
ATOM    100  NE  ARG A  13      13.191   9.454  95.123  1.00135.28           N
ATOM    101  CZ  ARG A  13      14.071   8.465  94.788  1.00135.28           C
ATOM    102  NH1 ARG A  13      15.351   8.510  95.263  1.00135.28           N
ATOM    103  NH2 ARG A  13      13.678   7.440  93.976  1.00135.28           N
ATOM    104  C   ARG A  13      13.534  11.211  98.978  1.00135.28           C
ATOM    105  O   ARG A  13      13.028  10.103  99.144  1.00135.28           O
ATOM    106  N   ALA A  14      14.858  11.418  99.031  1.00 72.67           N
ATOM    107  CA  ALA A  14      15.899  10.470  99.315  1.00 72.67           C
ATOM    108  CB  ALA A  14      17.262  11.005  98.867  1.00 72.67           C
ATOM    109  C   ALA A  14      15.953  10.088 100.764  1.00 72.67           C
ATOM    110  O   ALA A  14      16.412   8.998 101.100  1.00 72.67           O
ATOM    111  N   ALA A  15      15.508  10.987 101.663  1.00 64.89           N
ATOM    112  CA  ALA A  15      15.589  10.762 103.080  1.00 64.89           C
ATOM    113  CB  ALA A  15      15.090   9.366 103.495  1.00 64.89           C
ATOM    114  C   ALA A  15      16.999  10.913 103.583  1.00 64.89           C
ATOM    115  O   ALA A  15      17.379  10.265 104.557  1.00 64.89           O
ATOM    116  N   LEU A  16      17.821  11.764 102.926  1.00137.29           N
ATOM    117  CA  LEU A  16      19.114  12.069 103.480  1.00137.29           C
ATOM    118  CB  LEU A  16      20.347  11.725 102.622  1.00137.29           C
ATOM    119  CG  LEU A  16      20.201  11.801 101.101  1.00137.29           C
ATOM    120  CD1 LEU A  16      19.567  10.504 100.593  1.00137.29           C
ATOM    121  CD2 LEU A  16      19.473  13.079 100.653  1.00137.29           C
ATOM    122  C   LEU A  16      19.166  13.526 103.847  1.00137.29           C
ATOM    123  O   LEU A  16      18.358  14.332 103.387  1.00137.29           O
ATOM    124  N   SER A  17      20.143  13.889 104.706  1.00 78.16           N
ATOM    125  CA  SER A  17      20.298  15.217 105.227  1.00 78.16           C
ATOM    126  CB  SER A  17      21.497  15.344 106.187  1.00 78.16           C
ATOM    127  OG  SER A  17      21.603  16.674 106.669  1.00 78.16           O
ATOM    128  C   SER A  17      20.506  16.164 104.090  1.00 78.16           C
ATOM    129  O   SER A  17      20.968  15.786 103.014  1.00 78.16           O
ATOM    130  N   LYS A  18      20.144  17.445 104.313  1.00183.36           N
ATOM    131  CA  LYS A  18      20.283  18.453 103.302  1.00183.36           C
ATOM    132  CB  LYS A  18      19.707  19.835 103.676  1.00183.36           C
ATOM    133  CG  LYS A  18      19.919  20.254 105.129  1.00183.36           C
ATOM    134  CD  LYS A  18      19.094  19.421 106.112  1.00183.36           C
ATOM    135  CE  LYS A  18      17.586  19.495 105.847  0.00183.36           C
ATOM    136  NZ  LYS A  18      17.116  20.895 105.949  0.00183.36           N
ATOM    137  C   LYS A  18      21.729  18.600 102.976  1.00183.36           C
ATOM    138  O   LYS A  18      22.086  18.898 101.838  1.00183.36           O
ATOM    139  N   THR A  19      22.610  18.422 103.975  1.00 29.73           N
ATOM    140  CA  THR A  19      24.013  18.522 103.710  1.00 29.73           C
ATOM    141  CB  THR A  19      24.849  18.328 104.943  1.00 29.73           C
ATOM    142  OG1 THR A  19      24.510  19.294 105.927  1.00 29.73           O
ATOM    143  CG2 THR A  19      26.334  18.457 104.561  1.00 29.73           C
ATOM    144  C   THR A  19      24.400  17.435 102.753  1.00 29.73           C
ATOM    145  O   THR A  19      25.083  17.686 101.762  1.00 29.73           O
ATOM    146  N   GLU A  20      23.957  16.191 103.023  1.00108.42           N
ATOM    147  CA  GLU A  20      24.357  15.066 102.228  1.00108.42           C
ATOM    148  CB  GLU A  20      24.074  13.712 102.901  1.00108.42           C
ATOM    149  CG  GLU A  20      22.659  13.532 103.440  1.00108.42           C
ATOM    150  CD  GLU A  20      22.696  12.268 104.292  1.00108.42           C
ATOM    151  OE1 GLU A  20      23.355  11.290 103.852  1.00108.42           O
ATOM    152  OE2 GLU A  20      22.069  12.252 105.383  1.00108.42           O
ATOM    153  C   GLU A  20      23.783  15.129 100.850  1.00108.42           C
ATOM    154  O   GLU A  20      24.443  14.734  99.889  1.00108.42           O
ATOM    155  N   ALA A  21      22.539  15.616 100.699  1.00 34.46           N
ATOM    156  CA  ALA A  21      22.003  15.726  99.376  1.00 34.46           C
ATOM    157  CB  ALA A  21      20.591  16.327  99.356  1.00 34.46           C
ATOM    158  C   ALA A  21      22.901  16.672  98.649  1.00 34.46           C
ATOM    159  O   ALA A  21      23.291  16.433  97.508  1.00 34.46           O
ATOM    160  N   ASP A  22      23.280  17.772  99.324  1.00 53.11           N
ATOM    161  CA  ASP A  22      24.127  18.755  98.714  1.00 53.11           C
ATOM    162  CB  ASP A  22      24.392  19.966  99.622  1.00 53.11           C
ATOM    163  CG  ASP A  22      25.296  20.925  98.860  1.00 53.11           C
ATOM    164  OD1 ASP A  22      24.800  21.579  97.905  1.00 53.11           O
ATOM    165  OD2 ASP A  22      26.500  21.010  99.222  1.00 53.11           O
ATOM    166  C   ASP A  22      25.457  18.144  98.402  1.00 53.11           C
ATOM    167  O   ASP A  22      26.005  18.363  97.324  1.00 53.11           O
ATOM    168  N   ALA A  23      26.012  17.351  99.340  1.00 35.93           N
ATOM    169  CA  ALA A  23      27.317  16.788  99.147  1.00 35.93           C
ATOM    170  CB  ALA A  23      27.796  15.974 100.362  1.00 35.93           C
ATOM    171  C   ALA A  23      27.307  15.863  97.968  1.00 35.93           C
ATOM    172  O   ALA A  23      28.179  15.937  97.104  1.00 35.93           O
ATOM    173  N   ALA A  24      26.305  14.967  97.899  1.00 36.15           N
ATOM    174  CA  ALA A  24      26.224  14.010  96.832  1.00 36.15           C
ATOM    175  CB  ALA A  24      25.096  12.985  97.037  1.00 36.15           C
ATOM    176  C   ALA A  24      25.967  14.709  95.532  1.00 36.15           C
ATOM    177  O   ALA A  24      26.536  14.351  94.503  1.00 36.15           O
ATOM    178  N   LEU A  25      25.082  15.723  95.544  1.00 52.40           N
ATOM    179  CA  LEU A  25      24.713  16.413  94.340  1.00 52.40           C
ATOM    180  CB  LEU A  25      23.617  17.465  94.592  1.00 52.40           C
ATOM    181  CG  LEU A  25      23.181  18.240  93.335  1.00 52.40           C
ATOM    182  CD1 LEU A  25      22.461  17.318  92.338  1.00 52.40           C
ATOM    183  CD2 LEU A  25      22.356  19.488  93.700  1.00 52.40           C
ATOM    184  C   LEU A  25      25.900  17.132  93.770  1.00 52.40           C
ATOM    185  O   LEU A  25      26.155  17.053  92.569  1.00 52.40           O
ATOM    186  N   SER A  26      26.671  17.837  94.623  1.00 80.19           N
ATOM    187  CA  SER A  26      27.775  18.621  94.144  1.00 80.19           C
ATOM    188  CB  SER A  26      28.432  19.475  95.248  1.00 80.19           C
ATOM    189  OG  SER A  26      28.909  18.653  96.302  1.00 80.19           O
ATOM    190  C   SER A  26      28.804  17.727  93.523  1.00 80.19           C
ATOM    191  O   SER A  26      29.371  18.054  92.483  1.00 80.19           O
ATOM    192  N   ALA A  27      29.061  16.560  94.139  1.00 35.18           N
ATOM    193  CA  ALA A  27      30.037  15.631  93.643  1.00 35.18           C
ATOM    194  CB  ALA A  27      30.193  14.403  94.556  1.00 35.18           C
ATOM    195  C   ALA A  27      29.604  15.135  92.294  1.00 35.18           C
ATOM    196  O   ALA A  27      30.428  14.943  91.403  1.00 35.18           O
ATOM    197  N   PHE A  28      28.289  14.902  92.125  1.00110.66           N
ATOM    198  CA  PHE A  28      27.699  14.396  90.913  1.00110.66           C
ATOM    199  CB  PHE A  28      26.177  14.211  91.099  1.00110.66           C
ATOM    200  CG  PHE A  28      25.467  14.255  89.791  1.00110.66           C
ATOM    201  CD1 PHE A  28      25.521  13.217  88.896  1.00110.66           C
ATOM    202  CD2 PHE A  28      24.708  15.360  89.477  1.00110.66           C
ATOM    203  CE1 PHE A  28      24.841  13.292  87.702  1.00110.66           C
ATOM    204  CE2 PHE A  28      24.028  15.440  88.288  1.00110.66           C
ATOM    205  CZ  PHE A  28      24.094  14.402  87.393  1.00110.66           C
ATOM    206  C   PHE A  28      27.946  15.336  89.773  1.00110.66           C
ATOM    207  O   PHE A  28      28.379  14.916  88.699  1.00110.66           O
ATOM    208  N   GLN A  29      27.676  16.634  89.991  1.00 98.34           N
ATOM    209  CA  GLN A  29      27.833  17.666  89.006  1.00 98.34           C
ATOM    210  CB  GLN A  29      27.453  19.029  89.592  1.00 98.34           C
ATOM    211  CG  GLN A  29      27.825  20.218  88.712  1.00 98.34           C
ATOM    212  CD  GLN A  29      27.891  21.426  89.631  1.00 98.34           C
ATOM    213  OE1 GLN A  29      28.029  22.561  89.179  1.00 98.34           O
ATOM    214  NE2 GLN A  29      27.813  21.175  90.966  1.00 98.34           N
ATOM    215  C   GLN A  29      29.275  17.798  88.642  1.00 98.34           C
ATOM    216  O   GLN A  29      29.624  17.927  87.468  1.00 98.34           O
ATOM    217  N   ASP A  30      30.152  17.782  89.662  1.00 27.41           N
ATOM    218  CA  ASP A  30      31.554  17.972  89.438  1.00 27.41           C
ATOM    219  CB  ASP A  30      32.364  18.019  90.746  1.00 27.41           C
ATOM    220  CG  ASP A  30      31.993  19.310  91.464  1.00 27.41           C
ATOM    221  OD1 ASP A  30      31.328  20.171  90.829  1.00 27.41           O
ATOM    222  OD2 ASP A  30      32.373  19.455  92.657  1.00 27.41           O
ATOM    223  C   ASP A  30      32.067  16.834  88.613  1.00 27.41           C
ATOM    224  O   ASP A  30      32.884  17.030  87.716  1.00 27.41           O
ATOM    225  N   ILE A  31      31.590  15.610  88.905  1.00 84.63           N
ATOM    226  CA  ILE A  31      32.032  14.429  88.220  1.00 84.63           C
ATOM    227  CB  ILE A  31      31.447  13.167  88.788  1.00 84.63           C
ATOM    228  CG1 ILE A  31      31.914  12.957  90.238  1.00 84.63           C
ATOM    229  CG2 ILE A  31      31.822  12.013  87.844  1.00 84.63           C
ATOM    230  CD1 ILE A  31      33.429  12.818  90.380  1.00 84.63           C
ATOM    231  C   ILE A  31      31.635  14.496  86.779  1.00 84.63           C
ATOM    232  O   ILE A  31      32.418  14.133  85.904  1.00 84.63           O
ATOM    233  N   LEU A  32      30.405  14.959  86.487  1.00 43.92           N
ATOM    234  CA  LEU A  32      29.950  14.996  85.125  1.00 43.92           C
ATOM    235  CB  LEU A  32      28.517  15.532  84.980  1.00 43.92           C
ATOM    236  CG  LEU A  32      27.455  14.630  85.626  1.00 43.92           C
ATOM    237  CD1 LEU A  32      26.039  15.131  85.300  1.00 43.92           C
ATOM    238  CD2 LEU A  32      27.673  13.156  85.253  1.00 43.92           C
ATOM    239  C   LEU A  32      30.826  15.907  84.323  1.00 43.92           C
ATOM    240  O   LEU A  32      31.224  15.570  83.210  1.00 43.92           O
ATOM    241  N   ILE A  33      31.161  17.087  84.877  1.00 39.59           N
ATOM    242  CA  ILE A  33      31.955  18.052  84.171  1.00 39.59           C
ATOM    243  CB  ILE A  33      32.172  19.313  84.954  1.00 39.59           C
ATOM    244  CG1 ILE A  33      30.828  20.012  85.224  1.00 39.59           C
ATOM    245  CG2 ILE A  33      33.178  20.183  84.180  1.00 39.59           C
ATOM    246  CD1 ILE A  33      30.912  21.096  86.298  1.00 39.59           C
ATOM    247  C   ILE A  33      33.302  17.459  83.891  1.00 39.59           C
ATOM    248  O   ILE A  33      33.861  17.657  82.813  1.00 39.59           O
ATOM    249  N   GLU A  34      33.864  16.729  84.871  1.00108.08           N
ATOM    250  CA  GLU A  34      35.168  16.144  84.740  1.00108.08           C
ATOM    251  CB  GLU A  34      35.630  15.457  86.037  1.00108.08           C
ATOM    252  CG  GLU A  34      37.095  15.023  86.004  1.00108.08           C
ATOM    253  CD  GLU A  34      37.944  16.288  86.031  0.00108.08           C
ATOM    254  OE1 GLU A  34      37.638  17.189  86.858  0.00108.08           O
ATOM    255  OE2 GLU A  34      38.910  16.371  85.227  0.00108.08           O
ATOM    256  C   GLU A  34      35.180  15.108  83.653  1.00108.08           C
ATOM    257  O   GLU A  34      36.092  15.081  82.828  1.00108.08           O
ATOM    258  N   SER A  35      34.163  14.227  83.618  1.00 38.32           N
ATOM    259  CA  SER A  35      34.106  13.157  82.662  1.00 38.32           C
ATOM    260  CB  SER A  35      32.896  12.240  82.904  1.00 38.32           C
ATOM    261  OG  SER A  35      31.688  12.965  82.721  1.00 38.32           O
ATOM    262  C   SER A  35      33.980  13.724  81.282  1.00 38.32           C
ATOM    263  O   SER A  35      34.617  13.248  80.344  1.00 38.32           O
ATOM    264  N   LEU A  36      33.135  14.758  81.124  1.00143.83           N
ATOM    265  CA  LEU A  36      32.891  15.363  79.844  1.00143.83           C
ATOM    266  CB  LEU A  36      31.834  16.476  79.927  1.00143.83           C
ATOM    267  CG  LEU A  36      30.457  15.989  80.414  1.00143.83           C
ATOM    268  CD1 LEU A  36      29.447  17.146  80.468  1.00143.83           C
ATOM    269  CD2 LEU A  36      29.955  14.802  79.576  1.00143.83           C
ATOM    270  C   LEU A  36      34.147  16.012  79.339  1.00143.83           C
ATOM    271  O   LEU A  36      34.491  15.881  78.165  1.00143.83           O
ATOM    272  N   LYS A  37      34.873  16.722  80.225  1.00121.28           N
ATOM    273  CA  LYS A  37      36.040  17.470  79.839  1.00121.28           C
ATOM    274  CB  LYS A  37      36.641  18.305  80.984  1.00121.28           C
ATOM    275  CG  LYS A  37      37.284  17.482  82.101  1.00121.28           C
ATOM    276  CD  LYS A  37      38.102  18.340  83.071  1.00121.28           C
ATOM    277  CE  LYS A  37      39.211  19.141  82.385  1.00121.28           C
ATOM    278  NZ  LYS A  37      39.775  20.139  83.322  1.00121.28           N
ATOM    279  C   LYS A  37      37.088  16.532  79.326  1.00121.28           C
ATOM    280  O   LYS A  37      37.863  16.883  78.437  1.00121.28           O
ATOM    281  N   LYS A  38      37.154  15.327  79.922  1.00109.32           N
ATOM    282  CA  LYS A  38      38.058  14.272  79.553  1.00109.32           C
ATOM    283  CB  LYS A  38      38.021  13.083  80.528  1.00109.32           C
ATOM    284  CG  LYS A  38      38.980  11.953  80.146  1.00109.32           C
ATOM    285  CD  LYS A  38      39.187  10.917  81.253  1.00109.32           C
ATOM    286  CE  LYS A  38      40.083   9.748  80.839  1.00109.32           C
ATOM    287  NZ  LYS A  38      41.445  10.240  80.533  1.00109.32           N
ATOM    288  C   LYS A  38      37.670  13.748  78.204  1.00109.32           C
ATOM    289  O   LYS A  38      38.511  13.239  77.466  1.00109.32           O
ATOM    290  N   GLY A  39      36.375  13.835  77.843  1.00 37.19           N
ATOM    291  CA  GLY A  39      35.978  13.322  76.562  1.00 37.19           C
ATOM    292  C   GLY A  39      35.146  12.087  76.725  1.00 37.19           C
ATOM    293  O   GLY A  39      34.827  11.424  75.739  1.00 37.19           O
ATOM    294  N   GLU A  40      34.803  11.708  77.971  1.00 92.31           N
ATOM    295  CA  GLU A  40      33.941  10.570  78.125  1.00 92.31           C
ATOM    296  CB  GLU A  40      34.162   9.784  79.430  1.00 92.31           C
ATOM    297  CG  GLU A  40      33.941  10.616  80.686  1.00 92.31           C
ATOM    298  CD  GLU A  40      34.306   9.762  81.894  1.00 92.31           C
ATOM    299  OE1 GLU A  40      33.940   8.556  81.898  1.00 92.31           O
ATOM    300  OE2 GLU A  40      34.958  10.300  82.828  1.00 92.31           O
ATOM    301  C   GLU A  40      32.524  11.050  78.055  1.00 92.31           C
ATOM    302  O   GLU A  40      32.250  12.239  78.216  1.00 92.31           O
ATOM    303  N   THR A  41      31.575  10.133  77.780  1.00100.24           N
ATOM    304  CA  THR A  41      30.204  10.540  77.688  1.00100.24           C
ATOM    305  CB  THR A  41      29.485  10.000  76.485  1.00100.24           C
ATOM    306  OG1 THR A  41      28.229  10.648  76.338  1.00100.24           O
ATOM    307  CG2 THR A  41      29.285   8.485  76.665  1.00100.24           C
ATOM    308  C   THR A  41      29.498  10.045  78.907  1.00100.24           C
ATOM    309  O   THR A  41      29.715   8.921  79.357  1.00100.24           O
ATOM    310  N   VAL A  42      28.635  10.904  79.484  1.00 39.39           N
ATOM    311  CA  VAL A  42      27.897  10.540  80.658  1.00 39.39           C
ATOM    312  CB  VAL A  42      27.712  11.689  81.608  1.00 39.39           C
ATOM    313  CG1 VAL A  42      26.827  11.229  82.779  1.00 39.39           C
ATOM    314  CG2 VAL A  42      29.098  12.205  82.028  1.00 39.39           C
ATOM    315  C   VAL A  42      26.535  10.126  80.199  1.00 39.39           C
ATOM    316  O   VAL A  42      25.856  10.872  79.496  1.00 39.39           O
ATOM    317  N   LYS A  43      26.100   8.911  80.591  1.00103.14           N
ATOM    318  CA  LYS A  43      24.822   8.424  80.159  1.00103.14           C
ATOM    319  CB  LYS A  43      24.916   7.119  79.344  1.00103.14           C
ATOM    320  CG  LYS A  43      23.561   6.564  78.892  1.00103.14           C
ATOM    321  CD  LYS A  43      23.678   5.381  77.926  1.00103.14           C
ATOM    322  CE  LYS A  43      22.363   4.631  77.693  1.00103.14           C
ATOM    323  NZ  LYS A  43      21.510   5.379  76.744  1.00103.14           N
ATOM    324  C   LYS A  43      23.977   8.105  81.354  1.00103.14           C
ATOM    325  O   LYS A  43      24.389   7.357  82.239  1.00103.14           O
ATOM    326  N   VAL A  44      22.765   8.696  81.410  1.00110.11           N
ATOM    327  CA  VAL A  44      21.834   8.361  82.447  1.00110.11           C
ATOM    328  CB  VAL A  44      21.532   9.501  83.388  1.00110.11           C
ATOM    329  CG1 VAL A  44      22.826   9.838  84.150  1.00110.11           C
ATOM    330  CG2 VAL A  44      20.970  10.698  82.602  1.00110.11           C
ATOM    331  C   VAL A  44      20.578   7.926  81.751  1.00110.11           C
ATOM    332  O   VAL A  44      19.937   8.699  81.041  1.00110.11           O
ATOM    333  N   THR A  45      20.166   6.664  81.965  1.00104.04           N
ATOM    334  CA  THR A  45      19.060   6.170  81.199  1.00104.04           C
ATOM    335  CB  THR A  45      18.836   4.691  81.343  1.00104.04           C
ATOM    336  OG1 THR A  45      17.877   4.247  80.396  1.00104.04           O
ATOM    337  CG2 THR A  45      18.361   4.384  82.772  0.00104.04           C
ATOM    338  C   THR A  45      17.803   6.873  81.581  1.00104.04           C
ATOM    339  O   THR A  45      17.449   6.975  82.755  1.00104.04           O
ATOM    340  N   GLY A  46      17.117   7.407  80.554  1.00 40.97           N
ATOM    341  CA  GLY A  46      15.846   8.046  80.696  1.00 40.97           C
ATOM    342  C   GLY A  46      16.060   9.519  80.832  1.00 40.97           C
ATOM    343  O   GLY A  46      15.328  10.310  80.238  1.00 40.97           O
ATOM    344  N   LEU A  47      17.044   9.932  81.657  1.00134.91           N
ATOM    345  CA  LEU A  47      17.236  11.341  81.845  1.00134.91           C
ATOM    346  CB  LEU A  47      18.160  11.639  83.048  1.00134.91           C
ATOM    347  CG  LEU A  47      18.318  13.128  83.446  1.00134.91           C
ATOM    348  CD1 LEU A  47      19.083  13.961  82.403  1.00134.91           C
ATOM    349  CD2 LEU A  47      16.963  13.746  83.825  1.00134.91           C
ATOM    350  C   LEU A  47      17.834  11.983  80.633  1.00134.91           C
ATOM    351  O   LEU A  47      17.163  12.765  79.966  1.00134.91           O
ATOM    352  N   MET A  48      19.086  11.599  80.275  1.00107.14           N
ATOM    353  CA  MET A  48      19.796  12.284  79.221  1.00107.14           C
ATOM    354  CB  MET A  48      20.016  13.797  79.483  1.00107.14           C
ATOM    355  CG  MET A  48      18.846  14.755  79.266  1.00107.14           C
ATOM    356  SD  MET A  48      18.968  16.349  80.126  1.00107.14           S
ATOM    357  CE  MET A  48      17.183  16.671  80.080  1.00107.14           C
ATOM    358  C   MET A  48      21.211  11.793  79.176  1.00107.14           C
ATOM    359  O   MET A  48      21.626  10.924  79.942  1.00107.14           O
ATOM    360  N   ASN A  49      21.998  12.374  78.245  1.00 50.39           N
ATOM    361  CA  ASN A  49      23.402  12.084  78.160  1.00 50.39           C
ATOM    362  CB  ASN A  49      23.790  11.171  76.987  1.00 50.39           C
ATOM    363  CG  ASN A  49      23.449  11.897  75.698  1.00 50.39           C
ATOM    364  OD1 ASN A  49      24.299  12.547  75.092  1.00 50.39           O
ATOM    365  ND2 ASN A  49      22.165  11.786  75.267  1.00 50.39           N
ATOM    366  C   ASN A  49      24.114  13.387  77.955  1.00 50.39           C
ATOM    367  O   ASN A  49      23.564  14.326  77.379  1.00 50.39           O
ATOM    368  N   VAL A  50      25.363  13.480  78.455  1.00 93.28           N
ATOM    369  CA  VAL A  50      26.149  14.667  78.280  1.00 93.28           C
ATOM    370  CB  VAL A  50      26.463  15.380  79.563  1.00 93.28           C
ATOM    371  CG1 VAL A  50      25.149  15.913  80.156  1.00 93.28           C
ATOM    372  CG2 VAL A  50      27.187  14.403  80.502  1.00 93.28           C
ATOM    373  C   VAL A  50      27.439  14.256  77.651  1.00 93.28           C
ATOM    374  O   VAL A  50      27.993  13.205  77.971  1.00 93.28           O
ATOM    375  N   GLU A  51      27.936  15.073  76.701  1.00 86.94           N
ATOM    376  CA  GLU A  51      29.164  14.726  76.049  1.00 86.94           C
ATOM    377  CB  GLU A  51      28.970  13.741  74.887  1.00 86.94           C
ATOM    378  CG  GLU A  51      28.018  14.242  73.800  1.00 86.94           C
ATOM    379  CD  GLU A  51      27.820  13.100  72.815  1.00 86.94           C
ATOM    380  OE1 GLU A  51      28.424  12.016  73.039  1.00 86.94           O
ATOM    381  OE2 GLU A  51      27.052  13.291  71.836  1.00 86.94           O
ATOM    382  C   GLU A  51      29.784  15.967  75.497  1.00 86.94           C
ATOM    383  O   GLU A  51      29.191  17.045  75.522  1.00 86.94           O
ATOM    384  N   ARG A  52      31.034  15.838  75.008  1.00123.56           N
ATOM    385  CA  ARG A  52      31.708  16.948  74.405  1.00123.56           C
ATOM    386  CB  ARG A  52      33.234  16.937  74.597  1.00123.56           C
ATOM    387  CG  ARG A  52      33.902  15.700  73.989  1.00123.56           C
ATOM    388  CD  ARG A  52      35.428  15.770  73.921  1.00123.56           C
ATOM    389  NE  ARG A  52      35.887  14.447  73.415  1.00123.56           N
ATOM    390  CZ  ARG A  52      36.669  14.355  72.300  1.00123.56           C
ATOM    391  NH1 ARG A  52      37.063  15.479  71.634  1.00123.56           N
ATOM    392  NH2 ARG A  52      37.040  13.128  71.834  1.00123.56           N
ATOM    393  C   ARG A  52      31.471  16.830  72.933  1.00123.56           C
ATOM    394  O   ARG A  52      31.502  15.731  72.379  1.00123.56           O
ATOM    395  N   VAL A  53      31.203  17.966  72.259  1.00 52.57           N
ATOM    396  CA  VAL A  53      31.004  17.921  70.841  1.00 52.57           C
ATOM    397  CB  VAL A  53      29.712  18.537  70.386  1.00 52.57           C
ATOM    398  CG1 VAL A  53      29.701  18.564  68.847  1.00 52.57           C
ATOM    399  CG2 VAL A  53      28.550  17.735  70.998  1.00 52.57           C
ATOM    400  C   VAL A  53      32.117  18.691  70.218  1.00 52.57           C
ATOM    401  O   VAL A  53      32.497  19.760  70.696  1.00 52.57           O
ATOM    402  N   SER A  54      32.690  18.144  69.133  1.00126.04           N
ATOM    403  CA  SER A  54      33.781  18.822  68.512  1.00126.04           C
ATOM    404  CB  SER A  54      34.686  17.901  67.676  1.00126.04           C
ATOM    405  OG  SER A  54      33.971  17.416  66.549  1.00126.04           O
ATOM    406  C   SER A  54      33.233  19.846  67.585  1.00126.04           C
ATOM    407  O   SER A  54      32.147  19.689  67.029  1.00126.04           O
ATOM    408  N   ARG A  55      33.978  20.954  67.436  1.00127.38           N
ATOM    409  CA  ARG A  55      33.653  21.926  66.444  1.00127.38           C
ATOM    410  CB  ARG A  55      33.152  23.270  67.004  1.00127.38           C
ATOM    411  CG  ARG A  55      31.678  23.151  67.401  1.00127.38           C
ATOM    412  CD  ARG A  55      31.448  22.230  68.598  1.00127.38           C
ATOM    413  NE  ARG A  55      30.106  21.600  68.441  1.00127.38           N
ATOM    414  CZ  ARG A  55      28.981  22.137  68.991  1.00127.38           C
ATOM    415  NH1 ARG A  55      29.032  23.326  69.659  1.00127.38           N
ATOM    416  NH2 ARG A  55      27.805  21.455  68.880  1.00127.38           N
ATOM    417  C   ARG A  55      34.906  22.095  65.654  1.00127.38           C
ATOM    418  O   ARG A  55      35.981  22.333  66.204  1.00127.38           O
ATOM    419  N   ALA A  56      34.788  21.934  64.324  1.00 30.13           N
ATOM    420  CA  ALA A  56      35.928  21.965  63.460  1.00 30.13           C
ATOM    421  CB  ALA A  56      35.640  21.419  62.052  1.00 30.13           C
ATOM    422  C   ALA A  56      36.392  23.370  63.312  1.00 30.13           C
ATOM    423  O   ALA A  56      35.662  24.318  63.601  1.00 30.13           O
ATOM    424  N   ALA A  57      37.659  23.522  62.876  1.00 26.69           N
ATOM    425  CA  ALA A  57      38.207  24.822  62.652  1.00 26.69           C
ATOM    426  CB  ALA A  57      39.698  24.806  62.275  1.00 26.69           C
ATOM    427  C   ALA A  57      37.445  25.410  61.512  1.00 26.69           C
ATOM    428  O   ALA A  57      36.966  24.690  60.635  1.00 26.69           O
ATOM    429  N   ARG A  58      37.297  26.749  61.515  1.00173.67           N
ATOM    430  CA  ARG A  58      36.533  27.408  60.498  1.00173.67           C
ATOM    431  CB  ARG A  58      35.204  27.957  61.040  1.00173.67           C
ATOM    432  CG  ARG A  58      34.269  26.879  61.584  1.00173.67           C
ATOM    433  CD  ARG A  58      33.200  27.416  62.537  1.00173.67           C
ATOM    434  NE  ARG A  58      32.520  28.547  61.853  1.00173.67           N
ATOM    435  CZ  ARG A  58      32.007  29.575  62.591  1.00173.67           C
ATOM    436  NH1 ARG A  58      32.120  29.565  63.952  1.00173.67           N
ATOM    437  NH2 ARG A  58      31.381  30.612  61.961  1.00173.67           N
ATOM    438  C   ARG A  58      37.306  28.606  60.065  1.00173.67           C
ATOM    439  O   ARG A  58      38.110  29.147  60.821  1.00173.67           O
ATOM    440  N   THR A  59      37.098  29.047  58.813  1.00101.43           N
ATOM    441  CA  THR A  59      37.753  30.242  58.386  1.00101.43           C
ATOM    442  CB  THR A  59      37.894  30.345  56.898  1.00101.43           C
ATOM    443  OG1 THR A  59      36.613  30.350  56.287  1.00101.43           O
ATOM    444  CG2 THR A  59      38.722  29.150  56.395  1.00101.43           C
ATOM    445  C   THR A  59      36.887  31.363  58.847  1.00101.43           C
ATOM    446  O   THR A  59      35.668  31.223  58.940  1.00101.43           O
ATOM    447  N   GLY A  60      37.510  32.507  59.172  1.00 44.24           N
ATOM    448  CA  GLY A  60      36.756  33.641  59.611  1.00 44.24           C
ATOM    449  C   GLY A  60      37.482  34.835  59.103  1.00 44.24           C
ATOM    450  O   GLY A  60      38.602  34.718  58.611  1.00 44.24           O
ATOM    451  N   ARG A  61      36.856  36.022  59.195  1.00 62.03           N
ATOM    452  CA  ARG A  61      37.546  37.177  58.711  1.00 62.03           C
ATOM    453  CB  ARG A  61      36.946  37.738  57.413  1.00 62.03           C
ATOM    454  CG  ARG A  61      37.842  38.766  56.723  1.00 62.03           C
ATOM    455  CD  ARG A  61      37.393  39.081  55.297  1.00 62.03           C
ATOM    456  NE  ARG A  61      37.352  37.778  54.577  1.00 62.03           N
ATOM    457  CZ  ARG A  61      37.482  37.723  53.219  1.00 62.03           C
ATOM    458  NH1 ARG A  61      37.690  38.870  52.508  1.00 62.03           N
ATOM    459  NH2 ARG A  61      37.413  36.519  52.580  1.00 62.03           N
ATOM    460  C   ARG A  61      37.464  38.230  59.767  1.00 62.03           C
ATOM    461  O   ARG A  61      36.486  38.312  60.507  1.00 62.03           O
ATOM    462  N   ASN A  62      38.516  39.064  59.873  1.00 52.97           N
ATOM    463  CA  ASN A  62      38.523  40.093  60.870  1.00 52.97           C
ATOM    464  CB  ASN A  62      39.947  40.461  61.336  1.00 52.97           C
ATOM    465  CG  ASN A  62      39.865  41.306  62.600  1.00 52.97           C
ATOM    466  OD1 ASN A  62      39.475  42.471  62.562  1.00 52.97           O
ATOM    467  ND2 ASN A  62      40.229  40.697  63.761  1.00 52.97           N
ATOM    468  C   ASN A  62      37.892  41.292  60.242  1.00 52.97           C
ATOM    469  O   ASN A  62      38.260  41.687  59.138  1.00 52.97           O
ATOM    470  N   PRO A  63      36.913  41.869  60.881  1.00 83.43           N
ATOM    471  CA  PRO A  63      36.233  42.999  60.319  1.00 83.43           C
ATOM    472  CD  PRO A  63      36.129  41.207  61.908  1.00 83.43           C
ATOM    473  CB  PRO A  63      34.991  43.222  61.191  1.00 83.43           C
ATOM    474  CG  PRO A  63      35.210  42.324  62.426  1.00 83.43           C
ATOM    475  C   PRO A  63      37.091  44.209  60.147  1.00 83.43           C
ATOM    476  O   PRO A  63      36.901  44.933  59.170  1.00 83.43           O
ATOM    477  N   ARG A  64      38.001  44.484  61.098  1.00153.79           N
ATOM    478  CA  ARG A  64      38.819  45.653  60.966  1.00153.79           C
ATOM    479  CB  ARG A  64      39.609  45.942  62.251  1.00153.79           C
ATOM    480  CG  ARG A  64      38.701  46.352  63.408  1.00153.79           C
ATOM    481  CD  ARG A  64      38.602  47.867  63.574  1.00153.79           C
ATOM    482  NE  ARG A  64      38.469  48.449  62.209  1.00153.79           N
ATOM    483  CZ  ARG A  64      37.253  48.494  61.592  1.00153.79           C
ATOM    484  NH1 ARG A  64      36.149  47.992  62.219  1.00153.79           N
ATOM    485  NH2 ARG A  64      37.149  49.034  60.344  1.00153.79           N
ATOM    486  C   ARG A  64      39.799  45.496  59.842  1.00153.79           C
ATOM    487  O   ARG A  64      39.854  46.322  58.931  1.00153.79           O
ATOM    488  N   THR A  65      40.598  44.411  59.895  1.00 50.00           N
ATOM    489  CA  THR A  65      41.639  44.144  58.940  1.00 50.00           C
ATOM    490  CB  THR A  65      42.578  43.080  59.426  1.00 50.00           C
ATOM    491  OG1 THR A  65      41.879  41.860  59.621  1.00 50.00           O
ATOM    492  CG2 THR A  65      43.192  43.550  60.754  1.00 50.00           C
ATOM    493  C   THR A  65      41.079  43.715  57.617  1.00 50.00           C
ATOM    494  O   THR A  65      41.538  44.151  56.562  1.00 50.00           O
ATOM    495  N   GLY A  66      40.060  42.840  57.640  1.00 18.43           N
ATOM    496  CA  GLY A  66      39.480  42.326  56.433  1.00 18.43           C
ATOM    497  C   GLY A  66      40.269  41.117  56.037  1.00 18.43           C
ATOM    498  O   GLY A  66      39.977  40.459  55.038  1.00 18.43           O
ATOM    499  N   GLU A  67      41.304  40.791  56.833  1.00 65.80           N
ATOM    500  CA  GLU A  67      42.153  39.680  56.524  1.00 65.80           C
ATOM    501  CB  GLU A  67      43.523  39.746  57.224  1.00 65.80           C
ATOM    502  CG  GLU A  67      43.434  39.699  58.750  1.00 65.80           C
ATOM    503  CD  GLU A  67      44.841  39.851  59.313  1.00 65.80           C
ATOM    504  OE1 GLU A  67      45.688  40.478  58.622  1.00 65.80           O
ATOM    505  OE2 GLU A  67      45.085  39.348  60.442  1.00 65.80           O
ATOM    506  C   GLU A  67      41.479  38.412  56.932  1.00 65.80           C
ATOM    507  O   GLU A  67      40.673  38.377  57.862  1.00 65.80           O
ATOM    508  N   GLU A  68      41.794  37.325  56.205  1.00 66.55           N
ATOM    509  CA  GLU A  68      41.231  36.043  56.505  1.00 66.55           C
ATOM    510  CB  GLU A  68      41.420  35.024  55.367  1.00 66.55           C
ATOM    511  CG  GLU A  68      40.670  35.398  54.084  1.00 66.55           C
ATOM    512  CD  GLU A  68      41.044  34.392  53.002  1.00 66.55           C
ATOM    513  OE1 GLU A  68      42.101  34.593  52.347  1.00 66.55           O
ATOM    514  OE2 GLU A  68      40.280  33.407  52.819  1.00 66.55           O
ATOM    515  C   GLU A  68      41.943  35.515  57.711  1.00 66.55           C
ATOM    516  O   GLU A  68      43.123  35.797  57.919  1.00 66.55           O
ATOM    517  N   ILE A  69      41.224  34.751  58.560  1.00 81.66           N
ATOM    518  CA  ILE A  69      41.829  34.189  59.735  1.00 81.66           C
ATOM    519  CB  ILE A  69      41.530  34.957  60.989  1.00 81.66           C
ATOM    520  CG1 ILE A  69      42.420  34.477  62.147  1.00 81.66           C
ATOM    521  CG2 ILE A  69      40.024  34.832  61.269  1.00 81.66           C
ATOM    522  CD1 ILE A  69      42.386  35.399  63.367  1.00 81.66           C
ATOM    523  C   ILE A  69      41.291  32.806  59.918  1.00 81.66           C
ATOM    524  O   ILE A  69      40.267  32.444  59.340  1.00 81.66           O
ATOM    525  N   LYS A  70      41.994  31.985  60.722  1.00 85.73           N
ATOM    526  CA  LYS A  70      41.540  30.648  60.950  1.00 85.73           C
ATOM    527  CB  LYS A  70      42.657  29.604  60.819  1.00 85.73           C
ATOM    528  CG  LYS A  70      43.300  29.551  59.433  1.00 85.73           C
ATOM    529  CD  LYS A  70      44.615  28.768  59.404  1.00 85.73           C
ATOM    530  CE  LYS A  70      45.265  28.722  58.020  1.00 85.73           C
ATOM    531  NZ  LYS A  70      45.849  30.044  57.689  1.00 85.73           N
ATOM    532  C   LYS A  70      41.061  30.566  62.362  1.00 85.73           C
ATOM    533  O   LYS A  70      41.705  31.050  63.290  1.00 85.73           O
ATOM    534  N   ILE A  71      39.903  29.916  62.555  1.00 53.21           N
ATOM    535  CA  ILE A  71      39.356  29.729  63.862  1.00 53.21           C
ATOM    536  CB  ILE A  71      37.855  29.815  63.897  1.00 53.21           C
ATOM    537  CG1 ILE A  71      37.371  31.195  63.419  1.00 53.21           C
ATOM    538  CG2 ILE A  71      37.389  29.457  65.318  1.00 53.21           C
ATOM    539  CD1 ILE A  71      35.867  31.250  63.152  1.00 53.21           C
ATOM    540  C   ILE A  71      39.712  28.321  64.200  1.00 53.21           C
ATOM    541  O   ILE A  71      39.394  27.394  63.457  1.00 53.21           O
ATOM    542  N   PRO A  72      40.386  28.135  65.293  1.00 70.62           N
ATOM    543  CA  PRO A  72      40.800  26.813  65.660  1.00 70.62           C
ATOM    544  CD  PRO A  72      41.280  29.150  65.822  1.00 70.62           C
ATOM    545  CB  PRO A  72      41.936  26.985  66.675  1.00 70.62           C
ATOM    546  CG  PRO A  72      41.902  28.478  67.055  1.00 70.62           C
ATOM    547  C   PRO A  72      39.641  26.011  66.144  1.00 70.62           C
ATOM    548  O   PRO A  72      38.619  26.588  66.516  1.00 70.62           O
ATOM    549  N   ALA A  73      39.776  24.673  66.130  1.00 26.06           N
ATOM    550  CA  ALA A  73      38.698  23.837  66.551  1.00 26.06           C
ATOM    551  CB  ALA A  73      38.972  22.332  66.374  1.00 26.06           C
ATOM    552  C   ALA A  73      38.472  24.088  68.005  1.00 26.06           C
ATOM    553  O   ALA A  73      39.391  24.456  68.734  1.00 26.06           O
ATOM    554  N   GLY A  74      37.211  23.922  68.450  1.00 19.22           N
ATOM    555  CA  GLY A  74      36.867  24.117  69.826  1.00 19.22           C
ATOM    556  C   GLY A  74      35.900  23.036  70.175  1.00 19.22           C
ATOM    557  O   GLY A  74      35.366  22.362  69.296  1.00 19.22           O
ATOM    558  N   PHE A  75      35.656  22.837  71.484  1.00 35.78           N
ATOM    559  CA  PHE A  75      34.751  21.806  71.895  1.00 35.78           C
ATOM    560  CB  PHE A  75      35.447  20.656  72.643  1.00 35.78           C
ATOM    561  CG  PHE A  75      36.270  19.925  71.640  1.00 35.78           C
ATOM    562  CD1 PHE A  75      35.731  18.877  70.930  1.00 35.78           C
ATOM    563  CD2 PHE A  75      37.576  20.287  71.397  1.00 35.78           C
ATOM    564  CE1 PHE A  75      36.480  18.196  70.003  1.00 35.78           C
ATOM    565  CE2 PHE A  75      38.330  19.607  70.470  1.00 35.78           C
ATOM    566  CZ  PHE A  75      37.785  18.558  69.769  1.00 35.78           C
ATOM    567  C   PHE A  75      33.758  22.419  72.822  1.00 35.78           C
ATOM    568  O   PHE A  75      34.040  23.411  73.491  1.00 35.78           O
ATOM    569  N   GLY A  76      32.546  21.839  72.873  1.00 24.63           N
ATOM    570  CA  GLY A  76      31.542  22.365  73.747  1.00 24.63           C
ATOM    571  C   GLY A  76      30.806  21.207  74.353  1.00 24.63           C
ATOM    572  O   GLY A  76      30.756  20.117  73.785  1.00 24.63           O
ATOM    573  N   VAL A  77      30.210  21.423  75.545  1.00 97.52           N
ATOM    574  CA  VAL A  77      29.456  20.390  76.202  1.00 97.52           C
ATOM    575  CB  VAL A  77      29.247  20.655  77.664  1.00 97.52           C
ATOM    576  CG1 VAL A  77      28.399  21.930  77.805  1.00 97.52           C
ATOM    577  CG2 VAL A  77      28.603  19.414  78.303  1.00 97.52           C
ATOM    578  C   VAL A  77      28.103  20.317  75.551  1.00 97.52           C
ATOM    579  O   VAL A  77      27.570  21.327  75.093  1.00 97.52           O
ATOM    580  N   LYS A  78      27.518  19.101  75.466  1.00153.90           N
ATOM    581  CA  LYS A  78      26.219  18.977  74.855  1.00153.90           C
ATOM    582  CB  LYS A  78      26.255  18.429  73.417  1.00153.90           C
ATOM    583  CG  LYS A  78      24.867  18.310  72.779  1.00153.90           C
ATOM    584  CD  LYS A  78      24.210  19.649  72.438  1.00153.90           C
ATOM    585  CE  LYS A  78      24.104  19.914  70.934  1.00153.90           C
ATOM    586  NZ  LYS A  78      25.453  20.033  70.342  1.00153.90           N
ATOM    587  C   LYS A  78      25.389  18.018  75.661  1.00153.90           C
ATOM    588  O   LYS A  78      25.909  17.083  76.269  1.00153.90           O
ATOM    589  N   ILE A  79      24.057  18.238  75.687  1.00 87.85           N
ATOM    590  CA  ILE A  79      23.196  17.362  76.428  1.00 87.85           C
ATOM    591  CB  ILE A  79      22.578  18.026  77.623  1.00 87.85           C
ATOM    592  CG1 ILE A  79      22.040  16.980  78.613  1.00 87.85           C
ATOM    593  CG2 ILE A  79      21.518  19.016  77.118  1.00 87.85           C
ATOM    594  CD1 ILE A  79      21.779  17.561  80.003  1.00 87.85           C
ATOM    595  C   ILE A  79      22.111  16.882  75.511  1.00 87.85           C
ATOM    596  O   ILE A  79      21.595  17.644  74.695  1.00 87.85           O
ATOM    597  N   SER A  80      21.774  15.577  75.586  1.00 37.51           N
ATOM    598  CA  SER A  80      20.697  15.061  74.786  1.00 37.51           C
ATOM    599  CB  SER A  80      21.144  13.999  73.769  1.00 37.51           C
ATOM    600  OG  SER A  80      22.039  14.580  72.833  1.00 37.51           O
ATOM    601  C   SER A  80      19.735  14.427  75.740  1.00 37.51           C
ATOM    602  O   SER A  80      20.097  13.536  76.506  1.00 37.51           O
ATOM    603  N   ALA A  81      18.465  14.872  75.713  1.00 32.75           N
ATOM    604  CA  ALA A  81      17.504  14.392  76.666  1.00 32.75           C
ATOM    605  CB  ALA A  81      16.238  15.259  76.756  1.00 32.75           C
ATOM    606  C   ALA A  81      17.078  13.000  76.324  1.00 32.75           C
ATOM    607  O   ALA A  81      16.994  12.629  75.154  1.00 32.75           O
ATOM    608  N   GLY A  82      16.792  12.196  77.370  1.00 20.81           N
ATOM    609  CA  GLY A  82      16.354  10.838  77.212  1.00 20.81           C
ATOM    610  C   GLY A  82      14.888  10.859  76.922  1.00 20.81           C
ATOM    611  O   GLY A  82      14.235  11.891  77.056  1.00 20.81           O
ATOM    612  N   SER A  83      14.329   9.690  76.554  1.00 73.87           N
ATOM    613  CA  SER A  83      12.958   9.587  76.142  1.00 73.87           C
ATOM    614  CB  SER A  83      12.589   8.171  75.667  1.00 73.87           C
ATOM    615  OG  SER A  83      12.707   7.249  76.741  1.00 73.87           O
ATOM    616  C   SER A  83      12.022   9.956  77.252  1.00 73.87           C
ATOM    617  O   SER A  83      11.026  10.638  77.018  1.00 73.87           O
ATOM    618  N   THR A  84      12.306   9.529  78.496  1.00 93.47           N
ATOM    619  CA  THR A  84      11.373   9.817  79.546  1.00 93.47           C
ATOM    620  CB  THR A  84      11.695   9.159  80.860  1.00 93.47           C
ATOM    621  OG1 THR A  84      10.588   9.287  81.740  1.00 93.47           O
ATOM    622  CG2 THR A  84      12.935   9.818  81.481  1.00 93.47           C
ATOM    623  C   THR A  84      11.298  11.296  79.762  1.00 93.47           C
ATOM    624  O   THR A  84      10.216  11.848  79.953  1.00 93.47           O
ATOM    625  N   LEU A  85      12.449  11.989  79.740  1.00100.16           N
ATOM    626  CA  LEU A  85      12.439  13.403  79.985  1.00100.16           C
ATOM    627  CB  LEU A  85      13.858  13.998  80.077  1.00100.16           C
ATOM    628  CG  LEU A  85      13.913  15.482  80.502  1.00100.16           C
ATOM    629  CD1 LEU A  85      13.380  16.428  79.415  1.00100.16           C
ATOM    630  CD2 LEU A  85      13.220  15.685  81.858  1.00100.16           C
ATOM    631  C   LEU A  85      11.699  14.080  78.870  1.00100.16           C
ATOM    632  O   LEU A  85      10.914  15.000  79.095  1.00100.16           O
ATOM    633  N   LYS A  86      11.913  13.596  77.635  1.00171.12           N
ATOM    634  CA  LYS A  86      11.415  14.164  76.413  1.00171.12           C
ATOM    635  CB  LYS A  86      11.863  13.358  75.175  1.00171.12           C
ATOM    636  CG  LYS A  86      13.372  13.358  74.912  1.00171.12           C
ATOM    637  CD  LYS A  86      13.940  14.715  74.501  1.00171.12           C
ATOM    638  CE  LYS A  86      13.907  14.950  72.988  1.00171.12           C
ATOM    639  NZ  LYS A  86      14.886  14.064  72.318  1.00171.12           N
ATOM    640  C   LYS A  86       9.922  14.182  76.366  1.00171.12           C
ATOM    641  O   LYS A  86       9.352  15.090  75.771  1.00171.12           O
ATOM    642  N   LYS A  87       9.247  13.195  76.983  1.00200.21           N
ATOM    643  CA  LYS A  87       7.838  13.004  76.770  1.00200.21           C
ATOM    644  CB  LYS A  87       7.317  11.727  77.455  1.00200.21           C
ATOM    645  CG  LYS A  87       5.826  11.456  77.246  1.00200.21           C
ATOM    646  CD  LYS A  87       5.403  10.052  77.694  1.00200.21           C
ATOM    647  CE  LYS A  87       3.913   9.757  77.499  1.00200.21           C
ATOM    648  NZ  LYS A  87       3.612   8.356  77.877  1.00200.21           N
ATOM    649  C   LYS A  87       6.930  14.137  77.204  1.00200.21           C
ATOM    650  O   LYS A  87       6.268  14.013  78.235  1.00200.21           O
ATOM    651  N   ALA A  88       6.841  15.247  76.414  1.00106.53           N
ATOM    652  CA  ALA A  88       5.734  16.142  76.583  1.00106.53           C
ATOM    653  CB  ALA A  88       5.693  17.274  75.542  1.00106.53           C
ATOM    654  C   ALA A  88       4.606  15.195  76.298  1.00106.53           C
ATOM    655  O   ALA A  88       4.749  14.343  75.424  1.00106.53           O
ATOM    656  N   VAL A  89       3.467  15.271  77.016  1.00131.34           N
ATOM    657  CA  VAL A  89       2.506  14.217  76.814  1.00131.34           C
ATOM    658  CB  VAL A  89       2.000  13.624  78.098  1.00131.34           C
ATOM    659  CG1 VAL A  89       1.208  14.700  78.862  1.00131.34           C
ATOM    660  CG2 VAL A  89       1.176  12.367  77.769  1.00131.34           C
ATOM    661  C   VAL A  89       1.312  14.694  76.042  1.00131.34           C
ATOM    662  O   VAL A  89       0.771  15.769  76.300  1.00131.34           O
ATOM    663  N   THR A  90       0.894  13.881  75.043  1.00267.96           N
ATOM    664  CA  THR A  90      -0.269  14.144  74.242  1.00267.96           C
ATOM    665  CB  THR A  90      -0.072  15.255  73.253  1.00267.96           C
ATOM    666  OG1 THR A  90      -1.299  15.567  72.611  1.00267.96           O
ATOM    667  CG2 THR A  90       0.974  14.816  72.217  1.00267.96           C
ATOM    668  C   THR A  90      -0.570  12.897  73.468  1.00267.96           C
ATOM    669  O   THR A  90       0.131  11.893  73.594  1.00267.96           O
ATOM    670  N   GLN A  91      -1.648  12.925  72.655  1.00 88.18           N
ATOM    671  CA  GLN A  91      -1.961  11.787  71.842  1.00 88.18           C
ATOM    672  CB  GLN A  91      -3.465  11.455  71.776  1.00 88.18           C
ATOM    673  CG  GLN A  91      -4.045  10.938  73.096  1.00 88.18           C
ATOM    674  CD  GLN A  91      -5.526  10.654  72.876  1.00 88.18           C
ATOM    675  OE1 GLN A  91      -6.086  10.981  71.831  1.00 88.18           O
ATOM    676  NE2 GLN A  91      -6.176  10.019  73.889  1.00 88.18           N
ATOM    677  C   GLN A  91      -1.503  12.114  70.423  1.00 88.18           C
ATOM    678  O   GLN A  91      -0.685  11.333  69.866  1.00 88.18           O
ATOM    679  OXT GLN A  91      -1.966  13.152  69.880  1.00 88.18           O
TER     680      GLN A  91
ATOM    681  N   MET B  92      30.679   6.915  81.067  1.00 41.32           N
ATOM    682  CA  MET B  92      30.129   6.882  82.445  1.00 41.32           C
ATOM    683  CB  MET B  92      30.418   8.204  83.173  1.00 41.32           C
ATOM    684  CG  MET B  92      29.887   8.233  84.607  1.00 41.32           C
ATOM    685  SD  MET B  92      30.226   9.781  85.495  1.00 41.32           S
ATOM    686  CE  MET B  92      31.903   9.299  85.998  1.00 41.32           C
ATOM    687  C   MET B  92      28.649   6.674  82.456  1.00 41.32           C
ATOM    688  O   MET B  92      27.886   7.472  81.912  1.00 41.32           O
ATOM    689  N   ASN B  93      28.238   5.558  83.085  1.00134.86           N
ATOM    690  CA  ASN B  93      26.894   5.087  83.238  1.00134.86           C
ATOM    691  CB  ASN B  93      26.912   3.548  83.322  1.00134.86           C
ATOM    692  CG  ASN B  93      25.545   2.946  83.079  1.00134.86           C
ATOM    693  OD1 ASN B  93      24.610   3.143  83.850  1.00134.86           O
ATOM    694  ND2 ASN B  93      25.436   2.156  81.979  1.00134.86           N
ATOM    695  C   ASN B  93      26.391   5.622  84.547  1.00134.86           C
ATOM    696  O   ASN B  93      27.171   6.124  85.355  1.00134.86           O
ATOM    697  N   ARG B  94      25.066   5.537  84.794  1.00112.84           N
ATOM    698  CA  ARG B  94      24.546   6.030  86.038  1.00112.84           C
ATOM    699  CB  ARG B  94      23.022   5.922  86.210  0.00112.84           C
ATOM    700  CG  ARG B  94      22.575   6.555  87.537  0.00112.84           C
ATOM    701  CD  ARG B  94      21.164   6.185  87.991  0.00112.84           C
ATOM    702  NE  ARG B  94      20.194   6.803  87.046  1.00112.84           N
ATOM    703  CZ  ARG B  94      18.907   6.350  87.022  1.00112.84           C
ATOM    704  NH1 ARG B  94      18.534   5.322  87.839  1.00112.84           N
ATOM    705  NH2 ARG B  94      17.991   6.927  86.191  1.00112.84           N
ATOM    706  C   ARG B  94      25.148   5.243  87.159  1.00112.84           C
ATOM    707  O   ARG B  94      25.516   5.802  88.190  1.00112.84           O
ATOM    708  N   THR B  95      25.277   3.916  86.987  1.00 99.73           N
ATOM    709  CA  THR B  95      25.795   3.092  88.039  1.00 99.73           C
ATOM    710  CB  THR B  95      25.807   1.635  87.679  1.00 99.73           C
ATOM    711  OG1 THR B  95      26.210   0.857  88.797  1.00 99.73           O
ATOM    712  CG2 THR B  95      26.764   1.420  86.494  1.00 99.73           C
ATOM    713  C   THR B  95      27.199   3.515  88.338  1.00 99.73           C
ATOM    714  O   THR B  95      27.621   3.525  89.493  1.00 99.73           O
ATOM    715  N   GLU B  96      27.963   3.851  87.286  1.00 55.81           N
ATOM    716  CA  GLU B  96      29.337   4.242  87.395  1.00 55.81           C
ATOM    717  CB  GLU B  96      29.980   4.337  86.004  1.00 55.81           C
ATOM    718  CG  GLU B  96      29.991   2.975  85.298  1.00 55.81           C
ATOM    719  CD  GLU B  96      30.406   3.161  83.844  1.00 55.81           C
ATOM    720  OE1 GLU B  96      30.532   4.337  83.411  1.00 55.81           O
ATOM    721  OE2 GLU B  96      30.599   2.129  83.146  1.00 55.81           O
ATOM    722  C   GLU B  96      29.442   5.568  88.088  1.00 55.81           C
ATOM    723  O   GLU B  96      30.361   5.793  88.872  1.00 55.81           O
ATOM    724  N   LEU B  97      28.505   6.487  87.790  1.00 58.79           N
ATOM    725  CA  LEU B  97      28.460   7.809  88.354  1.00 58.79           C
ATOM    726  CB  LEU B  97      27.278   8.584  87.756  1.00 58.79           C
ATOM    727  CG  LEU B  97      27.013   9.978  88.338  1.00 58.79           C
ATOM    728  CD1 LEU B  97      28.144  10.972  88.020  1.00 58.79           C
ATOM    729  CD2 LEU B  97      25.633  10.461  87.871  1.00 58.79           C
ATOM    730  C   LEU B  97      28.223   7.709  89.829  1.00 58.79           C
ATOM    731  O   LEU B  97      28.861   8.400  90.623  1.00 58.79           O
ATOM    732  N   VAL B  98      27.291   6.826  90.227  1.00 97.97           N
ATOM    733  CA  VAL B  98      26.915   6.690  91.602  1.00 97.97           C
ATOM    734  CB  VAL B  98      25.752   5.753  91.801  1.00 97.97           C
ATOM    735  CG1 VAL B  98      26.235   4.296  91.737  1.00 97.97           C
ATOM    736  CG2 VAL B  98      25.034   6.146  93.100  1.00 97.97           C
ATOM    737  C   VAL B  98      28.094   6.206  92.393  1.00 97.97           C
ATOM    738  O   VAL B  98      28.317   6.651  93.518  1.00 97.97           O
ATOM    739  N   ALA B  99      28.885   5.275  91.824  1.00 27.74           N
ATOM    740  CA  ALA B  99      30.022   4.742  92.520  1.00 27.74           C
ATOM    741  CB  ALA B  99      30.756   3.653  91.721  1.00 27.74           C
ATOM    742  C   ALA B  99      31.003   5.847  92.779  1.00 27.74           C
ATOM    743  O   ALA B  99      31.585   5.928  93.859  1.00 27.74           O
ATOM    744  N   GLU B 100      31.209   6.732  91.784  1.00 64.89           N
ATOM    745  CA  GLU B 100      32.167   7.802  91.873  1.00 64.89           C
ATOM    746  CB  GLU B 100      32.226   8.627  90.571  1.00 64.89           C
ATOM    747  CG  GLU B 100      32.731   7.846  89.356  1.00 64.89           C
ATOM    748  CD  GLU B 100      34.241   8.014  89.264  1.00 64.89           C
ATOM    749  OE1 GLU B 100      34.795   8.792  90.087  1.00 64.89           O
ATOM    750  OE2 GLU B 100      34.859   7.382  88.367  1.00 64.89           O
ATOM    751  C   GLU B 100      31.764   8.757  92.959  1.00 64.89           C
ATOM    752  O   GLU B 100      32.605   9.243  93.713  1.00 64.89           O
ATOM    753  N   ILE B 101      30.456   9.067  93.025  1.00 55.31           N
ATOM    754  CA  ILE B 101      29.850  10.005  93.933  1.00 55.31           C
ATOM    755  CB  ILE B 101      28.427  10.303  93.564  1.00 55.31           C
ATOM    756  CG1 ILE B 101      28.372  10.967  92.177  1.00 55.31           C
ATOM    757  CG2 ILE B 101      27.805  11.147  94.688  1.00 55.31           C
ATOM    758  CD1 ILE B 101      26.961  11.049  91.597  1.00 55.31           C
ATOM    759  C   ILE B 101      29.866   9.519  95.350  1.00 55.31           C
ATOM    760  O   ILE B 101      29.989  10.311  96.284  1.00 55.31           O
ATOM    761  N   ALA B 102      29.667   8.208  95.560  1.00 32.36           N
ATOM    762  CA  ALA B 102      29.650   7.684  96.894  1.00 32.36           C
ATOM    763  CB  ALA B 102      29.398   6.167  96.930  1.00 32.36           C
ATOM    764  C   ALA B 102      30.995   7.932  97.508  1.00 32.36           C
ATOM    765  O   ALA B 102      31.095   8.254  98.691  1.00 32.36           O
ATOM    766  N   LYS B 103      32.070   7.766  96.712  1.00 95.95           N
ATOM    767  CA  LYS B 103      33.411   7.903  97.213  1.00 95.95           C
ATOM    768  CB  LYS B 103      34.479   7.480  96.186  1.00 95.95           C
ATOM    769  CG  LYS B 103      34.396   6.002  95.792  1.00 95.95           C
ATOM    770  CD  LYS B 103      35.350   5.598  94.664  0.00 95.95           C
ATOM    771  CE  LYS B 103      35.225   6.446  93.397  1.00 95.95           C
ATOM    772  NZ  LYS B 103      36.037   7.675  93.534  1.00 95.95           N
ATOM    773  C   LYS B 103      33.735   9.307  97.640  1.00 95.95           C
ATOM    774  O   LYS B 103      34.243   9.517  98.741  1.00 95.95           O
ATOM    775  N   ARG B 104      33.441  10.311  96.790  1.00168.72           N
ATOM    776  CA  ARG B 104      33.825  11.669  97.073  1.00168.72           C
ATOM    777  CB  ARG B 104      33.515  12.613  95.898  1.00168.72           C
ATOM    778  CG  ARG B 104      34.202  13.972  96.011  1.00168.72           C
ATOM    779  CD  ARG B 104      35.726  13.878  95.932  1.00168.72           C
ATOM    780  NE  ARG B 104      36.056  13.127  94.688  1.00168.72           N
ATOM    781  CZ  ARG B 104      37.312  13.198  94.161  1.00168.72           C
ATOM    782  NH1 ARG B 104      38.261  13.977  94.759  1.00168.72           N
ATOM    783  NH2 ARG B 104      37.620  12.497  93.031  1.00168.72           N
ATOM    784  C   ARG B 104      33.104  12.181  98.287  1.00168.72           C
ATOM    785  O   ARG B 104      33.688  12.856  99.133  1.00168.72           O
ATOM    786  N   ALA B 105      31.795  11.888  98.366  1.00 62.13           N
ATOM    787  CA  ALA B 105      30.879  12.267  99.409  1.00 62.13           C
ATOM    788  CB  ALA B 105      29.417  11.962  99.041  1.00 62.13           C
ATOM    789  C   ALA B 105      31.179  11.554 100.696  1.00 62.13           C
ATOM    790  O   ALA B 105      30.901  12.089 101.770  1.00 62.13           O
ATOM    791  N   ALA B 106      31.757  10.334 100.624  1.00 63.99           N
ATOM    792  CA  ALA B 106      31.960   9.504 101.786  1.00 63.99           C
ATOM    793  CB  ALA B 106      32.720  10.217 102.919  1.00 63.99           C
ATOM    794  C   ALA B 106      30.642   9.057 102.336  1.00 63.99           C
ATOM    795  O   ALA B 106      30.357   9.209 103.523  1.00 63.99           O
ATOM    796  N   LEU B 107      29.802   8.497 101.445  1.00176.19           N
ATOM    797  CA  LEU B 107      28.488   8.003 101.733  1.00176.19           C
ATOM    798  CB  LEU B 107      27.472   8.902 101.006  1.00176.19           C
ATOM    799  CG  LEU B 107      25.979   8.611 101.142  1.00176.19           C
ATOM    800  CD1 LEU B 107      25.515   8.612 102.609  1.00176.19           C
ATOM    801  CD2 LEU B 107      25.216   9.643 100.288  1.00176.19           C
ATOM    802  C   LEU B 107      28.425   6.592 101.217  1.00176.19           C
ATOM    803  O   LEU B 107      29.428   6.059 100.747  1.00176.19           O
ATOM    804  N   SER B 108      27.256   5.927 101.357  1.00 47.06           N
ATOM    805  CA  SER B 108      27.052   4.593 100.852  1.00 47.06           C
ATOM    806  CB  SER B 108      25.908   3.844 101.556  1.00 47.06           C
ATOM    807  OG  SER B 108      25.700   2.583 100.938  1.00 47.06           O
ATOM    808  C   SER B 108      26.667   4.700  99.402  1.00 47.06           C
ATOM    809  O   SER B 108      26.365   5.784  98.908  1.00 47.06           O
ATOM    810  N   LYS B 109      26.709   3.561  98.679  1.00 61.16           N
ATOM    811  CA  LYS B 109      26.341   3.486  97.292  1.00 61.16           C
ATOM    812  CB  LYS B 109      26.615   2.096  96.689  1.00 61.16           C
ATOM    813  CG  LYS B 109      28.091   1.686  96.694  1.00 61.16           C
ATOM    814  CD  LYS B 109      28.299   0.192  96.428  0.00 61.16           C
ATOM    815  CE  LYS B 109      29.764  -0.257  96.418  0.00 61.16           C
ATOM    816  NZ  LYS B 109      30.469   0.324  95.253  0.00 61.16           N
ATOM    817  C   LYS B 109      24.869   3.729  97.174  1.00 61.16           C
ATOM    818  O   LYS B 109      24.405   4.396  96.250  1.00 61.16           O
ATOM    819  N   THR B 110      24.097   3.179  98.127  1.00109.13           N
ATOM    820  CA  THR B 110      22.666   3.248  98.102  1.00109.13           C
ATOM    821  CB  THR B 110      22.037   2.498  99.237  1.00109.13           C
ATOM    822  OG1 THR B 110      22.412   3.081 100.476  1.00109.13           O
ATOM    823  CG2 THR B 110      22.511   1.037  99.174  1.00109.13           C
ATOM    824  C   THR B 110      22.227   4.671  98.222  1.00109.13           C
ATOM    825  O   THR B 110      21.233   5.068  97.620  1.00109.13           O
ATOM    826  N   GLU B 111      22.928   5.453  99.062  1.00 87.56           N
ATOM    827  CA  GLU B 111      22.600   6.827  99.303  1.00 87.56           C
ATOM    828  CB  GLU B 111      23.377   7.372 100.503  1.00 87.56           C
ATOM    829  CG  GLU B 111      22.958   6.767 101.843  1.00 87.56           C
ATOM    830  CD  GLU B 111      21.861   7.646 102.418  1.00 87.56           C
ATOM    831  OE1 GLU B 111      20.695   7.556 101.948  1.00 87.56           O
ATOM    832  OE2 GLU B 111      22.191   8.436 103.341  1.00 87.56           O
ATOM    833  C   GLU B 111      22.905   7.674  98.103  1.00 87.56           C
ATOM    834  O   GLU B 111      22.126   8.556  97.740  1.00 87.56           O
ATOM    835  N   ALA B 112      24.055   7.433  97.445  1.00 38.91           N
ATOM    836  CA  ALA B 112      24.397   8.232  96.306  1.00 38.91           C
ATOM    837  CB  ALA B 112      25.739   7.824  95.675  1.00 38.91           C
ATOM    838  C   ALA B 112      23.328   8.032  95.278  1.00 38.91           C
ATOM    839  O   ALA B 112      22.826   8.995  94.700  1.00 38.91           O
ATOM    840  N   ASP B 113      22.925   6.765  95.061  1.00 46.86           N
ATOM    841  CA  ASP B 113      21.954   6.448  94.053  1.00 46.86           C
ATOM    842  CB  ASP B 113      21.714   4.939  93.904  1.00 46.86           C
ATOM    843  CG  ASP B 113      20.825   4.727  92.690  1.00 46.86           C
ATOM    844  OD1 ASP B 113      20.556   5.725  91.970  1.00 46.86           O
ATOM    845  OD2 ASP B 113      20.406   3.563  92.463  1.00 46.86           O
ATOM    846  C   ASP B 113      20.630   7.071  94.379  1.00 46.86           C
ATOM    847  O   ASP B 113      19.996   7.666  93.510  1.00 46.86           O
ATOM    848  N   ALA B 114      20.180   6.968  95.645  1.00 32.46           N
ATOM    849  CA  ALA B 114      18.890   7.477  96.027  1.00 32.46           C
ATOM    850  CB  ALA B 114      18.550   7.200  97.503  1.00 32.46           C
ATOM    851  C   ALA B 114      18.875   8.960  95.830  1.00 32.46           C
ATOM    852  O   ALA B 114      17.873   9.528  95.398  1.00 32.46           O
ATOM    853  N   ALA B 115      19.980   9.638  96.191  1.00 38.82           N
ATOM    854  CA  ALA B 115      20.058  11.060  96.013  1.00 38.82           C
ATOM    855  CB  ALA B 115      21.337  11.666  96.618  1.00 38.82           C
ATOM    856  C   ALA B 115      20.056  11.387  94.547  1.00 38.82           C
ATOM    857  O   ALA B 115      19.331  12.272  94.099  1.00 38.82           O
ATOM    858  N   LEU B 116      20.849  10.648  93.749  1.00115.52           N
ATOM    859  CA  LEU B 116      20.983  10.944  92.349  1.00115.52           C
ATOM    860  CB  LEU B 116      21.941   9.948  91.662  1.00115.52           C
ATOM    861  CG  LEU B 116      22.374  10.291  90.219  1.00115.52           C
ATOM    862  CD1 LEU B 116      21.198  10.348  89.231  1.00115.52           C
ATOM    863  CD2 LEU B 116      23.249  11.552  90.193  1.00115.52           C
ATOM    864  C   LEU B 116      19.645  10.798  91.693  1.00115.52           C
ATOM    865  O   LEU B 116      19.202  11.690  90.971  1.00115.52           O
ATOM    866  N   SER B 117      18.950   9.677  91.962  1.00 79.25           N
ATOM    867  CA  SER B 117      17.695   9.398  91.327  1.00 79.25           C
ATOM    868  CB  SER B 117      17.117   8.025  91.716  1.00 79.25           C
ATOM    869  OG  SER B 117      16.944   7.938  93.122  1.00 79.25           O
ATOM    870  C   SER B 117      16.695  10.457  91.678  1.00 79.25           C
ATOM    871  O   SER B 117      15.942  10.908  90.817  1.00 79.25           O
ATOM    872  N   ALA B 118      16.670  10.897  92.950  1.00 29.09           N
ATOM    873  CA  ALA B 118      15.721  11.887  93.376  1.00 29.09           C
ATOM    874  CB  ALA B 118      15.848  12.220  94.875  1.00 29.09           C
ATOM    875  C   ALA B 118      15.974  13.153  92.618  1.00 29.09           C
ATOM    876  O   ALA B 118      15.050  13.810  92.143  1.00 29.09           O
ATOM    877  N   PHE B 119      17.258  13.511  92.463  1.00109.52           N
ATOM    878  CA  PHE B 119      17.644  14.714  91.787  1.00109.52           C
ATOM    879  CB  PHE B 119      19.170  14.891  91.754  1.00109.52           C
ATOM    880  CG  PHE B 119      19.479  15.703  90.544  1.00109.52           C
ATOM    881  CD1 PHE B 119      19.239  17.054  90.498  1.00109.52           C
ATOM    882  CD2 PHE B 119      20.017  15.086  89.437  1.00109.52           C
ATOM    883  CE1 PHE B 119      19.536  17.777  89.363  1.00109.52           C
ATOM    884  CE2 PHE B 119      20.316  15.800  88.300  1.00109.52           C
ATOM    885  CZ  PHE B 119      20.073  17.151  88.263  1.00109.52           C
ATOM    886  C   PHE B 119      17.181  14.717  90.360  1.00109.52           C
ATOM    887  O   PHE B 119      16.690  15.734  89.873  1.00109.52           O
ATOM    888  N   GLN B 120      17.361  13.594  89.641  1.00 43.72           N
ATOM    889  CA  GLN B 120      16.999  13.544  88.252  1.00 43.72           C
ATOM    890  CB  GLN B 120      17.366  12.215  87.563  1.00 43.72           C
ATOM    891  CG  GLN B 120      18.861  11.905  87.507  1.00 43.72           C
ATOM    892  CD  GLN B 120      19.016  10.568  86.796  1.00 43.72           C
ATOM    893  OE1 GLN B 120      20.119  10.038  86.671  1.00 43.72           O
ATOM    894  NE2 GLN B 120      17.874  10.005  86.315  1.00 43.72           N
ATOM    895  C   GLN B 120      15.517  13.672  88.099  1.00 43.72           C
ATOM    896  O   GLN B 120      15.045  14.409  87.233  1.00 43.72           O
ATOM    897  N   ASP B 121      14.736  12.951  88.930  1.00112.15           N
ATOM    898  CA  ASP B 121      13.316  13.003  88.749  1.00112.15           C
ATOM    899  CB  ASP B 121      12.502  11.879  89.446  1.00112.15           C
ATOM    900  CG  ASP B 121      12.531  11.898  90.971  1.00112.15           C
ATOM    901  OD1 ASP B 121      12.722  12.981  91.580  1.00112.15           O
ATOM    902  OD2 ASP B 121      12.340  10.796  91.552  1.00112.15           O
ATOM    903  C   ASP B 121      12.793  14.363  89.088  1.00112.15           C
ATOM    904  O   ASP B 121      11.867  14.842  88.437  1.00112.15           O
ATOM    905  N   ILE B 122      13.369  15.035  90.106  1.00 96.79           N
ATOM    906  CA  ILE B 122      12.882  16.336  90.460  1.00 96.79           C
ATOM    907  CB  ILE B 122      13.452  16.894  91.732  1.00 96.79           C
ATOM    908  CG1 ILE B 122      12.830  18.268  92.013  1.00 96.79           C
ATOM    909  CG2 ILE B 122      14.979  16.915  91.644  1.00 96.79           C
ATOM    910  CD1 ILE B 122      13.236  18.841  93.365  1.00 96.79           C
ATOM    911  C   ILE B 122      13.142  17.299  89.341  1.00 96.79           C
ATOM    912  O   ILE B 122      12.292  18.132  89.033  1.00 96.79           O
ATOM    913  N   LEU B 123      14.325  17.222  88.703  1.00 91.04           N
ATOM    914  CA  LEU B 123      14.654  18.133  87.637  1.00 91.04           C
ATOM    915  CB  LEU B 123      16.092  17.905  87.110  1.00 91.04           C
ATOM    916  CG  LEU B 123      16.655  18.924  86.087  1.00 91.04           C
ATOM    917  CD1 LEU B 123      18.100  18.552  85.713  1.00 91.04           C
ATOM    918  CD2 LEU B 123      15.785  19.082  84.828  1.00 91.04           C
ATOM    919  C   LEU B 123      13.679  17.924  86.513  1.00 91.04           C
ATOM    920  O   LEU B 123      13.181  18.886  85.931  1.00 91.04           O
ATOM    921  N   ILE B 124      13.367  16.656  86.187  1.00 41.00           N
ATOM    922  CA  ILE B 124      12.492  16.357  85.088  1.00 41.00           C
ATOM    923  CB  ILE B 124      12.311  14.880  84.881  1.00 41.00           C
ATOM    924  CG1 ILE B 124      13.655  14.213  84.544  1.00 41.00           C
ATOM    925  CG2 ILE B 124      11.229  14.678  83.807  1.00 41.00           C
ATOM    926  CD1 ILE B 124      13.607  12.685  84.586  1.00 41.00           C
ATOM    927  C   ILE B 124      11.138  16.929  85.371  1.00 41.00           C
ATOM    928  O   ILE B 124      10.496  17.498  84.489  1.00 41.00           O
ATOM    929  N   GLU B 125      10.662  16.762  86.617  1.00 42.79           N
ATOM    930  CA  GLU B 125       9.363  17.229  86.999  1.00 42.79           C
ATOM    931  CB  GLU B 125       8.963  16.737  88.395  1.00 42.79           C
ATOM    932  CG  GLU B 125       8.773  15.220  88.431  1.00 42.79           C
ATOM    933  CD  GLU B 125       8.539  14.813  89.873  1.00 42.79           C
ATOM    934  OE1 GLU B 125       8.541  15.722  90.745  1.00 42.79           O
ATOM    935  OE2 GLU B 125       8.358  13.591  90.125  1.00 42.79           O
ATOM    936  C   GLU B 125       9.327  18.726  86.974  1.00 42.79           C
ATOM    937  O   GLU B 125       8.359  19.318  86.502  1.00 42.79           O
ATOM    938  N   SER B 126      10.391  19.385  87.466  1.00 73.82           N
ATOM    939  CA  SER B 126      10.407  20.820  87.500  1.00 73.82           C
ATOM    940  CB  SER B 126      11.709  21.377  88.100  1.00 73.82           C
ATOM    941  OG  SER B 126      11.835  20.972  89.455  1.00 73.82           O
ATOM    942  C   SER B 126      10.305  21.324  86.091  1.00 73.82           C
ATOM    943  O   SER B 126       9.513  22.215  85.786  1.00 73.82           O
ATOM    944  N   LEU B 127      11.100  20.734  85.184  1.00112.02           N
ATOM    945  CA  LEU B 127      11.146  21.124  83.804  1.00112.02           C
ATOM    946  CB  LEU B 127      12.231  20.332  83.044  1.00112.02           C
ATOM    947  CG  LEU B 127      12.189  20.490  81.515  1.00112.02           C
ATOM    948  CD1 LEU B 127      11.139  19.570  80.869  1.00112.02           C
ATOM    949  CD2 LEU B 127      11.959  21.957  81.147  1.00112.02           C
ATOM    950  C   LEU B 127       9.817  20.892  83.141  1.00112.02           C
ATOM    951  O   LEU B 127       9.336  21.739  82.389  1.00112.02           O
ATOM    952  N   LYS B 128       9.172  19.744  83.413  1.00111.38           N
ATOM    953  CA  LYS B 128       7.923  19.430  82.773  1.00111.38           C
ATOM    954  CB  LYS B 128       7.316  18.087  83.216  1.00111.38           C
ATOM    955  CG  LYS B 128       6.742  18.136  84.634  1.00111.38           C
ATOM    956  CD  LYS B 128       5.812  16.972  84.982  1.00111.38           C
ATOM    957  CE  LYS B 128       5.248  17.043  86.406  1.00111.38           C
ATOM    958  NZ  LYS B 128       4.320  18.189  86.539  1.00111.38           N
ATOM    959  C   LYS B 128       6.923  20.472  83.157  1.00111.38           C
ATOM    960  O   LYS B 128       6.041  20.814  82.370  1.00111.38           O
ATOM    961  N   LYS B 129       7.040  20.958  84.407  1.00146.27           N
ATOM    962  CA  LYS B 129       6.211  21.953  85.031  1.00146.27           C
ATOM    963  CB  LYS B 129       6.615  22.191  86.498  1.00146.27           C
ATOM    964  CG  LYS B 129       5.773  23.239  87.228  1.00146.27           C
ATOM    965  CD  LYS B 129       4.333  22.805  87.490  1.00146.27           C
ATOM    966  CE  LYS B 129       3.531  23.801  88.330  1.00146.27           C
ATOM    967  NZ  LYS B 129       3.306  25.045  87.563  1.00146.27           N
ATOM    968  C   LYS B 129       6.365  23.258  84.319  1.00146.27           C
ATOM    969  O   LYS B 129       5.430  24.053  84.275  1.00146.27           O
ATOM    970  N   GLY B 130       7.548  23.528  83.741  1.00 30.74           N
ATOM    971  CA  GLY B 130       7.731  24.806  83.115  1.00 30.74           C
ATOM    972  C   GLY B 130       8.629  25.636  83.973  1.00 30.74           C
ATOM    973  O   GLY B 130       8.770  26.838  83.753  1.00 30.74           O
ATOM    974  N   GLU B 131       9.256  25.012  84.989  1.00107.58           N
ATOM    975  CA  GLU B 131      10.160  25.741  85.829  1.00107.58           C
ATOM    976  CB  GLU B 131      10.140  25.293  87.302  1.00107.58           C
ATOM    977  CG  GLU B 131      10.851  26.268  88.243  1.00107.58           C
ATOM    978  CD  GLU B 131       9.991  27.522  88.342  1.00107.58           C
ATOM    979  OE1 GLU B 131       9.904  28.263  87.327  1.00107.58           O
ATOM    980  OE2 GLU B 131       9.407  27.754  89.434  1.00107.58           O
ATOM    981  C   GLU B 131      11.543  25.533  85.302  1.00107.58           C
ATOM    982  O   GLU B 131      11.830  24.538  84.637  1.00107.58           O
ATOM    983  N   THR B 132      12.440  26.502  85.567  1.00105.18           N
ATOM    984  CA  THR B 132      13.790  26.367  85.108  1.00105.18           C
ATOM    985  CB  THR B 132      14.372  27.621  84.520  1.00105.18           C
ATOM    986  OG1 THR B 132      14.383  28.661  85.488  1.00105.18           O
ATOM    987  CG2 THR B 132      13.547  28.034  83.288  1.00105.18           C
ATOM    988  C   THR B 132      14.632  25.982  86.280  1.00105.18           C
ATOM    989  O   THR B 132      14.496  26.532  87.373  1.00105.18           O
ATOM    990  N   VAL B 133      15.522  24.991  86.071  1.00 42.17           N
ATOM    991  CA  VAL B 133      16.378  24.532  87.124  1.00 42.17           C
ATOM    992  CB  VAL B 133      16.476  23.033  87.168  1.00 42.17           C
ATOM    993  CG1 VAL B 133      17.475  22.622  88.261  1.00 42.17           C
ATOM    994  CG2 VAL B 133      15.064  22.457  87.371  1.00 42.17           C
ATOM    995  C   VAL B 133      17.749  25.066  86.850  1.00 42.17           C
ATOM    996  O   VAL B 133      18.355  24.752  85.826  1.00 42.17           O
ATOM    997  N   LYS B 134      18.280  25.900  87.770  1.00105.05           N
ATOM    998  CA  LYS B 134      19.596  26.423  87.540  1.00105.05           C
ATOM    999  CB  LYS B 134      19.660  27.958  87.424  1.00105.05           C
ATOM   1000  CG  LYS B 134      19.184  28.732  88.653  1.00105.05           C
ATOM   1001  CD  LYS B 134      19.613  30.203  88.619  1.00105.05           C
ATOM   1002  CE  LYS B 134      19.005  31.072  89.725  1.00105.05           C
ATOM   1003  NZ  LYS B 134      17.651  31.519  89.332  1.00105.05           N
ATOM   1004  C   LYS B 134      20.494  25.996  88.655  1.00105.05           C
ATOM   1005  O   LYS B 134      20.191  26.198  89.830  1.00105.05           O
ATOM   1006  N   VAL B 135      21.640  25.379  88.299  1.00 38.86           N
ATOM   1007  CA  VAL B 135      22.564  24.936  89.300  1.00 38.86           C
ATOM   1008  CB  VAL B 135      22.881  23.470  89.219  1.00 38.86           C
ATOM   1009  CG1 VAL B 135      23.936  23.131  90.287  1.00 38.86           C
ATOM   1010  CG2 VAL B 135      21.570  22.679  89.364  1.00 38.86           C
ATOM   1011  C   VAL B 135      23.840  25.680  89.106  1.00 38.86           C
ATOM   1012  O   VAL B 135      24.487  25.574  88.064  1.00 38.86           O
ATOM   1013  N   THR B 136      24.257  26.434  90.139  1.00103.60           N
ATOM   1014  CA  THR B 136      25.441  27.219  89.996  1.00103.60           C
ATOM   1015  CB  THR B 136      25.753  28.073  91.192  1.00103.60           C
ATOM   1016  OG1 THR B 136      26.000  27.254  92.327  1.00103.60           O
ATOM   1017  CG2 THR B 136      24.560  29.005  91.462  1.00103.60           C
ATOM   1018  C   THR B 136      26.582  26.284  89.792  1.00103.60           C
ATOM   1019  O   THR B 136      26.735  25.293  90.506  1.00103.60           O
ATOM   1020  N   GLY B 137      27.392  26.569  88.759  1.00 67.79           N
ATOM   1021  CA  GLY B 137      28.573  25.817  88.491  1.00 67.79           C
ATOM   1022  C   GLY B 137      28.288  24.724  87.502  1.00 67.79           C
ATOM   1023  O   GLY B 137      29.227  24.181  86.927  1.00 67.79           O
ATOM   1024  N   LEU B 138      27.044  24.208  87.406  1.00177.60           N
ATOM   1025  CA  LEU B 138      26.835  23.223  86.375  1.00177.60           C
ATOM   1026  CB  LEU B 138      25.930  22.072  86.866  1.00177.60           C
ATOM   1027  CG  LEU B 138      26.015  20.736  86.084  1.00177.60           C
ATOM   1028  CD1 LEU B 138      24.856  19.807  86.474  1.00177.60           C
ATOM   1029  CD2 LEU B 138      26.176  20.899  84.567  1.00177.60           C
ATOM   1030  C   LEU B 138      26.229  23.781  85.102  1.00177.60           C
ATOM   1031  O   LEU B 138      26.804  23.666  84.020  1.00177.60           O
ATOM   1032  N   MET B 139      25.042  24.443  85.222  1.00126.35           N
ATOM   1033  CA  MET B 139      24.270  24.771  84.041  1.00126.35           C
ATOM   1034  CB  MET B 139      24.243  23.606  83.041  1.00126.35           C
ATOM   1035  CG  MET B 139      23.745  22.326  83.720  1.00126.35           C
ATOM   1036  SD  MET B 139      23.526  20.880  82.645  1.00126.35           S
ATOM   1037  CE  MET B 139      21.712  21.008  82.619  1.00126.35           C
ATOM   1038  C   MET B 139      22.822  24.973  84.436  1.00126.35           C
ATOM   1039  O   MET B 139      22.499  25.064  85.617  1.00126.35           O
ATOM   1040  N   ASN B 140      21.905  25.055  83.433  1.00106.84           N
ATOM   1041  CA  ASN B 140      20.492  25.242  83.685  1.00106.84           C
ATOM   1042  CB  ASN B 140      20.033  26.699  83.473  1.00106.84           C
ATOM   1043  CG  ASN B 140      18.547  26.802  83.788  1.00106.84           C
ATOM   1044  OD1 ASN B 140      18.153  27.110  84.913  1.00106.84           O
ATOM   1045  ND2 ASN B 140      17.689  26.559  82.761  1.00106.84           N
ATOM   1046  C   ASN B 140      19.683  24.386  82.740  1.00106.84           C
ATOM   1047  O   ASN B 140      20.119  24.089  81.627  1.00106.84           O
ATOM   1048  N   VAL B 141      18.468  23.964  83.177  1.00 99.83           N
ATOM   1049  CA  VAL B 141      17.588  23.154  82.368  1.00 99.83           C
ATOM   1050  CB  VAL B 141      17.339  21.797  82.959  1.00 99.83           C
ATOM   1051  CG1 VAL B 141      18.669  21.024  82.981  1.00 99.83           C
ATOM   1052  CG2 VAL B 141      16.707  21.986  84.349  1.00 99.83           C
ATOM   1053  C   VAL B 141      16.256  23.845  82.264  1.00 99.83           C
ATOM   1054  O   VAL B 141      15.727  24.339  83.259  1.00 99.83           O
ATOM   1055  N   GLU B 142      15.674  23.895  81.042  1.00 91.55           N
ATOM   1056  CA  GLU B 142      14.399  24.543  80.869  1.00 91.55           C
ATOM   1057  CB  GLU B 142      14.498  26.043  80.544  1.00 91.55           C
ATOM   1058  CG  GLU B 142      15.202  26.340  79.218  1.00 91.55           C
ATOM   1059  CD  GLU B 142      15.154  27.845  78.992  1.00 91.55           C
ATOM   1060  OE1 GLU B 142      14.518  28.549  79.822  1.00 91.55           O
ATOM   1061  OE2 GLU B 142      15.753  28.312  77.986  1.00 91.55           O
ATOM   1062  C   GLU B 142      13.652  23.904  79.735  1.00 91.55           C
ATOM   1063  O   GLU B 142      14.189  23.073  79.001  1.00 91.55           O
ATOM   1064  N   ARG B 143      12.358  24.267  79.575  1.00166.56           N
ATOM   1065  CA  ARG B 143      11.589  23.677  78.512  1.00166.56           C
ATOM   1066  CB  ARG B 143      10.119  23.379  78.846  1.00166.56           C
ATOM   1067  CG  ARG B 143       9.252  24.636  78.942  1.00166.56           C
ATOM   1068  CD  ARG B 143       9.532  25.566  80.119  1.00166.56           C
ATOM   1069  NE  ARG B 143       8.820  26.835  79.796  1.00166.56           N
ATOM   1070  CZ  ARG B 143       7.480  26.950  80.028  1.00166.56           C
ATOM   1071  NH1 ARG B 143       6.800  25.934  80.635  1.00166.56           N
ATOM   1072  NH2 ARG B 143       6.817  28.073  79.624  1.00166.56           N
ATOM   1073  C   ARG B 143      11.523  24.698  77.419  1.00166.56           C
ATOM   1074  O   ARG B 143      11.388  25.890  77.688  1.00166.56           O
ATOM   1075  N   VAL B 144      11.621  24.260  76.149  1.00102.38           N
ATOM   1076  CA  VAL B 144      11.568  25.172  75.042  1.00102.38           C
ATOM   1077  CB  VAL B 144      12.766  25.062  74.151  1.00102.38           C
ATOM   1078  CG1 VAL B 144      12.815  23.629  73.601  1.00102.38           C
ATOM   1079  CG2 VAL B 144      12.669  26.128  73.050  1.00102.38           C
ATOM   1080  C   VAL B 144      10.371  24.836  74.208  1.00102.38           C
ATOM   1081  O   VAL B 144      10.011  23.669  74.052  1.00102.38           O
ATOM   1082  N   SER B 145       9.699  25.868  73.661  1.00149.46           N
ATOM   1083  CA  SER B 145       8.552  25.600  72.846  1.00149.46           C
ATOM   1084  CB  SER B 145       7.514  26.736  72.851  1.00149.46           C
ATOM   1085  OG  SER B 145       6.407  26.382  72.037  1.00149.46           O
ATOM   1086  C   SER B 145       9.023  25.396  71.444  1.00149.46           C
ATOM   1087  O   SER B 145      10.024  25.975  71.023  1.00149.46           O
ATOM   1088  N   ARG B 146       8.304  24.552  70.679  1.00142.94           N
ATOM   1089  CA  ARG B 146       8.663  24.331  69.313  1.00142.94           C
ATOM   1090  CB  ARG B 146       9.155  22.901  69.029  1.00142.94           C
ATOM   1091  CG  ARG B 146       9.918  22.755  67.710  1.00142.94           C
ATOM   1092  CD  ARG B 146      11.235  23.532  67.714  1.00142.94           C
ATOM   1093  NE  ARG B 146      11.710  23.551  69.126  1.00142.94           N
ATOM   1094  CZ  ARG B 146      13.040  23.479  69.420  1.00142.94           C
ATOM   1095  NH1 ARG B 146      13.961  23.361  68.418  1.00142.94           N
ATOM   1096  NH2 ARG B 146      13.446  23.534  70.722  1.00142.94           N
ATOM   1097  C   ARG B 146       7.415  24.547  68.521  1.00142.94           C
ATOM   1098  O   ARG B 146       6.333  24.132  68.932  1.00142.94           O
ATOM   1099  N   ALA B 147       7.532  25.228  67.366  1.00 26.81           N
ATOM   1100  CA  ALA B 147       6.384  25.509  66.550  1.00 26.81           C
ATOM   1101  CB  ALA B 147       6.600  26.658  65.549  1.00 26.81           C
ATOM   1102  C   ALA B 147       6.046  24.283  65.764  1.00 26.81           C
ATOM   1103  O   ALA B 147       6.862  23.373  65.625  1.00 26.81           O
ATOM   1104  N   ALA B 148       4.803  24.223  65.246  1.00 23.51           N
ATOM   1105  CA  ALA B 148       4.392  23.101  64.457  1.00 23.51           C
ATOM   1106  CB  ALA B 148       2.906  23.132  64.066  1.00 23.51           C
ATOM   1107  C   ALA B 148       5.198  23.124  63.201  1.00 23.51           C
ATOM   1108  O   ALA B 148       5.595  24.185  62.720  1.00 23.51           O
ATOM   1109  N   ARG B 149       5.482  21.928  62.651  1.00 79.96           N
ATOM   1110  CA  ARG B 149       6.287  21.846  61.470  1.00 79.96           C
ATOM   1111  CB  ARG B 149       7.785  21.740  61.797  1.00 79.96           C
ATOM   1112  CG  ARG B 149       8.117  20.595  62.756  1.00 79.96           C
ATOM   1113  CD  ARG B 149       9.540  20.670  63.318  1.00 79.96           C
ATOM   1114  NE  ARG B 149       9.646  19.664  64.411  1.00 79.96           N
ATOM   1115  CZ  ARG B 149      10.856  19.356  64.959  1.00 79.96           C
ATOM   1116  NH1 ARG B 149      11.986  19.980  64.513  1.00 79.96           N
ATOM   1117  NH2 ARG B 149      10.935  18.428  65.957  1.00 79.96           N
ATOM   1118  C   ARG B 149       5.860  20.659  60.673  1.00 79.96           C
ATOM   1119  O   ARG B 149       5.054  19.844  61.120  1.00 79.96           O
ATOM   1120  N   THR B 150       6.387  20.538  59.441  1.00 96.47           N
ATOM   1121  CA  THR B 150       5.975  19.438  58.627  1.00 96.47           C
ATOM   1122  CB  THR B 150       5.660  19.809  57.207  1.00 96.47           C
ATOM   1123  OG1 THR B 150       5.063  18.709  56.536  1.00 96.47           O
ATOM   1124  CG2 THR B 150       6.961  20.223  56.496  1.00 96.47           C
ATOM   1125  C   THR B 150       7.085  18.446  58.605  1.00 96.47           C
ATOM   1126  O   THR B 150       8.255  18.785  58.771  1.00 96.47           O
ATOM   1127  N   GLY B 151       6.715  17.167  58.433  1.00 21.16           N
ATOM   1128  CA  GLY B 151       7.675  16.110  58.383  1.00 21.16           C
ATOM   1129  C   GLY B 151       7.044  15.026  57.577  1.00 21.16           C
ATOM   1130  O   GLY B 151       5.930  15.183  57.084  1.00 21.16           O
ATOM   1131  N   ARG B 152       7.754  13.896  57.404  1.00116.68           N
ATOM   1132  CA  ARG B 152       7.197  12.800  56.667  1.00116.68           C
ATOM   1133  CB  ARG B 152       7.951  12.416  55.382  1.00116.68           C
ATOM   1134  CG  ARG B 152       7.734  13.312  54.164  1.00116.68           C
ATOM   1135  CD  ARG B 152       8.452  12.774  52.922  1.00116.68           C
ATOM   1136  NE  ARG B 152       8.228  13.725  51.795  1.00116.68           N
ATOM   1137  CZ  ARG B 152       7.234  13.506  50.884  1.00116.68           C
ATOM   1138  NH1 ARG B 152       6.413  12.423  51.012  1.00116.68           N
ATOM   1139  NH2 ARG B 152       7.071  14.364  49.836  1.00116.68           N
ATOM   1140  C   ARG B 152       7.318  11.578  57.509  1.00116.68           C
ATOM   1141  O   ARG B 152       8.165  11.491  58.397  1.00116.68           O
ATOM   1142  N   ASN B 153       6.446  10.587  57.249  1.00 63.47           N
ATOM   1143  CA  ASN B 153       6.581   9.355  57.962  1.00 63.47           C
ATOM   1144  CB  ASN B 153       5.242   8.711  58.364  1.00 63.47           C
ATOM   1145  CG  ASN B 153       5.554   7.546  59.295  1.00 63.47           C
ATOM   1146  OD1 ASN B 153       5.590   7.700  60.515  1.00 63.47           O
ATOM   1147  ND2 ASN B 153       5.789   6.344  58.704  1.00 63.47           N
ATOM   1148  C   ASN B 153       7.278   8.420  57.029  1.00 63.47           C
ATOM   1149  O   ASN B 153       6.795   8.140  55.934  1.00 63.47           O
ATOM   1150  N   PRO B 154       8.422   7.949  57.418  1.00 71.90           N
ATOM   1151  CA  PRO B 154       9.208   7.088  56.579  1.00 71.90           C
ATOM   1152  CD  PRO B 154       8.760   7.809  58.824  1.00 71.90           C
ATOM   1153  CB  PRO B 154      10.389   6.658  57.443  1.00 71.90           C
ATOM   1154  CG  PRO B 154       9.802   6.679  58.868  1.00 71.90           C
ATOM   1155  C   PRO B 154       8.446   5.895  56.084  1.00 71.90           C
ATOM   1156  O   PRO B 154       8.606   5.536  54.917  1.00 71.90           O
ATOM   1157  N   ARG B 155       7.659   5.232  56.954  1.00104.26           N
ATOM   1158  CA  ARG B 155       6.973   4.040  56.543  1.00104.26           C
ATOM   1159  CB  ARG B 155       6.280   3.334  57.721  1.00104.26           C
ATOM   1160  CG  ARG B 155       7.224   3.029  58.886  1.00104.26           C
ATOM   1161  CD  ARG B 155       8.305   1.996  58.565  1.00104.26           C
ATOM   1162  NE  ARG B 155       9.223   1.940  59.736  1.00104.26           N
ATOM   1163  CZ  ARG B 155      10.141   0.936  59.835  1.00104.26           C
ATOM   1164  NH1 ARG B 155      10.217  -0.022  58.866  1.00104.26           N
ATOM   1165  NH2 ARG B 155      10.990   0.885  60.904  1.00104.26           N
ATOM   1166  C   ARG B 155       5.909   4.352  55.534  1.00104.26           C
ATOM   1167  O   ARG B 155       5.881   3.775  54.447  1.00104.26           O
ATOM   1168  N   THR B 156       5.004   5.287  55.889  1.00 47.35           N
ATOM   1169  CA  THR B 156       3.870   5.639  55.077  1.00 47.35           C
ATOM   1170  CB  THR B 156       2.876   6.462  55.837  1.00 47.35           C
ATOM   1171  OG1 THR B 156       3.467   7.682  56.258  1.00 47.35           O
ATOM   1172  CG2 THR B 156       2.424   5.650  57.062  1.00 47.35           C
ATOM   1173  C   THR B 156       4.279   6.409  53.861  1.00 47.35           C
ATOM   1174  O   THR B 156       3.820   6.127  52.755  1.00 47.35           O
ATOM   1175  N   GLY B 157       5.168   7.401  54.034  1.00 18.36           N
ATOM   1176  CA  GLY B 157       5.593   8.225  52.941  1.00 18.36           C
ATOM   1177  C   GLY B 157       4.695   9.419  52.890  1.00 18.36           C
ATOM   1178  O   GLY B 157       4.875  10.305  52.056  1.00 18.36           O
ATOM   1179  N   GLU B 158       3.697   9.475  53.791  1.00 40.06           N
ATOM   1180  CA  GLU B 158       2.787  10.582  53.812  1.00 40.06           C
ATOM   1181  CB  GLU B 158       1.490  10.298  54.598  1.00 40.06           C
ATOM   1182  CG  GLU B 158       0.507  11.473  54.624  0.00 40.06           C
ATOM   1183  CD  GLU B 158      -0.703  11.082  55.469  0.00 40.06           C
ATOM   1184  OE1 GLU B 158      -1.049   9.871  55.491  0.00 40.06           O
ATOM   1185  OE2 GLU B 158      -1.291  11.992  56.112  0.00 40.06           O
ATOM   1186  C   GLU B 158       3.460  11.739  54.478  1.00 40.06           C
ATOM   1187  O   GLU B 158       4.364  11.569  55.293  1.00 40.06           O
ATOM   1188  N   GLU B 159       3.059  12.969  54.102  1.00 48.14           N
ATOM   1189  CA  GLU B 159       3.572  14.121  54.778  1.00 48.14           C
ATOM   1190  CB  GLU B 159       3.412  15.422  53.969  1.00 48.14           C
ATOM   1191  CG  GLU B 159       4.268  15.449  52.700  1.00 48.14           C
ATOM   1192  CD  GLU B 159       3.836  16.636  51.850  1.00 48.14           C
ATOM   1193  OE1 GLU B 159       2.896  16.460  51.029  1.00 48.14           O
ATOM   1194  OE2 GLU B 159       4.438  17.732  52.009  1.00 48.14           O
ATOM   1195  C   GLU B 159       2.751  14.236  56.021  1.00 48.14           C
ATOM   1196  O   GLU B 159       1.585  13.847  56.032  1.00 48.14           O
ATOM   1197  N   ILE B 160       3.349  14.728  57.121  1.00 77.10           N
ATOM   1198  CA  ILE B 160       2.602  14.879  58.333  1.00 77.10           C
ATOM   1199  CB  ILE B 160       2.977  13.892  59.407  1.00 77.10           C
ATOM   1200  CG1 ILE B 160       2.588  12.461  59.005  1.00 77.10           C
ATOM   1201  CG2 ILE B 160       2.327  14.346  60.727  1.00 77.10           C
ATOM   1202  CD1 ILE B 160       3.396  11.905  57.840  1.00 77.10           C
ATOM   1203  C   ILE B 160       2.884  16.237  58.880  1.00 77.10           C
ATOM   1204  O   ILE B 160       3.983  16.767  58.723  1.00 77.10           O
ATOM   1205  N   LYS B 161       1.866  16.853  59.507  1.00105.59           N
ATOM   1206  CA  LYS B 161       2.081  18.108  60.154  1.00105.59           C
ATOM   1207  CB  LYS B 161       0.900  19.090  60.043  1.00105.59           C
ATOM   1208  CG  LYS B 161       0.599  19.558  58.619  1.00105.59           C
ATOM   1209  CD  LYS B 161      -0.717  20.329  58.510  1.00105.59           C
ATOM   1210  CE  LYS B 161      -1.954  19.480  58.806  1.00105.59           C
ATOM   1211  NZ  LYS B 161      -3.170  20.320  58.734  1.00105.59           N
ATOM   1212  C   LYS B 161       2.220  17.762  61.592  1.00105.59           C
ATOM   1213  O   LYS B 161       1.360  17.097  62.166  1.00105.59           O
ATOM   1214  N   ILE B 162       3.325  18.193  62.218  1.00118.33           N
ATOM   1215  CA  ILE B 162       3.473  17.876  63.599  1.00118.33           C
ATOM   1216  CB  ILE B 162       4.845  17.404  63.969  1.00118.33           C
ATOM   1217  CG1 ILE B 162       5.898  18.466  63.638  1.00118.33           C
ATOM   1218  CG2 ILE B 162       5.083  16.047  63.295  1.00118.33           C
ATOM   1219  CD1 ILE B 162       7.286  18.074  64.127  1.00118.33           C
ATOM   1220  C   ILE B 162       3.156  19.119  64.346  1.00118.33           C
ATOM   1221  O   ILE B 162       3.598  20.222  64.022  1.00118.33           O
ATOM   1222  N   PRO B 163       2.334  18.925  65.330  1.00140.00           N
ATOM   1223  CA  PRO B 163       1.889  20.013  66.142  1.00140.00           C
ATOM   1224  CD  PRO B 163       1.350  17.861  65.275  1.00140.00           C
ATOM   1225  CB  PRO B 163       0.663  19.502  66.907  1.00140.00           C
ATOM   1226  CG  PRO B 163       0.610  17.991  66.610  1.00140.00           C
ATOM   1227  C   PRO B 163       3.000  20.511  66.998  1.00140.00           C
ATOM   1228  O   PRO B 163       4.001  19.813  67.156  1.00140.00           O
ATOM   1229  N   ALA B 164       2.847  21.730  67.539  1.00 29.61           N
ATOM   1230  CA  ALA B 164       3.879  22.298  68.349  1.00 29.61           C
ATOM   1231  CB  ALA B 164       3.580  23.729  68.825  1.00 29.61           C
ATOM   1232  C   ALA B 164       4.038  21.440  69.560  1.00 29.61           C
ATOM   1233  O   ALA B 164       3.106  20.759  69.986  1.00 29.61           O
ATOM   1234  N   GLY B 165       5.254  21.444  70.134  1.00 24.43           N
ATOM   1235  CA  GLY B 165       5.525  20.638  71.285  1.00 24.43           C
ATOM   1236  C   GLY B 165       6.537  21.361  72.107  1.00 24.43           C
ATOM   1237  O   GLY B 165       6.910  22.490  71.800  1.00 24.43           O
ATOM   1238  N   PHE B 166       6.992  20.719  73.198  1.00 89.90           N
ATOM   1239  CA  PHE B 166       7.961  21.318  74.069  1.00 89.90           C
ATOM   1240  CB  PHE B 166       7.430  21.532  75.495  1.00 89.90           C
ATOM   1241  CG  PHE B 166       6.354  22.560  75.432  1.00 89.90           C
ATOM   1242  CD1 PHE B 166       5.121  22.251  74.905  1.00 89.90           C
ATOM   1243  CD2 PHE B 166       6.575  23.827  75.920  1.00 89.90           C
ATOM   1244  CE1 PHE B 166       4.127  23.198  74.851  1.00 89.90           C
ATOM   1245  CE2 PHE B 166       5.584  24.778  75.870  1.00 89.90           C
ATOM   1246  CZ  PHE B 166       4.358  24.462  75.332  1.00 89.90           C
ATOM   1247  C   PHE B 166       9.104  20.361  74.174  1.00 89.90           C
ATOM   1248  O   PHE B 166       8.918  19.148  74.083  1.00 89.90           O
ATOM   1249  N   GLY B 167      10.331  20.891  74.364  1.00 28.57           N
ATOM   1250  CA  GLY B 167      11.469  20.028  74.496  1.00 28.57           C
ATOM   1251  C   GLY B 167      12.325  20.553  75.611  1.00 28.57           C
ATOM   1252  O   GLY B 167      12.305  21.741  75.919  1.00 28.57           O
ATOM   1253  N   VAL B 168      13.112  19.668  76.255  1.00 97.23           N
ATOM   1254  CA  VAL B 168      13.960  20.086  77.338  1.00 97.23           C
ATOM   1255  CB  VAL B 168      14.319  18.979  78.285  1.00 97.23           C
ATOM   1256  CG1 VAL B 168      15.158  17.942  77.519  1.00 97.23           C
ATOM   1257  CG2 VAL B 168      15.038  19.578  79.508  1.00 97.23           C
ATOM   1258  C   VAL B 168      15.235  20.596  76.749  1.00 97.23           C
ATOM   1259  O   VAL B 168      15.679  20.101  75.715  1.00 97.23           O
ATOM   1260  N   LYS B 169      15.848  21.623  77.376  1.00145.10           N
ATOM   1261  CA  LYS B 169      17.082  22.131  76.850  1.00145.10           C
ATOM   1262  CB  LYS B 169      16.934  23.471  76.112  1.00145.10           C
ATOM   1263  CG  LYS B 169      16.682  24.664  77.033  1.00145.10           C
ATOM   1264  CD  LYS B 169      16.830  26.006  76.315  1.00145.10           C
ATOM   1265  CE  LYS B 169      17.951  26.012  75.272  1.00145.10           C
ATOM   1266  NZ  LYS B 169      19.229  25.598  75.894  1.00145.10           N
ATOM   1267  C   LYS B 169      18.016  22.362  77.998  1.00145.10           C
ATOM   1268  O   LYS B 169      17.591  22.651  79.116  1.00145.10           O
ATOM   1269  N   ILE B 170      19.332  22.223  77.740  1.00 80.35           N
ATOM   1270  CA  ILE B 170      20.325  22.437  78.754  1.00 80.35           C
ATOM   1271  CB  ILE B 170      21.156  21.225  79.048  1.00 80.35           C
ATOM   1272  CG1 ILE B 170      20.316  20.156  79.763  1.00 80.35           C
ATOM   1273  CG2 ILE B 170      22.384  21.686  79.844  1.00 80.35           C
ATOM   1274  CD1 ILE B 170      19.193  19.571  78.908  1.00 80.35           C
ATOM   1275  C   ILE B 170      21.262  23.504  78.282  1.00 80.35           C
ATOM   1276  O   ILE B 170      21.629  23.549  77.110  1.00 80.35           O
ATOM   1277  N   SER B 171      21.645  24.420  79.196  1.00 37.87           N
ATOM   1278  CA  SER B 171      22.615  25.426  78.873  1.00 37.87           C
ATOM   1279  CB  SER B 171      22.086  26.862  79.032  1.00 37.87           C
ATOM   1280  OG  SER B 171      21.039  27.106  78.104  1.00 37.87           O
ATOM   1281  C   SER B 171      23.724  25.242  79.859  1.00 37.87           C
ATOM   1282  O   SER B 171      23.519  25.364  81.066  1.00 37.87           O
ATOM   1283  N   ALA B 172      24.938  24.948  79.358  1.00 30.73           N
ATOM   1284  CA  ALA B 172      26.056  24.685  80.220  1.00 30.73           C
ATOM   1285  CB  ALA B 172      27.265  24.076  79.489  1.00 30.73           C
ATOM   1286  C   ALA B 172      26.508  25.968  80.831  1.00 30.73           C
ATOM   1287  O   ALA B 172      26.442  27.026  80.210  1.00 30.73           O
ATOM   1288  N   GLY B 173      26.996  25.893  82.084  1.00 17.92           N
ATOM   1289  CA  GLY B 173      27.455  27.063  82.777  1.00 17.92           C
ATOM   1290  C   GLY B 173      28.829  27.395  82.281  1.00 17.92           C
ATOM   1291  O   GLY B 173      29.433  26.629  81.534  1.00 17.92           O
ATOM   1292  N   SER B 174      29.354  28.558  82.718  1.00 64.16           N
ATOM   1293  CA  SER B 174      30.632  29.065  82.306  1.00 64.16           C
ATOM   1294  CB  SER B 174      30.939  30.443  82.922  1.00 64.16           C
ATOM   1295  OG  SER B 174      32.208  30.909  82.489  1.00 64.16           O
ATOM   1296  C   SER B 174      31.719  28.129  82.739  1.00 64.16           C
ATOM   1297  O   SER B 174      32.665  27.886  81.991  1.00 64.16           O
ATOM   1298  N   THR B 175      31.618  27.565  83.959  1.00 94.78           N
ATOM   1299  CA  THR B 175      32.663  26.705  84.448  1.00 94.78           C
ATOM   1300  CB  THR B 175      32.423  26.229  85.850  1.00 94.78           C
ATOM   1301  OG1 THR B 175      31.219  25.478  85.916  1.00 94.78           O
ATOM   1302  CG2 THR B 175      32.335  27.448  86.783  1.00 94.78           C
ATOM   1303  C   THR B 175      32.765  25.493  83.574  1.00 94.78           C
ATOM   1304  O   THR B 175      33.857  25.081  83.185  1.00 94.78           O
ATOM   1305  N   LEU B 176      31.609  24.897  83.230  1.00 38.27           N
ATOM   1306  CA  LEU B 176      31.570  23.704  82.435  1.00 38.27           C
ATOM   1307  CB  LEU B 176      30.136  23.195  82.214  1.00 38.27           C
ATOM   1308  CG  LEU B 176      30.068  21.920  81.352  1.00 38.27           C
ATOM   1309  CD1 LEU B 176      30.787  20.739  82.026  1.00 38.27           C
ATOM   1310  CD2 LEU B 176      28.619  21.585  80.970  1.00 38.27           C
ATOM   1311  C   LEU B 176      32.156  23.991  81.088  1.00 38.27           C
ATOM   1312  O   LEU B 176      32.903  23.182  80.539  1.00 38.27           O
ATOM   1313  N   LYS B 177      31.823  25.162  80.514  1.00 36.75           N
ATOM   1314  CA  LYS B 177      32.293  25.536  79.210  1.00 36.75           C
ATOM   1315  CB  LYS B 177      31.756  26.909  78.783  1.00 36.75           C
ATOM   1316  CG  LYS B 177      30.237  26.972  78.617  1.00 36.75           C
ATOM   1317  CD  LYS B 177      29.693  28.402  78.578  1.00 36.75           C
ATOM   1318  CE  LYS B 177      28.176  28.470  78.392  1.00 36.75           C
ATOM   1319  NZ  LYS B 177      27.712  29.869  78.523  1.00 36.75           N
ATOM   1320  C   LYS B 177      33.785  25.661  79.245  1.00 36.75           C
ATOM   1321  O   LYS B 177      34.477  25.201  78.337  1.00 36.75           O
ATOM   1322  N   LYS B 178      34.313  26.290  80.310  1.00111.26           N
ATOM   1323  CA  LYS B 178      35.719  26.553  80.445  1.00111.26           C
ATOM   1324  CB  LYS B 178      36.068  27.271  81.759  1.00111.26           C
ATOM   1325  CG  LYS B 178      35.590  28.719  81.867  1.00111.26           C
ATOM   1326  CD  LYS B 178      36.264  29.665  80.875  1.00111.26           C
ATOM   1327  CE  LYS B 178      36.015  31.140  81.189  1.00111.26           C
ATOM   1328  NZ  LYS B 178      36.734  31.514  82.428  1.00111.26           N
ATOM   1329  C   LYS B 178      36.478  25.269  80.497  1.00111.26           C
ATOM   1330  O   LYS B 178      37.529  25.137  79.872  1.00111.26           O
ATOM   1331  N   ALA B 179      35.966  24.290  81.265  1.00 26.02           N
ATOM   1332  CA  ALA B 179      36.663  23.052  81.454  1.00 26.02           C
ATOM   1333  CB  ALA B 179      35.927  22.106  82.421  1.00 26.02           C
ATOM   1334  C   ALA B 179      36.794  22.349  80.139  1.00 26.02           C
ATOM   1335  O   ALA B 179      37.856  21.821  79.815  1.00 26.02           O
ATOM   1336  N   VAL B 180      35.709  22.330  79.344  1.00 38.75           N
ATOM   1337  CA  VAL B 180      35.725  21.649  78.084  1.00 38.75           C
ATOM   1338  CB  VAL B 180      34.393  21.682  77.396  1.00 38.75           C
ATOM   1339  CG1 VAL B 180      34.554  21.072  75.995  1.00 38.75           C
ATOM   1340  CG2 VAL B 180      33.367  20.945  78.279  1.00 38.75           C
ATOM   1341  C   VAL B 180      36.726  22.314  77.198  1.00 38.75           C
ATOM   1342  O   VAL B 180      37.503  21.648  76.516  1.00 38.75           O
ATOM   1343  N   THR B 181      36.711  23.659  77.158  1.00114.88           N
ATOM   1344  CA  THR B 181      37.704  24.346  76.386  1.00114.88           C
ATOM   1345  CB  THR B 181      37.171  24.968  75.129  1.00114.88           C
ATOM   1346  OG1 THR B 181      36.139  25.897  75.427  1.00114.88           O
ATOM   1347  CG2 THR B 181      36.644  23.849  74.217  1.00114.88           C
ATOM   1348  C   THR B 181      38.270  25.439  77.236  1.00114.88           C
ATOM   1349  O   THR B 181      37.641  26.476  77.439  1.00114.88           O
ATOM   1350  N   GLN B 182      39.499  25.244  77.747  1.00 94.23           N
ATOM   1351  CA  GLN B 182      40.091  26.261  78.565  1.00 94.23           C
ATOM   1352  CB  GLN B 182      40.890  25.698  79.754  1.00 94.23           C
ATOM   1353  CG  GLN B 182      41.506  26.773  80.648  1.00 94.23           C
ATOM   1354  CD  GLN B 182      40.393  27.379  81.488  1.00 94.23           C
ATOM   1355  OE1 GLN B 182      39.232  27.398  81.084  1.00 94.23           O
ATOM   1356  NE2 GLN B 182      40.754  27.884  82.697  1.00 94.23           N
ATOM   1357  C   GLN B 182      41.063  27.009  77.665  1.00 94.23           C
ATOM   1358  O   GLN B 182      41.690  26.340  76.800  1.00 94.23           O
ATOM   1359  OXT GLN B 182      41.196  28.251  77.828  1.00 94.23           O
TER    1360      GLN B 182
END
