# Supplementary material for: Comparison of histone-like HU protein DNA-binding properties and HU/IHF protein sequence alignment
Source: PLoS One. 2017 Nov 13;12(11):e0188037. doi: 10.1371/journal.pone.0188037 (PMC5683647; doi:10.1371/journal.pone.0188037)
Supplement: S3 File — (ZIP) [file pone.0188037.s003.zip › E3_12.pdb]

EXPDTA    THEORETICAL MODEL, MODELLER 9.17 2017/03/23 13:36:44
REMARK   6 MODELLER OBJECTIVE FUNCTION:      1039.5305
REMARK   6 MODELLER BEST TEMPLATE % SEQ ID:  39.572
REMARK   6 SEQUENCE: E3_12
REMARK   6 DOPE score: -17459.60742
REMARK   6 GA341 score: 0.77054
REMARK   6 TEMPLATE: 1p71 1:A - 91:B MODELS 1:A - 210:B AT 39.6%
ATOM      1  N   MET A   1      15.320  29.549  92.618  1.00140.81           N
ATOM      2  CA  MET A   1      16.312  28.714  93.308  1.00140.81           C
ATOM      3  CB  MET A   1      15.986  27.221  93.137  1.00140.81           C
ATOM      4  CG  MET A   1      14.749  26.789  93.928  1.00140.81           C
ATOM      5  SD  MET A   1      14.319  25.031  93.760  1.00140.81           S
ATOM      6  CE  MET A   1      12.880  25.100  94.867  1.00140.81           C
ATOM      7  C   MET A   1      17.633  29.020  92.703  1.00140.81           C
ATOM      8  O   MET A   1      18.419  28.128  92.382  1.00140.81           O
ATOM      9  N   GLU A   2      17.884  30.335  92.559  1.00238.82           N
ATOM     10  CA  GLU A   2      19.066  30.871  91.965  1.00238.82           C
ATOM     11  CB  GLU A   2      18.772  31.693  90.699  1.00238.82           C
ATOM     12  CG  GLU A   2      17.848  32.885  90.957  1.00238.82           C
ATOM     13  CD  GLU A   2      17.552  33.560  89.625  1.00238.82           C
ATOM     14  OE1 GLU A   2      17.954  32.996  88.573  1.00238.82           O
ATOM     15  OE2 GLU A   2      16.916  34.647  89.644  1.00238.82           O
ATOM     16  C   GLU A   2      19.678  31.790  92.970  1.00238.82           C
ATOM     17  O   GLU A   2      19.265  31.829  94.128  1.00238.82           O
ATOM     18  N   GLU A   3      20.702  32.548  92.538  1.00207.86           N
ATOM     19  CA  GLU A   3      21.416  33.445  93.398  1.00207.86           C
ATOM     20  CB  GLU A   3      22.668  34.054  92.748  1.00207.86           C
ATOM     21  CG  GLU A   3      23.792  33.042  92.525  1.00207.86           C
ATOM     22  CD  GLU A   3      24.953  33.774  91.871  1.00207.86           C
ATOM     23  OE1 GLU A   3      24.845  35.017  91.694  1.00207.86           O
ATOM     24  OE2 GLU A   3      25.965  33.101  91.539  1.00207.86           O
ATOM     25  C   GLU A   3      20.519  34.574  93.781  1.00207.86           C
ATOM     26  O   GLU A   3      19.447  34.765  93.208  1.00207.86           O
ATOM     27  N   LYS A   4      20.947  35.337  94.806  1.00262.80           N
ATOM     28  CA  LYS A   4      20.185  36.443  95.299  1.00262.80           C
ATOM     29  CB  LYS A   4      20.960  37.291  96.323  1.00262.80           C
ATOM     30  CG  LYS A   4      21.366  36.539  97.592  1.00262.80           C
ATOM     31  CD  LYS A   4      20.189  36.123  98.474  1.00262.80           C
ATOM     32  CE  LYS A   4      19.676  37.263  99.356  1.00262.80           C
ATOM     33  NZ  LYS A   4      18.543  36.795 100.183  1.00262.80           N
ATOM     34  C   LYS A   4      19.911  37.338  94.139  1.00262.80           C
ATOM     35  O   LYS A   4      20.813  37.678  93.376  1.00262.80           O
ATOM     36  N   ALA A   5      18.634  37.726  93.969  1.00264.54           N
ATOM     37  CA  ALA A   5      18.285  38.605  92.896  1.00264.54           C
ATOM     38  CB  ALA A   5      18.454  37.977  91.502  1.00264.54           C
ATOM     39  C   ALA A   5      16.842  38.934  93.058  1.00264.54           C
ATOM     40  O   ALA A   5      16.126  38.310  93.840  1.00264.54           O
ATOM     41  N   PRO A   6      16.413  39.935  92.348  1.00193.33           N
ATOM     42  CA  PRO A   6      15.022  40.280  92.394  1.00193.33           C
ATOM     43  CD  PRO A   6      17.256  41.105  92.160  1.00193.33           C
ATOM     44  CB  PRO A   6      14.924  41.700  91.844  1.00193.33           C
ATOM     45  CG  PRO A   6      16.298  42.307  92.173  1.00193.33           C
ATOM     46  C   PRO A   6      14.284  39.258  91.600  1.00193.33           C
ATOM     47  O   PRO A   6      14.910  38.576  90.790  1.00193.33           O
ATOM     48  N   ASN A   7      12.965  39.115  91.819  1.00209.09           N
ATOM     49  CA  ASN A   7      12.256  38.110  91.091  1.00209.09           C
ATOM     50  CB  ASN A   7      11.360  37.219  91.969  1.00209.09           C
ATOM     51  CG  ASN A   7      12.258  36.402  92.887  1.00209.09           C
ATOM     52  OD1 ASN A   7      12.751  36.902  93.896  1.00209.09           O
ATOM     53  ND2 ASN A   7      12.470  35.105  92.536  1.00209.09           N
ATOM     54  C   ASN A   7      11.359  38.785  90.110  1.00209.09           C
ATOM     55  O   ASN A   7      10.813  39.855  90.373  1.00209.09           O
ATOM     56  N   THR A   8      11.217  38.161  88.927  1.00224.59           N
ATOM     57  CA  THR A   8      10.338  38.647  87.910  1.00224.59           C
ATOM     58  CB  THR A   8      11.052  39.080  86.660  1.00224.59           C
ATOM     59  OG1 THR A   8      11.983  40.107  86.968  1.00224.59           O
ATOM     60  CG2 THR A   8      10.025  39.601  85.639  1.00224.59           C
ATOM     61  C   THR A   8       9.469  37.481  87.575  1.00224.59           C
ATOM     62  O   THR A   8       9.783  36.349  87.942  1.00224.59           O
ATOM     63  N   LYS A   9       8.332  37.728  86.898  1.00308.46           N
ATOM     64  CA  LYS A   9       7.444  36.654  86.568  1.00308.46           C
ATOM     65  CB  LYS A   9       8.136  35.419  85.960  1.00308.46           C
ATOM     66  CG  LYS A   9       8.741  35.641  84.571  1.00308.46           C
ATOM     67  CD  LYS A   9       7.714  36.010  83.498  1.00308.46           C
ATOM     68  CE  LYS A   9       7.784  37.471  83.054  1.00308.46           C
ATOM     69  NZ  LYS A   9       8.808  37.626  81.996  1.00308.46           N
ATOM     70  C   LYS A   9       6.786  36.235  87.839  1.00308.46           C
ATOM     71  O   LYS A   9       7.291  36.498  88.929  1.00308.46           O
ATOM     72  N   ASP A  10       5.613  35.584  87.734  1.00174.95           N
ATOM     73  CA  ASP A  10       4.938  35.168  88.925  1.00174.95           C
ATOM     74  CB  ASP A  10       3.422  34.994  88.736  1.00174.95           C
ATOM     75  CG  ASP A  10       2.811  36.365  88.484  1.00174.95           C
ATOM     76  OD1 ASP A  10       3.310  37.359  89.075  1.00174.95           O
ATOM     77  OD2 ASP A  10       1.838  36.436  87.686  1.00174.95           O
ATOM     78  C   ASP A  10       5.489  33.832  89.293  1.00174.95           C
ATOM     79  O   ASP A  10       5.080  32.808  88.748  1.00174.95           O
ATOM     80  N   ALA A  11       6.455  33.811  90.230  1.00235.88           N
ATOM     81  CA  ALA A  11       7.019  32.561  90.640  1.00235.88           C
ATOM     82  CB  ALA A  11       8.311  32.190  89.895  1.00235.88           C
ATOM     83  C   ALA A  11       7.375  32.696  92.081  1.00235.88           C
ATOM     84  O   ALA A  11       7.531  33.805  92.591  1.00235.88           O
ATOM     85  N   CYS A  12       7.494  31.554  92.782  1.00116.17           N
ATOM     86  CA  CYS A  12       7.848  31.603  94.166  1.00116.17           C
ATOM     87  CB  CYS A  12       7.672  30.257  94.894  1.00116.17           C
ATOM     88  SG  CYS A  12       8.134  30.347  96.650  1.00116.17           S
ATOM     89  C   CYS A  12       9.291  31.973  94.231  1.00116.17           C
ATOM     90  O   CYS A  12      10.082  31.589  93.371  1.00116.17           O
ATOM     91  N   MET A  13       9.667  32.761  95.255  1.00323.58           N
ATOM     92  CA  MET A  13      11.037  33.157  95.383  1.00323.58           C
ATOM     93  CB  MET A  13      11.235  34.363  96.318  1.00323.58           C
ATOM     94  CG  MET A  13      10.796  34.091  97.757  1.00323.58           C
ATOM     95  SD  MET A  13       9.017  33.772  97.955  1.00323.58           S
ATOM     96  CE  MET A  13       8.504  35.504  97.772  1.00323.58           C
ATOM     97  C   MET A  13      11.786  31.997  95.947  1.00323.58           C
ATOM     98  O   MET A  13      11.297  31.302  96.837  1.00323.58           O
ATOM     99  N   ALA A  14      13.000  31.746  95.422  1.00279.44           N
ATOM    100  CA  ALA A  14      13.766  30.642  95.919  1.00279.44           C
ATOM    101  CB  ALA A  14      13.363  29.292  95.302  1.00279.44           C
ATOM    102  C   ALA A  14      15.196  30.876  95.559  1.00279.44           C
ATOM    103  O   ALA A  14      15.508  31.745  94.747  1.00279.44           O
ATOM    104  N   TYR A  15      16.109  30.107  96.186  1.00358.63           N
ATOM    105  CA  TYR A  15      17.496  30.230  95.855  1.00358.63           C
ATOM    106  CB  TYR A  15      18.348  31.087  96.821  1.00358.63           C
ATOM    107  CG  TYR A  15      18.176  30.728  98.258  1.00358.63           C
ATOM    108  CD1 TYR A  15      17.203  31.355  99.004  1.00358.63           C
ATOM    109  CD2 TYR A  15      18.985  29.798  98.869  1.00358.63           C
ATOM    110  CE1 TYR A  15      17.028  31.058 100.335  1.00358.63           C
ATOM    111  CE2 TYR A  15      18.812  29.500 100.202  1.00358.63           C
ATOM    112  CZ  TYR A  15      17.837  30.128 100.937  1.00358.63           C
ATOM    113  OH  TYR A  15      17.667  29.817 102.303  1.00358.63           O
ATOM    114  C   TYR A  15      18.073  28.869  95.616  1.00358.63           C
ATOM    115  O   TYR A  15      17.365  27.869  95.691  1.00358.63           O
ATOM    116  N   ASN A  16      19.363  28.840  95.233  1.00118.67           N
ATOM    117  CA  ASN A  16      20.164  27.739  94.777  1.00118.67           C
ATOM    118  CB  ASN A  16      21.634  28.143  94.558  1.00118.67           C
ATOM    119  CG  ASN A  16      22.203  28.607  95.894  1.00118.67           C
ATOM    120  OD1 ASN A  16      21.463  28.844  96.848  1.00118.67           O
ATOM    121  ND2 ASN A  16      23.555  28.739  95.966  1.00118.67           N
ATOM    122  C   ASN A  16      20.149  26.561  95.704  1.00118.67           C
ATOM    123  O   ASN A  16      19.121  26.153  96.236  1.00118.67           O
ATOM    124  N   LYS A  17      21.324  25.930  95.867  1.00138.74           N
ATOM    125  CA  LYS A  17      21.414  24.713  96.616  1.00138.74           C
ATOM    126  CB  LYS A  17      22.859  24.243  96.840  1.00138.74           C
ATOM    127  CG  LYS A  17      23.589  23.819  95.567  0.00138.74           C
ATOM    128  CD  LYS A  17      25.091  23.616  95.779  0.00138.74           C
ATOM    129  CE  LYS A  17      25.417  22.602  96.878  0.00138.74           C
ATOM    130  NZ  LYS A  17      24.768  21.306  96.578  0.00138.74           N
ATOM    131  C   LYS A  17      20.845  24.921  97.980  1.00138.74           C
ATOM    132  O   LYS A  17      20.101  24.078  98.477  1.00138.74           O
ATOM    133  N   SER A  18      21.159  26.059  98.618  1.00 70.63           N
ATOM    134  CA  SER A  18      20.710  26.275  99.961  1.00 70.63           C
ATOM    135  CB  SER A  18      21.127  27.650 100.507  1.00 70.63           C
ATOM    136  OG  SER A  18      20.659  27.806 101.838  1.00 70.63           O
ATOM    137  C   SER A  18      19.214  26.207 100.025  1.00 70.63           C
ATOM    138  O   SER A  18      18.662  25.508 100.873  1.00 70.63           O
ATOM    139  N   ASP A  19      18.511  26.917  99.121  1.00 77.27           N
ATOM    140  CA  ASP A  19      17.078  26.962  99.199  1.00 77.27           C
ATOM    141  CB  ASP A  19      16.433  27.993  98.259  1.00 77.27           C
ATOM    142  CG  ASP A  19      15.001  28.223  98.726  1.00 77.27           C
ATOM    143  OD1 ASP A  19      14.586  27.571  99.719  1.00 77.27           O
ATOM    144  OD2 ASP A  19      14.303  29.064  98.097  1.00 77.27           O
ATOM    145  C   ASP A  19      16.516  25.609  98.900  1.00 77.27           C
ATOM    146  O   ASP A  19      15.492  25.214  99.453  1.00 77.27           O
ATOM    147  N   LEU A  20      17.178  24.865  97.998  1.00 53.18           N
ATOM    148  CA  LEU A  20      16.765  23.549  97.600  1.00 53.18           C
ATOM    149  CB  LEU A  20      17.773  22.990  96.586  1.00 53.18           C
ATOM    150  CG  LEU A  20      17.493  21.581  96.055  1.00 53.18           C
ATOM    151  CD1 LEU A  20      16.227  21.541  95.187  1.00 53.18           C
ATOM    152  CD2 LEU A  20      18.736  21.043  95.335  1.00 53.18           C
ATOM    153  C   LEU A  20      16.796  22.656  98.805  1.00 53.18           C
ATOM    154  O   LEU A  20      15.867  21.888  99.053  1.00 53.18           O
ATOM    155  N   VAL A  21      17.877  22.753  99.599  1.00 31.28           N
ATOM    156  CA  VAL A  21      18.025  21.939 100.770  1.00 31.28           C
ATOM    157  CB  VAL A  21      19.315  22.197 101.492  1.00 31.28           C
ATOM    158  CG1 VAL A  21      19.314  21.391 102.802  1.00 31.28           C
ATOM    159  CG2 VAL A  21      20.481  21.848 100.550  1.00 31.28           C
ATOM    160  C   VAL A  21      16.908  22.259 101.711  1.00 31.28           C
ATOM    161  O   VAL A  21      16.310  21.363 102.304  1.00 31.28           O
ATOM    162  N   SER A  22      16.582  23.557 101.851  1.00 30.50           N
ATOM    163  CA  SER A  22      15.573  23.981 102.778  1.00 30.50           C
ATOM    164  CB  SER A  22      15.342  25.501 102.747  1.00 30.50           C
ATOM    165  OG  SER A  22      16.517  26.181 103.165  1.00 30.50           O
ATOM    166  C   SER A  22      14.275  23.318 102.437  1.00 30.50           C
ATOM    167  O   SER A  22      13.595  22.793 103.317  1.00 30.50           O
ATOM    168  N   LYS A  23      13.895  23.327 101.147  1.00 66.49           N
ATOM    169  CA  LYS A  23      12.652  22.745 100.725  1.00 66.49           C
ATOM    170  CB  LYS A  23      12.332  23.014  99.245  1.00 66.49           C
ATOM    171  CG  LYS A  23      10.952  22.508  98.821  1.00 66.49           C
ATOM    172  CD  LYS A  23      10.484  23.058  97.472  1.00 66.49           C
ATOM    173  CE  LYS A  23       9.100  22.557  97.052  1.00 66.49           C
ATOM    174  NZ  LYS A  23       8.723  23.140  95.745  1.00 66.49           N
ATOM    175  C   LYS A  23      12.692  21.257 100.917  1.00 66.49           C
ATOM    176  O   LYS A  23      11.693  20.647 101.294  1.00 66.49           O
ATOM    177  N   ILE A  24      13.845  20.626 100.628  1.00 39.26           N
ATOM    178  CA  ILE A  24      13.971  19.199 100.725  1.00 39.26           C
ATOM    179  CB  ILE A  24      15.289  18.706 100.202  1.00 39.26           C
ATOM    180  CG1 ILE A  24      15.444  19.070  98.716  1.00 39.26           C
ATOM    181  CG2 ILE A  24      15.377  17.196 100.476  1.00 39.26           C
ATOM    182  CD1 ILE A  24      16.865  18.879  98.185  1.00 39.26           C
ATOM    183  C   ILE A  24      13.862  18.763 102.155  1.00 39.26           C
ATOM    184  O   ILE A  24      13.122  17.834 102.477  1.00 39.26           O
ATOM    185  N   ALA A  25      14.566  19.458 103.065  1.00 35.36           N
ATOM    186  CA  ALA A  25      14.584  19.054 104.439  1.00 35.36           C
ATOM    187  CB  ALA A  25      15.394  20.009 105.332  1.00 35.36           C
ATOM    188  C   ALA A  25      13.175  19.055 104.936  1.00 35.36           C
ATOM    189  O   ALA A  25      12.784  18.173 105.698  1.00 35.36           O
ATOM    190  N   GLN A  26      12.372  20.059 104.542  1.00 90.52           N
ATOM    191  CA  GLN A  26      11.017  20.087 105.008  1.00 90.52           C
ATOM    192  CB  GLN A  26      10.296  21.417 104.716  1.00 90.52           C
ATOM    193  CG  GLN A  26      10.074  21.695 103.231  0.00 90.52           C
ATOM    194  CD  GLN A  26       9.361  23.032 103.093  0.00 90.52           C
ATOM    195  OE1 GLN A  26       9.791  24.041 103.644  0.00 90.52           O
ATOM    196  NE2 GLN A  26       8.232  23.035 102.334  1.00 90.52           N
ATOM    197  C   GLN A  26      10.218  18.966 104.400  1.00 90.52           C
ATOM    198  O   GLN A  26       9.431  18.318 105.088  1.00 90.52           O
ATOM    199  N   LYS A  27      10.394  18.708 103.089  1.00135.69           N
ATOM    200  CA  LYS A  27       9.609  17.714 102.407  1.00135.69           C
ATOM    201  CB  LYS A  27       9.848  17.723 100.888  1.00135.69           C
ATOM    202  CG  LYS A  27       8.827  16.898 100.103  1.00135.69           C
ATOM    203  CD  LYS A  27       8.871  17.153  98.595  0.00135.69           C
ATOM    204  CE  LYS A  27       8.529  18.594  98.209  0.00135.69           C
ATOM    205  NZ  LYS A  27       9.653  19.490  98.560  0.00135.69           N
ATOM    206  C   LYS A  27       9.920  16.331 102.908  1.00135.69           C
ATOM    207  O   LYS A  27       9.015  15.533 103.150  1.00135.69           O
ATOM    208  N   SER A  28      11.220  16.001 103.028  1.00 95.49           N
ATOM    209  CA  SER A  28      11.699  14.708 103.445  1.00 95.49           C
ATOM    210  CB  SER A  28      13.130  14.427 102.957  1.00 95.49           C
ATOM    211  OG  SER A  28      13.546  13.142 103.395  1.00 95.49           O
ATOM    212  C   SER A  28      11.710  14.564 104.940  1.00 95.49           C
ATOM    213  O   SER A  28      11.841  13.450 105.445  1.00 95.49           O
ATOM    214  N   ASN A  29      11.573  15.676 105.687  1.00 73.11           N
ATOM    215  CA  ASN A  29      11.631  15.653 107.123  1.00 73.11           C
ATOM    216  CB  ASN A  29      10.586  14.723 107.764  1.00 73.11           C
ATOM    217  CG  ASN A  29       9.213  15.333 107.522  1.00 73.11           C
ATOM    218  OD1 ASN A  29       8.289  14.656 107.075  1.00 73.11           O
ATOM    219  ND2 ASN A  29       9.074  16.652 107.827  1.00 73.11           N
ATOM    220  C   ASN A  29      12.994  15.232 107.599  1.00 73.11           C
ATOM    221  O   ASN A  29      13.112  14.476 108.564  1.00 73.11           O
ATOM    222  N   LEU A  30      14.061  15.717 106.924  1.00 50.83           N
ATOM    223  CA  LEU A  30      15.421  15.464 107.329  1.00 50.83           C
ATOM    224  CB  LEU A  30      16.282  14.814 106.231  1.00 50.83           C
ATOM    225  CG  LEU A  30      15.800  13.411 105.816  1.00 50.83           C
ATOM    226  CD1 LEU A  30      16.701  12.816 104.722  1.00 50.83           C
ATOM    227  CD2 LEU A  30      15.652  12.486 107.036  1.00 50.83           C
ATOM    228  C   LEU A  30      16.043  16.792 107.645  1.00 50.83           C
ATOM    229  O   LEU A  30      15.593  17.831 107.160  1.00 50.83           O
ATOM    230  N   THR A  31      17.118  16.785 108.463  1.00107.76           N
ATOM    231  CA  THR A  31      17.738  18.009 108.884  1.00107.76           C
ATOM    232  CB  THR A  31      18.835  17.813 109.892  1.00107.76           C
ATOM    233  OG1 THR A  31      19.166  19.048 110.507  1.00107.76           O
ATOM    234  CG2 THR A  31      20.069  17.245 109.180  1.00107.76           C
ATOM    235  C   THR A  31      18.314  18.687 107.682  1.00107.76           C
ATOM    236  O   THR A  31      18.562  18.059 106.653  1.00107.76           O
ATOM    237  N   LYS A  32      18.523  20.014 107.789  1.00 90.57           N
ATOM    238  CA  LYS A  32      19.037  20.795 106.701  1.00 90.57           C
ATOM    239  CB  LYS A  32      19.179  22.291 107.026  1.00 90.57           C
ATOM    240  CG  LYS A  32      17.843  23.023 107.144  1.00 90.57           C
ATOM    241  CD  LYS A  32      17.974  24.447 107.685  1.00 90.57           C
ATOM    242  CE  LYS A  32      18.759  25.376 106.756  0.00 90.57           C
ATOM    243  NZ  LYS A  32      18.063  25.499 105.456  0.00 90.57           N
ATOM    244  C   LYS A  32      20.396  20.282 106.361  1.00 90.57           C
ATOM    245  O   LYS A  32      20.785  20.260 105.195  1.00 90.57           O
ATOM    246  N   ALA A  33      21.171  19.882 107.384  1.00 27.03           N
ATOM    247  CA  ALA A  33      22.483  19.371 107.129  1.00 27.03           C
ATOM    248  CB  ALA A  33      23.248  19.035 108.420  1.00 27.03           C
ATOM    249  C   ALA A  33      22.371  18.107 106.329  1.00 27.03           C
ATOM    250  O   ALA A  33      23.104  17.914 105.362  1.00 27.03           O
ATOM    251  N   GLN A  34      21.431  17.217 106.705  1.00 55.12           N
ATOM    252  CA  GLN A  34      21.281  15.933 106.076  1.00 55.12           C
ATOM    253  CB  GLN A  34      20.254  15.042 106.797  1.00 55.12           C
ATOM    254  CG  GLN A  34      20.733  14.558 108.166  1.00 55.12           C
ATOM    255  CD  GLN A  34      19.574  13.850 108.847  1.00 55.12           C
ATOM    256  OE1 GLN A  34      19.755  13.157 109.846  1.00 55.12           O
ATOM    257  NE2 GLN A  34      18.344  14.033 108.295  1.00 55.12           N
ATOM    258  C   GLN A  34      20.842  16.087 104.657  1.00 55.12           C
ATOM    259  O   GLN A  34      21.324  15.382 103.771  1.00 55.12           O
ATOM    260  N   ALA A  35      19.903  17.010 104.395  1.00 26.36           N
ATOM    261  CA  ALA A  35      19.457  17.181 103.047  1.00 26.36           C
ATOM    262  CB  ALA A  35      18.380  18.270 102.906  1.00 26.36           C
ATOM    263  C   ALA A  35      20.650  17.608 102.258  1.00 26.36           C
ATOM    264  O   ALA A  35      20.893  17.119 101.155  1.00 26.36           O
ATOM    265  N   GLU A  36      21.448  18.526 102.830  1.00 66.77           N
ATOM    266  CA  GLU A  36      22.600  19.019 102.136  1.00 66.77           C
ATOM    267  CB  GLU A  36      23.314  20.161 102.881  1.00 66.77           C
ATOM    268  CG  GLU A  36      24.408  20.833 102.047  1.00 66.77           C
ATOM    269  CD  GLU A  36      24.987  21.976 102.867  1.00 66.77           C
ATOM    270  OE1 GLU A  36      24.600  22.100 104.060  1.00 66.77           O
ATOM    271  OE2 GLU A  36      25.818  22.743 102.312  1.00 66.77           O
ATOM    272  C   GLU A  36      23.581  17.902 101.946  1.00 66.77           C
ATOM    273  O   GLU A  36      24.171  17.760 100.877  1.00 66.77           O
ATOM    274  N   ALA A  37      23.779  17.067 102.983  1.00 31.54           N
ATOM    275  CA  ALA A  37      24.750  16.015 102.894  1.00 31.54           C
ATOM    276  CB  ALA A  37      24.877  15.218 104.204  1.00 31.54           C
ATOM    277  C   ALA A  37      24.353  15.048 101.819  1.00 31.54           C
ATOM    278  O   ALA A  37      25.167  14.678 100.975  1.00 31.54           O
ATOM    279  N   ALA A  38      23.077  14.621 101.817  1.00 36.79           N
ATOM    280  CA  ALA A  38      22.615  13.668 100.849  1.00 36.79           C
ATOM    281  CB  ALA A  38      21.170  13.208 101.110  1.00 36.79           C
ATOM    282  C   ALA A  38      22.655  14.275  99.479  1.00 36.79           C
ATOM    283  O   ALA A  38      23.072  13.633  98.518  1.00 36.79           O
ATOM    284  N   VAL A  39      22.224  15.542  99.345  1.00 94.36           N
ATOM    285  CA  VAL A  39      22.159  16.146  98.043  1.00 94.36           C
ATOM    286  CB  VAL A  39      21.542  17.516  98.048  1.00 94.36           C
ATOM    287  CG1 VAL A  39      20.089  17.391  98.536  1.00 94.36           C
ATOM    288  CG2 VAL A  39      22.413  18.463  98.891  1.00 94.36           C
ATOM    289  C   VAL A  39      23.530  16.266  97.447  1.00 94.36           C
ATOM    290  O   VAL A  39      23.722  15.960  96.271  1.00 94.36           O
ATOM    291  N   ASN A  40      24.527  16.700  98.243  1.00 32.45           N
ATOM    292  CA  ASN A  40      25.851  16.911  97.724  1.00 32.45           C
ATOM    293  CB  ASN A  40      26.827  17.472  98.775  1.00 32.45           C
ATOM    294  CG  ASN A  40      26.462  18.928  99.031  1.00 32.45           C
ATOM    295  OD1 ASN A  40      26.345  19.720  98.098  1.00 32.45           O
ATOM    296  ND2 ASN A  40      26.278  19.293 100.329  1.00 32.45           N
ATOM    297  C   ASN A  40      26.410  15.614  97.226  1.00 32.45           C
ATOM    298  O   ASN A  40      27.031  15.563  96.167  1.00 32.45           O
ATOM    299  N   ALA A  41      26.199  14.524  97.982  1.00 31.57           N
ATOM    300  CA  ALA A  41      26.710  13.234  97.618  1.00 31.57           C
ATOM    301  CB  ALA A  41      26.393  12.155  98.667  1.00 31.57           C
ATOM    302  C   ALA A  41      26.087  12.801  96.325  1.00 31.57           C
ATOM    303  O   ALA A  41      26.747  12.187  95.490  1.00 31.57           O
ATOM    304  N   PHE A  42      24.788  13.102  96.138  1.00147.24           N
ATOM    305  CA  PHE A  42      24.036  12.704  94.976  1.00147.24           C
ATOM    306  CB  PHE A  42      22.582  13.215  95.066  1.00147.24           C
ATOM    307  CG  PHE A  42      21.809  12.815  93.853  1.00147.24           C
ATOM    308  CD1 PHE A  42      21.868  13.577  92.708  1.00147.24           C
ATOM    309  CD2 PHE A  42      21.026  11.686  93.858  1.00147.24           C
ATOM    310  CE1 PHE A  42      21.159  13.217  91.586  1.00147.24           C
ATOM    311  CE2 PHE A  42      20.313  11.318  92.740  1.00147.24           C
ATOM    312  CZ  PHE A  42      20.381  12.085  91.601  1.00147.24           C
ATOM    313  C   PHE A  42      24.635  13.310  93.744  1.00147.24           C
ATOM    314  O   PHE A  42      24.875  12.620  92.752  1.00147.24           O
ATOM    315  N   GLN A  43      24.883  14.631  93.790  1.00 94.59           N
ATOM    316  CA  GLN A  43      25.392  15.378  92.679  1.00 94.59           C
ATOM    317  CB  GLN A  43      25.412  16.877  92.995  1.00 94.59           C
ATOM    318  CG  GLN A  43      24.016  17.448  93.256  1.00 94.59           C
ATOM    319  CD  GLN A  43      23.185  17.284  91.991  1.00 94.59           C
ATOM    320  OE1 GLN A  43      23.713  16.989  90.919  1.00 94.59           O
ATOM    321  NE2 GLN A  43      21.845  17.477  92.116  1.00 94.59           N
ATOM    322  C   GLN A  43      26.787  14.936  92.366  1.00 94.59           C
ATOM    323  O   GLN A  43      27.158  14.808  91.200  1.00 94.59           O
ATOM    324  N   ASP A  44      27.601  14.698  93.410  1.00 31.87           N
ATOM    325  CA  ASP A  44      28.964  14.296  93.216  1.00 31.87           C
ATOM    326  CB  ASP A  44      29.749  14.203  94.535  1.00 31.87           C
ATOM    327  CG  ASP A  44      29.909  15.618  95.073  1.00 31.87           C
ATOM    328  OD1 ASP A  44      29.341  16.554  94.449  1.00 31.87           O
ATOM    329  OD2 ASP A  44      30.597  15.783  96.116  1.00 31.87           O
ATOM    330  C   ASP A  44      28.996  12.946  92.560  1.00 31.87           C
ATOM    331  O   ASP A  44      29.837  12.686  91.702  1.00 31.87           O
ATOM    332  N   VAL A  45      28.082  12.042  92.958  1.00 40.52           N
ATOM    333  CA  VAL A  45      28.041  10.709  92.418  1.00 40.52           C
ATOM    334  CB  VAL A  45      27.022   9.835  93.089  1.00 40.52           C
ATOM    335  CG1 VAL A  45      26.956   8.497  92.333  1.00 40.52           C
ATOM    336  CG2 VAL A  45      27.405   9.688  94.571  1.00 40.52           C
ATOM    337  C   VAL A  45      27.694  10.764  90.962  1.00 40.52           C
ATOM    338  O   VAL A  45      28.242  10.023  90.151  1.00 40.52           O
ATOM    339  N   PHE A  46      26.765  11.665  90.611  1.00118.61           N
ATOM    340  CA  PHE A  46      26.228  11.890  89.300  1.00118.61           C
ATOM    341  CB  PHE A  46      25.308  13.116  89.441  1.00118.61           C
ATOM    342  CG  PHE A  46      24.501  13.476  88.249  1.00118.61           C
ATOM    343  CD1 PHE A  46      23.302  12.849  88.010  1.00118.61           C
ATOM    344  CD2 PHE A  46      24.923  14.475  87.404  1.00118.61           C
ATOM    345  CE1 PHE A  46      22.539  13.198  86.923  1.00118.61           C
ATOM    346  CE2 PHE A  46      24.166  14.829  86.315  1.00118.61           C
ATOM    347  CZ  PHE A  46      22.975  14.189  86.077  1.00118.61           C
ATOM    348  C   PHE A  46      27.365  12.225  88.376  1.00118.61           C
ATOM    349  O   PHE A  46      27.523  11.610  87.320  1.00118.61           O
ATOM    350  N   VAL A  47      28.208  13.197  88.771  1.00 97.02           N
ATOM    351  CA  VAL A  47      29.305  13.619  87.945  1.00 97.02           C
ATOM    352  CB  VAL A  47      30.060  14.803  88.479  1.00 97.02           C
ATOM    353  CG1 VAL A  47      30.756  14.416  89.791  1.00 97.02           C
ATOM    354  CG2 VAL A  47      31.045  15.263  87.391  1.00 97.02           C
ATOM    355  C   VAL A  47      30.285  12.496  87.790  1.00 97.02           C
ATOM    356  O   VAL A  47      30.862  12.318  86.719  1.00 97.02           O
ATOM    357  N   GLU A  48      30.511  11.725  88.870  1.00113.20           N
ATOM    358  CA  GLU A  48      31.470  10.657  88.847  1.00113.20           C
ATOM    359  CB  GLU A  48      31.641   9.989  90.222  1.00113.20           C
ATOM    360  CG  GLU A  48      32.727   8.913  90.239  1.00113.20           C
ATOM    361  CD  GLU A  48      34.070   9.616  90.123  0.00113.20           C
ATOM    362  OE1 GLU A  48      34.344  10.514  90.963  0.00113.20           O
ATOM    363  OE2 GLU A  48      34.837   9.269  89.185  0.00113.20           O
ATOM    364  C   GLU A  48      31.055   9.589  87.880  1.00113.20           C
ATOM    365  O   GLU A  48      31.872   9.116  87.091  1.00113.20           O
ATOM    366  N   ALA A  49      29.770   9.182  87.915  1.00 39.90           N
ATOM    367  CA  ALA A  49      29.275   8.123  87.079  1.00 39.90           C
ATOM    368  CB  ALA A  49      27.806   7.776  87.376  1.00 39.90           C
ATOM    369  C   ALA A  49      29.361   8.533  85.640  1.00 39.90           C
ATOM    370  O   ALA A  49      29.728   7.734  84.780  1.00 39.90           O
ATOM    371  N   LEU A  50      29.008   9.797  85.340  1.00140.43           N
ATOM    372  CA  LEU A  50      29.020  10.294  83.993  1.00140.43           C
ATOM    373  CB  LEU A  50      28.471  11.729  83.883  1.00140.43           C
ATOM    374  CG  LEU A  50      26.973  11.843  84.215  1.00140.43           C
ATOM    375  CD1 LEU A  50      26.485  13.295  84.093  1.00140.43           C
ATOM    376  CD2 LEU A  50      26.140  10.866  83.369  1.00140.43           C
ATOM    377  C   LEU A  50      30.427  10.324  83.466  1.00140.43           C
ATOM    378  O   LEU A  50      30.676   9.957  82.318  1.00140.43           O
ATOM    379  N   GLN A  51      31.390  10.746  84.308  1.00 57.99           N
ATOM    380  CA  GLN A  51      32.765  10.903  83.911  1.00 57.99           C
ATOM    381  CB  GLN A  51      33.671  11.355  85.068  1.00 57.99           C
ATOM    382  CG  GLN A  51      33.344  12.735  85.635  1.00 57.99           C
ATOM    383  CD  GLN A  51      34.180  12.911  86.895  1.00 57.99           C
ATOM    384  OE1 GLN A  51      33.647  13.082  87.990  1.00 57.99           O
ATOM    385  NE2 GLN A  51      35.531  12.876  86.735  1.00 57.99           N
ATOM    386  C   GLN A  51      33.305   9.575  83.481  1.00 57.99           C
ATOM    387  O   GLN A  51      34.125   9.498  82.566  1.00 57.99           O
ATOM    388  N   SER A  52      32.888   8.508  84.189  1.00 90.65           N
ATOM    389  CA  SER A  52      33.302   7.152  83.962  1.00 90.65           C
ATOM    390  CB  SER A  52      32.882   6.217  85.107  1.00 90.65           C
ATOM    391  OG  SER A  52      33.452   6.661  86.327  1.00 90.65           O
ATOM    392  C   SER A  52      32.666   6.617  82.714  1.00 90.65           C
ATOM    393  O   SER A  52      33.125   5.613  82.172  1.00 90.65           O
ATOM    394  N   GLY A  53      31.590   7.259  82.217  1.00 31.71           N
ATOM    395  CA  GLY A  53      30.953   6.745  81.035  1.00 31.71           C
ATOM    396  C   GLY A  53      29.704   6.010  81.414  1.00 31.71           C
ATOM    397  O   GLY A  53      29.093   5.333  80.588  1.00 31.71           O
ATOM    398  N   GLU A  54      29.318   6.106  82.696  1.00 96.63           N
ATOM    399  CA  GLU A  54      28.122   5.513  83.222  1.00 96.63           C
ATOM    400  CB  GLU A  54      28.254   5.405  84.756  1.00 96.63           C
ATOM    401  CG  GLU A  54      27.092   4.788  85.527  1.00 96.63           C
ATOM    402  CD  GLU A  54      27.470   4.808  87.003  1.00 96.63           C
ATOM    403  OE1 GLU A  54      28.590   4.335  87.333  1.00 96.63           O
ATOM    404  OE2 GLU A  54      26.649   5.305  87.821  1.00 96.63           O
ATOM    405  C   GLU A  54      26.982   6.439  82.882  1.00 96.63           C
ATOM    406  O   GLU A  54      27.159   7.653  82.816  1.00 96.63           O
ATOM    407  N   GLY A  55      25.775   5.892  82.630  1.00 37.60           N
ATOM    408  CA  GLY A  55      24.644   6.738  82.364  1.00 37.60           C
ATOM    409  C   GLY A  55      23.823   6.752  83.613  1.00 37.60           C
ATOM    410  O   GLY A  55      23.620   5.719  84.242  1.00 37.60           O
ATOM    411  N   LEU A  56      23.325   7.935  84.018  1.00100.51           N
ATOM    412  CA  LEU A  56      22.516   7.967  85.202  1.00100.51           C
ATOM    413  CB  LEU A  56      22.814   9.153  86.132  1.00100.51           C
ATOM    414  CG  LEU A  56      24.217   9.093  86.762  1.00100.51           C
ATOM    415  CD1 LEU A  56      25.318   9.254  85.700  1.00100.51           C
ATOM    416  CD2 LEU A  56      24.342  10.089  87.924  1.00100.51           C
ATOM    417  C   LEU A  56      21.094   8.083  84.762  1.00100.51           C
ATOM    418  O   LEU A  56      20.751   8.966  83.981  1.00100.51           O
ATOM    419  N   LYS A  57      20.223   7.180  85.252  1.00115.95           N
ATOM    420  CA  LYS A  57      18.851   7.210  84.834  1.00115.95           C
ATOM    421  CB  LYS A  57      18.388   5.885  84.203  1.00115.95           C
ATOM    422  CG  LYS A  57      18.982   5.600  82.822  1.00115.95           C
ATOM    423  CD  LYS A  57      18.505   6.573  81.744  1.00115.95           C
ATOM    424  CE  LYS A  57      17.037   6.373  81.361  1.00115.95           C
ATOM    425  NZ  LYS A  57      16.644   7.343  80.316  1.00115.95           N
ATOM    426  C   LYS A  57      17.988   7.421  86.037  1.00115.95           C
ATOM    427  O   LYS A  57      18.117   6.719  87.039  1.00115.95           O
ATOM    428  N   LEU A  58      17.087   8.421  85.963  1.00 67.62           N
ATOM    429  CA  LEU A  58      16.156   8.669  87.027  1.00 67.62           C
ATOM    430  CB  LEU A  58      16.437   9.989  87.765  1.00 67.62           C
ATOM    431  CG  LEU A  58      17.845  10.028  88.402  1.00 67.62           C
ATOM    432  CD1 LEU A  58      18.099  11.356  89.136  1.00 67.62           C
ATOM    433  CD2 LEU A  58      18.102   8.799  89.290  1.00 67.62           C
ATOM    434  C   LEU A  58      14.810   8.748  86.378  1.00 67.62           C
ATOM    435  O   LEU A  58      14.504   9.708  85.674  1.00 67.62           O
ATOM    436  N   THR A  59      13.943   7.751  86.632  1.00 40.04           N
ATOM    437  CA  THR A  59      12.697   7.681  85.922  1.00 40.04           C
ATOM    438  CB  THR A  59      11.893   6.457  86.247  1.00 40.04           C
ATOM    439  OG1 THR A  59      12.636   5.287  85.941  1.00 40.04           O
ATOM    440  CG2 THR A  59      10.594   6.490  85.425  0.00 40.04           C
ATOM    441  C   THR A  59      11.847   8.873  86.215  1.00 40.04           C
ATOM    442  O   THR A  59      11.601   9.223  87.369  1.00 40.04           O
ATOM    443  N   GLY A  60      11.401   9.538  85.131  1.00 39.89           N
ATOM    444  CA  GLY A  60      10.494  10.645  85.180  1.00 39.89           C
ATOM    445  C   GLY A  60      11.271  11.921  85.149  1.00 39.89           C
ATOM    446  O   GLY A  60      10.883  12.869  84.467  1.00 39.89           O
ATOM    447  N   LEU A  61      12.362  11.997  85.939  1.00172.48           N
ATOM    448  CA  LEU A  61      13.142  13.202  85.972  1.00172.48           C
ATOM    449  CB  LEU A  61      14.121  13.239  87.160  1.00172.48           C
ATOM    450  CG  LEU A  61      13.433  13.224  88.539  1.00172.48           C
ATOM    451  CD1 LEU A  61      12.593  14.492  88.763  1.00172.48           C
ATOM    452  CD2 LEU A  61      12.634  11.928  88.754  1.00172.48           C
ATOM    453  C   LEU A  61      13.961  13.375  84.730  1.00172.48           C
ATOM    454  O   LEU A  61      13.784  14.356  84.009  1.00172.48           O
ATOM    455  N   PHE A  62      14.854  12.399  84.428  1.00 69.27           N
ATOM    456  CA  PHE A  62      15.714  12.561  83.284  1.00 69.27           C
ATOM    457  CB  PHE A  62      16.350  13.964  83.169  1.00 69.27           C
ATOM    458  CG  PHE A  62      17.237  14.190  84.345  1.00 69.27           C
ATOM    459  CD1 PHE A  62      18.563  13.819  84.306  1.00 69.27           C
ATOM    460  CD2 PHE A  62      16.744  14.772  85.489  1.00 69.27           C
ATOM    461  CE1 PHE A  62      19.380  14.028  85.392  1.00 69.27           C
ATOM    462  CE2 PHE A  62      17.556  14.983  86.578  1.00 69.27           C
ATOM    463  CZ  PHE A  62      18.878  14.610  86.530  1.00 69.27           C
ATOM    464  C   PHE A  62      16.866  11.601  83.362  1.00 69.27           C
ATOM    465  O   PHE A  62      16.954  10.753  84.253  1.00 69.27           O
ATOM    466  N   SER A  63      17.799  11.735  82.394  1.00 76.84           N
ATOM    467  CA  SER A  63      18.956  10.893  82.342  1.00 76.84           C
ATOM    468  CB  SER A  63      18.854   9.840  81.222  1.00 76.84           C
ATOM    469  OG  SER A  63      20.012   9.023  81.193  1.00 76.84           O
ATOM    470  C   SER A  63      20.138  11.767  82.033  1.00 76.84           C
ATOM    471  O   SER A  63      20.012  12.791  81.360  1.00 76.84           O
ATOM    472  N   ALA A  64      21.325  11.386  82.550  1.00 46.90           N
ATOM    473  CA  ALA A  64      22.521  12.129  82.273  1.00 46.90           C
ATOM    474  CB  ALA A  64      23.152  12.784  83.505  1.00 46.90           C
ATOM    475  C   ALA A  64      23.525  11.155  81.755  1.00 46.90           C
ATOM    476  O   ALA A  64      23.631  10.035  82.258  1.00 46.90           O
ATOM    477  N   GLU A  65      24.278  11.561  80.712  1.00 68.50           N
ATOM    478  CA  GLU A  65      25.288  10.698  80.176  1.00 68.50           C
ATOM    479  CB  GLU A  65      24.819   9.726  79.080  1.00 68.50           C
ATOM    480  CG  GLU A  65      23.997   8.546  79.585  1.00 68.50           C
ATOM    481  CD  GLU A  65      23.911   7.528  78.457  1.00 68.50           C
ATOM    482  OE1 GLU A  65      23.303   7.856  77.404  1.00 68.50           O
ATOM    483  OE2 GLU A  65      24.461   6.408  78.633  1.00 68.50           O
ATOM    484  C   GLU A  65      26.340  11.527  79.526  1.00 68.50           C
ATOM    485  O   GLU A  65      26.222  12.745  79.401  1.00 68.50           O
ATOM    486  N   ARG A  66      27.429  10.851  79.114  1.00125.93           N
ATOM    487  CA  ARG A  66      28.477  11.502  78.396  1.00125.93           C
ATOM    488  CB  ARG A  66      29.881  10.952  78.702  1.00125.93           C
ATOM    489  CG  ARG A  66      30.035   9.457  78.419  1.00125.93           C
ATOM    490  CD  ARG A  66      31.468   8.949  78.600  1.00125.93           C
ATOM    491  NE  ARG A  66      32.014   9.580  79.834  1.00125.93           N
ATOM    492  CZ  ARG A  66      32.738  10.734  79.739  1.00125.93           C
ATOM    493  NH1 ARG A  66      32.981  11.285  78.513  1.00125.93           N
ATOM    494  NH2 ARG A  66      33.221  11.336  80.864  1.00125.93           N
ATOM    495  C   ARG A  66      28.192  11.259  76.950  1.00125.93           C
ATOM    496  O   ARG A  66      27.782  10.166  76.560  1.00125.93           O
ATOM    497  N   VAL A  67      28.372  12.301  76.115  1.00 92.76           N
ATOM    498  CA  VAL A  67      28.118  12.147  74.714  1.00 92.76           C
ATOM    499  CB  VAL A  67      27.101  13.113  74.182  1.00 92.76           C
ATOM    500  CG1 VAL A  67      25.756  12.835  74.874  1.00 92.76           C
ATOM    501  CG2 VAL A  67      27.626  14.544  74.389  1.00 92.76           C
ATOM    502  C   VAL A  67      29.392  12.421  73.991  1.00 92.76           C
ATOM    503  O   VAL A  67      30.160  13.304  74.367  1.00 92.76           O
ATOM    504  N   LYS A  68      29.657  11.637  72.932  1.00163.17           N
ATOM    505  CA  LYS A  68      30.840  11.856  72.161  1.00163.17           C
ATOM    506  CB  LYS A  68      31.268  10.629  71.332  1.00163.17           C
ATOM    507  CG  LYS A  68      30.174  10.062  70.421  1.00163.17           C
ATOM    508  CD  LYS A  68      29.814  10.948  69.227  1.00163.17           C
ATOM    509  CE  LYS A  68      30.832  10.892  68.088  1.00163.17           C
ATOM    510  NZ  LYS A  68      32.097  11.535  68.508  1.00163.17           N
ATOM    511  C   LYS A  68      30.560  12.987  71.231  1.00163.17           C
ATOM    512  O   LYS A  68      29.430  13.174  70.781  1.00163.17           O
ATOM    513  N   ARG A  69      31.583  13.816  70.956  1.00190.93           N
ATOM    514  CA  ARG A  69      31.374  14.860  70.003  1.00190.93           C
ATOM    515  CB  ARG A  69      31.374  16.286  70.578  1.00190.93           C
ATOM    516  CG  ARG A  69      32.617  16.663  71.376  1.00190.93           C
ATOM    517  CD  ARG A  69      32.330  16.804  72.871  1.00190.93           C
ATOM    518  NE  ARG A  69      31.281  17.852  73.025  1.00190.93           N
ATOM    519  CZ  ARG A  69      29.958  17.513  72.980  1.00190.93           C
ATOM    520  NH1 ARG A  69      29.587  16.210  72.815  1.00190.93           N
ATOM    521  NH2 ARG A  69      29.002  18.478  73.107  1.00190.93           N
ATOM    522  C   ARG A  69      32.431  14.738  68.967  1.00190.93           C
ATOM    523  O   ARG A  69      33.593  14.462  69.266  1.00190.93           O
ATOM    524  N   ALA A  70      32.016  14.932  67.704  1.00 33.92           N
ATOM    525  CA  ALA A  70      32.877  14.782  66.573  1.00 33.92           C
ATOM    526  CB  ALA A  70      32.125  14.715  65.233  1.00 33.92           C
ATOM    527  C   ALA A  70      33.801  15.943  66.503  1.00 33.92           C
ATOM    528  O   ALA A  70      33.611  16.964  67.163  1.00 33.92           O
ATOM    529  N   GLU A  71      34.860  15.781  65.694  1.00 83.95           N
ATOM    530  CA  GLU A  71      35.846  16.804  65.524  1.00 83.95           C
ATOM    531  CB  GLU A  71      37.055  16.338  64.691  1.00 83.95           C
ATOM    532  CG  GLU A  71      36.683  15.900  63.271  1.00 83.95           C
ATOM    533  CD  GLU A  71      37.920  15.305  62.610  1.00 83.95           C
ATOM    534  OE1 GLU A  71      38.460  14.308  63.160  1.00 83.95           O
ATOM    535  OE2 GLU A  71      38.339  15.836  61.547  1.00 83.95           O
ATOM    536  C   GLU A  71      35.197  17.950  64.815  1.00 83.95           C
ATOM    537  O   GLU A  71      34.298  17.754  63.999  1.00 83.95           O
ATOM    538  N   ARG A  72      35.626  19.189  65.141  1.00166.90           N
ATOM    539  CA  ARG A  72      35.056  20.363  64.542  1.00166.90           C
ATOM    540  CB  ARG A  72      33.984  21.021  65.425  1.00166.90           C
ATOM    541  CG  ARG A  72      32.705  20.195  65.532  1.00166.90           C
ATOM    542  CD  ARG A  72      31.760  20.645  66.647  1.00166.90           C
ATOM    543  NE  ARG A  72      31.752  22.133  66.663  1.00166.90           N
ATOM    544  CZ  ARG A  72      32.588  22.807  67.505  1.00166.90           C
ATOM    545  NH1 ARG A  72      33.420  22.116  68.338  1.00166.90           N
ATOM    546  NH2 ARG A  72      32.587  24.171  67.519  1.00166.90           N
ATOM    547  C   ARG A  72      36.144  21.374  64.380  1.00166.90           C
ATOM    548  O   ARG A  72      37.168  21.317  65.057  1.00166.90           O
ATOM    549  N   THR A  73      35.947  22.336  63.457  1.00 29.25           N
ATOM    550  CA  THR A  73      36.928  23.360  63.251  1.00 29.25           C
ATOM    551  CB  THR A  73      36.789  24.064  61.932  1.00 29.25           C
ATOM    552  OG1 THR A  73      36.905  23.136  60.864  1.00 29.25           O
ATOM    553  CG2 THR A  73      37.886  25.137  61.824  1.00 29.25           C
ATOM    554  C   THR A  73      36.731  24.385  64.315  1.00 29.25           C
ATOM    555  O   THR A  73      35.625  24.585  64.815  1.00 29.25           O
ATOM    556  N   GLY A  74      37.825  25.064  64.693  1.00 50.13           N
ATOM    557  CA  GLY A  74      37.746  26.092  65.686  1.00 50.13           C
ATOM    558  C   GLY A  74      38.893  27.002  65.418  1.00 50.13           C
ATOM    559  O   GLY A  74      39.663  26.774  64.490  1.00 50.13           O
ATOM    560  N   ARG A  75      39.019  28.086  66.205  1.00128.90           N
ATOM    561  CA  ARG A  75      40.138  28.954  66.003  1.00128.90           C
ATOM    562  CB  ARG A  75      39.799  30.187  65.155  1.00128.90           C
ATOM    563  CG  ARG A  75      38.738  31.094  65.778  1.00128.90           C
ATOM    564  CD  ARG A  75      37.997  31.929  64.734  1.00128.90           C
ATOM    565  NE  ARG A  75      39.023  32.584  63.878  1.00128.90           N
ATOM    566  CZ  ARG A  75      38.932  32.482  62.519  1.00128.90           C
ATOM    567  NH1 ARG A  75      37.907  31.776  61.957  1.00128.90           N
ATOM    568  NH2 ARG A  75      39.868  33.073  61.722  1.00128.90           N
ATOM    569  C   ARG A  75      40.563  29.418  67.351  1.00128.90           C
ATOM    570  O   ARG A  75      39.731  29.613  68.235  1.00128.90           O
ATOM    571  N   ASN A  76      41.879  29.598  67.564  1.00119.11           N
ATOM    572  CA  ASN A  76      42.227  30.057  68.871  1.00119.11           C
ATOM    573  CB  ASN A  76      43.409  29.331  69.548  1.00119.11           C
ATOM    574  CG  ASN A  76      44.697  29.555  68.786  1.00119.11           C
ATOM    575  OD1 ASN A  76      45.445  30.486  69.082  1.00119.11           O
ATOM    576  ND2 ASN A  76      44.976  28.657  67.803  1.00119.11           N
ATOM    577  C   ASN A  76      42.492  31.516  68.774  1.00119.11           C
ATOM    578  O   ASN A  76      43.116  32.006  67.836  1.00119.11           O
ATOM    579  N   PRO A  77      41.964  32.221  69.725  1.00 81.67           N
ATOM    580  CA  PRO A  77      42.045  33.650  69.772  1.00 81.67           C
ATOM    581  CD  PRO A  77      41.017  31.675  70.680  1.00 81.67           C
ATOM    582  CB  PRO A  77      41.102  34.083  70.899  1.00 81.67           C
ATOM    583  CG  PRO A  77      40.852  32.799  71.714  1.00 81.67           C
ATOM    584  C   PRO A  77      43.441  34.159  69.918  1.00 81.67           C
ATOM    585  O   PRO A  77      43.694  35.296  69.520  1.00 81.67           O
ATOM    586  N   ARG A  78      44.350  33.382  70.527  1.00112.44           N
ATOM    587  CA  ARG A  78      45.669  33.910  70.690  1.00112.44           C
ATOM    588  CB  ARG A  78      46.547  32.961  71.517  1.00112.44           C
ATOM    589  CG  ARG A  78      47.863  33.573  71.983  1.00112.44           C
ATOM    590  CD  ARG A  78      48.698  32.590  72.801  1.00112.44           C
ATOM    591  NE  ARG A  78      49.953  33.281  73.209  1.00112.44           N
ATOM    592  CZ  ARG A  78      50.754  32.716  74.159  1.00112.44           C
ATOM    593  NH1 ARG A  78      50.416  31.512  74.707  1.00112.44           N
ATOM    594  NH2 ARG A  78      51.891  33.354  74.564  1.00112.44           N
ATOM    595  C   ARG A  78      46.318  34.097  69.349  1.00112.44           C
ATOM    596  O   ARG A  78      46.678  35.213  68.976  1.00112.44           O
ATOM    597  N   THR A  79      46.475  32.993  68.586  1.00123.58           N
ATOM    598  CA  THR A  79      47.101  33.037  67.292  1.00123.58           C
ATOM    599  CB  THR A  79      47.618  31.705  66.829  1.00123.58           C
ATOM    600  OG1 THR A  79      48.381  31.865  65.646  1.00123.58           O
ATOM    601  CG2 THR A  79      46.441  30.770  66.550  1.00123.58           C
ATOM    602  C   THR A  79      46.169  33.575  66.248  1.00123.58           C
ATOM    603  O   THR A  79      46.577  34.331  65.369  1.00123.58           O
ATOM    604  N   GLY A  80      44.881  33.193  66.317  1.00 21.20           N
ATOM    605  CA  GLY A  80      43.922  33.604  65.330  1.00 21.20           C
ATOM    606  C   GLY A  80      43.907  32.559  64.258  1.00 21.20           C
ATOM    607  O   GLY A  80      43.147  32.640  63.294  1.00 21.20           O
ATOM    608  N   GLU A  81      44.762  31.536  64.420  1.00 42.67           N
ATOM    609  CA  GLU A  81      44.902  30.463  63.485  1.00 42.67           C
ATOM    610  CB  GLU A  81      46.158  29.618  63.763  1.00 42.67           C
ATOM    611  CG  GLU A  81      46.372  28.452  62.799  1.00 42.67           C
ATOM    612  CD  GLU A  81      47.649  27.743  63.230  1.00 42.67           C
ATOM    613  OE1 GLU A  81      48.714  28.416  63.268  1.00 42.67           O
ATOM    614  OE2 GLU A  81      47.575  26.525  63.541  1.00 42.67           O
ATOM    615  C   GLU A  81      43.718  29.560  63.594  1.00 42.67           C
ATOM    616  O   GLU A  81      43.169  29.359  64.676  1.00 42.67           O
ATOM    617  N   THR A  82      43.282  28.998  62.449  1.00103.91           N
ATOM    618  CA  THR A  82      42.190  28.070  62.486  1.00103.91           C
ATOM    619  CB  THR A  82      41.486  27.910  61.169  1.00103.91           C
ATOM    620  OG1 THR A  82      42.382  27.406  60.190  1.00103.91           O
ATOM    621  CG2 THR A  82      40.939  29.281  60.735  1.00103.91           C
ATOM    622  C   THR A  82      42.768  26.748  62.877  1.00103.91           C
ATOM    623  O   THR A  82      43.897  26.425  62.513  1.00103.91           O
ATOM    624  N   ILE A  83      42.008  25.953  63.655  1.00 86.91           N
ATOM    625  CA  ILE A  83      42.508  24.692  64.114  1.00 86.91           C
ATOM    626  CB  ILE A  83      42.980  24.727  65.538  1.00 86.91           C
ATOM    627  CG1 ILE A  83      43.709  23.421  65.897  1.00 86.91           C
ATOM    628  CG2 ILE A  83      41.770  25.043  66.433  1.00 86.91           C
ATOM    629  CD1 ILE A  83      44.465  23.493  67.223  1.00 86.91           C
ATOM    630  C   ILE A  83      41.411  23.682  64.041  1.00 86.91           C
ATOM    631  O   ILE A  83      40.235  24.026  63.928  1.00 86.91           O
ATOM    632  N   LYS A  84      41.786  22.388  64.073  1.00128.85           N
ATOM    633  CA  LYS A  84      40.796  21.356  64.053  1.00128.85           C
ATOM    634  CB  LYS A  84      41.110  20.213  63.068  1.00128.85           C
ATOM    635  CG  LYS A  84      39.978  19.192  62.899  1.00128.85           C
ATOM    636  CD  LYS A  84      39.688  18.351  64.145  1.00128.85           C
ATOM    637  CE  LYS A  84      40.476  17.039  64.187  1.00128.85           C
ATOM    638  NZ  LYS A  84      41.928  17.316  64.105  1.00128.85           N
ATOM    639  C   LYS A  84      40.743  20.783  65.429  1.00128.85           C
ATOM    640  O   LYS A  84      41.768  20.536  66.062  1.00128.85           O
ATOM    641  N   ILE A  85      39.515  20.561  65.923  1.00 78.62           N
ATOM    642  CA  ILE A  85      39.312  20.024  67.234  1.00 78.62           C
ATOM    643  CB  ILE A  85      38.080  20.576  67.896  1.00 78.62           C
ATOM    644  CG1 ILE A  85      38.184  22.097  68.080  1.00 78.62           C
ATOM    645  CG2 ILE A  85      37.840  19.801  69.202  1.00 78.62           C
ATOM    646  CD1 ILE A  85      36.849  22.749  68.441  1.00 78.62           C
ATOM    647  C   ILE A  85      39.025  18.571  67.032  1.00 78.62           C
ATOM    648  O   ILE A  85      37.998  18.219  66.458  1.00 78.62           O
ATOM    649  N   PRO A  86      39.920  17.721  67.457  1.00178.55           N
ATOM    650  CA  PRO A  86      39.807  16.295  67.300  1.00178.55           C
ATOM    651  CD  PRO A  86      41.013  18.108  68.332  1.00178.55           C
ATOM    652  CB  PRO A  86      41.065  15.715  67.949  1.00178.55           C
ATOM    653  CG  PRO A  86      41.486  16.791  68.968  1.00178.55           C
ATOM    654  C   PRO A  86      38.550  15.644  67.795  1.00178.55           C
ATOM    655  O   PRO A  86      37.863  14.998  67.012  1.00178.55           O
ATOM    656  N   ALA A  87      38.193  15.777  69.075  1.00119.96           N
ATOM    657  CA  ALA A  87      37.000  15.107  69.489  1.00119.96           C
ATOM    658  CB  ALA A  87      37.005  13.593  69.214  1.00119.96           C
ATOM    659  C   ALA A  87      36.958  15.287  70.956  1.00119.96           C
ATOM    660  O   ALA A  87      37.985  15.533  71.586  1.00119.96           O
ATOM    661  N   SER A  88      35.763  15.176  71.548  1.00 93.99           N
ATOM    662  CA  SER A  88      35.708  15.381  72.960  1.00 93.99           C
ATOM    663  CB  SER A  88      35.735  16.872  73.338  1.00 93.99           C
ATOM    664  OG  SER A  88      35.687  17.038  74.747  1.00 93.99           O
ATOM    665  C   SER A  88      34.419  14.803  73.431  1.00 93.99           C
ATOM    666  O   SER A  88      33.624  14.305  72.634  1.00 93.99           O
ATOM    667  N   TYR A  89      34.200  14.834  74.759  1.00 48.49           N
ATOM    668  CA  TYR A  89      32.981  14.344  75.330  1.00 48.49           C
ATOM    669  CB  TYR A  89      33.155  13.114  76.239  1.00 48.49           C
ATOM    670  CG  TYR A  89      33.458  11.937  75.378  1.00 48.49           C
ATOM    671  CD1 TYR A  89      34.733  11.705  74.918  1.00 48.49           C
ATOM    672  CD2 TYR A  89      32.454  11.061  75.034  1.00 48.49           C
ATOM    673  CE1 TYR A  89      34.999  10.613  74.125  1.00 48.49           C
ATOM    674  CE2 TYR A  89      32.715   9.968  74.243  1.00 48.49           C
ATOM    675  CZ  TYR A  89      33.990   9.744  73.785  1.00 48.49           C
ATOM    676  OH  TYR A  89      34.263   8.625  72.971  1.00 48.49           O
ATOM    677  C   TYR A  89      32.396  15.430  76.174  1.00 48.49           C
ATOM    678  O   TYR A  89      33.108  16.276  76.712  1.00 48.49           O
ATOM    679  N   GLY A  90      31.055  15.444  76.286  1.00 26.69           N
ATOM    680  CA  GLY A  90      30.414  16.436  77.100  1.00 26.69           C
ATOM    681  C   GLY A  90      29.283  15.772  77.826  1.00 26.69           C
ATOM    682  O   GLY A  90      28.753  14.757  77.377  1.00 26.69           O
ATOM    683  N   VAL A  91      28.882  16.341  78.983  1.00 46.01           N
ATOM    684  CA  VAL A  91      27.791  15.799  79.749  1.00 46.01           C
ATOM    685  CB  VAL A  91      27.711  16.334  81.151  1.00 46.01           C
ATOM    686  CG1 VAL A  91      26.426  15.793  81.802  1.00 46.01           C
ATOM    687  CG2 VAL A  91      28.992  15.950  81.906  1.00 46.01           C
ATOM    688  C   VAL A  91      26.511  16.179  79.066  1.00 46.01           C
ATOM    689  O   VAL A  91      26.410  17.254  78.477  1.00 46.01           O
ATOM    690  N   ARG A  92      25.496  15.288  79.111  1.00137.59           N
ATOM    691  CA  ARG A  92      24.243  15.585  78.470  1.00137.59           C
ATOM    692  CB  ARG A  92      24.032  14.821  77.153  1.00137.59           C
ATOM    693  CG  ARG A  92      22.691  15.135  76.485  1.00137.59           C
ATOM    694  CD  ARG A  92      22.457  14.359  75.189  1.00137.59           C
ATOM    695  NE  ARG A  92      23.484  14.813  74.211  1.00137.59           N
ATOM    696  CZ  ARG A  92      23.702  14.098  73.069  1.00137.59           C
ATOM    697  NH1 ARG A  92      22.976  12.969  72.821  1.00137.59           N
ATOM    698  NH2 ARG A  92      24.647  14.512  72.176  1.00137.59           N
ATOM    699  C   ARG A  92      23.115  15.179  79.367  1.00137.59           C
ATOM    700  O   ARG A  92      23.220  14.218  80.130  1.00137.59           O
ATOM    701  N   ILE A  93      21.990  15.921  79.286  1.00131.97           N
ATOM    702  CA  ILE A  93      20.835  15.619  80.081  1.00131.97           C
ATOM    703  CB  ILE A  93      20.519  16.677  81.105  1.00131.97           C
ATOM    704  CG1 ILE A  93      20.156  18.028  80.461  1.00131.97           C
ATOM    705  CG2 ILE A  93      21.728  16.756  82.049  1.00131.97           C
ATOM    706  CD1 ILE A  93      18.716  18.132  79.956  1.00131.97           C
ATOM    707  C   ILE A  93      19.666  15.464  79.161  1.00131.97           C
ATOM    708  O   ILE A  93      19.523  16.202  78.187  1.00131.97           O
ATOM    709  N   SER A  94      18.816  14.453  79.427  1.00 43.65           N
ATOM    710  CA  SER A  94      17.622  14.275  78.651  1.00 43.65           C
ATOM    711  CB  SER A  94      17.590  12.941  77.888  1.00 43.65           C
ATOM    712  OG  SER A  94      18.666  12.882  76.964  1.00 43.65           O
ATOM    713  C   SER A  94      16.504  14.239  79.641  1.00 43.65           C
ATOM    714  O   SER A  94      16.461  13.363  80.502  1.00 43.65           O
ATOM    715  N   ALA A  95      15.552  15.185  79.530  1.00 32.70           N
ATOM    716  CA  ALA A  95      14.487  15.283  80.490  1.00 32.70           C
ATOM    717  CB  ALA A  95      13.679  16.590  80.382  1.00 32.70           C
ATOM    718  C   ALA A  95      13.528  14.152  80.303  1.00 32.70           C
ATOM    719  O   ALA A  95      13.289  13.699  79.185  1.00 32.70           O
ATOM    720  N   GLY A  96      12.948  13.675  81.424  1.00 19.06           N
ATOM    721  CA  GLY A  96      12.000  12.599  81.396  1.00 19.06           C
ATOM    722  C   GLY A  96      10.665  13.175  81.042  1.00 19.06           C
ATOM    723  O   GLY A  96      10.494  14.391  81.001  1.00 19.06           O
ATOM    724  N   SER A  97       9.674  12.293  80.807  1.00 29.19           N
ATOM    725  CA  SER A  97       8.364  12.688  80.375  1.00 29.19           C
ATOM    726  CB  SER A  97       7.449  11.486  80.081  1.00 29.19           C
ATOM    727  OG  SER A  97       7.955  10.744  78.981  1.00 29.19           O
ATOM    728  C   SER A  97       7.683  13.518  81.419  1.00 29.19           C
ATOM    729  O   SER A  97       6.994  14.484  81.098  1.00 29.19           O
ATOM    730  N   LEU A  98       7.841  13.164  82.705  1.00 90.39           N
ATOM    731  CA  LEU A  98       7.152  13.900  83.726  1.00 90.39           C
ATOM    732  CB  LEU A  98       7.359  13.314  85.133  1.00 90.39           C
ATOM    733  CG  LEU A  98       6.762  11.905  85.316  1.00 90.39           C
ATOM    734  CD1 LEU A  98       7.484  10.869  84.440  1.00 90.39           C
ATOM    735  CD2 LEU A  98       6.717  11.508  86.799  1.00 90.39           C
ATOM    736  C   LEU A  98       7.656  15.308  83.755  1.00 90.39           C
ATOM    737  O   LEU A  98       6.878  16.257  83.848  1.00 90.39           O
ATOM    738  N   LEU A  99       8.986  15.479  83.672  1.00107.05           N
ATOM    739  CA  LEU A  99       9.567  16.786  83.779  1.00107.05           C
ATOM    740  CB  LEU A  99      11.107  16.717  83.790  1.00107.05           C
ATOM    741  CG  LEU A  99      11.831  17.970  84.330  1.00107.05           C
ATOM    742  CD1 LEU A  99      13.330  17.925  83.998  1.00107.05           C
ATOM    743  CD2 LEU A  99      11.149  19.280  83.927  1.00107.05           C
ATOM    744  C   LEU A  99       9.139  17.600  82.587  1.00107.05           C
ATOM    745  O   LEU A  99       8.750  18.761  82.709  1.00107.05           O
ATOM    746  N   LYS A 100       9.154  16.971  81.401  1.00145.57           N
ATOM    747  CA  LYS A 100       8.939  17.607  80.132  1.00145.57           C
ATOM    748  CB  LYS A 100       9.167  16.662  78.941  1.00145.57           C
ATOM    749  CG  LYS A 100       8.116  15.559  78.840  1.00145.57           C
ATOM    750  CD  LYS A 100       8.137  14.797  77.515  1.00145.57           C
ATOM    751  CE  LYS A 100       9.107  13.616  77.507  1.00145.57           C
ATOM    752  NZ  LYS A 100       9.063  12.938  76.193  1.00145.57           N
ATOM    753  C   LYS A 100       7.567  18.170  79.989  1.00145.57           C
ATOM    754  O   LYS A 100       7.393  19.108  79.219  1.00145.57           O
ATOM    755  N   LYS A 101       6.563  17.615  80.694  1.00215.47           N
ATOM    756  CA  LYS A 101       5.188  17.967  80.458  1.00215.47           C
ATOM    757  CB  LYS A 101       4.215  17.164  81.340  1.00215.47           C
ATOM    758  CG  LYS A 101       4.196  15.657  81.075  1.00215.47           C
ATOM    759  CD  LYS A 101       3.672  15.267  79.693  1.00215.47           C
ATOM    760  CE  LYS A 101       3.543  13.754  79.504  1.00215.47           C
ATOM    761  NZ  LYS A 101       2.866  13.456  78.223  1.00215.47           N
ATOM    762  C   LYS A 101       4.835  19.423  80.699  1.00215.47           C
ATOM    763  O   LYS A 101       4.186  19.716  81.703  1.00215.47           O
ATOM    764  N   ALA A 102       5.209  20.371  79.791  1.00107.99           N
ATOM    765  CA  ALA A 102       4.572  21.651  79.851  1.00107.99           C
ATOM    766  CB  ALA A 102       4.954  22.596  78.699  1.00107.99           C
ATOM    767  C   ALA A 102       3.150  21.230  79.661  1.00107.99           C
ATOM    768  O   ALA A 102       2.874  20.407  78.791  1.00107.99           O
ATOM    769  N   VAL A 103       2.208  21.750  80.472  1.00131.21           N
ATOM    770  CA  VAL A 103       0.870  21.225  80.406  1.00131.21           C
ATOM    771  CB  VAL A 103       0.009  21.620  81.570  1.00131.21           C
ATOM    772  CG1 VAL A 103       0.620  21.038  82.855  1.00131.21           C
ATOM    773  CG2 VAL A 103      -0.134  23.151  81.577  1.00131.21           C
ATOM    774  C   VAL A 103       0.191  21.709  79.170  1.00131.21           C
ATOM    775  O   VAL A 103       0.234  22.894  78.844  1.00131.21           O
ATOM    776  N   THR A 104      -0.465  20.779  78.445  1.00257.96           N
ATOM    777  CA  THR A 104      -1.151  21.154  77.246  1.00257.96           C
ATOM    778  CB  THR A 104      -0.310  21.023  76.009  1.00257.96           C
ATOM    779  OG1 THR A 104      -0.993  21.564  74.887  1.00257.96           O
ATOM    780  CG2 THR A 104      -0.002  19.534  75.779  1.00257.96           C
ATOM    781  C   THR A 104      -2.325  20.257  77.072  1.00257.96           C
ATOM    782  O   THR A 104      -2.507  19.289  77.810  1.00257.96           O
ATOM    783  N   GLU A 105      -3.168  20.584  76.076  1.00 87.26           N
ATOM    784  CA  GLU A 105      -4.325  19.794  75.803  1.00 87.26           C
ATOM    785  CB  GLU A 105      -5.596  20.647  75.645  1.00 87.26           C
ATOM    786  CG  GLU A 105      -5.490  21.720  74.561  1.00 87.26           C
ATOM    787  CD  GLU A 105      -6.770  22.542  74.598  1.00 87.26           C
ATOM    788  OE1 GLU A 105      -7.643  22.236  75.454  1.00 87.26           O
ATOM    789  OE2 GLU A 105      -6.893  23.486  73.773  1.00 87.26           O
ATOM    790  C   GLU A 105      -4.075  19.043  74.502  1.00 87.26           C
ATOM    791  O   GLU A 105      -3.111  18.232  74.470  1.00 87.26           O
ATOM    792  OXT GLU A 105      -4.843  19.262  73.527  1.00 87.26           O
TER     793      GLU A 105
ATOM    794  N   MET B 106      24.260   3.890  87.377  1.00199.22           N
ATOM    795  CA  MET B 106      22.806   4.103  87.367  1.00199.22           C
ATOM    796  CB  MET B 106      22.469   5.512  87.878  1.00199.22           C
ATOM    797  CG  MET B 106      22.674   5.670  89.387  1.00199.22           C
ATOM    798  SD  MET B 106      24.405   5.604  89.939  1.00199.22           S
ATOM    799  CE  MET B 106      24.857   7.223  89.252  1.00199.22           C
ATOM    800  C   MET B 106      22.399   3.985  85.950  1.00199.22           C
ATOM    801  O   MET B 106      21.496   4.685  85.492  1.00199.22           O
ATOM    802  N   GLU B 107      23.103   3.060  85.266  1.00342.26           N
ATOM    803  CA  GLU B 107      23.056   2.687  83.882  1.00342.26           C
ATOM    804  CB  GLU B 107      22.294   3.679  82.982  1.00342.26           C
ATOM    805  CG  GLU B 107      22.329   3.325  81.492  1.00342.26           C
ATOM    806  CD  GLU B 107      21.276   2.263  81.213  1.00342.26           C
ATOM    807  OE1 GLU B 107      20.079   2.523  81.510  1.00342.26           O
ATOM    808  OE2 GLU B 107      21.654   1.178  80.696  1.00342.26           O
ATOM    809  C   GLU B 107      24.499   2.767  83.529  1.00342.26           C
ATOM    810  O   GLU B 107      25.150   3.721  83.935  1.00342.26           O
ATOM    811  N   GLU B 108      25.100   1.800  82.813  1.00370.22           N
ATOM    812  CA  GLU B 108      26.493   2.101  82.650  1.00370.22           C
ATOM    813  CB  GLU B 108      27.282   1.992  83.969  1.00370.22           C
ATOM    814  CG  GLU B 108      28.701   2.560  83.909  1.00370.22           C
ATOM    815  CD  GLU B 108      29.638   1.461  83.433  1.00370.22           C
ATOM    816  OE1 GLU B 108      29.164   0.305  83.268  1.00370.22           O
ATOM    817  OE2 GLU B 108      30.844   1.765  83.232  1.00370.22           O
ATOM    818  C   GLU B 108      27.134   1.199  81.652  1.00370.22           C
ATOM    819  O   GLU B 108      26.759   0.040  81.488  1.00370.22           O
ATOM    820  N   LYS B 109      28.131   1.755  80.936  1.00245.46           N
ATOM    821  CA  LYS B 109      28.916   1.003  80.007  1.00245.46           C
ATOM    822  CB  LYS B 109      28.296   0.917  78.606  1.00245.46           C
ATOM    823  CG  LYS B 109      26.999   0.108  78.561  1.00245.46           C
ATOM    824  CD  LYS B 109      26.179   0.342  77.290  1.00245.46           C
ATOM    825  CE  LYS B 109      25.533   1.728  77.240  1.00245.46           C
ATOM    826  NZ  LYS B 109      26.576   2.778  77.181  1.00245.46           N
ATOM    827  C   LYS B 109      30.203   1.748  79.867  1.00245.46           C
ATOM    828  O   LYS B 109      30.205   2.969  79.722  1.00245.46           O
ATOM    829  N   ALA B 110      31.345   1.036  79.929  1.00203.28           N
ATOM    830  CA  ALA B 110      32.585   1.734  79.769  1.00203.28           C
ATOM    831  CB  ALA B 110      33.501   1.650  81.003  1.00203.28           C
ATOM    832  C   ALA B 110      33.315   1.091  78.639  1.00203.28           C
ATOM    833  O   ALA B 110      33.527  -0.121  78.618  1.00203.28           O
ATOM    834  N   PRO B 111      33.686   1.888  77.679  1.00189.03           N
ATOM    835  CA  PRO B 111      34.433   1.330  76.590  1.00189.03           C
ATOM    836  CD  PRO B 111      32.783   2.937  77.230  1.00189.03           C
ATOM    837  CB  PRO B 111      34.262   2.292  75.417  1.00189.03           C
ATOM    838  CG  PRO B 111      32.906   2.962  75.698  1.00189.03           C
ATOM    839  C   PRO B 111      35.850   1.123  77.004  1.00189.03           C
ATOM    840  O   PRO B 111      36.358   1.905  77.806  1.00189.03           O
ATOM    841  N   ASN B 112      36.502   0.070  76.482  1.00218.49           N
ATOM    842  CA  ASN B 112      37.877  -0.164  76.802  1.00218.49           C
ATOM    843  CB  ASN B 112      38.136  -0.453  78.291  1.00218.49           C
ATOM    844  CG  ASN B 112      39.615  -0.209  78.569  1.00218.49           C
ATOM    845  OD1 ASN B 112      40.408  -1.145  78.661  1.00218.49           O
ATOM    846  ND2 ASN B 112      40.003   1.090  78.692  1.00218.49           N
ATOM    847  C   ASN B 112      38.280  -1.363  76.013  1.00218.49           C
ATOM    848  O   ASN B 112      37.608  -1.737  75.052  1.00218.49           O
ATOM    849  N   THR B 113      39.407  -1.995  76.390  1.00133.59           N
ATOM    850  CA  THR B 113      39.819  -3.164  75.677  1.00133.59           C
ATOM    851  CB  THR B 113      41.052  -3.795  76.257  1.00133.59           C
ATOM    852  OG1 THR B 113      40.814  -4.218  77.592  1.00133.59           O
ATOM    853  CG2 THR B 113      42.194  -2.766  76.224  1.00133.59           C
ATOM    854  C   THR B 113      38.699  -4.138  75.816  1.00133.59           C
ATOM    855  O   THR B 113      38.245  -4.726  74.836  1.00133.59           O
ATOM    856  N   LYS B 114      38.207  -4.314  77.056  1.00205.25           N
ATOM    857  CA  LYS B 114      37.085  -5.174  77.270  1.00205.25           C
ATOM    858  CB  LYS B 114      37.412  -6.403  78.136  1.00205.25           C
ATOM    859  CG  LYS B 114      38.273  -7.436  77.402  1.00205.25           C
ATOM    860  CD  LYS B 114      38.925  -8.469  78.323  1.00205.25           C
ATOM    861  CE  LYS B 114      40.320  -8.060  78.799  1.00205.25           C
ATOM    862  NZ  LYS B 114      40.245  -6.790  79.554  1.00205.25           N
ATOM    863  C   LYS B 114      36.061  -4.349  77.974  1.00205.25           C
ATOM    864  O   LYS B 114      36.379  -3.603  78.899  1.00205.25           O
ATOM    865  N   ASP B 115      34.794  -4.443  77.528  1.00278.75           N
ATOM    866  CA  ASP B 115      33.768  -3.650  78.133  1.00278.75           C
ATOM    867  CB  ASP B 115      33.024  -2.740  77.142  1.00278.75           C
ATOM    868  CG  ASP B 115      32.305  -3.621  76.129  1.00278.75           C
ATOM    869  OD1 ASP B 115      32.846  -4.710  75.796  1.00278.75           O
ATOM    870  OD2 ASP B 115      31.200  -3.218  75.678  1.00278.75           O
ATOM    871  C   ASP B 115      32.754  -4.560  78.739  1.00278.75           C
ATOM    872  O   ASP B 115      32.535  -5.675  78.269  1.00278.75           O
ATOM    873  N   ALA B 116      32.124  -4.094  79.834  1.00240.09           N
ATOM    874  CA  ALA B 116      31.087  -4.847  80.471  1.00240.09           C
ATOM    875  CB  ALA B 116      31.395  -5.215  81.932  1.00240.09           C
ATOM    876  C   ALA B 116      29.882  -3.965  80.483  1.00240.09           C
ATOM    877  O   ALA B 116      29.999  -2.744  80.579  1.00240.09           O
ATOM    878  N   CYS B 117      28.682  -4.562  80.366  1.00 83.28           N
ATOM    879  CA  CYS B 117      27.498  -3.756  80.353  1.00 83.28           C
ATOM    880  CB  CYS B 117      26.448  -4.224  79.330  1.00 83.28           C
ATOM    881  SG  CYS B 117      27.032  -4.088  77.613  1.00 83.28           S
ATOM    882  C   CYS B 117      26.875  -3.854  81.705  1.00 83.28           C
ATOM    883  O   CYS B 117      26.787  -4.936  82.283  1.00 83.28           O
ATOM    884  N   MET B 118      26.445  -2.701  82.254  1.00315.29           N
ATOM    885  CA  MET B 118      25.817  -2.700  83.542  1.00315.29           C
ATOM    886  CB  MET B 118      26.743  -2.224  84.674  1.00315.29           C
ATOM    887  CG  MET B 118      27.908  -3.173  84.964  1.00315.29           C
ATOM    888  SD  MET B 118      29.191  -3.220  83.676  1.00315.29           S
ATOM    889  CE  MET B 118      30.254  -4.407  84.550  1.00315.29           C
ATOM    890  C   MET B 118      24.676  -1.737  83.480  1.00315.29           C
ATOM    891  O   MET B 118      24.686  -0.799  82.687  1.00315.29           O
ATOM    892  N   ALA B 119      23.636  -1.963  84.307  1.00289.91           N
ATOM    893  CA  ALA B 119      22.536  -1.046  84.312  1.00289.91           C
ATOM    894  CB  ALA B 119      21.255  -1.611  83.676  1.00289.91           C
ATOM    895  C   ALA B 119      22.220  -0.738  85.739  1.00289.91           C
ATOM    896  O   ALA B 119      22.288  -1.610  86.603  1.00289.91           O
ATOM    897  N   TYR B 120      21.895   0.537  86.025  1.00244.89           N
ATOM    898  CA  TYR B 120      21.552   0.924  87.362  1.00244.89           C
ATOM    899  CB  TYR B 120      22.769   1.304  88.226  1.00244.89           C
ATOM    900  CG  TYR B 120      23.631   0.091  88.326  1.00244.89           C
ATOM    901  CD1 TYR B 120      24.600  -0.158  87.380  1.00244.89           C
ATOM    902  CD2 TYR B 120      23.469  -0.803  89.359  1.00244.89           C
ATOM    903  CE1 TYR B 120      25.396  -1.276  87.460  1.00244.89           C
ATOM    904  CE2 TYR B 120      24.263  -1.923  89.445  1.00244.89           C
ATOM    905  CZ  TYR B 120      25.227  -2.162  88.496  1.00244.89           C
ATOM    906  OH  TYR B 120      26.043  -3.310  88.582  1.00244.89           O
ATOM    907  C   TYR B 120      20.601   2.078  87.235  1.00244.89           C
ATOM    908  O   TYR B 120      20.067   2.312  86.152  1.00244.89           O
ATOM    909  N   ASN B 121      20.342   2.837  88.322  1.00119.14           N
ATOM    910  CA  ASN B 121      19.370   3.885  88.194  1.00119.14           C
ATOM    911  CB  ASN B 121      17.978   3.371  87.785  1.00119.14           C
ATOM    912  CG  ASN B 121      17.458   2.459  88.888  1.00119.14           C
ATOM    913  OD1 ASN B 121      18.208   1.685  89.480  1.00119.14           O
ATOM    914  ND2 ASN B 121      16.131   2.554  89.175  1.00119.14           N
ATOM    915  C   ASN B 121      19.218   4.582  89.510  1.00119.14           C
ATOM    916  O   ASN B 121      20.154   4.676  90.302  1.00119.14           O
ATOM    917  N   LYS B 122      17.995   5.096  89.757  1.00 43.60           N
ATOM    918  CA  LYS B 122      17.690   5.854  90.936  1.00 43.60           C
ATOM    919  CB  LYS B 122      16.226   6.326  90.991  0.00 43.60           C
ATOM    920  CG  LYS B 122      15.922   7.177  92.226  0.00 43.60           C
ATOM    921  CD  LYS B 122      14.605   7.950  92.141  0.00 43.60           C
ATOM    922  CE  LYS B 122      14.314   8.787  93.388  0.00 43.60           C
ATOM    923  NZ  LYS B 122      13.040   9.522  93.222  0.00 43.60           N
ATOM    924  C   LYS B 122      17.933   5.018  92.150  1.00 43.60           C
ATOM    925  O   LYS B 122      18.518   5.490  93.123  1.00 43.60           O
ATOM    926  N   SER B 123      17.511   3.742  92.124  1.00 63.85           N
ATOM    927  CA  SER B 123      17.675   2.913  93.283  1.00 63.85           C
ATOM    928  CB  SER B 123      17.138   1.488  93.073  1.00 63.85           C
ATOM    929  OG  SER B 123      17.325   0.718  94.251  1.00 63.85           O
ATOM    930  C   SER B 123      19.135   2.801  93.578  1.00 63.85           C
ATOM    931  O   SER B 123      19.550   2.818  94.736  1.00 63.85           O
ATOM    932  N   ASP B 124      19.952   2.670  92.521  1.00 44.21           N
ATOM    933  CA  ASP B 124      21.371   2.511  92.648  1.00 44.21           C
ATOM    934  CB  ASP B 124      22.013   2.146  91.301  1.00 44.21           C
ATOM    935  CG  ASP B 124      21.532   0.737  90.976  1.00 44.21           C
ATOM    936  OD1 ASP B 124      21.880  -0.196  91.747  1.00 44.21           O
ATOM    937  OD2 ASP B 124      20.786   0.577  89.973  1.00 44.21           O
ATOM    938  C   ASP B 124      22.002   3.768  93.173  1.00 44.21           C
ATOM    939  O   ASP B 124      22.947   3.709  93.957  1.00 44.21           O
ATOM    940  N   LEU B 125      21.504   4.943  92.741  1.00105.43           N
ATOM    941  CA  LEU B 125      22.066   6.200  93.152  1.00105.43           C
ATOM    942  CB  LEU B 125      21.358   7.392  92.474  1.00105.43           C
ATOM    943  CG  LEU B 125      22.105   8.741  92.546  1.00105.43           C
ATOM    944  CD1 LEU B 125      22.489   9.138  93.979  1.00105.43           C
ATOM    945  CD2 LEU B 125      23.279   8.775  91.559  1.00105.43           C
ATOM    946  C   LEU B 125      21.841   6.343  94.631  1.00105.43           C
ATOM    947  O   LEU B 125      22.721   6.785  95.369  1.00105.43           O
ATOM    948  N   VAL B 126      20.634   5.969  95.098  1.00 42.76           N
ATOM    949  CA  VAL B 126      20.258   6.094  96.481  1.00 42.76           C
ATOM    950  CB  VAL B 126      18.838   5.683  96.741  1.00 42.76           C
ATOM    951  CG1 VAL B 126      18.597   5.698  98.260  1.00 42.76           C
ATOM    952  CG2 VAL B 126      17.907   6.625  95.958  1.00 42.76           C
ATOM    953  C   VAL B 126      21.141   5.219  97.318  1.00 42.76           C
ATOM    954  O   VAL B 126      21.509   5.573  98.436  1.00 42.76           O
ATOM    955  N   SER B 127      21.493   4.026  96.817  1.00 67.28           N
ATOM    956  CA  SER B 127      22.320   3.161  97.606  1.00 67.28           C
ATOM    957  CB  SER B 127      22.587   1.810  96.920  1.00 67.28           C
ATOM    958  OG  SER B 127      23.404   0.996  97.748  1.00 67.28           O
ATOM    959  C   SER B 127      23.649   3.824  97.820  1.00 67.28           C
ATOM    960  O   SER B 127      24.187   3.804  98.925  1.00 67.28           O
ATOM    961  N   LYS B 128      24.205   4.438  96.759  1.00 98.31           N
ATOM    962  CA  LYS B 128      25.507   5.044  96.819  1.00 98.31           C
ATOM    963  CB  LYS B 128      25.984   5.558  95.449  1.00 98.31           C
ATOM    964  CG  LYS B 128      27.427   6.064  95.450  1.00 98.31           C
ATOM    965  CD  LYS B 128      27.998   6.282  94.047  1.00 98.31           C
ATOM    966  CE  LYS B 128      28.248   4.984  93.274  1.00 98.31           C
ATOM    967  NZ  LYS B 128      28.751   5.290  91.916  1.00 98.31           N
ATOM    968  C   LYS B 128      25.515   6.214  97.763  1.00 98.31           C
ATOM    969  O   LYS B 128      26.483   6.416  98.494  1.00 98.31           O
ATOM    970  N   ILE B 129      24.441   7.027  97.733  1.00111.89           N
ATOM    971  CA  ILE B 129      24.271   8.234  98.505  1.00111.89           C
ATOM    972  CB  ILE B 129      23.090   9.047  98.036  1.00111.89           C
ATOM    973  CG1 ILE B 129      23.050  10.434  98.673  1.00111.89           C
ATOM    974  CG2 ILE B 129      21.803   8.273  98.304  1.00111.89           C
ATOM    975  CD1 ILE B 129      21.841  11.223  98.171  1.00111.89           C
ATOM    976  C   ILE B 129      24.103   7.947  99.968  1.00111.89           C
ATOM    977  O   ILE B 129      24.555   8.719 100.813  1.00111.89           O
ATOM    978  N   ALA B 130      23.393   6.857 100.313  1.00 34.65           N
ATOM    979  CA  ALA B 130      23.182   6.536 101.695  1.00 34.65           C
ATOM    980  CB  ALA B 130      22.331   5.267 101.883  1.00 34.65           C
ATOM    981  C   ALA B 130      24.518   6.288 102.324  1.00 34.65           C
ATOM    982  O   ALA B 130      24.751   6.670 103.469  1.00 34.65           O
ATOM    983  N   GLN B 131      25.428   5.621 101.590  1.00 84.92           N
ATOM    984  CA  GLN B 131      26.710   5.263 102.129  1.00 84.92           C
ATOM    985  CB  GLN B 131      27.494   4.323 101.197  1.00 84.92           C
ATOM    986  CG  GLN B 131      26.813   2.968 101.002  1.00 84.92           C
ATOM    987  CD  GLN B 131      26.743   2.287 102.361  0.00 84.92           C
ATOM    988  OE1 GLN B 131      26.212   2.842 103.322  0.00 84.92           O
ATOM    989  NE2 GLN B 131      27.298   1.048 102.449  1.00 84.92           N
ATOM    990  C   GLN B 131      27.582   6.457 102.403  1.00 84.92           C
ATOM    991  O   GLN B 131      28.166   6.564 103.480  1.00 84.92           O
ATOM    992  N   LYS B 132      27.688   7.397 101.444  1.00 66.11           N
ATOM    993  CA  LYS B 132      28.583   8.515 101.580  1.00 66.11           C
ATOM    994  CB  LYS B 132      28.656   9.357 100.293  1.00 66.11           C
ATOM    995  CG  LYS B 132      29.234   8.574  99.109  1.00 66.11           C
ATOM    996  CD  LYS B 132      29.012   9.233  97.745  1.00 66.11           C
ATOM    997  CE  LYS B 132      30.217  10.027  97.234  1.00 66.11           C
ATOM    998  NZ  LYS B 132      29.966  10.496  95.852  1.00 66.11           N
ATOM    999  C   LYS B 132      28.157   9.412 102.708  1.00 66.11           C
ATOM   1000  O   LYS B 132      28.989   9.883 103.482  1.00 66.11           O
ATOM   1001  N   SER B 133      26.845   9.694 102.806  1.00 53.94           N
ATOM   1002  CA  SER B 133      26.275  10.573 103.793  1.00 53.94           C
ATOM   1003  CB  SER B 133      24.865  11.054 103.405  1.00 53.94           C
ATOM   1004  OG  SER B 133      23.976   9.950 103.313  1.00 53.94           O
ATOM   1005  C   SER B 133      26.175   9.905 105.136  1.00 53.94           C
ATOM   1006  O   SER B 133      26.062  10.588 106.154  1.00 53.94           O
ATOM   1007  N   ASN B 134      26.254   8.559 105.176  1.00 65.06           N
ATOM   1008  CA  ASN B 134      26.095   7.802 106.389  1.00 65.06           C
ATOM   1009  CB  ASN B 134      27.102   8.191 107.486  1.00 65.06           C
ATOM   1010  CG  ASN B 134      28.480   7.739 107.022  1.00 65.06           C
ATOM   1011  OD1 ASN B 134      28.672   6.585 106.645  1.00 65.06           O
ATOM   1012  ND2 ASN B 134      29.465   8.677 107.037  1.00 65.06           N
ATOM   1013  C   ASN B 134      24.708   7.940 106.948  1.00 65.06           C
ATOM   1014  O   ASN B 134      24.531   8.229 108.131  1.00 65.06           O
ATOM   1015  N   LEU B 135      23.684   7.736 106.090  1.00111.00           N
ATOM   1016  CA  LEU B 135      22.303   7.759 106.490  1.00111.00           C
ATOM   1017  CB  LEU B 135      21.489   8.868 105.803  1.00111.00           C
ATOM   1018  CG  LEU B 135      21.869  10.285 106.277  1.00111.00           C
ATOM   1019  CD1 LEU B 135      21.556  10.458 107.771  1.00111.00           C
ATOM   1020  CD2 LEU B 135      23.319  10.653 105.925  1.00111.00           C
ATOM   1021  C   LEU B 135      21.687   6.440 106.115  1.00111.00           C
ATOM   1022  O   LEU B 135      22.388   5.490 105.764  1.00111.00           O
ATOM   1023  N   THR B 136      20.341   6.355 106.242  1.00 76.33           N
ATOM   1024  CA  THR B 136      19.549   5.202 105.899  1.00 76.33           C
ATOM   1025  CB  THR B 136      18.179   5.248 106.525  1.00 76.33           C
ATOM   1026  OG1 THR B 136      18.282   5.356 107.932  1.00 76.33           O
ATOM   1027  CG2 THR B 136      17.384   3.985 106.174  1.00 76.33           C
ATOM   1028  C   THR B 136      19.307   5.273 104.420  1.00 76.33           C
ATOM   1029  O   THR B 136      19.499   6.316 103.796  1.00 76.33           O
ATOM   1030  N   LYS B 137      18.914   4.136 103.816  1.00 98.41           N
ATOM   1031  CA  LYS B 137      18.558   4.088 102.429  1.00 98.41           C
ATOM   1032  CB  LYS B 137      18.293   2.653 101.941  1.00 98.41           C
ATOM   1033  CG  LYS B 137      18.048   2.550 100.436  1.00 98.41           C
ATOM   1034  CD  LYS B 137      18.101   1.114  99.911  0.00 98.41           C
ATOM   1035  CE  LYS B 137      17.853   0.993  98.406  0.00 98.41           C
ATOM   1036  NZ  LYS B 137      19.019   1.515  97.658  0.00 98.41           N
ATOM   1037  C   LYS B 137      17.293   4.875 102.265  1.00 98.41           C
ATOM   1038  O   LYS B 137      17.094   5.567 101.268  1.00 98.41           O
ATOM   1039  N   ALA B 138      16.398   4.775 103.266  1.00 43.87           N
ATOM   1040  CA  ALA B 138      15.115   5.415 103.230  1.00 43.87           C
ATOM   1041  CB  ALA B 138      14.264   5.104 104.473  1.00 43.87           C
ATOM   1042  C   ALA B 138      15.291   6.901 103.171  1.00 43.87           C
ATOM   1043  O   ALA B 138      14.519   7.586 102.504  1.00 43.87           O
ATOM   1044  N   GLN B 139      16.273   7.441 103.919  1.00 64.44           N
ATOM   1045  CA  GLN B 139      16.515   8.856 103.977  1.00 64.44           C
ATOM   1046  CB  GLN B 139      17.470   9.222 105.127  1.00 64.44           C
ATOM   1047  CG  GLN B 139      16.869   8.879 106.495  1.00 64.44           C
ATOM   1048  CD  GLN B 139      17.849   9.259 107.595  1.00 64.44           C
ATOM   1049  OE1 GLN B 139      17.476   9.897 108.580  1.00 64.44           O
ATOM   1050  NE2 GLN B 139      19.135   8.847 107.442  1.00 64.44           N
ATOM   1051  C   GLN B 139      17.083   9.363 102.686  1.00 64.44           C
ATOM   1052  O   GLN B 139      16.697  10.425 102.201  1.00 64.44           O
ATOM   1053  N   ALA B 140      18.017   8.608 102.082  1.00 37.17           N
ATOM   1054  CA  ALA B 140      18.619   9.063 100.866  1.00 37.17           C
ATOM   1055  CB  ALA B 140      19.656   8.070 100.318  1.00 37.17           C
ATOM   1056  C   ALA B 140      17.535   9.197  99.842  1.00 37.17           C
ATOM   1057  O   ALA B 140      17.441  10.212  99.153  1.00 37.17           O
ATOM   1058  N   GLU B 141      16.655   8.180  99.759  1.00 72.44           N
ATOM   1059  CA  GLU B 141      15.610   8.149  98.775  1.00 72.44           C
ATOM   1060  CB  GLU B 141      14.787   6.852  98.819  1.00 72.44           C
ATOM   1061  CG  GLU B 141      13.729   6.759  97.717  1.00 72.44           C
ATOM   1062  CD  GLU B 141      13.001   5.434  97.891  1.00 72.44           C
ATOM   1063  OE1 GLU B 141      13.221   4.775  98.942  1.00 72.44           O
ATOM   1064  OE2 GLU B 141      12.213   5.064  96.979  1.00 72.44           O
ATOM   1065  C   GLU B 141      14.650   9.278  98.997  1.00 72.44           C
ATOM   1066  O   GLU B 141      14.253   9.951  98.048  1.00 72.44           O
ATOM   1067  N   ALA B 142      14.257   9.516 100.264  1.00 32.52           N
ATOM   1068  CA  ALA B 142      13.298  10.538 100.579  1.00 32.52           C
ATOM   1069  CB  ALA B 142      12.951  10.590 102.078  1.00 32.52           C
ATOM   1070  C   ALA B 142      13.863  11.871 100.202  1.00 32.52           C
ATOM   1071  O   ALA B 142      13.158  12.730  99.673  1.00 32.52           O
ATOM   1072  N   ALA B 143      15.155  12.092 100.504  1.00 34.64           N
ATOM   1073  CA  ALA B 143      15.786  13.338 100.181  1.00 34.64           C
ATOM   1074  CB  ALA B 143      17.210  13.449 100.755  1.00 34.64           C
ATOM   1075  C   ALA B 143      15.887  13.491  98.694  1.00 34.64           C
ATOM   1076  O   ALA B 143      15.590  14.555  98.153  1.00 34.64           O
ATOM   1077  N   VAL B 144      16.301  12.418  97.992  1.00 38.09           N
ATOM   1078  CA  VAL B 144      16.503  12.495  96.573  1.00 38.09           C
ATOM   1079  CB  VAL B 144      17.026  11.214  95.989  1.00 38.09           C
ATOM   1080  CG1 VAL B 144      17.103  11.369  94.461  1.00 38.09           C
ATOM   1081  CG2 VAL B 144      18.373  10.884  96.655  1.00 38.09           C
ATOM   1082  C   VAL B 144      15.210  12.801  95.887  1.00 38.09           C
ATOM   1083  O   VAL B 144      15.147  13.706  95.056  1.00 38.09           O
ATOM   1084  N   ASN B 145      14.129  12.076  96.235  1.00 88.35           N
ATOM   1085  CA  ASN B 145      12.897  12.286  95.531  1.00 88.35           C
ATOM   1086  CB  ASN B 145      11.755  11.328  95.914  1.00 88.35           C
ATOM   1087  CG  ASN B 145      11.359  11.586  97.352  1.00 88.35           C
ATOM   1088  OD1 ASN B 145      11.923  10.996  98.267  1.00 88.35           O
ATOM   1089  ND2 ASN B 145      10.364  12.489  97.566  1.00 88.35           N
ATOM   1090  C   ASN B 145      12.417  13.683  95.762  1.00 88.35           C
ATOM   1091  O   ASN B 145      11.925  14.331  94.840  1.00 88.35           O
ATOM   1092  N   ALA B 146      12.559  14.196  96.998  1.00 24.93           N
ATOM   1093  CA  ALA B 146      12.076  15.515  97.298  1.00 24.93           C
ATOM   1094  CB  ALA B 146      12.320  15.914  98.763  1.00 24.93           C
ATOM   1095  C   ALA B 146      12.804  16.501  96.436  1.00 24.93           C
ATOM   1096  O   ALA B 146      12.206  17.417  95.875  1.00 24.93           O
ATOM   1097  N   PHE B 147      14.125  16.306  96.288  1.00109.62           N
ATOM   1098  CA  PHE B 147      14.989  17.165  95.527  1.00109.62           C
ATOM   1099  CB  PHE B 147      16.429  16.620  95.545  1.00109.62           C
ATOM   1100  CG  PHE B 147      17.193  17.169  94.390  1.00109.62           C
ATOM   1101  CD1 PHE B 147      17.839  18.378  94.459  1.00109.62           C
ATOM   1102  CD2 PHE B 147      17.265  16.445  93.222  1.00109.62           C
ATOM   1103  CE1 PHE B 147      18.538  18.855  93.374  1.00109.62           C
ATOM   1104  CE2 PHE B 147      17.962  16.917  92.135  1.00109.62           C
ATOM   1105  CZ  PHE B 147      18.602  18.129  92.210  1.00109.62           C
ATOM   1106  C   PHE B 147      14.557  17.234  94.092  1.00109.62           C
ATOM   1107  O   PHE B 147      14.498  18.319  93.512  1.00109.62           O
ATOM   1108  N   GLN B 148      14.266  16.076  93.470  1.00 78.87           N
ATOM   1109  CA  GLN B 148      13.907  16.052  92.078  1.00 78.87           C
ATOM   1110  CB  GLN B 148      13.792  14.627  91.508  1.00 78.87           C
ATOM   1111  CG  GLN B 148      15.133  13.896  91.403  1.00 78.87           C
ATOM   1112  CD  GLN B 148      15.893  14.441  90.198  1.00 78.87           C
ATOM   1113  OE1 GLN B 148      16.481  13.682  89.429  1.00 78.87           O
ATOM   1114  NE2 GLN B 148      15.895  15.791  90.029  1.00 78.87           N
ATOM   1115  C   GLN B 148      12.594  16.735  91.865  1.00 78.87           C
ATOM   1116  O   GLN B 148      12.425  17.478  90.899  1.00 78.87           O
ATOM   1117  N   ASP B 149      11.624  16.493  92.764  1.00 73.60           N
ATOM   1118  CA  ASP B 149      10.317  17.067  92.619  1.00 73.60           C
ATOM   1119  CB  ASP B 149       9.336  16.579  93.700  1.00 73.60           C
ATOM   1120  CG  ASP B 149       7.929  17.018  93.313  1.00 73.60           C
ATOM   1121  OD1 ASP B 149       7.790  17.752  92.299  1.00 73.60           O
ATOM   1122  OD2 ASP B 149       6.971  16.617  94.027  1.00 73.60           O
ATOM   1123  C   ASP B 149      10.409  18.561  92.733  1.00 73.60           C
ATOM   1124  O   ASP B 149       9.779  19.288  91.968  1.00 73.60           O
ATOM   1125  N   VAL B 150      11.205  19.068  93.694  1.00 98.34           N
ATOM   1126  CA  VAL B 150      11.279  20.491  93.893  1.00 98.34           C
ATOM   1127  CB  VAL B 150      12.061  20.888  95.112  1.00 98.34           C
ATOM   1128  CG1 VAL B 150      11.353  20.313  96.349  1.00 98.34           C
ATOM   1129  CG2 VAL B 150      13.512  20.424  94.955  1.00 98.34           C
ATOM   1130  C   VAL B 150      11.886  21.140  92.685  1.00 98.34           C
ATOM   1131  O   VAL B 150      11.459  22.209  92.257  1.00 98.34           O
ATOM   1132  N   PHE B 151      12.904  20.490  92.102  1.00170.34           N
ATOM   1133  CA  PHE B 151      13.620  20.924  90.935  1.00170.34           C
ATOM   1134  CB  PHE B 151      14.639  19.813  90.617  1.00170.34           C
ATOM   1135  CG  PHE B 151      15.291  19.937  89.291  1.00170.34           C
ATOM   1136  CD1 PHE B 151      14.716  19.331  88.198  1.00170.34           C
ATOM   1137  CD2 PHE B 151      16.472  20.622  89.145  1.00170.34           C
ATOM   1138  CE1 PHE B 151      15.304  19.415  86.961  1.00170.34           C
ATOM   1139  CE2 PHE B 151      17.064  20.707  87.910  1.00170.34           C
ATOM   1140  CZ  PHE B 151      16.482  20.104  86.820  1.00170.34           C
ATOM   1141  C   PHE B 151      12.654  21.068  89.793  1.00170.34           C
ATOM   1142  O   PHE B 151      12.617  22.104  89.128  1.00170.34           O
ATOM   1143  N   VAL B 152      11.824  20.034  89.554  1.00 97.89           N
ATOM   1144  CA  VAL B 152      10.904  20.055  88.451  1.00 97.89           C
ATOM   1145  CB  VAL B 152      10.180  18.756  88.233  1.00 97.89           C
ATOM   1146  CG1 VAL B 152       9.217  18.505  89.404  1.00 97.89           C
ATOM   1147  CG2 VAL B 152       9.480  18.824  86.866  1.00 97.89           C
ATOM   1148  C   VAL B 152       9.882  21.126  88.660  1.00 97.89           C
ATOM   1149  O   VAL B 152       9.481  21.806  87.716  1.00 97.89           O
ATOM   1150  N   GLU B 153       9.416  21.283  89.910  1.00 88.06           N
ATOM   1151  CA  GLU B 153       8.406  22.255  90.201  1.00 88.06           C
ATOM   1152  CB  GLU B 153       7.914  22.167  91.650  1.00 88.06           C
ATOM   1153  CG  GLU B 153       6.766  23.121  91.960  1.00 88.06           C
ATOM   1154  CD  GLU B 153       6.205  22.704  93.307  1.00 88.06           C
ATOM   1155  OE1 GLU B 153       5.952  21.482  93.482  1.00 88.06           O
ATOM   1156  OE2 GLU B 153       6.020  23.595  94.178  1.00 88.06           O
ATOM   1157  C   GLU B 153       8.950  23.628  89.978  1.00 88.06           C
ATOM   1158  O   GLU B 153       8.286  24.467  89.370  1.00 88.06           O
ATOM   1159  N   ALA B 154      10.188  23.881  90.446  1.00 37.58           N
ATOM   1160  CA  ALA B 154      10.766  25.187  90.330  1.00 37.58           C
ATOM   1161  CB  ALA B 154      12.170  25.272  90.951  1.00 37.58           C
ATOM   1162  C   ALA B 154      10.900  25.532  88.874  1.00 37.58           C
ATOM   1163  O   ALA B 154      10.556  26.635  88.456  1.00 37.58           O
ATOM   1164  N   LEU B 155      11.385  24.582  88.057  1.00146.08           N
ATOM   1165  CA  LEU B 155      11.595  24.828  86.658  1.00146.08           C
ATOM   1166  CB  LEU B 155      12.277  23.648  85.945  1.00146.08           C
ATOM   1167  CG  LEU B 155      13.716  23.391  86.431  1.00146.08           C
ATOM   1168  CD1 LEU B 155      14.360  22.211  85.690  1.00146.08           C
ATOM   1169  CD2 LEU B 155      14.563  24.669  86.354  1.00146.08           C
ATOM   1170  C   LEU B 155      10.281  25.074  85.973  1.00146.08           C
ATOM   1171  O   LEU B 155      10.161  25.963  85.129  1.00146.08           O
ATOM   1172  N   GLN B 156       9.244  24.295  86.330  1.00 90.87           N
ATOM   1173  CA  GLN B 156       7.967  24.418  85.685  1.00 90.87           C
ATOM   1174  CB  GLN B 156       6.936  23.398  86.197  1.00 90.87           C
ATOM   1175  CG  GLN B 156       5.573  23.504  85.508  1.00 90.87           C
ATOM   1176  CD  GLN B 156       4.664  22.442  86.109  1.00 90.87           C
ATOM   1177  OE1 GLN B 156       3.488  22.344  85.762  1.00 90.87           O
ATOM   1178  NE2 GLN B 156       5.221  21.621  87.040  1.00 90.87           N
ATOM   1179  C   GLN B 156       7.436  25.791  85.950  1.00 90.87           C
ATOM   1180  O   GLN B 156       6.746  26.369  85.110  1.00 90.87           O
ATOM   1181  N   SER B 157       7.731  26.319  87.152  1.00 84.06           N
ATOM   1182  CA  SER B 157       7.312  27.615  87.607  1.00 84.06           C
ATOM   1183  CB  SER B 157       7.640  27.841  89.092  1.00 84.06           C
ATOM   1184  OG  SER B 157       7.234  29.141  89.486  1.00 84.06           O
ATOM   1185  C   SER B 157       8.015  28.688  86.832  1.00 84.06           C
ATOM   1186  O   SER B 157       7.536  29.819  86.774  1.00 84.06           O
ATOM   1187  N   GLY B 158       9.164  28.376  86.201  1.00 33.24           N
ATOM   1188  CA  GLY B 158       9.863  29.398  85.473  1.00 33.24           C
ATOM   1189  C   GLY B 158      11.059  29.849  86.253  1.00 33.24           C
ATOM   1190  O   GLY B 158      11.708  30.827  85.882  1.00 33.24           O
ATOM   1191  N   GLU B 159      11.381  29.156  87.364  1.00 83.99           N
ATOM   1192  CA  GLU B 159      12.531  29.526  88.139  1.00 83.99           C
ATOM   1193  CB  GLU B 159      12.409  29.235  89.643  1.00 83.99           C
ATOM   1194  CG  GLU B 159      11.449  30.173  90.369  1.00 83.99           C
ATOM   1195  CD  GLU B 159      12.019  31.582  90.277  1.00 83.99           C
ATOM   1196  OE1 GLU B 159      13.145  31.729  89.731  1.00 83.99           O
ATOM   1197  OE2 GLU B 159      11.338  32.530  90.750  1.00 83.99           O
ATOM   1198  C   GLU B 159      13.711  28.750  87.656  1.00 83.99           C
ATOM   1199  O   GLU B 159      13.579  27.677  87.069  1.00 83.99           O
ATOM   1200  N   GLY B 160      14.916  29.304  87.887  1.00 30.35           N
ATOM   1201  CA  GLY B 160      16.111  28.618  87.501  1.00 30.35           C
ATOM   1202  C   GLY B 160      16.705  28.046  88.748  1.00 30.35           C
ATOM   1203  O   GLY B 160      16.781  28.710  89.783  1.00 30.35           O
ATOM   1204  N   LEU B 161      17.146  26.775  88.672  1.00106.20           N
ATOM   1205  CA  LEU B 161      17.748  26.147  89.811  1.00106.20           C
ATOM   1206  CB  LEU B 161      17.218  24.719  90.064  1.00106.20           C
ATOM   1207  CG  LEU B 161      17.817  23.995  91.290  1.00106.20           C
ATOM   1208  CD1 LEU B 161      19.282  23.579  91.075  1.00106.20           C
ATOM   1209  CD2 LEU B 161      17.620  24.822  92.570  1.00106.20           C
ATOM   1210  C   LEU B 161      19.216  26.081  89.533  1.00106.20           C
ATOM   1211  O   LEU B 161      19.640  25.492  88.541  1.00106.20           O
ATOM   1212  N   LYS B 162      20.038  26.695  90.408  1.00105.07           N
ATOM   1213  CA  LYS B 162      21.455  26.678  90.183  1.00105.07           C
ATOM   1214  CB  LYS B 162      22.065  28.088  90.073  1.00105.07           C
ATOM   1215  CG  LYS B 162      23.577  28.098  89.836  1.00105.07           C
ATOM   1216  CD  LYS B 162      24.102  29.439  89.320  1.00105.07           C
ATOM   1217  CE  LYS B 162      23.743  30.628  90.212  1.00105.07           C
ATOM   1218  NZ  LYS B 162      24.293  31.874  89.632  1.00105.07           N
ATOM   1219  C   LYS B 162      22.098  25.980  91.336  1.00105.07           C
ATOM   1220  O   LYS B 162      21.870  26.333  92.492  1.00105.07           O
ATOM   1221  N   LEU B 163      22.920  24.951  91.038  1.00 59.68           N
ATOM   1222  CA  LEU B 163      23.580  24.209  92.073  1.00 59.68           C
ATOM   1223  CB  LEU B 163      23.251  22.708  92.040  1.00 59.68           C
ATOM   1224  CG  LEU B 163      21.749  22.394  92.178  1.00 59.68           C
ATOM   1225  CD1 LEU B 163      21.497  20.880  92.141  1.00 59.68           C
ATOM   1226  CD2 LEU B 163      21.132  23.068  93.410  1.00 59.68           C
ATOM   1227  C   LEU B 163      25.052  24.336  91.858  1.00 59.68           C
ATOM   1228  O   LEU B 163      25.593  23.868  90.857  1.00 59.68           O
ATOM   1229  N   THR B 164      25.756  24.947  92.825  1.00 35.05           N
ATOM   1230  CA  THR B 164      27.162  25.139  92.647  1.00 35.05           C
ATOM   1231  CB  THR B 164      27.808  25.908  93.761  1.00 35.05           C
ATOM   1232  OG1 THR B 164      27.209  27.189  93.882  1.00 35.05           O
ATOM   1233  CG2 THR B 164      29.309  26.050  93.455  1.00 35.05           C
ATOM   1234  C   THR B 164      27.811  23.797  92.580  1.00 35.05           C
ATOM   1235  O   THR B 164      27.557  22.920  93.404  1.00 35.05           O
ATOM   1236  N   GLY B 165      28.652  23.602  91.549  1.00 66.83           N
ATOM   1237  CA  GLY B 165      29.409  22.397  91.415  1.00 66.83           C
ATOM   1238  C   GLY B 165      28.734  21.443  90.470  1.00 66.83           C
ATOM   1239  O   GLY B 165      29.402  20.561  89.939  1.00 66.83           O
ATOM   1240  N   LEU B 166      27.385  21.423  90.382  1.00216.49           N
ATOM   1241  CA  LEU B 166      26.764  20.614  89.356  1.00216.49           C
ATOM   1242  CB  LEU B 166      25.435  20.004  89.819  1.00216.49           C
ATOM   1243  CG  LEU B 166      25.636  18.957  90.921  1.00216.49           C
ATOM   1244  CD1 LEU B 166      26.446  17.765  90.384  1.00216.49           C
ATOM   1245  CD2 LEU B 166      26.243  19.582  92.190  1.00216.49           C
ATOM   1246  C   LEU B 166      26.489  21.370  88.084  1.00216.49           C
ATOM   1247  O   LEU B 166      26.955  21.016  87.001  1.00216.49           O
ATOM   1248  N   PHE B 167      25.674  22.442  88.237  1.00196.91           N
ATOM   1249  CA  PHE B 167      25.252  23.410  87.257  1.00196.91           C
ATOM   1250  CB  PHE B 167      25.614  23.189  85.822  1.00196.91           C
ATOM   1251  CG  PHE B 167      25.716  24.567  85.238  1.00196.91           C
ATOM   1252  CD1 PHE B 167      26.802  25.352  85.554  1.00196.91           C
ATOM   1253  CD2 PHE B 167      24.777  25.096  84.384  1.00196.91           C
ATOM   1254  CE1 PHE B 167      26.952  26.622  85.050  1.00196.91           C
ATOM   1255  CE2 PHE B 167      24.915  26.366  83.874  1.00196.91           C
ATOM   1256  CZ  PHE B 167      26.001  27.137  84.205  1.00196.91           C
ATOM   1257  C   PHE B 167      23.776  23.701  87.424  1.00196.91           C
ATOM   1258  O   PHE B 167      23.261  23.580  88.534  1.00196.91           O
ATOM   1259  N   SER B 168      23.036  24.104  86.353  1.00 61.73           N
ATOM   1260  CA  SER B 168      21.686  24.557  86.601  1.00 61.73           C
ATOM   1261  CB  SER B 168      21.579  26.092  86.631  1.00 61.73           C
ATOM   1262  OG  SER B 168      21.978  26.630  85.378  1.00 61.73           O
ATOM   1263  C   SER B 168      20.662  24.062  85.612  1.00 61.73           C
ATOM   1264  O   SER B 168      20.983  23.544  84.541  1.00 61.73           O
ATOM   1265  N   ALA B 169      19.365  24.213  85.993  1.00 52.14           N
ATOM   1266  CA  ALA B 169      18.255  23.810  85.167  1.00 52.14           C
ATOM   1267  CB  ALA B 169      17.411  22.683  85.760  1.00 52.14           C
ATOM   1268  C   ALA B 169      17.327  24.974  84.986  1.00 52.14           C
ATOM   1269  O   ALA B 169      17.068  25.731  85.923  1.00 52.14           O
ATOM   1270  N   GLU B 170      16.792  25.125  83.751  1.00 75.83           N
ATOM   1271  CA  GLU B 170      15.914  26.218  83.429  1.00 75.83           C
ATOM   1272  CB  GLU B 170      16.616  27.395  82.737  1.00 75.83           C
ATOM   1273  CG  GLU B 170      17.616  28.152  83.599  1.00 75.83           C
ATOM   1274  CD  GLU B 170      18.217  29.249  82.735  1.00 75.83           C
ATOM   1275  OE1 GLU B 170      19.230  28.965  82.040  1.00 75.83           O
ATOM   1276  OE2 GLU B 170      17.667  30.383  82.752  1.00 75.83           O
ATOM   1277  C   GLU B 170      14.917  25.769  82.405  1.00 75.83           C
ATOM   1278  O   GLU B 170      15.024  24.692  81.820  1.00 75.83           O
ATOM   1279  N   ARG B 171      13.907  26.631  82.165  1.00116.16           N
ATOM   1280  CA  ARG B 171      12.902  26.382  81.171  1.00116.16           C
ATOM   1281  CB  ARG B 171      11.496  26.835  81.597  1.00116.16           C
ATOM   1282  CG  ARG B 171      11.409  28.343  81.850  1.00116.16           C
ATOM   1283  CD  ARG B 171      12.143  28.796  83.113  1.00116.16           C
ATOM   1284  NE  ARG B 171      12.005  30.277  83.214  1.00116.16           N
ATOM   1285  CZ  ARG B 171      12.945  31.093  82.652  1.00116.16           C
ATOM   1286  NH1 ARG B 171      14.008  30.553  81.986  1.00116.16           N
ATOM   1287  NH2 ARG B 171      12.827  32.448  82.759  1.00116.16           N
ATOM   1288  C   ARG B 171      13.269  27.207  79.977  1.00116.16           C
ATOM   1289  O   ARG B 171      13.705  28.348  80.118  1.00116.16           O
ATOM   1290  N   VAL B 172      13.117  26.644  78.760  1.00 46.19           N
ATOM   1291  CA  VAL B 172      13.455  27.388  77.578  1.00 46.19           C
ATOM   1292  CB  VAL B 172      14.622  26.807  76.845  1.00 46.19           C
ATOM   1293  CG1 VAL B 172      14.907  27.651  75.590  1.00 46.19           C
ATOM   1294  CG2 VAL B 172      15.793  26.739  77.836  1.00 46.19           C
ATOM   1295  C   VAL B 172      12.282  27.385  76.645  1.00 46.19           C
ATOM   1296  O   VAL B 172      11.434  26.494  76.685  1.00 46.19           O
ATOM   1297  N   LYS B 173      12.197  28.427  75.791  1.00 52.91           N
ATOM   1298  CA  LYS B 173      11.135  28.544  74.831  1.00 52.91           C
ATOM   1299  CB  LYS B 173      10.861  29.999  74.411  1.00 52.91           C
ATOM   1300  CG  LYS B 173      10.405  30.902  75.558  1.00 52.91           C
ATOM   1301  CD  LYS B 173      10.487  32.393  75.221  1.00 52.91           C
ATOM   1302  CE  LYS B 173      10.033  33.308  76.361  1.00 52.91           C
ATOM   1303  NZ  LYS B 173      10.239  34.726  75.987  1.00 52.91           N
ATOM   1304  C   LYS B 173      11.546  27.809  73.591  1.00 52.91           C
ATOM   1305  O   LYS B 173      12.729  27.741  73.259  1.00 52.91           O
ATOM   1306  N   ARG B 174      10.573  27.220  72.866  1.00159.46           N
ATOM   1307  CA  ARG B 174      10.941  26.543  71.657  1.00159.46           C
ATOM   1308  CB  ARG B 174      11.115  25.021  71.795  1.00159.46           C
ATOM   1309  CG  ARG B 174       9.877  24.285  72.309  1.00159.46           C
ATOM   1310  CD  ARG B 174      10.102  23.696  73.700  1.00159.46           C
ATOM   1311  NE  ARG B 174      11.197  22.698  73.555  1.00159.46           N
ATOM   1312  CZ  ARG B 174      12.328  22.794  74.314  1.00159.46           C
ATOM   1313  NH1 ARG B 174      12.463  23.808  75.216  1.00159.46           N
ATOM   1314  NH2 ARG B 174      13.326  21.875  74.169  1.00159.46           N
ATOM   1315  C   ARG B 174       9.904  26.772  70.609  1.00159.46           C
ATOM   1316  O   ARG B 174       8.730  26.999  70.899  1.00159.46           O
ATOM   1317  N   ALA B 175      10.353  26.724  69.339  1.00 36.97           N
ATOM   1318  CA  ALA B 175       9.511  26.899  68.192  1.00 36.97           C
ATOM   1319  CB  ALA B 175      10.274  27.332  66.928  1.00 36.97           C
ATOM   1320  C   ALA B 175       8.852  25.589  67.891  1.00 36.97           C
ATOM   1321  O   ALA B 175       9.226  24.551  68.434  1.00 36.97           O
ATOM   1322  N   GLU B 176       7.833  25.615  67.009  1.00 39.52           N
ATOM   1323  CA  GLU B 176       7.105  24.430  66.644  1.00 39.52           C
ATOM   1324  CB  GLU B 176       5.939  24.705  65.680  1.00 39.52           C
ATOM   1325  CG  GLU B 176       4.807  25.525  66.302  1.00 39.52           C
ATOM   1326  CD  GLU B 176       3.731  25.723  65.244  1.00 39.52           C
ATOM   1327  OE1 GLU B 176       3.920  25.223  64.103  1.00 39.52           O
ATOM   1328  OE2 GLU B 176       2.703  26.378  65.564  1.00 39.52           O
ATOM   1329  C   GLU B 176       8.042  23.481  65.959  1.00 39.52           C
ATOM   1330  O   GLU B 176       8.979  23.901  65.283  1.00 39.52           O
ATOM   1331  N   ARG B 177       7.816  22.161  66.142  1.00204.85           N
ATOM   1332  CA  ARG B 177       8.677  21.168  65.559  1.00204.85           C
ATOM   1333  CB  ARG B 177       9.817  20.720  66.492  1.00204.85           C
ATOM   1334  CG  ARG B 177      10.835  21.816  66.799  1.00204.85           C
ATOM   1335  CD  ARG B 177      11.990  21.365  67.699  1.00204.85           C
ATOM   1336  NE  ARG B 177      11.453  21.167  69.075  1.00204.85           N
ATOM   1337  CZ  ARG B 177      10.902  19.973  69.438  1.00204.85           C
ATOM   1338  NH1 ARG B 177      10.815  18.955  68.531  1.00204.85           N
ATOM   1339  NH2 ARG B 177      10.436  19.796  70.708  1.00204.85           N
ATOM   1340  C   ARG B 177       7.872  19.938  65.291  1.00204.85           C
ATOM   1341  O   ARG B 177       6.662  19.904  65.500  1.00204.85           O
ATOM   1342  N   THR B 178       8.539  18.884  64.783  1.00100.15           N
ATOM   1343  CA  THR B 178       7.868  17.642  64.542  1.00100.15           C
ATOM   1344  CB  THR B 178       8.158  17.045  63.197  1.00100.15           C
ATOM   1345  OG1 THR B 178       7.330  15.912  62.977  1.00100.15           O
ATOM   1346  CG2 THR B 178       9.641  16.641  63.146  1.00100.15           C
ATOM   1347  C   THR B 178       8.381  16.694  65.572  1.00100.15           C
ATOM   1348  O   THR B 178       9.540  16.769  65.977  1.00100.15           O
ATOM   1349  N   GLY B 179       7.512  15.784  66.047  1.00 27.41           N
ATOM   1350  CA  GLY B 179       7.935  14.860  67.056  1.00 27.41           C
ATOM   1351  C   GLY B 179       6.910  13.786  67.115  1.00 27.41           C
ATOM   1352  O   GLY B 179       6.049  13.689  66.245  1.00 27.41           O
ATOM   1353  N   ARG B 180       6.994  12.918  68.138  1.00101.06           N
ATOM   1354  CA  ARG B 180       6.009  11.885  68.214  1.00101.06           C
ATOM   1355  CB  ARG B 180       6.382  10.641  67.391  1.00101.06           C
ATOM   1356  CG  ARG B 180       7.667   9.954  67.852  1.00101.06           C
ATOM   1357  CD  ARG B 180       8.367   9.171  66.739  1.00101.06           C
ATOM   1358  NE  ARG B 180       7.343   8.324  66.066  1.00101.06           N
ATOM   1359  CZ  ARG B 180       7.081   7.067  66.526  1.00101.06           C
ATOM   1360  NH1 ARG B 180       7.747   6.590  67.618  1.00101.06           N
ATOM   1361  NH2 ARG B 180       6.158   6.287  65.892  1.00101.06           N
ATOM   1362  C   ARG B 180       5.864  11.482  69.641  1.00101.06           C
ATOM   1363  O   ARG B 180       6.759  11.695  70.457  1.00101.06           O
ATOM   1364  N   ASN B 181       4.693  10.910  69.980  1.00 86.58           N
ATOM   1365  CA  ASN B 181       4.484  10.409  71.308  1.00 86.58           C
ATOM   1366  CB  ASN B 181       3.012  10.458  71.771  1.00 86.58           C
ATOM   1367  CG  ASN B 181       2.853   9.885  73.181  1.00 86.58           C
ATOM   1368  OD1 ASN B 181       2.626  10.620  74.140  1.00 86.58           O
ATOM   1369  ND2 ASN B 181       2.947   8.533  73.313  1.00 86.58           N
ATOM   1370  C   ASN B 181       4.900   8.978  71.268  1.00 86.58           C
ATOM   1371  O   ASN B 181       4.283   8.138  70.615  1.00 86.58           O
ATOM   1372  N   PRO B 182       5.951   8.698  71.975  1.00 85.87           N
ATOM   1373  CA  PRO B 182       6.538   7.394  71.951  1.00 85.87           C
ATOM   1374  CD  PRO B 182       6.259   9.417  73.200  1.00 85.87           C
ATOM   1375  CB  PRO B 182       7.615   7.418  73.032  1.00 85.87           C
ATOM   1376  CG  PRO B 182       7.053   8.419  74.058  1.00 85.87           C
ATOM   1377  C   PRO B 182       5.567   6.285  72.185  1.00 85.87           C
ATOM   1378  O   PRO B 182       5.587   5.316  71.427  1.00 85.87           O
ATOM   1379  N   ARG B 183       4.740   6.353  73.242  1.00172.30           N
ATOM   1380  CA  ARG B 183       3.952   5.178  73.428  1.00172.30           C
ATOM   1381  CB  ARG B 183       3.128   5.230  74.726  1.00172.30           C
ATOM   1382  CG  ARG B 183       3.938   5.510  75.996  1.00172.30           C
ATOM   1383  CD  ARG B 183       5.021   4.477  76.310  1.00172.30           C
ATOM   1384  NE  ARG B 183       6.305   5.006  75.769  1.00172.30           N
ATOM   1385  CZ  ARG B 183       7.443   4.936  76.519  1.00172.30           C
ATOM   1386  NH1 ARG B 183       7.406   4.381  77.766  1.00172.30           N
ATOM   1387  NH2 ARG B 183       8.619   5.424  76.025  1.00172.30           N
ATOM   1388  C   ARG B 183       2.958   4.994  72.319  1.00172.30           C
ATOM   1389  O   ARG B 183       3.113   4.140  71.448  1.00172.30           O
ATOM   1390  N   THR B 184       1.883   5.808  72.388  1.00139.58           N
ATOM   1391  CA  THR B 184       0.733   5.790  71.523  1.00139.58           C
ATOM   1392  CB  THR B 184      -0.507   6.193  72.243  1.00139.58           C
ATOM   1393  OG1 THR B 184      -0.453   7.584  72.526  1.00139.58           O
ATOM   1394  CG2 THR B 184      -0.587   5.399  73.556  1.00139.58           C
ATOM   1395  C   THR B 184       0.767   6.753  70.403  1.00139.58           C
ATOM   1396  O   THR B 184       0.233   6.503  69.323  1.00139.58           O
ATOM   1397  N   GLY B 185       1.425   7.884  70.671  1.00143.12           N
ATOM   1398  CA  GLY B 185       1.114   9.100  69.991  1.00143.12           C
ATOM   1399  C   GLY B 185       1.168   9.075  68.511  1.00143.12           C
ATOM   1400  O   GLY B 185       0.259   9.630  67.899  1.00143.12           O
ATOM   1401  N   GLU B 186       2.202   8.464  67.904  1.00166.57           N
ATOM   1402  CA  GLU B 186       2.367   8.551  66.481  1.00166.57           C
ATOM   1403  CB  GLU B 186       1.080   8.365  65.649  1.00166.57           C
ATOM   1404  CG  GLU B 186       1.261   8.461  64.136  0.00166.57           C
ATOM   1405  CD  GLU B 186      -0.113   8.251  63.516  0.00166.57           C
ATOM   1406  OE1 GLU B 186      -0.858   7.370  64.021  0.00166.57           O
ATOM   1407  OE2 GLU B 186      -0.440   8.976  62.538  0.00166.57           O
ATOM   1408  C   GLU B 186       2.966   9.907  66.248  1.00166.57           C
ATOM   1409  O   GLU B 186       3.196  10.644  67.208  1.00166.57           O
ATOM   1410  N   THR B 187       3.260  10.272  64.980  1.00126.49           N
ATOM   1411  CA  THR B 187       3.921  11.520  64.710  1.00126.49           C
ATOM   1412  CB  THR B 187       4.354  11.662  63.281  1.00126.49           C
ATOM   1413  OG1 THR B 187       5.145  12.831  63.122  1.00126.49           O
ATOM   1414  CG2 THR B 187       3.101  11.735  62.390  1.00126.49           C
ATOM   1415  C   THR B 187       2.996  12.648  65.030  1.00126.49           C
ATOM   1416  O   THR B 187       1.778  12.498  64.973  1.00126.49           O
ATOM   1417  N   ILE B 188       3.567  13.810  65.422  1.00149.55           N
ATOM   1418  CA  ILE B 188       2.740  14.923  65.779  1.00149.55           C
ATOM   1419  CB  ILE B 188       2.464  14.922  67.259  1.00149.55           C
ATOM   1420  CG1 ILE B 188       1.164  15.655  67.632  1.00149.55           C
ATOM   1421  CG2 ILE B 188       3.718  15.478  67.952  1.00149.55           C
ATOM   1422  CD1 ILE B 188       1.169  17.153  67.374  1.00149.55           C
ATOM   1423  C   ILE B 188       3.485  16.183  65.419  1.00149.55           C
ATOM   1424  O   ILE B 188       4.715  16.212  65.438  1.00149.55           O
ATOM   1425  N   LYS B 189       2.761  17.261  65.044  1.00158.51           N
ATOM   1426  CA  LYS B 189       3.422  18.508  64.786  1.00158.51           C
ATOM   1427  CB  LYS B 189       2.927  19.242  63.521  1.00158.51           C
ATOM   1428  CG  LYS B 189       1.437  19.593  63.468  1.00158.51           C
ATOM   1429  CD  LYS B 189       1.035  20.845  64.247  1.00158.51           C
ATOM   1430  CE  LYS B 189      -0.409  21.268  63.975  1.00158.51           C
ATOM   1431  NZ  LYS B 189      -0.595  21.516  62.526  1.00158.51           N
ATOM   1432  C   LYS B 189       3.196  19.324  66.005  1.00158.51           C
ATOM   1433  O   LYS B 189       2.067  19.553  66.433  1.00158.51           O
ATOM   1434  N   ILE B 190       4.295  19.802  66.595  1.00124.91           N
ATOM   1435  CA  ILE B 190       4.197  20.411  67.876  1.00124.91           C
ATOM   1436  CB  ILE B 190       5.340  20.020  68.770  1.00124.91           C
ATOM   1437  CG1 ILE B 190       5.099  20.478  70.211  1.00124.91           C
ATOM   1438  CG2 ILE B 190       6.640  20.575  68.165  1.00124.91           C
ATOM   1439  CD1 ILE B 190       6.164  19.963  71.178  1.00124.91           C
ATOM   1440  C   ILE B 190       4.240  21.895  67.746  1.00124.91           C
ATOM   1441  O   ILE B 190       5.034  22.477  67.011  1.00124.91           O
ATOM   1442  N   PRO B 191       3.323  22.490  68.458  1.00 67.55           N
ATOM   1443  CA  PRO B 191       3.269  23.921  68.537  1.00 67.55           C
ATOM   1444  CD  PRO B 191       2.000  21.893  68.559  1.00 67.55           C
ATOM   1445  CB  PRO B 191       1.874  24.262  69.055  1.00 67.55           C
ATOM   1446  CG  PRO B 191       1.015  23.072  68.596  1.00 67.55           C
ATOM   1447  C   PRO B 191       4.366  24.365  69.453  1.00 67.55           C
ATOM   1448  O   PRO B 191       4.953  23.521  70.126  1.00 67.55           O
ATOM   1449  N   ALA B 192       4.668  25.676  69.495  1.00 38.30           N
ATOM   1450  CA  ALA B 192       5.729  26.153  70.338  1.00 38.30           C
ATOM   1451  CB  ALA B 192       5.955  27.671  70.242  1.00 38.30           C
ATOM   1452  C   ALA B 192       5.393  25.828  71.762  1.00 38.30           C
ATOM   1453  O   ALA B 192       4.223  25.750  72.134  1.00 38.30           O
ATOM   1454  N   SER B 193       6.433  25.605  72.597  1.00 91.46           N
ATOM   1455  CA  SER B 193       6.208  25.240  73.970  1.00 91.46           C
ATOM   1456  CB  SER B 193       5.914  23.735  74.140  1.00 91.46           C
ATOM   1457  OG  SER B 193       5.510  23.442  75.470  1.00 91.46           O
ATOM   1458  C   SER B 193       7.455  25.564  74.739  1.00 91.46           C
ATOM   1459  O   SER B 193       8.316  26.294  74.255  1.00 91.46           O
ATOM   1460  N   TYR B 194       7.561  25.046  75.983  1.00 56.19           N
ATOM   1461  CA  TYR B 194       8.697  25.277  76.834  1.00 56.19           C
ATOM   1462  CB  TYR B 194       8.335  25.904  78.192  1.00 56.19           C
ATOM   1463  CG  TYR B 194       7.736  27.245  77.949  1.00 56.19           C
ATOM   1464  CD1 TYR B 194       6.406  27.364  77.618  1.00 56.19           C
ATOM   1465  CD2 TYR B 194       8.502  28.382  78.060  1.00 56.19           C
ATOM   1466  CE1 TYR B 194       5.849  28.601  77.396  1.00 56.19           C
ATOM   1467  CE2 TYR B 194       7.951  29.621  77.839  1.00 56.19           C
ATOM   1468  CZ  TYR B 194       6.622  29.732  77.508  1.00 56.19           C
ATOM   1469  OH  TYR B 194       6.054  31.003  77.282  1.00 56.19           O
ATOM   1470  C   TYR B 194       9.294  23.938  77.151  1.00 56.19           C
ATOM   1471  O   TYR B 194       8.580  22.941  77.260  1.00 56.19           O
ATOM   1472  N   GLY B 195      10.636  23.881  77.297  1.00 33.04           N
ATOM   1473  CA  GLY B 195      11.274  22.632  77.607  1.00 33.04           C
ATOM   1474  C   GLY B 195      12.309  22.889  78.655  1.00 33.04           C
ATOM   1475  O   GLY B 195      12.807  24.005  78.791  1.00 33.04           O
ATOM   1476  N   VAL B 196      12.661  21.847  79.434  1.00 52.43           N
ATOM   1477  CA  VAL B 196      13.648  22.035  80.455  1.00 52.43           C
ATOM   1478  CB  VAL B 196      13.481  21.127  81.630  1.00 52.43           C
ATOM   1479  CG1 VAL B 196      14.695  21.285  82.563  1.00 52.43           C
ATOM   1480  CG2 VAL B 196      12.151  21.510  82.295  1.00 52.43           C
ATOM   1481  C   VAL B 196      14.998  21.832  79.857  1.00 52.43           C
ATOM   1482  O   VAL B 196      15.166  21.043  78.929  1.00 52.43           O
ATOM   1483  N   ARG B 197      15.997  22.591  80.354  1.00115.47           N
ATOM   1484  CA  ARG B 197      17.329  22.455  79.846  1.00115.47           C
ATOM   1485  CB  ARG B 197      17.819  23.628  78.978  1.00115.47           C
ATOM   1486  CG  ARG B 197      17.079  23.806  77.653  1.00115.47           C
ATOM   1487  CD  ARG B 197      17.903  24.580  76.622  1.00115.47           C
ATOM   1488  NE  ARG B 197      18.440  25.795  77.300  1.00115.47           N
ATOM   1489  CZ  ARG B 197      19.159  26.717  76.595  1.00115.47           C
ATOM   1490  NH1 ARG B 197      19.394  26.526  75.264  1.00115.47           N
ATOM   1491  NH2 ARG B 197      19.636  27.833  77.220  1.00115.47           N
ATOM   1492  C   ARG B 197      18.267  22.407  81.002  1.00115.47           C
ATOM   1493  O   ARG B 197      18.038  23.026  82.042  1.00115.47           O
ATOM   1494  N   ILE B 198      19.363  21.647  80.838  1.00 48.99           N
ATOM   1495  CA  ILE B 198      20.341  21.580  81.875  1.00 48.99           C
ATOM   1496  CB  ILE B 198      20.586  20.197  82.407  1.00 48.99           C
ATOM   1497  CG1 ILE B 198      19.307  19.632  83.050  1.00 48.99           C
ATOM   1498  CG2 ILE B 198      21.782  20.271  83.374  1.00 48.99           C
ATOM   1499  CD1 ILE B 198      19.401  18.147  83.403  1.00 48.99           C
ATOM   1500  C   ILE B 198      21.613  22.070  81.292  1.00 48.99           C
ATOM   1501  O   ILE B 198      21.959  21.768  80.153  1.00 48.99           O
ATOM   1502  N   SER B 199      22.321  22.908  82.056  1.00112.62           N
ATOM   1503  CA  SER B 199      23.600  23.327  81.601  1.00112.62           C
ATOM   1504  CB  SER B 199      23.755  24.851  81.633  1.00112.62           C
ATOM   1505  OG  SER B 199      25.028  25.221  81.137  1.00112.62           O
ATOM   1506  C   SER B 199      24.487  22.679  82.597  1.00112.62           C
ATOM   1507  O   SER B 199      24.074  22.526  83.741  1.00112.62           O
ATOM   1508  N   ALA B 200      25.663  22.176  82.176  1.00 46.77           N
ATOM   1509  CA  ALA B 200      26.556  21.538  83.103  1.00 46.77           C
ATOM   1510  CB  ALA B 200      27.387  20.405  82.476  1.00 46.77           C
ATOM   1511  C   ALA B 200      27.509  22.569  83.617  1.00 46.77           C
ATOM   1512  O   ALA B 200      27.790  23.558  82.944  1.00 46.77           O
ATOM   1513  N   GLY B 201      28.053  22.344  84.828  1.00 32.40           N
ATOM   1514  CA  GLY B 201      28.914  23.310  85.438  1.00 32.40           C
ATOM   1515  C   GLY B 201      30.276  23.070  84.898  1.00 32.40           C
ATOM   1516  O   GLY B 201      30.515  22.070  84.226  1.00 32.40           O
ATOM   1517  N   SER B 202      31.212  23.985  85.205  1.00 61.98           N
ATOM   1518  CA  SER B 202      32.550  23.862  84.714  1.00 61.98           C
ATOM   1519  CB  SER B 202      33.449  25.046  85.110  1.00 61.98           C
ATOM   1520  OG  SER B 202      34.758  24.857  84.592  1.00 61.98           O
ATOM   1521  C   SER B 202      33.166  22.629  85.287  1.00 61.98           C
ATOM   1522  O   SER B 202      33.907  21.923  84.607  1.00 61.98           O
ATOM   1523  N   LEU B 203      32.868  22.331  86.564  1.00 36.49           N
ATOM   1524  CA  LEU B 203      33.476  21.203  87.205  1.00 36.49           C
ATOM   1525  CB  LEU B 203      33.078  21.083  88.687  1.00 36.49           C
ATOM   1526  CG  LEU B 203      33.729  19.890  89.411  1.00 36.49           C
ATOM   1527  CD1 LEU B 203      35.257  20.048  89.478  0.00 36.49           C
ATOM   1528  CD2 LEU B 203      33.094  19.659  90.791  0.00 36.49           C
ATOM   1529  C   LEU B 203      33.042  19.952  86.505  1.00 36.49           C
ATOM   1530  O   LEU B 203      33.862  19.083  86.210  1.00 36.49           O
ATOM   1531  N   LEU B 204      31.736  19.839  86.197  1.00147.04           N
ATOM   1532  CA  LEU B 204      31.234  18.651  85.568  1.00147.04           C
ATOM   1533  CB  LEU B 204      29.709  18.648  85.361  1.00147.04           C
ATOM   1534  CG  LEU B 204      28.885  18.669  86.661  1.00147.04           C
ATOM   1535  CD1 LEU B 204      27.402  18.385  86.370  1.00147.04           C
ATOM   1536  CD2 LEU B 204      29.470  17.731  87.725  1.00147.04           C
ATOM   1537  C   LEU B 204      31.844  18.514  84.206  1.00147.04           C
ATOM   1538  O   LEU B 204      32.216  17.417  83.792  1.00147.04           O
ATOM   1539  N   LYS B 205      31.952  19.635  83.470  1.00107.06           N
ATOM   1540  CA  LYS B 205      32.452  19.615  82.124  1.00107.06           C
ATOM   1541  CB  LYS B 205      32.421  21.008  81.471  1.00107.06           C
ATOM   1542  CG  LYS B 205      31.017  21.610  81.379  1.00107.06           C
ATOM   1543  CD  LYS B 205      30.043  20.808  80.516  1.00107.06           C
ATOM   1544  CE  LYS B 205      30.008  21.257  79.054  1.00107.06           C
ATOM   1545  NZ  LYS B 205      29.041  20.433  78.293  1.00107.06           N
ATOM   1546  C   LYS B 205      33.880  19.163  82.121  1.00107.06           C
ATOM   1547  O   LYS B 205      34.285  18.349  81.292  1.00107.06           O
ATOM   1548  N   LYS B 206      34.682  19.689  83.063  1.00108.11           N
ATOM   1549  CA  LYS B 206      36.084  19.391  83.121  1.00108.11           C
ATOM   1550  CB  LYS B 206      36.825  20.244  84.166  1.00108.11           C
ATOM   1551  CG  LYS B 206      36.383  19.989  85.607  1.00108.11           C
ATOM   1552  CD  LYS B 206      37.222  20.745  86.639  1.00108.11           C
ATOM   1553  CE  LYS B 206      38.710  20.396  86.601  1.00108.11           C
ATOM   1554  NZ  LYS B 206      39.463  21.303  87.496  1.00108.11           N
ATOM   1555  C   LYS B 206      36.291  17.946  83.444  1.00108.11           C
ATOM   1556  O   LYS B 206      37.208  17.314  82.921  1.00108.11           O
ATOM   1557  N   ALA B 207      35.447  17.386  84.329  1.00 27.81           N
ATOM   1558  CA  ALA B 207      35.600  16.021  84.738  1.00 27.81           C
ATOM   1559  CB  ALA B 207      34.570  15.616  85.801  1.00 27.81           C
ATOM   1560  C   ALA B 207      35.417  15.120  83.555  1.00 27.81           C
ATOM   1561  O   ALA B 207      36.172  14.166  83.370  1.00 27.81           O
ATOM   1562  N   VAL B 208      34.399  15.399  82.719  1.00 44.49           N
ATOM   1563  CA  VAL B 208      34.123  14.577  81.574  1.00 44.49           C
ATOM   1564  CB  VAL B 208      32.875  14.978  80.854  1.00 44.49           C
ATOM   1565  CG1 VAL B 208      32.765  14.152  79.562  1.00 44.49           C
ATOM   1566  CG2 VAL B 208      31.695  14.779  81.818  1.00 44.49           C
ATOM   1567  C   VAL B 208      35.256  14.662  80.602  1.00 44.49           C
ATOM   1568  O   VAL B 208      35.676  13.651  80.040  1.00 44.49           O
ATOM   1569  N   THR B 209      35.763  15.878  80.333  1.00114.94           N
ATOM   1570  CA  THR B 209      36.890  15.948  79.450  1.00114.94           C
ATOM   1571  CB  THR B 209      36.556  16.426  78.070  1.00114.94           C
ATOM   1572  OG1 THR B 209      35.959  17.713  78.121  1.00114.94           O
ATOM   1573  CG2 THR B 209      35.607  15.406  77.422  1.00114.94           C
ATOM   1574  C   THR B 209      37.874  16.895  80.042  1.00114.94           C
ATOM   1575  O   THR B 209      37.645  18.102  80.089  1.00114.94           O
ATOM   1576  N   GLU B 210      39.018  16.362  80.503  1.00 55.05           N
ATOM   1577  CA  GLU B 210      40.003  17.230  81.066  1.00 55.05           C
ATOM   1578  CB  GLU B 210      40.919  16.545  82.095  1.00 55.05           C
ATOM   1579  CG  GLU B 210      41.874  17.521  82.789  1.00 55.05           C
ATOM   1580  CD  GLU B 210      42.720  16.737  83.782  1.00 55.05           C
ATOM   1581  OE1 GLU B 210      43.319  15.710  83.364  1.00 55.05           O
ATOM   1582  OE2 GLU B 210      42.777  17.151  84.971  1.00 55.05           O
ATOM   1583  C   GLU B 210      40.876  17.701  79.911  1.00 55.05           C
ATOM   1584  O   GLU B 210      41.502  16.828  79.251  1.00 55.05           O
ATOM   1585  OXT GLU B 210      40.926  18.937  79.670  1.00 55.05           O
TER    1586      GLU B 210
END
