# Supplementary material for: Comparison of histone-like HU protein DNA-binding properties and HU/IHF protein sequence alignment
Source: PLoS One. 2017 Nov 13;12(11):e0188037. doi: 10.1371/journal.pone.0188037 (PMC5683647; doi:10.1371/journal.pone.0188037)
Supplement: S3 File — (ZIP) [file pone.0188037.s003.zip › E3_2.pdb]

EXPDTA    THEORETICAL MODEL, MODELLER 9.17 2017/01/19 02:18:36
REMARK   6 MODELLER OBJECTIVE FUNCTION:       897.0262
REMARK   6 MODELLER BEST TEMPLATE % SEQ ID:  48.387
REMARK   6 SEQUENCE: E3_2
REMARK   6 DOPE score: -17772.29297
REMARK   6 GA341 score: 0.99999
REMARK   6 TEMPLATE: 1p71 1:A - 93:B MODELS 1:A - 186:B AT 48.4%
ATOM      1  N   MET A   1      14.809  26.473  89.177  1.00 74.18           N
ATOM      2  CA  MET A   1      15.353  25.972  90.458  1.00 74.18           C
ATOM      3  CB  MET A   1      15.089  24.469  90.639  1.00 74.18           C
ATOM      4  CG  MET A   1      13.643  24.066  90.913  1.00 74.18           C
ATOM      5  SD  MET A   1      13.479  22.301  91.319  1.00 74.18           S
ATOM      6  CE  MET A   1      14.503  22.393  92.817  1.00 74.18           C
ATOM      7  C   MET A   1      16.832  26.122  90.528  1.00 74.18           C
ATOM      8  O   MET A   1      17.543  25.865  89.556  1.00 74.18           O
ATOM      9  N   ASN A   2      17.328  26.571  91.694  1.00 58.63           N
ATOM     10  CA  ASN A   2      18.741  26.658  91.894  1.00 58.63           C
ATOM     11  CB  ASN A   2      19.220  27.945  92.605  1.00 58.63           C
ATOM     12  CG  ASN A   2      18.635  28.093  94.004  1.00 58.63           C
ATOM     13  OD1 ASN A   2      17.843  27.272  94.463  1.00 58.63           O
ATOM     14  ND2 ASN A   2      19.029  29.198  94.693  1.00 58.63           N
ATOM     15  C   ASN A   2      19.162  25.429  92.641  1.00 58.63           C
ATOM     16  O   ASN A   2      18.343  24.560  92.939  1.00 58.63           O
ATOM     17  N   ARG A   3      20.468  25.312  92.943  1.00 93.56           N
ATOM     18  CA  ARG A   3      20.972  24.123  93.568  1.00 93.56           C
ATOM     19  CB  ARG A   3      22.482  24.175  93.877  1.00 93.56           C
ATOM     20  CG  ARG A   3      22.854  25.211  94.943  0.00 93.56           C
ATOM     21  CD  ARG A   3      24.300  25.116  95.437  0.00 93.56           C
ATOM     22  NE  ARG A   3      24.337  25.720  96.801  1.00 93.56           N
ATOM     23  CZ  ARG A   3      24.916  26.936  97.025  1.00 93.56           C
ATOM     24  NH1 ARG A   3      25.524  27.603  96.000  1.00 93.56           N
ATOM     25  NH2 ARG A   3      24.897  27.474  98.279  1.00 93.56           N
ATOM     26  C   ARG A   3      20.302  23.939  94.898  1.00 93.56           C
ATOM     27  O   ARG A   3      19.917  22.827  95.258  1.00 93.56           O
ATOM     28  N   SER A   4      20.128  25.032  95.668  1.00 67.57           N
ATOM     29  CA  SER A   4      19.628  24.889  97.007  1.00 67.57           C
ATOM     30  CB  SER A   4      19.586  26.217  97.787  1.00 67.57           C
ATOM     31  OG  SER A   4      19.107  25.995  99.105  1.00 67.57           O
ATOM     32  C   SER A   4      18.245  24.319  96.989  1.00 67.57           C
ATOM     33  O   SER A   4      17.907  23.474  97.817  1.00 67.57           O
ATOM     34  N   GLU A   5      17.412  24.782  96.039  1.00 54.02           N
ATOM     35  CA  GLU A   5      16.047  24.356  95.929  1.00 54.02           C
ATOM     36  CB  GLU A   5      15.241  25.238  94.957  1.00 54.02           C
ATOM     37  CG  GLU A   5      14.957  26.627  95.549  1.00 54.02           C
ATOM     38  CD  GLU A   5      14.638  27.615  94.432  1.00 54.02           C
ATOM     39  OE1 GLU A   5      14.858  27.268  93.241  1.00 54.02           O
ATOM     40  OE2 GLU A   5      14.179  28.741  94.761  1.00 54.02           O
ATOM     41  C   GLU A   5      15.988  22.915  95.518  1.00 54.02           C
ATOM     42  O   GLU A   5      15.100  22.187  95.957  1.00 54.02           O
ATOM     43  N   LEU A   6      16.919  22.471  94.648  1.00114.55           N
ATOM     44  CA  LEU A   6      16.976  21.104  94.203  1.00114.55           C
ATOM     45  CB  LEU A   6      18.085  20.872  93.155  1.00114.55           C
ATOM     46  CG  LEU A   6      18.125  19.470  92.500  1.00114.55           C
ATOM     47  CD1 LEU A   6      18.464  18.339  93.480  1.00114.55           C
ATOM     48  CD2 LEU A   6      16.831  19.185  91.739  1.00114.55           C
ATOM     49  C   LEU A   6      17.304  20.243  95.387  1.00114.55           C
ATOM     50  O   LEU A   6      16.749  19.157  95.549  1.00114.55           O
ATOM     51  N   VAL A   7      18.238  20.701  96.244  1.00 38.43           N
ATOM     52  CA  VAL A   7      18.634  19.923  97.382  1.00 38.43           C
ATOM     53  CB  VAL A   7      19.687  20.587  98.226  1.00 38.43           C
ATOM     54  CG1 VAL A   7      19.920  19.731  99.487  1.00 38.43           C
ATOM     55  CG2 VAL A   7      20.946  20.800  97.366  1.00 38.43           C
ATOM     56  C   VAL A   7      17.429  19.725  98.248  1.00 38.43           C
ATOM     57  O   VAL A   7      17.199  18.631  98.758  1.00 38.43           O
ATOM     58  N   ALA A   8      16.612  20.787  98.409  1.00 34.46           N
ATOM     59  CA  ALA A   8      15.471  20.742  99.281  1.00 34.46           C
ATOM     60  CB  ALA A   8      14.661  22.046  99.270  1.00 34.46           C
ATOM     61  C   ALA A   8      14.526  19.673  98.835  1.00 34.46           C
ATOM     62  O   ALA A   8      14.044  18.891  99.652  1.00 34.46           O
ATOM     63  N   ALA A   9      14.232  19.617  97.523  1.00 32.26           N
ATOM     64  CA  ALA A   9      13.310  18.650  96.993  1.00 32.26           C
ATOM     65  CB  ALA A   9      13.014  18.853  95.498  1.00 32.26           C
ATOM     66  C   ALA A   9      13.882  17.279  97.147  1.00 32.26           C
ATOM     67  O   ALA A   9      13.167  16.315  97.413  1.00 32.26           O
ATOM     68  N   LEU A  10      15.201  17.169  96.928  1.00 72.94           N
ATOM     69  CA  LEU A  10      15.961  15.956  96.954  1.00 72.94           C
ATOM     70  CB  LEU A  10      17.392  16.327  96.561  1.00 72.94           C
ATOM     71  CG  LEU A  10      18.350  15.166  96.389  1.00 72.94           C
ATOM     72  CD1 LEU A  10      17.757  14.192  95.375  1.00 72.94           C
ATOM     73  CD2 LEU A  10      19.735  15.689  95.976  1.00 72.94           C
ATOM     74  C   LEU A  10      15.970  15.373  98.338  1.00 72.94           C
ATOM     75  O   LEU A  10      15.641  14.204  98.544  1.00 72.94           O
ATOM     76  N   ALA A  11      16.285  16.213  99.339  1.00 37.79           N
ATOM     77  CA  ALA A  11      16.402  15.762 100.692  1.00 37.79           C
ATOM     78  CB  ALA A  11      16.759  16.894 101.675  1.00 37.79           C
ATOM     79  C   ALA A  11      15.081  15.185 101.089  1.00 37.79           C
ATOM     80  O   ALA A  11      15.028  14.187 101.806  1.00 37.79           O
ATOM     81  N   ASP A  12      13.975  15.813 100.650  1.00 41.69           N
ATOM     82  CA  ASP A  12      12.670  15.315 100.984  1.00 41.69           C
ATOM     83  CB  ASP A  12      11.531  16.265 100.570  1.00 41.69           C
ATOM     84  CG  ASP A  12      11.510  17.452 101.527  0.00 41.69           C
ATOM     85  OD1 ASP A  12      12.410  17.528 102.405  1.00 41.69           O
ATOM     86  OD2 ASP A  12      10.588  18.299 101.391  1.00 41.69           O
ATOM     87  C   ASP A  12      12.404  13.986 100.329  1.00 41.69           C
ATOM     88  O   ASP A  12      11.920  13.061 100.981  1.00 41.69           O
ATOM     89  N   ARG A  13      12.705  13.859  99.016  1.00 62.54           N
ATOM     90  CA  ARG A  13      12.390  12.664  98.270  1.00 62.54           C
ATOM     91  CB  ARG A  13      12.668  12.822  96.767  1.00 62.54           C
ATOM     92  CG  ARG A  13      11.877  13.977  96.154  1.00 62.54           C
ATOM     93  CD  ARG A  13      12.018  14.111  94.639  0.00 62.54           C
ATOM     94  NE  ARG A  13      11.339  15.383  94.266  1.00 62.54           N
ATOM     95  CZ  ARG A  13       9.980  15.423  94.162  1.00 62.54           C
ATOM     96  NH1 ARG A  13       9.244  14.292  94.368  1.00 62.54           N
ATOM     97  NH2 ARG A  13       9.354  16.599  93.863  1.00 62.54           N
ATOM     98  C   ARG A  13      13.197  11.490  98.744  1.00 62.54           C
ATOM     99  O   ARG A  13      12.684  10.384  98.902  1.00 62.54           O
ATOM    100  N   ALA A  14      14.507  11.715  98.909  1.00 78.16           N
ATOM    101  CA  ALA A  14      15.529  10.799  99.334  1.00 78.16           C
ATOM    102  CB  ALA A  14      16.936  11.355  99.060  1.00 78.16           C
ATOM    103  C   ALA A  14      15.449  10.475 100.794  1.00 78.16           C
ATOM    104  O   ALA A  14      15.938   9.428 101.211  1.00 78.16           O
ATOM    105  N   GLU A  15      14.887  11.397 101.604  1.00127.14           N
ATOM    106  CA  GLU A  15      14.844  11.351 103.044  1.00127.14           C
ATOM    107  CB  GLU A  15      14.047  10.181 103.660  1.00127.14           C
ATOM    108  CG  GLU A  15      14.673   8.793 103.543  1.00127.14           C
ATOM    109  CD  GLU A  15      13.582   7.773 103.837  1.00127.14           C
ATOM    110  OE1 GLU A  15      12.559   8.165 104.458  1.00127.14           O
ATOM    111  OE2 GLU A  15      13.752   6.593 103.429  1.00127.14           O
ATOM    112  C   GLU A  15      16.241  11.381 103.584  1.00127.14           C
ATOM    113  O   GLU A  15      16.618  10.608 104.464  1.00127.14           O
ATOM    114  N   VAL A  16      17.030  12.327 103.041  1.00123.60           N
ATOM    115  CA  VAL A  16      18.389  12.563 103.424  1.00123.60           C
ATOM    116  CB  VAL A  16      19.291  12.341 102.251  1.00123.60           C
ATOM    117  CG1 VAL A  16      18.960  13.393 101.182  1.00123.60           C
ATOM    118  CG2 VAL A  16      20.742  12.347 102.723  1.00123.60           C
ATOM    119  C   VAL A  16      18.485  14.008 103.845  1.00123.60           C
ATOM    120  O   VAL A  16      17.728  14.849 103.361  1.00123.60           O
ATOM    121  N   THR A  17      19.436  14.336 104.751  1.00108.31           N
ATOM    122  CA  THR A  17      19.550  15.674 105.271  1.00108.31           C
ATOM    123  CB  THR A  17      20.609  15.831 106.328  1.00108.31           C
ATOM    124  OG1 THR A  17      20.478  17.087 106.978  1.00108.31           O
ATOM    125  CG2 THR A  17      21.996  15.718 105.676  1.00108.31           C
ATOM    126  C   THR A  17      19.871  16.609 104.146  1.00108.31           C
ATOM    127  O   THR A  17      20.353  16.198 103.092  1.00108.31           O
ATOM    128  N   ARG A  18      19.590  17.909 104.363  1.00118.34           N
ATOM    129  CA  ARG A  18      19.795  18.939 103.382  1.00118.34           C
ATOM    130  CB  ARG A  18      19.452  20.347 103.907  1.00118.34           C
ATOM    131  CG  ARG A  18      20.295  20.764 105.118  1.00118.34           C
ATOM    132  CD  ARG A  18      19.994  22.169 105.648  1.00118.34           C
ATOM    133  NE  ARG A  18      18.535  22.232 105.929  1.00118.34           N
ATOM    134  CZ  ARG A  18      17.689  22.708 104.972  1.00118.34           C
ATOM    135  NH1 ARG A  18      18.189  23.184 103.795  1.00118.34           N
ATOM    136  NH2 ARG A  18      16.342  22.705 105.194  1.00118.34           N
ATOM    137  C   ARG A  18      21.252  18.972 103.047  1.00118.34           C
ATOM    138  O   ARG A  18      21.631  19.161 101.893  1.00118.34           O
ATOM    139  N   LYS A  19      22.110  18.822 104.071  1.00 63.40           N
ATOM    140  CA  LYS A  19      23.519  18.852 103.842  1.00 63.40           C
ATOM    141  CB  LYS A  19      24.351  18.844 105.140  1.00 63.40           C
ATOM    142  CG  LYS A  19      25.852  19.038 104.893  0.00 63.40           C
ATOM    143  CD  LYS A  19      26.661  19.365 106.150  0.00 63.40           C
ATOM    144  CE  LYS A  19      26.781  18.189 107.118  0.00 63.40           C
ATOM    145  NZ  LYS A  19      27.609  18.579 108.282  0.00 63.40           N
ATOM    146  C   LYS A  19      23.913  17.660 103.021  1.00 63.40           C
ATOM    147  O   LYS A  19      24.729  17.777 102.110  1.00 63.40           O
ATOM    148  N   ASP A  20      23.346  16.474 103.315  1.00 44.00           N
ATOM    149  CA  ASP A  20      23.723  15.270 102.626  1.00 44.00           C
ATOM    150  CB  ASP A  20      23.114  14.004 103.242  1.00 44.00           C
ATOM    151  CG  ASP A  20      23.822  13.684 104.553  1.00 44.00           C
ATOM    152  OD1 ASP A  20      24.890  14.295 104.828  1.00 44.00           O
ATOM    153  OD2 ASP A  20      23.300  12.814 105.301  1.00 44.00           O
ATOM    154  C   ASP A  20      23.310  15.322 101.189  1.00 44.00           C
ATOM    155  O   ASP A  20      24.056  14.894 100.308  1.00 44.00           O
ATOM    156  N   ALA A  21      22.101  15.832 100.904  1.00 30.37           N
ATOM    157  CA  ALA A  21      21.686  15.891  99.534  1.00 30.37           C
ATOM    158  CB  ALA A  21      20.286  16.493  99.343  1.00 30.37           C
ATOM    159  C   ALA A  21      22.653  16.788  98.840  1.00 30.37           C
ATOM    160  O   ALA A  21      23.099  16.508  97.728  1.00 30.37           O
ATOM    161  N   ASP A  22      23.014  17.897  99.509  1.00 39.43           N
ATOM    162  CA  ASP A  22      23.908  18.838  98.911  1.00 39.43           C
ATOM    163  CB  ASP A  22      24.090  20.105  99.763  1.00 39.43           C
ATOM    164  CG  ASP A  22      24.675  21.175  98.859  1.00 39.43           C
ATOM    165  OD1 ASP A  22      25.165  20.819  97.753  1.00 39.43           O
ATOM    166  OD2 ASP A  22      24.629  22.368  99.259  1.00 39.43           O
ATOM    167  C   ASP A  22      25.246  18.193  98.722  1.00 39.43           C
ATOM    168  O   ASP A  22      25.881  18.371  97.686  1.00 39.43           O
ATOM    169  N   ALA A  23      25.713  17.413  99.719  1.00 41.17           N
ATOM    170  CA  ALA A  23      27.009  16.801  99.646  1.00 41.17           C
ATOM    171  CB  ALA A  23      27.351  16.003 100.913  1.00 41.17           C
ATOM    172  C   ALA A  23      27.064  15.830  98.503  1.00 41.17           C
ATOM    173  O   ALA A  23      27.994  15.856  97.699  1.00 41.17           O
ATOM    174  N   VAL A  24      26.057  14.944  98.399  1.00117.04           N
ATOM    175  CA  VAL A  24      26.054  13.948  97.363  1.00117.04           C
ATOM    176  CB  VAL A  24      25.022  12.875  97.569  1.00117.04           C
ATOM    177  CG1 VAL A  24      25.491  11.958  98.705  1.00117.04           C
ATOM    178  CG2 VAL A  24      23.698  13.544  97.934  1.00117.04           C
ATOM    179  C   VAL A  24      25.880  14.585  96.020  1.00117.04           C
ATOM    180  O   VAL A  24      26.484  14.152  95.040  1.00117.04           O
ATOM    181  N   LEU A  25      25.040  15.632  95.938  1.00 67.55           N
ATOM    182  CA  LEU A  25      24.771  16.320  94.706  1.00 67.55           C
ATOM    183  CB  LEU A  25      23.756  17.460  94.944  1.00 67.55           C
ATOM    184  CG  LEU A  25      23.366  18.299  93.712  1.00 67.55           C
ATOM    185  CD1 LEU A  25      22.625  17.444  92.674  1.00 67.55           C
ATOM    186  CD2 LEU A  25      22.577  19.560  94.117  1.00 67.55           C
ATOM    187  C   LEU A  25      26.033  16.951  94.191  1.00 67.55           C
ATOM    188  O   LEU A  25      26.375  16.805  93.017  1.00 67.55           O
ATOM    189  N   ALA A  26      26.775  17.648  95.076  1.00 29.49           N
ATOM    190  CA  ALA A  26      27.952  18.366  94.668  1.00 29.49           C
ATOM    191  CB  ALA A  26      28.616  19.133  95.825  1.00 29.49           C
ATOM    192  C   ALA A  26      28.967  17.408  94.131  1.00 29.49           C
ATOM    193  O   ALA A  26      29.589  17.671  93.103  1.00 29.49           O
ATOM    194  N   ALA A  27      29.155  16.261  94.810  1.00 31.99           N
ATOM    195  CA  ALA A  27      30.137  15.291  94.407  1.00 31.99           C
ATOM    196  CB  ALA A  27      30.229  14.089  95.359  1.00 31.99           C
ATOM    197  C   ALA A  27      29.786  14.738  93.063  1.00 31.99           C
ATOM    198  O   ALA A  27      30.663  14.466  92.245  1.00 31.99           O
ATOM    199  N   PHE A  28      28.482  14.526  92.821  1.00108.47           N
ATOM    200  CA  PHE A  28      27.980  13.973  91.596  1.00108.47           C
ATOM    201  CB  PHE A  28      26.449  13.860  91.660  1.00108.47           C
ATOM    202  CG  PHE A  28      25.925  13.883  90.267  1.00108.47           C
ATOM    203  CD1 PHE A  28      25.901  12.756  89.484  1.00108.47           C
ATOM    204  CD2 PHE A  28      25.456  15.067  89.758  1.00108.47           C
ATOM    205  CE1 PHE A  28      25.404  12.833  88.202  1.00108.47           C
ATOM    206  CE2 PHE A  28      24.958  15.143  88.478  1.00108.47           C
ATOM    207  CZ  PHE A  28      24.935  14.018  87.696  1.00108.47           C
ATOM    208  C   PHE A  28      28.335  14.845  90.429  1.00108.47           C
ATOM    209  O   PHE A  28      28.847  14.357  89.422  1.00108.47           O
ATOM    210  N   ALA A  29      28.058  16.158  90.539  1.00 40.18           N
ATOM    211  CA  ALA A  29      28.317  17.097  89.480  1.00 40.18           C
ATOM    212  CB  ALA A  29      27.810  18.514  89.805  1.00 40.18           C
ATOM    213  C   ALA A  29      29.785  17.203  89.255  1.00 40.18           C
ATOM    214  O   ALA A  29      30.250  17.314  88.122  1.00 40.18           O
ATOM    215  N   GLU A  30      30.560  17.198  90.351  1.00 72.41           N
ATOM    216  CA  GLU A  30      31.979  17.346  90.246  1.00 72.41           C
ATOM    217  CB  GLU A  30      32.653  17.426  91.631  1.00 72.41           C
ATOM    218  CG  GLU A  30      34.093  17.948  91.628  1.00 72.41           C
ATOM    219  CD  GLU A  30      34.450  18.332  93.063  1.00 72.41           C
ATOM    220  OE1 GLU A  30      33.588  18.126  93.958  1.00 72.41           O
ATOM    221  OE2 GLU A  30      35.580  18.844  93.279  1.00 72.41           O
ATOM    222  C   GLU A  30      32.520  16.169  89.497  1.00 72.41           C
ATOM    223  O   GLU A  30      33.394  16.323  88.646  1.00 72.41           O
ATOM    224  N   THR A  31      32.006  14.956  89.789  1.00 46.35           N
ATOM    225  CA  THR A  31      32.480  13.758  89.149  1.00 46.35           C
ATOM    226  CB  THR A  31      31.936  12.493  89.740  1.00 46.35           C
ATOM    227  OG1 THR A  31      32.303  12.398  91.108  1.00 46.35           O
ATOM    228  CG2 THR A  31      32.514  11.302  88.953  1.00 46.35           C
ATOM    229  C   THR A  31      32.143  13.747  87.686  1.00 46.35           C
ATOM    230  O   THR A  31      32.942  13.286  86.872  1.00 46.35           O
ATOM    231  N   VAL A  32      30.945  14.225  87.296  1.00104.78           N
ATOM    232  CA  VAL A  32      30.593  14.181  85.905  1.00104.78           C
ATOM    233  CB  VAL A  32      29.178  14.620  85.623  1.00104.78           C
ATOM    234  CG1 VAL A  32      28.225  13.654  86.349  1.00104.78           C
ATOM    235  CG2 VAL A  32      28.997  16.094  86.015  1.00104.78           C
ATOM    236  C   VAL A  32      31.541  15.036  85.118  1.00104.78           C
ATOM    237  O   VAL A  32      32.007  14.629  84.054  1.00104.78           O
ATOM    238  N   GLY A  33      31.865  16.240  85.633  1.00 34.98           N
ATOM    239  CA  GLY A  33      32.738  17.153  84.952  1.00 34.98           C
ATOM    240  C   GLY A  33      34.094  16.532  84.797  1.00 34.98           C
ATOM    241  O   GLY A  33      34.731  16.685  83.757  1.00 34.98           O
ATOM    242  N   GLU A  34      34.586  15.837  85.841  1.00 80.35           N
ATOM    243  CA  GLU A  34      35.893  15.240  85.787  1.00 80.35           C
ATOM    244  CB  GLU A  34      36.368  14.690  87.142  1.00 80.35           C
ATOM    245  CG  GLU A  34      36.825  15.780  88.119  1.00 80.35           C
ATOM    246  CD  GLU A  34      38.206  16.277  87.693  0.00 80.35           C
ATOM    247  OE1 GLU A  34      38.664  15.899  86.583  0.00 80.35           O
ATOM    248  OE2 GLU A  34      38.820  17.046  88.478  0.00 80.35           O
ATOM    249  C   GLU A  34      35.942  14.130  84.775  1.00 80.35           C
ATOM    250  O   GLU A  34      36.907  14.005  84.020  1.00 80.35           O
ATOM    251  N   VAL A  35      34.896  13.285  84.738  1.00 49.60           N
ATOM    252  CA  VAL A  35      34.815  12.159  83.854  1.00 49.60           C
ATOM    253  CB  VAL A  35      33.554  11.389  84.130  1.00 49.60           C
ATOM    254  CG1 VAL A  35      33.356  10.285  83.085  1.00 49.60           C
ATOM    255  CG2 VAL A  35      33.644  10.861  85.571  1.00 49.60           C
ATOM    256  C   VAL A  35      34.803  12.644  82.433  1.00 49.60           C
ATOM    257  O   VAL A  35      35.496  12.091  81.579  1.00 49.60           O
ATOM    258  N   VAL A  36      34.004  13.683  82.127  1.00112.77           N
ATOM    259  CA  VAL A  36      33.965  14.164  80.771  1.00112.77           C
ATOM    260  CB  VAL A  36      32.863  15.151  80.485  1.00112.77           C
ATOM    261  CG1 VAL A  36      31.506  14.444  80.621  1.00112.77           C
ATOM    262  CG2 VAL A  36      33.017  16.363  81.410  1.00112.77           C
ATOM    263  C   VAL A  36      35.276  14.798  80.397  1.00112.77           C
ATOM    264  O   VAL A  36      35.758  14.612  79.281  1.00112.77           O
ATOM    265  N   ALA A  37      35.887  15.568  81.321  1.00 41.13           N
ATOM    266  CA  ALA A  37      37.125  16.260  81.070  1.00 41.13           C
ATOM    267  CB  ALA A  37      37.560  17.149  82.249  1.00 41.13           C
ATOM    268  C   ALA A  37      38.200  15.248  80.809  1.00 41.13           C
ATOM    269  O   ALA A  37      39.084  15.451  79.977  1.00 41.13           O
ATOM    270  N   LYS A  38      38.134  14.124  81.539  1.00138.51           N
ATOM    271  CA  LYS A  38      39.052  13.030  81.450  1.00138.51           C
ATOM    272  CB  LYS A  38      38.695  11.923  82.461  1.00138.51           C
ATOM    273  CG  LYS A  38      39.682  10.761  82.525  1.00138.51           C
ATOM    274  CD  LYS A  38      39.552   9.959  83.822  1.00138.51           C
ATOM    275  CE  LYS A  38      40.021  10.741  85.050  1.00138.51           C
ATOM    276  NZ  LYS A  38      41.431  11.155  84.872  1.00138.51           N
ATOM    277  C   LYS A  38      38.931  12.482  80.075  1.00138.51           C
ATOM    278  O   LYS A  38      39.878  11.920  79.529  1.00138.51           O
ATOM    279  N   GLY A  39      37.742  12.643  79.473  1.00 40.40           N
ATOM    280  CA  GLY A  39      37.569  12.136  78.156  1.00 40.40           C
ATOM    281  C   GLY A  39      36.857  10.845  78.257  1.00 40.40           C
ATOM    282  O   GLY A  39      36.846  10.081  77.292  1.00 40.40           O
ATOM    283  N   ASP A  40      36.288  10.544  79.448  1.00111.19           N
ATOM    284  CA  ASP A  40      35.458   9.384  79.474  1.00111.19           C
ATOM    285  CB  ASP A  40      34.772   9.072  80.811  1.00111.19           C
ATOM    286  CG  ASP A  40      35.736   8.292  81.693  1.00111.19           C
ATOM    287  OD1 ASP A  40      36.934   8.177  81.319  1.00111.19           O
ATOM    288  OD2 ASP A  40      35.278   7.782  82.752  1.00111.19           O
ATOM    289  C   ASP A  40      34.429   9.716  78.473  1.00111.19           C
ATOM    290  O   ASP A  40      33.773  10.756  78.577  1.00111.19           O
ATOM    291  N   GLU A  41      34.292   8.812  77.485  1.00106.00           N
ATOM    292  CA  GLU A  41      33.498   9.086  76.336  1.00106.00           C
ATOM    293  CB  GLU A  41      33.314   7.898  75.364  1.00106.00           C
ATOM    294  CG  GLU A  41      32.463   6.763  75.944  1.00106.00           C
ATOM    295  CD  GLU A  41      32.064   5.784  74.842  1.00106.00           C
ATOM    296  OE1 GLU A  41      32.877   4.875  74.519  1.00106.00           O
ATOM    297  OE2 GLU A  41      30.927   5.924  74.318  1.00106.00           O
ATOM    298  C   GLU A  41      32.162   9.409  76.842  1.00106.00           C
ATOM    299  O   GLU A  41      31.482  10.273  76.294  1.00106.00           O
ATOM    300  N   LYS A  42      31.745   8.752  77.936  1.00142.15           N
ATOM    301  CA  LYS A  42      30.402   9.093  78.222  1.00142.15           C
ATOM    302  CB  LYS A  42      29.450   8.239  77.355  1.00142.15           C
ATOM    303  CG  LYS A  42      27.996   8.707  77.236  1.00142.15           C
ATOM    304  CD  LYS A  42      27.171   7.884  76.230  1.00142.15           C
ATOM    305  CE  LYS A  42      26.977   8.523  74.848  1.00142.15           C
ATOM    306  NZ  LYS A  42      26.363   7.549  73.910  1.00142.15           N
ATOM    307  C   LYS A  42      30.065   8.873  79.660  1.00142.15           C
ATOM    308  O   LYS A  42      30.428   7.867  80.270  1.00142.15           O
ATOM    309  N   VAL A  43      29.371   9.871  80.235  1.00 64.93           N
ATOM    310  CA  VAL A  43      28.762   9.706  81.512  1.00 64.93           C
ATOM    311  CB  VAL A  43      28.697  10.973  82.316  1.00 64.93           C
ATOM    312  CG1 VAL A  43      27.966  10.683  83.637  1.00 64.93           C
ATOM    313  CG2 VAL A  43      30.122  11.516  82.496  1.00 64.93           C
ATOM    314  C   VAL A  43      27.365   9.400  81.100  1.00 64.93           C
ATOM    315  O   VAL A  43      26.709  10.244  80.489  1.00 64.93           O
ATOM    316  N   THR A  44      26.876   8.181  81.377  1.00116.96           N
ATOM    317  CA  THR A  44      25.572   7.918  80.851  1.00116.96           C
ATOM    318  CB  THR A  44      25.546   6.854  79.788  1.00116.96           C
ATOM    319  OG1 THR A  44      24.308   6.873  79.091  1.00116.96           O
ATOM    320  CG2 THR A  44      25.761   5.482  80.446  1.00116.96           C
ATOM    321  C   THR A  44      24.653   7.522  81.952  1.00116.96           C
ATOM    322  O   THR A  44      24.971   6.677  82.788  1.00116.96           O
ATOM    323  N   ILE A  45      23.481   8.177  81.985  1.00103.41           N
ATOM    324  CA  ILE A  45      22.479   7.822  82.938  1.00103.41           C
ATOM    325  CB  ILE A  45      22.148   8.909  83.916  1.00103.41           C
ATOM    326  CG1 ILE A  45      21.120   8.397  84.938  1.00103.41           C
ATOM    327  CG2 ILE A  45      21.731  10.171  83.147  1.00103.41           C
ATOM    328  CD1 ILE A  45      20.945   9.320  86.142  1.00103.41           C
ATOM    329  C   ILE A  45      21.266   7.467  82.153  1.00103.41           C
ATOM    330  O   ILE A  45      20.705   8.278  81.421  1.00103.41           O
ATOM    331  N   PRO A  46      20.840   6.254  82.319  1.00 73.86           N
ATOM    332  CA  PRO A  46      19.770   5.775  81.501  1.00 73.86           C
ATOM    333  CD  PRO A  46      21.727   5.190  82.755  1.00 73.86           C
ATOM    334  CB  PRO A  46      19.704   4.270  81.756  1.00 73.86           C
ATOM    335  CG  PRO A  46      21.157   3.908  82.124  1.00 73.86           C
ATOM    336  C   PRO A  46      18.496   6.520  81.709  1.00 73.86           C
ATOM    337  O   PRO A  46      18.049   6.636  82.848  1.00 73.86           O
ATOM    338  N   GLY A  47      17.912   7.026  80.605  1.00 44.04           N
ATOM    339  CA  GLY A  47      16.648   7.703  80.589  1.00 44.04           C
ATOM    340  C   GLY A  47      16.873   9.176  80.684  1.00 44.04           C
ATOM    341  O   GLY A  47      16.196   9.963  80.024  1.00 44.04           O
ATOM    342  N   PHE A  48      17.795   9.575  81.577  1.00 94.40           N
ATOM    343  CA  PHE A  48      18.096  10.952  81.821  1.00 94.40           C
ATOM    344  CB  PHE A  48      18.918  11.039  83.118  1.00 94.40           C
ATOM    345  CG  PHE A  48      19.188  12.446  83.495  1.00 94.40           C
ATOM    346  CD1 PHE A  48      18.217  13.192  84.118  1.00 94.40           C
ATOM    347  CD2 PHE A  48      20.420  13.010  83.258  1.00 94.40           C
ATOM    348  CE1 PHE A  48      18.463  14.497  84.477  1.00 94.40           C
ATOM    349  CE2 PHE A  48      20.669  14.310  83.614  1.00 94.40           C
ATOM    350  CZ  PHE A  48      19.692  15.060  84.227  1.00 94.40           C
ATOM    351  C   PHE A  48      18.877  11.577  80.698  1.00 94.40           C
ATOM    352  O   PHE A  48      18.382  12.476  80.020  1.00 94.40           O
ATOM    353  N   LEU A  49      20.096  11.065  80.414  1.00124.51           N
ATOM    354  CA  LEU A  49      20.906  11.757  79.442  1.00124.51           C
ATOM    355  CB  LEU A  49      21.413  13.149  79.895  1.00124.51           C
ATOM    356  CG  LEU A  49      20.460  14.286  80.326  1.00124.51           C
ATOM    357  CD1 LEU A  49      21.291  15.456  80.885  1.00124.51           C
ATOM    358  CD2 LEU A  49      19.557  14.799  79.200  1.00124.51           C
ATOM    359  C   LEU A  49      22.256  11.104  79.372  1.00124.51           C
ATOM    360  O   LEU A  49      22.561  10.146  80.081  1.00124.51           O
ATOM    361  N   THR A  50      23.125  11.674  78.503  1.00127.56           N
ATOM    362  CA  THR A  50      24.508  11.288  78.401  1.00127.56           C
ATOM    363  CB  THR A  50      24.831  10.536  77.145  1.00127.56           C
ATOM    364  OG1 THR A  50      24.637  11.380  76.020  1.00127.56           O
ATOM    365  CG2 THR A  50      23.934   9.290  77.037  1.00127.56           C
ATOM    366  C   THR A  50      25.302  12.564  78.296  1.00127.56           C
ATOM    367  O   THR A  50      24.837  13.535  77.696  1.00127.56           O
ATOM    368  N   PHE A  51      26.525  12.593  78.881  1.00 77.00           N
ATOM    369  CA  PHE A  51      27.404  13.733  78.806  1.00 77.00           C
ATOM    370  CB  PHE A  51      27.818  14.306  80.178  1.00 77.00           C
ATOM    371  CG  PHE A  51      26.628  14.901  80.852  1.00 77.00           C
ATOM    372  CD1 PHE A  51      25.736  14.103  81.533  1.00 77.00           C
ATOM    373  CD2 PHE A  51      26.405  16.260  80.825  1.00 77.00           C
ATOM    374  CE1 PHE A  51      24.638  14.652  82.155  1.00 77.00           C
ATOM    375  CE2 PHE A  51      25.309  16.813  81.443  1.00 77.00           C
ATOM    376  CZ  PHE A  51      24.422  16.009  82.122  1.00 77.00           C
ATOM    377  C   PHE A  51      28.676  13.230  78.192  1.00 77.00           C
ATOM    378  O   PHE A  51      29.151  12.155  78.556  1.00 77.00           O
ATOM    379  N   GLU A  52      29.271  13.993  77.245  1.00 91.42           N
ATOM    380  CA  GLU A  52      30.469  13.549  76.584  1.00 91.42           C
ATOM    381  CB  GLU A  52      30.230  12.929  75.194  1.00 91.42           C
ATOM    382  CG  GLU A  52      29.418  11.646  75.126  1.00 91.42           C
ATOM    383  CD  GLU A  52      29.455  11.195  73.673  1.00 91.42           C
ATOM    384  OE1 GLU A  52      30.579  11.136  73.108  1.00 91.42           O
ATOM    385  OE2 GLU A  52      28.366  10.907  73.107  1.00 91.42           O
ATOM    386  C   GLU A  52      31.270  14.749  76.213  1.00 91.42           C
ATOM    387  O   GLU A  52      30.777  15.876  76.217  1.00 91.42           O
ATOM    388  N   ARG A  53      32.549  14.517  75.857  1.00118.90           N
ATOM    389  CA  ARG A  53      33.354  15.588  75.366  1.00118.90           C
ATOM    390  CB  ARG A  53      34.793  15.556  75.924  1.00118.90           C
ATOM    391  CG  ARG A  53      35.453  16.939  75.943  1.00118.90           C
ATOM    392  CD  ARG A  53      36.617  17.084  76.930  1.00118.90           C
ATOM    393  NE  ARG A  53      37.880  17.246  76.157  1.00118.90           N
ATOM    394  CZ  ARG A  53      38.639  16.157  75.841  1.00118.90           C
ATOM    395  NH1 ARG A  53      38.191  14.904  76.147  1.00118.90           N
ATOM    396  NH2 ARG A  53      39.850  16.322  75.233  1.00118.90           N
ATOM    397  C   ARG A  53      33.343  15.401  73.875  1.00118.90           C
ATOM    398  O   ARG A  53      33.445  14.273  73.393  1.00118.90           O
ATOM    399  N   THR A  54      33.151  16.495  73.099  1.00114.91           N
ATOM    400  CA  THR A  54      33.097  16.355  71.671  1.00114.91           C
ATOM    401  CB  THR A  54      31.864  16.913  71.028  1.00114.91           C
ATOM    402  OG1 THR A  54      31.814  18.321  71.191  1.00114.91           O
ATOM    403  CG2 THR A  54      30.644  16.253  71.690  1.00114.91           C
ATOM    404  C   THR A  54      34.248  17.089  71.088  1.00114.91           C
ATOM    405  O   THR A  54      34.646  18.150  71.567  1.00114.91           O
ATOM    406  N   HIS A  55      34.813  16.507  70.021  1.00 82.70           N
ATOM    407  CA  HIS A  55      35.978  17.049  69.405  1.00 82.70           C
ATOM    408  ND1 HIS A  55      36.216  13.994  70.058  1.00 82.70           N
ATOM    409  CG  HIS A  55      37.130  14.843  69.477  1.00 82.70           C
ATOM    410  CB  HIS A  55      36.743  15.995  68.599  1.00 82.70           C
ATOM    411  NE2 HIS A  55      38.227  13.309  70.714  1.00 82.70           N
ATOM    412  CD2 HIS A  55      38.353  14.412  69.888  1.00 82.70           C
ATOM    413  CE1 HIS A  55      36.925  13.094  70.787  1.00 82.70           C
ATOM    414  C   HIS A  55      35.591  18.168  68.505  1.00 82.70           C
ATOM    415  O   HIS A  55      34.542  18.153  67.860  1.00 82.70           O
ATOM    416  N   ARG A  56      36.460  19.189  68.477  1.00 85.91           N
ATOM    417  CA  ARG A  56      36.285  20.341  67.652  1.00 85.91           C
ATOM    418  CB  ARG A  56      36.274  21.642  68.468  1.00 85.91           C
ATOM    419  CG  ARG A  56      34.924  21.891  69.127  1.00 85.91           C
ATOM    420  CD  ARG A  56      34.028  22.763  68.250  1.00 85.91           C
ATOM    421  NE  ARG A  56      32.647  22.643  68.778  1.00 85.91           N
ATOM    422  CZ  ARG A  56      31.965  21.479  68.568  1.00 85.91           C
ATOM    423  NH1 ARG A  56      32.600  20.409  68.006  1.00 85.91           N
ATOM    424  NH2 ARG A  56      30.650  21.382  68.921  1.00 85.91           N
ATOM    425  C   ARG A  56      37.477  20.386  66.764  1.00 85.91           C
ATOM    426  O   ARG A  56      38.611  20.362  67.239  1.00 85.91           O
ATOM    427  N   ALA A  57      37.242  20.439  65.442  1.00 27.69           N
ATOM    428  CA  ALA A  57      38.332  20.449  64.514  1.00 27.69           C
ATOM    429  CB  ALA A  57      37.933  20.035  63.088  1.00 27.69           C
ATOM    430  C   ALA A  57      38.861  21.837  64.424  1.00 27.69           C
ATOM    431  O   ALA A  57      38.148  22.803  64.688  1.00 27.69           O
ATOM    432  N   ALA A  58      40.147  21.956  64.045  1.00 29.33           N
ATOM    433  CA  ALA A  58      40.742  23.239  63.849  1.00 29.33           C
ATOM    434  CB  ALA A  58      42.237  23.164  63.507  1.00 29.33           C
ATOM    435  C   ALA A  58      40.043  23.826  62.672  1.00 29.33           C
ATOM    436  O   ALA A  58      39.562  23.099  61.803  1.00 29.33           O
ATOM    437  N   ARG A  59      39.939  25.168  62.634  1.00210.62           N
ATOM    438  CA  ARG A  59      39.250  25.771  61.534  1.00210.62           C
ATOM    439  CB  ARG A  59      37.742  25.863  61.809  1.00210.62           C
ATOM    440  CG  ARG A  59      36.889  26.327  60.635  1.00210.62           C
ATOM    441  CD  ARG A  59      35.393  26.212  60.921  1.00210.62           C
ATOM    442  NE  ARG A  59      35.104  24.768  61.153  1.00210.62           N
ATOM    443  CZ  ARG A  59      35.224  24.233  62.403  1.00210.62           C
ATOM    444  NH1 ARG A  59      35.552  25.024  63.466  1.00210.62           N
ATOM    445  NH2 ARG A  59      35.015  22.896  62.588  1.00210.62           N
ATOM    446  C   ARG A  59      39.796  27.152  61.344  1.00210.62           C
ATOM    447  O   ARG A  59      40.266  27.788  62.287  1.00210.62           O
ATOM    448  N   THR A  60      39.761  27.656  60.095  1.00 98.62           N
ATOM    449  CA  THR A  60      40.246  28.980  59.869  1.00 98.62           C
ATOM    450  CB  THR A  60      40.618  29.261  58.440  1.00 98.62           C
ATOM    451  OG1 THR A  60      41.248  30.529  58.344  1.00 98.62           O
ATOM    452  CG2 THR A  60      39.353  29.219  57.567  1.00 98.62           C
ATOM    453  C   THR A  60      39.162  29.921  60.267  1.00 98.62           C
ATOM    454  O   THR A  60      37.977  29.598  60.198  1.00 98.62           O
ATOM    455  N   ALA A  61      39.564  31.118  60.723  1.00 60.03           N
ATOM    456  CA  ALA A  61      38.643  32.127  61.147  1.00 60.03           C
ATOM    457  CB  ALA A  61      38.626  32.350  62.667  1.00 60.03           C
ATOM    458  C   ALA A  61      39.140  33.390  60.544  1.00 60.03           C
ATOM    459  O   ALA A  61      40.263  33.443  60.048  1.00 60.03           O
ATOM    460  N   ARG A  62      38.284  34.429  60.534  1.00122.61           N
ATOM    461  CA  ARG A  62      38.668  35.702  60.009  1.00122.61           C
ATOM    462  CB  ARG A  62      37.826  36.106  58.781  1.00122.61           C
ATOM    463  CG  ARG A  62      38.399  37.260  57.952  1.00122.61           C
ATOM    464  CD  ARG A  62      39.442  36.838  56.912  1.00122.61           C
ATOM    465  NE  ARG A  62      38.721  36.656  55.617  1.00122.61           N
ATOM    466  CZ  ARG A  62      38.366  35.414  55.177  1.00122.61           C
ATOM    467  NH1 ARG A  62      38.771  34.299  55.850  1.00122.61           N
ATOM    468  NH2 ARG A  62      37.596  35.285  54.055  1.00122.61           N
ATOM    469  C   ARG A  62      38.375  36.694  61.097  1.00122.61           C
ATOM    470  O   ARG A  62      37.346  36.608  61.765  1.00122.61           O
ATOM    471  N   ASN A  63      39.283  37.664  61.317  1.00 60.59           N
ATOM    472  CA  ASN A  63      39.055  38.627  62.355  1.00 60.59           C
ATOM    473  CB  ASN A  63      40.368  39.052  63.044  1.00 60.59           C
ATOM    474  CG  ASN A  63      40.055  39.752  64.357  1.00 60.59           C
ATOM    475  OD1 ASN A  63      39.472  40.834  64.378  1.00 60.59           O
ATOM    476  ND2 ASN A  63      40.454  39.114  65.491  1.00 60.59           N
ATOM    477  C   ASN A  63      38.460  39.813  61.673  1.00 60.59           C
ATOM    478  O   ASN A  63      39.065  40.365  60.761  1.00 60.59           O
ATOM    479  N   PRO A  64      37.273  40.221  62.024  1.00 83.43           N
ATOM    480  CA  PRO A  64      36.686  41.337  61.347  1.00 83.43           C
ATOM    481  CD  PRO A  64      36.282  39.387  62.679  1.00 83.43           C
ATOM    482  CB  PRO A  64      35.203  41.330  61.717  1.00 83.43           C
ATOM    483  CG  PRO A  64      35.100  40.346  62.899  1.00 83.43           C
ATOM    484  C   PRO A  64      37.379  42.636  61.601  1.00 83.43           C
ATOM    485  O   PRO A  64      37.405  43.475  60.702  1.00 83.43           O
ATOM    486  N   GLN A  65      37.904  42.858  62.822  1.00107.77           N
ATOM    487  CA  GLN A  65      38.505  44.136  63.063  1.00107.77           C
ATOM    488  CB  GLN A  65      38.722  44.409  64.565  1.00107.77           C
ATOM    489  CG  GLN A  65      39.643  43.418  65.276  1.00107.77           C
ATOM    490  CD  GLN A  65      39.547  43.698  66.768  1.00107.77           C
ATOM    491  OE1 GLN A  65      40.148  43.001  67.584  1.00107.77           O
ATOM    492  NE2 GLN A  65      38.759  44.745  67.136  1.00107.77           N
ATOM    493  C   GLN A  65      39.800  44.282  62.322  1.00107.77           C
ATOM    494  O   GLN A  65      39.978  45.226  61.553  1.00107.77           O
ATOM    495  N   THR A  66      40.738  43.339  62.540  1.00112.54           N
ATOM    496  CA  THR A  66      42.021  43.357  61.894  1.00112.54           C
ATOM    497  CB  THR A  66      43.041  42.535  62.616  1.00112.54           C
ATOM    498  OG1 THR A  66      44.247  42.502  61.871  1.00112.54           O
ATOM    499  CG2 THR A  66      42.492  41.124  62.853  1.00112.54           C
ATOM    500  C   THR A  66      41.932  42.907  60.469  1.00112.54           C
ATOM    501  O   THR A  66      42.594  43.455  59.591  1.00112.54           O
ATOM    502  N   GLY A  67      41.115  41.876  60.200  1.00 24.00           N
ATOM    503  CA  GLY A  67      40.952  41.381  58.863  1.00 24.00           C
ATOM    504  C   GLY A  67      41.927  40.275  58.599  1.00 24.00           C
ATOM    505  O   GLY A  67      41.925  39.681  57.520  1.00 24.00           O
ATOM    506  N   ASP A  68      42.799  39.956  59.574  1.00 97.45           N
ATOM    507  CA  ASP A  68      43.742  38.906  59.320  1.00 97.45           C
ATOM    508  CB  ASP A  68      44.960  38.910  60.270  1.00 97.45           C
ATOM    509  CG  ASP A  68      44.520  38.709  61.717  1.00 97.45           C
ATOM    510  OD1 ASP A  68      43.289  38.655  61.971  1.00 97.45           O
ATOM    511  OD2 ASP A  68      45.423  38.615  62.590  1.00 97.45           O
ATOM    512  C   ASP A  68      43.060  37.578  59.416  1.00 97.45           C
ATOM    513  O   ASP A  68      42.071  37.408  60.133  1.00 97.45           O
ATOM    514  N   PRO A  69      43.534  36.624  58.665  1.00 75.25           N
ATOM    515  CA  PRO A  69      42.983  35.308  58.797  1.00 75.25           C
ATOM    516  CD  PRO A  69      43.996  36.883  57.313  1.00 75.25           C
ATOM    517  CB  PRO A  69      43.280  34.577  57.483  1.00 75.25           C
ATOM    518  CG  PRO A  69      44.289  35.483  56.752  1.00 75.25           C
ATOM    519  C   PRO A  69      43.609  34.706  60.015  1.00 75.25           C
ATOM    520  O   PRO A  69      44.731  35.090  60.342  1.00 75.25           O
ATOM    521  N   ILE A  70      42.914  33.793  60.717  1.00 90.41           N
ATOM    522  CA  ILE A  70      43.492  33.204  61.890  1.00 90.41           C
ATOM    523  CB  ILE A  70      42.960  33.782  63.168  1.00 90.41           C
ATOM    524  CG1 ILE A  70      43.860  33.415  64.355  1.00 90.41           C
ATOM    525  CG2 ILE A  70      41.511  33.288  63.331  1.00 90.41           C
ATOM    526  CD1 ILE A  70      43.576  34.275  65.586  1.00 90.41           C
ATOM    527  C   ILE A  70      43.094  31.769  61.908  1.00 90.41           C
ATOM    528  O   ILE A  70      42.104  31.394  61.285  1.00 90.41           O
ATOM    529  N   GLN A  71      43.869  30.904  62.592  1.00 59.22           N
ATOM    530  CA  GLN A  71      43.384  29.562  62.704  1.00 59.22           C
ATOM    531  CB  GLN A  71      44.386  28.420  62.449  1.00 59.22           C
ATOM    532  CG  GLN A  71      43.718  27.058  62.689  1.00 59.22           C
ATOM    533  CD  GLN A  71      44.712  25.936  62.432  1.00 59.22           C
ATOM    534  OE1 GLN A  71      45.460  25.524  63.318  1.00 59.22           O
ATOM    535  NE2 GLN A  71      44.715  25.423  61.173  1.00 59.22           N
ATOM    536  C   GLN A  71      42.930  29.373  64.107  1.00 59.22           C
ATOM    537  O   GLN A  71      43.595  29.779  65.059  1.00 59.22           O
ATOM    538  N   ILE A  72      41.760  28.744  64.271  1.00128.57           N
ATOM    539  CA  ILE A  72      41.310  28.475  65.596  1.00128.57           C
ATOM    540  CB  ILE A  72      39.833  28.657  65.771  1.00128.57           C
ATOM    541  CG1 ILE A  72      39.058  27.695  64.862  1.00128.57           C
ATOM    542  CG2 ILE A  72      39.506  30.134  65.508  1.00128.57           C
ATOM    543  CD1 ILE A  72      37.549  27.730  65.090  1.00128.57           C
ATOM    544  C   ILE A  72      41.667  27.044  65.820  1.00128.57           C
ATOM    545  O   ILE A  72      41.334  26.163  65.034  1.00128.57           O
ATOM    546  N   PRO A  73      42.378  26.825  66.886  1.00156.46           N
ATOM    547  CA  PRO A  73      42.887  25.515  67.161  1.00156.46           C
ATOM    548  CD  PRO A  73      43.222  27.868  67.446  1.00156.46           C
ATOM    549  CB  PRO A  73      43.918  25.692  68.273  1.00156.46           C
ATOM    550  CG  PRO A  73      44.418  27.132  68.070  1.00156.46           C
ATOM    551  C   PRO A  73      41.792  24.577  67.515  1.00156.46           C
ATOM    552  O   PRO A  73      40.713  25.026  67.897  1.00156.46           O
ATOM    553  N   ALA A  74      42.054  23.267  67.376  1.00 29.82           N
ATOM    554  CA  ALA A  74      41.050  22.301  67.696  1.00 29.82           C
ATOM    555  CB  ALA A  74      41.478  20.851  67.419  1.00 29.82           C
ATOM    556  C   ALA A  74      40.779  22.426  69.159  1.00 29.82           C
ATOM    557  O   ALA A  74      41.651  22.818  69.932  1.00 29.82           O
ATOM    558  N   GLY A  75      39.537  22.114  69.574  1.00 24.44           N
ATOM    559  CA  GLY A  75      39.192  22.219  70.958  1.00 24.44           C
ATOM    560  C   GLY A  75      38.229  21.122  71.256  1.00 24.44           C
ATOM    561  O   GLY A  75      37.866  20.343  70.376  1.00 24.44           O
ATOM    562  N   TYR A  76      37.807  21.025  72.531  1.00 57.77           N
ATOM    563  CA  TYR A  76      36.863  20.026  72.934  1.00 57.77           C
ATOM    564  CB  TYR A  76      37.482  18.982  73.887  1.00 57.77           C
ATOM    565  CG  TYR A  76      38.611  18.275  73.196  1.00 57.77           C
ATOM    566  CD1 TYR A  76      39.842  18.882  73.048  1.00 57.77           C
ATOM    567  CD2 TYR A  76      38.451  16.997  72.710  1.00 57.77           C
ATOM    568  CE1 TYR A  76      40.880  18.225  72.425  1.00 57.77           C
ATOM    569  CE2 TYR A  76      39.485  16.333  72.086  1.00 57.77           C
ATOM    570  CZ  TYR A  76      40.704  16.952  71.937  1.00 57.77           C
ATOM    571  OH  TYR A  76      41.771  16.280  71.298  1.00 57.77           O
ATOM    572  C   TYR A  76      35.795  20.764  73.693  1.00 57.77           C
ATOM    573  O   TYR A  76      36.068  21.782  74.328  1.00 57.77           O
ATOM    574  N   SER A  77      34.531  20.294  73.617  1.00 37.08           N
ATOM    575  CA  SER A  77      33.471  20.941  74.345  1.00 37.08           C
ATOM    576  CB  SER A  77      32.590  21.841  73.461  1.00 37.08           C
ATOM    577  OG  SER A  77      31.983  21.073  72.431  1.00 37.08           O
ATOM    578  C   SER A  77      32.596  19.879  74.948  1.00 37.08           C
ATOM    579  O   SER A  77      32.493  18.770  74.425  1.00 37.08           O
ATOM    580  N   VAL A  78      31.941  20.185  76.091  1.00107.86           N
ATOM    581  CA  VAL A  78      31.077  19.226  76.727  1.00107.86           C
ATOM    582  CB  VAL A  78      30.837  19.516  78.179  1.00107.86           C
ATOM    583  CG1 VAL A  78      32.166  19.317  78.930  1.00107.86           C
ATOM    584  CG2 VAL A  78      30.279  20.944  78.312  1.00107.86           C
ATOM    585  C   VAL A  78      29.763  19.194  75.996  1.00107.86           C
ATOM    586  O   VAL A  78      29.310  20.211  75.469  1.00107.86           O
ATOM    587  N   LYS A  79      29.126  18.001  75.916  1.00150.94           N
ATOM    588  CA  LYS A  79      27.884  17.893  75.194  1.00150.94           C
ATOM    589  CB  LYS A  79      28.069  17.299  73.791  1.00150.94           C
ATOM    590  CG  LYS A  79      26.786  17.265  72.961  1.00150.94           C
ATOM    591  CD  LYS A  79      26.263  18.644  72.555  1.00150.94           C
ATOM    592  CE  LYS A  79      25.134  18.568  71.525  1.00150.94           C
ATOM    593  NZ  LYS A  79      24.193  17.490  71.900  1.00150.94           N
ATOM    594  C   LYS A  79      26.933  16.990  75.935  1.00150.94           C
ATOM    595  O   LYS A  79      27.345  16.012  76.558  1.00150.94           O
ATOM    596  N   VAL A  80      25.618  17.301  75.879  1.00 46.62           N
ATOM    597  CA  VAL A  80      24.638  16.475  76.531  1.00 46.62           C
ATOM    598  CB  VAL A  80      23.888  17.176  77.619  1.00 46.62           C
ATOM    599  CG1 VAL A  80      22.833  16.207  78.181  1.00 46.62           C
ATOM    600  CG2 VAL A  80      24.900  17.680  78.660  1.00 46.62           C
ATOM    601  C   VAL A  80      23.629  16.022  75.523  1.00 46.62           C
ATOM    602  O   VAL A  80      23.256  16.762  74.613  1.00 46.62           O
ATOM    603  N   SER A  81      23.184  14.757  75.647  1.00 40.46           N
ATOM    604  CA  SER A  81      22.131  14.278  74.798  1.00 40.46           C
ATOM    605  CB  SER A  81      22.557  13.140  73.855  1.00 40.46           C
ATOM    606  OG  SER A  81      23.499  13.618  72.909  1.00 40.46           O
ATOM    607  C   SER A  81      21.088  13.741  75.724  1.00 40.46           C
ATOM    608  O   SER A  81      21.361  12.858  76.535  1.00 40.46           O
ATOM    609  N   ALA A  82      19.857  14.267  75.618  1.00 37.89           N
ATOM    610  CA  ALA A  82      18.816  13.869  76.517  1.00 37.89           C
ATOM    611  CB  ALA A  82      17.592  14.803  76.495  1.00 37.89           C
ATOM    612  C   ALA A  82      18.359  12.490  76.190  1.00 37.89           C
ATOM    613  O   ALA A  82      18.291  12.096  75.027  1.00 37.89           O
ATOM    614  N   GLY A  83      18.028  11.726  77.247  1.00 22.75           N
ATOM    615  CA  GLY A  83      17.545  10.388  77.095  1.00 22.75           C
ATOM    616  C   GLY A  83      16.120  10.499  76.660  1.00 22.75           C
ATOM    617  O   GLY A  83      15.520  11.568  76.750  1.00 22.75           O
ATOM    618  N   SER A  84      15.535   9.375  76.206  1.00 83.10           N
ATOM    619  CA  SER A  84      14.205   9.370  75.662  1.00 83.10           C
ATOM    620  CB  SER A  84      13.807   7.995  75.101  1.00 83.10           C
ATOM    621  OG  SER A  84      13.770   7.041  76.144  1.00 83.10           O
ATOM    622  C   SER A  84      13.196   9.755  76.698  1.00 83.10           C
ATOM    623  O   SER A  84      12.206  10.413  76.382  1.00 83.10           O
ATOM    624  N   LYS A  85      13.407   9.344  77.961  1.00 99.57           N
ATOM    625  CA  LYS A  85      12.460   9.641  78.997  1.00 99.57           C
ATOM    626  CB  LYS A  85      12.820   8.968  80.327  1.00 99.57           C
ATOM    627  CG  LYS A  85      11.777   9.229  81.407  1.00 99.57           C
ATOM    628  CD  LYS A  85      11.871   8.270  82.589  1.00 99.57           C
ATOM    629  CE  LYS A  85      10.747   8.488  83.597  1.00 99.57           C
ATOM    630  NZ  LYS A  85       9.444   8.404  82.901  1.00 99.57           N
ATOM    631  C   LYS A  85      12.402  11.115  79.229  1.00 99.57           C
ATOM    632  O   LYS A  85      11.320  11.686  79.372  1.00 99.57           O
ATOM    633  N   LEU A  86      13.571  11.782  79.280  1.00153.71           N
ATOM    634  CA  LEU A  86      13.547  13.192  79.528  1.00153.71           C
ATOM    635  CB  LEU A  86      14.927  13.848  79.708  1.00153.71           C
ATOM    636  CG  LEU A  86      15.606  13.506  81.045  1.00153.71           C
ATOM    637  CD1 LEU A  86      16.855  14.376  81.271  1.00153.71           C
ATOM    638  CD2 LEU A  86      14.602  13.591  82.206  1.00153.71           C
ATOM    639  C   LEU A  86      12.874  13.891  78.395  1.00153.71           C
ATOM    640  O   LEU A  86      12.058  14.783  78.616  1.00153.71           O
ATOM    641  N   LYS A  87      13.172  13.495  77.144  1.00247.85           N
ATOM    642  CA  LYS A  87      12.598  14.226  76.052  1.00247.85           C
ATOM    643  CB  LYS A  87      13.368  14.037  74.741  1.00247.85           C
ATOM    644  CG  LYS A  87      14.646  14.867  74.684  1.00247.85           C
ATOM    645  CD  LYS A  87      14.362  16.367  74.657  1.00247.85           C
ATOM    646  CE  LYS A  87      13.584  16.781  73.409  1.00247.85           C
ATOM    647  NZ  LYS A  87      14.167  16.118  72.220  1.00247.85           N
ATOM    648  C   LYS A  87      11.217  13.754  75.812  1.00247.85           C
ATOM    649  O   LYS A  87      10.788  13.678  74.663  1.00247.85           O
ATOM    650  N   GLU A  88      10.456  13.604  76.910  1.00148.49           N
ATOM    651  CA  GLU A  88       9.149  13.034  76.902  1.00148.49           C
ATOM    652  CB  GLU A  88       8.463  13.242  78.258  1.00148.49           C
ATOM    653  CG  GLU A  88       7.054  12.673  78.368  1.00148.49           C
ATOM    654  CD  GLU A  88       6.577  13.059  79.757  1.00148.49           C
ATOM    655  OE1 GLU A  88       7.432  13.052  80.681  1.00148.49           O
ATOM    656  OE2 GLU A  88       5.370  13.381  79.909  1.00148.49           O
ATOM    657  C   GLU A  88       8.340  13.740  75.875  1.00148.49           C
ATOM    658  O   GLU A  88       7.838  13.025  75.006  1.00148.49           O
ATOM    659  N   ALA A  89       8.287  15.115  75.895  1.00107.40           N
ATOM    660  CA  ALA A  89       7.427  15.846  74.992  1.00107.40           C
ATOM    661  CB  ALA A  89       7.948  15.892  73.546  1.00107.40           C
ATOM    662  C   ALA A  89       6.136  15.091  75.000  1.00107.40           C
ATOM    663  O   ALA A  89       5.792  14.484  73.988  1.00107.40           O
ATOM    664  N   ALA A  90       5.441  15.060  76.162  1.00 55.83           N
ATOM    665  CA  ALA A  90       4.299  14.207  76.360  1.00 55.83           C
ATOM    666  CB  ALA A  90       3.515  14.518  77.647  1.00 55.83           C
ATOM    667  C   ALA A  90       3.361  14.340  75.215  1.00 55.83           C
ATOM    668  O   ALA A  90       2.915  15.432  74.869  1.00 55.83           O
ATOM    669  N   LYS A  91       3.034  13.186  74.605  1.00148.04           N
ATOM    670  CA  LYS A  91       2.193  13.172  73.450  1.00148.04           C
ATOM    671  CB  LYS A  91       2.085  11.781  72.803  1.00148.04           C
ATOM    672  CG  LYS A  91       3.329  11.377  72.015  1.00148.04           C
ATOM    673  CD  LYS A  91       3.587  12.326  70.848  1.00148.04           C
ATOM    674  CE  LYS A  91       2.299  12.707  70.116  1.00148.04           C
ATOM    675  NZ  LYS A  91       2.614  13.356  68.825  1.00148.04           N
ATOM    676  C   LYS A  91       0.812  13.574  73.852  1.00148.04           C
ATOM    677  O   LYS A  91       0.158  12.873  74.622  1.00148.04           O
ATOM    678  N   GLY A  92       0.339  14.740  73.355  1.00 28.81           N
ATOM    679  CA  GLY A  92      -1.006  15.156  73.641  1.00 28.81           C
ATOM    680  C   GLY A  92      -1.940  14.228  72.934  1.00 28.81           C
ATOM    681  O   GLY A  92      -2.905  13.735  73.517  1.00 28.81           O
ATOM    682  N   LYS A  93      -1.672  13.971  71.636  1.00 68.12           N
ATOM    683  CA  LYS A  93      -2.469  13.048  70.882  1.00 68.12           C
ATOM    684  CB  LYS A  93      -3.379  13.665  69.797  1.00 68.12           C
ATOM    685  CG  LYS A  93      -4.682  14.297  70.295  1.00 68.12           C
ATOM    686  CD  LYS A  93      -5.449  15.029  69.187  1.00 68.12           C
ATOM    687  CE  LYS A  93      -6.807  15.593  69.618  1.00 68.12           C
ATOM    688  NZ  LYS A  93      -7.369  16.437  68.538  1.00 68.12           N
ATOM    689  C   LYS A  93      -1.484  12.177  70.123  1.00 68.12           C
ATOM    690  O   LYS A  93      -1.298  10.999  70.524  1.00 68.12           O
ATOM    691  OXT LYS A  93      -0.903  12.681  69.124  1.00 68.12           O
TER     692      LYS A  93
ATOM    693  N   MET B  94      31.330   5.921  82.123  1.00 66.79           N
ATOM    694  CA  MET B  94      30.758   5.950  83.488  1.00 66.79           C
ATOM    695  CB  MET B  94      31.206   7.232  84.216  1.00 66.79           C
ATOM    696  CG  MET B  94      30.710   7.330  85.660  1.00 66.79           C
ATOM    697  SD  MET B  94      31.300   8.795  86.558  1.00 66.79           S
ATOM    698  CE  MET B  94      30.255   9.958  85.637  1.00 66.79           C
ATOM    699  C   MET B  94      29.265   5.914  83.445  1.00 66.79           C
ATOM    700  O   MET B  94      28.619   6.831  82.936  1.00 66.79           O
ATOM    701  N   ASN B  95      28.685   4.811  83.958  1.00 67.26           N
ATOM    702  CA  ASN B  95      27.263   4.635  84.017  1.00 67.26           C
ATOM    703  CB  ASN B  95      26.804   3.197  83.699  1.00 67.26           C
ATOM    704  CG  ASN B  95      27.536   2.208  84.592  1.00 67.26           C
ATOM    705  OD1 ASN B  95      27.290   2.131  85.794  1.00 67.26           O
ATOM    706  ND2 ASN B  95      28.458   1.415  83.981  1.00 67.26           N
ATOM    707  C   ASN B  95      26.772   5.068  85.367  1.00 67.26           C
ATOM    708  O   ASN B  95      27.557   5.452  86.233  1.00 67.26           O
ATOM    709  N   ARG B  96      25.437   5.023  85.562  1.00124.85           N
ATOM    710  CA  ARG B  96      24.773   5.493  86.747  1.00124.85           C
ATOM    711  CB  ARG B  96      23.250   5.325  86.617  0.00124.85           C
ATOM    712  CG  ARG B  96      22.396   5.875  87.760  0.00124.85           C
ATOM    713  CD  ARG B  96      22.059   4.816  88.806  0.00124.85           C
ATOM    714  NE  ARG B  96      20.753   5.195  89.404  1.00124.85           N
ATOM    715  CZ  ARG B  96      19.618   4.864  88.722  1.00124.85           C
ATOM    716  NH1 ARG B  96      19.712   4.251  87.505  1.00124.85           N
ATOM    717  NH2 ARG B  96      18.392   5.157  89.240  1.00124.85           N
ATOM    718  C   ARG B  96      25.259   4.741  87.950  1.00124.85           C
ATOM    719  O   ARG B  96      25.537   5.335  88.991  1.00124.85           O
ATOM    720  N   SER B  97      25.399   3.408  87.850  1.00 38.06           N
ATOM    721  CA  SER B  97      25.824   2.677  89.009  1.00 38.06           C
ATOM    722  CB  SER B  97      25.730   1.156  88.836  1.00 38.06           C
ATOM    723  OG  SER B  97      24.363   0.761  88.847  1.00 38.06           O
ATOM    724  C   SER B  97      27.234   3.044  89.377  1.00 38.06           C
ATOM    725  O   SER B  97      27.575   3.067  90.559  1.00 38.06           O
ATOM    726  N   GLU B  98      28.096   3.322  88.375  1.00 51.26           N
ATOM    727  CA  GLU B  98      29.478   3.661  88.601  1.00 51.26           C
ATOM    728  CB  GLU B  98      30.303   3.828  87.308  1.00 51.26           C
ATOM    729  CG  GLU B  98      30.467   2.583  86.430  1.00 51.26           C
ATOM    730  CD  GLU B  98      31.389   2.957  85.267  1.00 51.26           C
ATOM    731  OE1 GLU B  98      32.530   3.413  85.549  1.00 51.26           O
ATOM    732  OE2 GLU B  98      30.972   2.798  84.089  1.00 51.26           O
ATOM    733  C   GLU B  98      29.570   4.992  89.278  1.00 51.26           C
ATOM    734  O   GLU B  98      30.421   5.209  90.138  1.00 51.26           O
ATOM    735  N   LEU B  99      28.713   5.936  88.856  1.00 60.23           N
ATOM    736  CA  LEU B  99      28.687   7.287  89.339  1.00 60.23           C
ATOM    737  CB  LEU B  99      27.679   8.068  88.485  1.00 60.23           C
ATOM    738  CG  LEU B  99      27.490   9.554  88.794  1.00 60.23           C
ATOM    739  CD1 LEU B  99      28.810  10.340  88.721  1.00 60.23           C
ATOM    740  CD2 LEU B  99      26.439  10.112  87.826  1.00 60.23           C
ATOM    741  C   LEU B  99      28.295   7.283  90.794  1.00 60.23           C
ATOM    742  O   LEU B  99      28.867   8.008  91.609  1.00 60.23           O
ATOM    743  N   VAL B 100      27.312   6.439  91.156  1.00 39.52           N
ATOM    744  CA  VAL B 100      26.832   6.329  92.508  1.00 39.52           C
ATOM    745  CB  VAL B 100      25.740   5.313  92.651  1.00 39.52           C
ATOM    746  CG1 VAL B 100      25.469   5.108  94.149  1.00 39.52           C
ATOM    747  CG2 VAL B 100      24.510   5.792  91.867  1.00 39.52           C
ATOM    748  C   VAL B 100      27.940   5.860  93.399  1.00 39.52           C
ATOM    749  O   VAL B 100      28.102   6.358  94.512  1.00 39.52           O
ATOM    750  N   ALA B 101      28.730   4.878  92.931  1.00 26.68           N
ATOM    751  CA  ALA B 101      29.786   4.330  93.731  1.00 26.68           C
ATOM    752  CB  ALA B 101      30.558   3.220  92.993  1.00 26.68           C
ATOM    753  C   ALA B 101      30.762   5.423  94.048  1.00 26.68           C
ATOM    754  O   ALA B 101      31.217   5.548  95.184  1.00 26.68           O
ATOM    755  N   ALA B 102      31.095   6.254  93.045  1.00 35.89           N
ATOM    756  CA  ALA B 102      32.070   7.300  93.188  1.00 35.89           C
ATOM    757  CB  ALA B 102      32.329   8.026  91.857  1.00 35.89           C
ATOM    758  C   ALA B 102      31.609   8.330  94.180  1.00 35.89           C
ATOM    759  O   ALA B 102      32.401   8.839  94.972  1.00 35.89           O
ATOM    760  N   LEU B 103      30.311   8.679  94.124  1.00166.60           N
ATOM    761  CA  LEU B 103      29.676   9.681  94.940  1.00166.60           C
ATOM    762  CB  LEU B 103      28.233   9.973  94.495  1.00166.60           C
ATOM    763  CG  LEU B 103      28.098  10.368  93.014  1.00166.60           C
ATOM    764  CD1 LEU B 103      26.670  10.838  92.700  1.00166.60           C
ATOM    765  CD2 LEU B 103      29.173  11.377  92.581  1.00166.60           C
ATOM    766  C   LEU B 103      29.572   9.247  96.371  1.00166.60           C
ATOM    767  O   LEU B 103      29.626  10.069  97.284  1.00166.60           O
ATOM    768  N   ALA B 104      29.348   7.944  96.605  1.00 36.73           N
ATOM    769  CA  ALA B 104      29.204   7.469  97.949  1.00 36.73           C
ATOM    770  CB  ALA B 104      28.916   5.957  98.021  1.00 36.73           C
ATOM    771  C   ALA B 104      30.481   7.722  98.692  1.00 36.73           C
ATOM    772  O   ALA B 104      30.449   8.104  99.861  1.00 36.73           O
ATOM    773  N   ASP B 105      31.650   7.497  98.052  1.00123.60           N
ATOM    774  CA  ASP B 105      32.867   7.651  98.804  1.00123.60           C
ATOM    775  CB  ASP B 105      34.135   7.029  98.179  1.00123.60           C
ATOM    776  CG  ASP B 105      34.625   7.847  96.999  1.00123.60           C
ATOM    777  OD1 ASP B 105      35.204   8.941  97.240  1.00123.60           O
ATOM    778  OD2 ASP B 105      34.456   7.379  95.842  1.00123.60           O
ATOM    779  C   ASP B 105      33.180   9.086  99.125  1.00123.60           C
ATOM    780  O   ASP B 105      33.585   9.389 100.245  1.00123.60           O
ATOM    781  N   ARG B 106      33.004  10.016  98.162  1.00 55.93           N
ATOM    782  CA  ARG B 106      33.401  11.382  98.391  1.00 55.93           C
ATOM    783  CB  ARG B 106      33.230  12.260  97.141  1.00 55.93           C
ATOM    784  CG  ARG B 106      34.163  11.808  96.022  1.00 55.93           C
ATOM    785  CD  ARG B 106      34.147  12.663  94.758  1.00 55.93           C
ATOM    786  NE  ARG B 106      35.264  12.141  93.926  1.00 55.93           N
ATOM    787  CZ  ARG B 106      36.537  12.585  94.147  1.00 55.93           C
ATOM    788  NH1 ARG B 106      36.768  13.612  95.014  1.00 55.93           N
ATOM    789  NH2 ARG B 106      37.583  11.978  93.516  1.00 55.93           N
ATOM    790  C   ARG B 106      32.584  11.977  99.498  1.00 55.93           C
ATOM    791  O   ARG B 106      33.109  12.654 100.380  1.00 55.93           O
ATOM    792  N   ALA B 107      31.262  11.747  99.446  1.00 59.96           N
ATOM    793  CA  ALA B 107      30.287  12.207 100.396  1.00 59.96           C
ATOM    794  CB  ALA B 107      28.835  11.975  99.942  1.00 59.96           C
ATOM    795  C   ALA B 107      30.454  11.501 101.703  1.00 59.96           C
ATOM    796  O   ALA B 107      30.151  12.068 102.752  1.00 59.96           O
ATOM    797  N   GLU B 108      30.944  10.244 101.671  1.00 83.46           N
ATOM    798  CA  GLU B 108      31.052   9.436 102.853  1.00 83.46           C
ATOM    799  CB  GLU B 108      31.836  10.163 103.953  1.00 83.46           C
ATOM    800  CG  GLU B 108      33.273  10.450 103.513  1.00 83.46           C
ATOM    801  CD  GLU B 108      33.876  11.488 104.446  1.00 83.46           C
ATOM    802  OE1 GLU B 108      33.167  11.927 105.390  1.00 83.46           O
ATOM    803  OE2 GLU B 108      35.058  11.859 104.218  1.00 83.46           O
ATOM    804  C   GLU B 108      29.692   9.036 103.362  1.00 83.46           C
ATOM    805  O   GLU B 108      29.375   9.203 104.539  1.00 83.46           O
ATOM    806  N   VAL B 109      28.854   8.489 102.449  1.00 79.72           N
ATOM    807  CA  VAL B 109      27.548   7.957 102.754  1.00 79.72           C
ATOM    808  CB  VAL B 109      26.407   8.652 102.046  1.00 79.72           C
ATOM    809  CG1 VAL B 109      26.327  10.108 102.533  1.00 79.72           C
ATOM    810  CG2 VAL B 109      26.580   8.509 100.523  1.00 79.72           C
ATOM    811  C   VAL B 109      27.534   6.530 102.275  1.00 79.72           C
ATOM    812  O   VAL B 109      28.583   5.982 101.933  1.00 79.72           O
ATOM    813  N   THR B 110      26.343   5.877 102.310  1.00130.14           N
ATOM    814  CA  THR B 110      26.161   4.539 101.801  1.00130.14           C
ATOM    815  CB  THR B 110      24.932   3.833 102.308  1.00130.14           C
ATOM    816  OG1 THR B 110      23.756   4.485 101.850  1.00130.14           O
ATOM    817  CG2 THR B 110      24.955   3.825 103.839  1.00130.14           C
ATOM    818  C   THR B 110      25.925   4.666 100.326  1.00130.14           C
ATOM    819  O   THR B 110      25.750   5.767  99.807  1.00130.14           O
ATOM    820  N   ARG B 111      25.959   3.524  99.612  1.00154.51           N
ATOM    821  CA  ARG B 111      25.685   3.489  98.202  1.00154.51           C
ATOM    822  CB  ARG B 111      26.029   2.139  97.554  1.00154.51           C
ATOM    823  CG  ARG B 111      25.978   2.169  96.025  1.00154.51           C
ATOM    824  CD  ARG B 111      26.268   0.808  95.395  0.00154.51           C
ATOM    825  NE  ARG B 111      25.467  -0.184  96.163  1.00154.51           N
ATOM    826  CZ  ARG B 111      24.501  -0.923  95.547  1.00154.51           C
ATOM    827  NH1 ARG B 111      24.281  -0.771  94.207  1.00154.51           N
ATOM    828  NH2 ARG B 111      23.758  -1.807  96.277  1.00154.51           N
ATOM    829  C   ARG B 111      24.222   3.754  97.998  1.00154.51           C
ATOM    830  O   ARG B 111      23.819   4.385  97.021  1.00154.51           O
ATOM    831  N   LYS B 112      23.384   3.254  98.927  1.00112.99           N
ATOM    832  CA  LYS B 112      21.960   3.391  98.832  1.00112.99           C
ATOM    833  CB  LYS B 112      21.203   2.706  99.984  1.00112.99           C
ATOM    834  CG  LYS B 112      19.678   2.842  99.888  1.00112.99           C
ATOM    835  CD  LYS B 112      19.031   1.979  98.801  1.00112.99           C
ATOM    836  CE  LYS B 112      19.567   2.224  97.391  1.00112.99           C
ATOM    837  NZ  LYS B 112      18.869   1.335  96.436  1.00112.99           N
ATOM    838  C   LYS B 112      21.601   4.846  98.887  1.00112.99           C
ATOM    839  O   LYS B 112      20.668   5.279  98.215  1.00112.99           O
ATOM    840  N   ASP B 113      22.304   5.623  99.733  1.00 91.26           N
ATOM    841  CA  ASP B 113      22.035   7.026  99.904  1.00 91.26           C
ATOM    842  CB  ASP B 113      22.833   7.626 101.079  1.00 91.26           C
ATOM    843  CG  ASP B 113      22.230   8.976 101.433  1.00 91.26           C
ATOM    844  OD1 ASP B 113      20.983   9.110 101.325  1.00 91.26           O
ATOM    845  OD2 ASP B 113      23.010   9.894 101.806  1.00 91.26           O
ATOM    846  C   ASP B 113      22.413   7.788  98.668  1.00 91.26           C
ATOM    847  O   ASP B 113      21.676   8.663  98.210  1.00 91.26           O
ATOM    848  N   ALA B 114      23.583   7.470  98.081  1.00 40.47           N
ATOM    849  CA  ALA B 114      24.024   8.196  96.927  1.00 40.47           C
ATOM    850  CB  ALA B 114      25.380   7.707  96.391  1.00 40.47           C
ATOM    851  C   ALA B 114      23.020   7.993  95.838  1.00 40.47           C
ATOM    852  O   ALA B 114      22.600   8.953  95.192  1.00 40.47           O
ATOM    853  N   ASP B 115      22.582   6.733  95.639  1.00 47.43           N
ATOM    854  CA  ASP B 115      21.680   6.409  94.567  1.00 47.43           C
ATOM    855  CB  ASP B 115      21.401   4.899  94.427  1.00 47.43           C
ATOM    856  CG  ASP B 115      20.700   4.678  93.091  1.00 47.43           C
ATOM    857  OD1 ASP B 115      20.470   5.691  92.374  1.00 47.43           O
ATOM    858  OD2 ASP B 115      20.384   3.502  92.761  1.00 47.43           O
ATOM    859  C   ASP B 115      20.360   7.093  94.763  1.00 47.43           C
ATOM    860  O   ASP B 115      19.815   7.668  93.823  1.00 47.43           O
ATOM    861  N   ALA B 116      19.816   7.061  95.994  1.00 34.58           N
ATOM    862  CA  ALA B 116      18.523   7.625  96.271  1.00 34.58           C
ATOM    863  CB  ALA B 116      18.073   7.383  97.723  1.00 34.58           C
ATOM    864  C   ALA B 116      18.567   9.103  96.039  1.00 34.58           C
ATOM    865  O   ALA B 116      17.609   9.696  95.544  1.00 34.58           O
ATOM    866  N   VAL B 117      19.673   9.749  96.446  1.00 53.27           N
ATOM    867  CA  VAL B 117      19.821  11.156  96.224  1.00 53.27           C
ATOM    868  CB  VAL B 117      21.025  11.719  96.916  1.00 53.27           C
ATOM    869  CG1 VAL B 117      21.179  13.176  96.464  1.00 53.27           C
ATOM    870  CG2 VAL B 117      20.845  11.550  98.436  1.00 53.27           C
ATOM    871  C   VAL B 117      19.964  11.426  94.753  1.00 53.27           C
ATOM    872  O   VAL B 117      19.337  12.325  94.201  1.00 53.27           O
ATOM    873  N   LEU B 118      20.792  10.636  94.056  1.00 60.79           N
ATOM    874  CA  LEU B 118      21.040  10.899  92.666  1.00 60.79           C
ATOM    875  CB  LEU B 118      22.113   9.939  92.111  1.00 60.79           C
ATOM    876  CG  LEU B 118      22.577  10.219  90.670  1.00 60.79           C
ATOM    877  CD1 LEU B 118      23.078  11.663  90.514  1.00 60.79           C
ATOM    878  CD2 LEU B 118      23.651   9.202  90.244  1.00 60.79           C
ATOM    879  C   LEU B 118      19.766  10.746  91.898  1.00 60.79           C
ATOM    880  O   LEU B 118      19.406  11.616  91.105  1.00 60.79           O
ATOM    881  N   ALA B 119      19.018   9.658  92.154  1.00 33.33           N
ATOM    882  CA  ALA B 119      17.816   9.392  91.419  1.00 33.33           C
ATOM    883  CB  ALA B 119      17.134   8.086  91.850  1.00 33.33           C
ATOM    884  C   ALA B 119      16.830  10.495  91.640  1.00 33.33           C
ATOM    885  O   ALA B 119      16.180  10.950  90.700  1.00 33.33           O
ATOM    886  N   ALA B 120      16.694  10.960  92.894  1.00 29.24           N
ATOM    887  CA  ALA B 120      15.730  11.982  93.183  1.00 29.24           C
ATOM    888  CB  ALA B 120      15.617  12.295  94.684  1.00 29.24           C
ATOM    889  C   ALA B 120      16.098  13.230  92.437  1.00 29.24           C
ATOM    890  O   ALA B 120      15.237  13.905  91.875  1.00 29.24           O
ATOM    891  N   PHE B 121      17.400  13.557  92.384  1.00109.93           N
ATOM    892  CA  PHE B 121      17.865  14.744  91.723  1.00109.93           C
ATOM    893  CB  PHE B 121      19.396  14.887  91.835  1.00109.93           C
ATOM    894  CG  PHE B 121      19.902  15.895  90.860  1.00109.93           C
ATOM    895  CD1 PHE B 121      19.631  17.237  91.009  1.00109.93           C
ATOM    896  CD2 PHE B 121      20.685  15.494  89.799  1.00109.93           C
ATOM    897  CE1 PHE B 121      20.116  18.155  90.109  1.00109.93           C
ATOM    898  CE2 PHE B 121      21.174  16.404  88.894  1.00109.93           C
ATOM    899  CZ  PHE B 121      20.883  17.739  89.046  1.00109.93           C
ATOM    900  C   PHE B 121      17.510  14.725  90.262  1.00109.93           C
ATOM    901  O   PHE B 121      17.051  15.739  89.737  1.00109.93           O
ATOM    902  N   ALA B 122      17.734  13.590  89.562  1.00 42.16           N
ATOM    903  CA  ALA B 122      17.476  13.498  88.146  1.00 42.16           C
ATOM    904  CB  ALA B 122      17.899  12.149  87.543  1.00 42.16           C
ATOM    905  C   ALA B 122      16.016  13.637  87.866  1.00 42.16           C
ATOM    906  O   ALA B 122      15.616  14.296  86.907  1.00 42.16           O
ATOM    907  N   GLU B 123      15.180  12.990  88.690  1.00 76.17           N
ATOM    908  CA  GLU B 123      13.766  13.008  88.479  1.00 76.17           C
ATOM    909  CB  GLU B 123      13.045  12.103  89.486  1.00 76.17           C
ATOM    910  CG  GLU B 123      11.562  11.914  89.199  1.00 76.17           C
ATOM    911  CD  GLU B 123      11.010  10.992  90.278  1.00 76.17           C
ATOM    912  OE1 GLU B 123      11.755  10.072  90.706  1.00 76.17           O
ATOM    913  OE2 GLU B 123       9.836  11.195  90.679  1.00 76.17           O
ATOM    914  C   GLU B 123      13.267  14.410  88.645  1.00 76.17           C
ATOM    915  O   GLU B 123      12.437  14.877  87.866  1.00 76.17           O
ATOM    916  N   THR B 124      13.778  15.122  89.669  1.00 44.14           N
ATOM    917  CA  THR B 124      13.347  16.465  89.941  1.00 44.14           C
ATOM    918  CB  THR B 124      13.935  17.028  91.199  1.00 44.14           C
ATOM    919  OG1 THR B 124      13.559  16.234  92.316  1.00 44.14           O
ATOM    920  CG2 THR B 124      13.417  18.466  91.367  1.00 44.14           C
ATOM    921  C   THR B 124      13.716  17.384  88.808  1.00 44.14           C
ATOM    922  O   THR B 124      12.907  18.215  88.399  1.00 44.14           O
ATOM    923  N   VAL B 125      14.944  17.277  88.264  1.00 95.77           N
ATOM    924  CA  VAL B 125      15.337  18.162  87.197  1.00 95.77           C
ATOM    925  CB  VAL B 125      16.779  18.002  86.783  1.00 95.77           C
ATOM    926  CG1 VAL B 125      16.949  16.654  86.066  1.00 95.77           C
ATOM    927  CG2 VAL B 125      17.203  19.221  85.941  1.00 95.77           C
ATOM    928  C   VAL B 125      14.461  17.924  85.998  1.00 95.77           C
ATOM    929  O   VAL B 125      14.044  18.862  85.321  1.00 95.77           O
ATOM    930  N   GLY B 126      14.149  16.650  85.695  1.00 36.31           N
ATOM    931  CA  GLY B 126      13.353  16.354  84.539  1.00 36.31           C
ATOM    932  C   GLY B 126      12.003  16.968  84.715  1.00 36.31           C
ATOM    933  O   GLY B 126      11.424  17.515  83.778  1.00 36.31           O
ATOM    934  N   GLU B 127      11.466  16.866  85.940  1.00124.46           N
ATOM    935  CA  GLU B 127      10.163  17.367  86.243  1.00124.46           C
ATOM    936  CB  GLU B 127       9.763  17.081  87.696  1.00124.46           C
ATOM    937  CG  GLU B 127       8.376  17.610  88.053  1.00124.46           C
ATOM    938  CD  GLU B 127       7.348  16.705  87.396  1.00124.46           C
ATOM    939  OE1 GLU B 127       7.417  15.471  87.630  1.00124.46           O
ATOM    940  OE2 GLU B 127       6.478  17.236  86.653  1.00124.46           O
ATOM    941  C   GLU B 127      10.146  18.847  86.080  1.00124.46           C
ATOM    942  O   GLU B 127       9.259  19.394  85.427  1.00124.46           O
ATOM    943  N   VAL B 128      11.145  19.540  86.651  1.00103.24           N
ATOM    944  CA  VAL B 128      11.120  20.969  86.597  1.00103.24           C
ATOM    945  CB  VAL B 128      12.211  21.598  87.389  1.00103.24           C
ATOM    946  CG1 VAL B 128      11.965  21.255  88.866  1.00103.24           C
ATOM    947  CG2 VAL B 128      13.543  21.072  86.855  1.00103.24           C
ATOM    948  C   VAL B 128      11.215  21.415  85.170  1.00103.24           C
ATOM    949  O   VAL B 128      10.511  22.336  84.760  1.00103.24           O
ATOM    950  N   VAL B 129      12.086  20.775  84.369  1.00 38.72           N
ATOM    951  CA  VAL B 129      12.242  21.166  82.994  1.00 38.72           C
ATOM    952  CB  VAL B 129      13.301  20.382  82.271  1.00 38.72           C
ATOM    953  CG1 VAL B 129      13.283  20.773  80.781  1.00 38.72           C
ATOM    954  CG2 VAL B 129      14.646  20.633  82.967  1.00 38.72           C
ATOM    955  C   VAL B 129      10.963  20.936  82.246  1.00 38.72           C
ATOM    956  O   VAL B 129      10.532  21.791  81.473  1.00 38.72           O
ATOM    957  N   ALA B 130      10.317  19.774  82.465  1.00 35.30           N
ATOM    958  CA  ALA B 130       9.123  19.419  81.748  1.00 35.30           C
ATOM    959  CB  ALA B 130       8.568  18.037  82.138  1.00 35.30           C
ATOM    960  C   ALA B 130       8.067  20.426  82.048  1.00 35.30           C
ATOM    961  O   ALA B 130       7.297  20.823  81.174  1.00 35.30           O
ATOM    962  N   LYS B 131       8.014  20.878  83.308  1.00140.79           N
ATOM    963  CA  LYS B 131       7.017  21.824  83.695  1.00140.79           C
ATOM    964  CB  LYS B 131       6.999  22.148  85.199  1.00140.79           C
ATOM    965  CG  LYS B 131       5.744  22.930  85.597  1.00140.79           C
ATOM    966  CD  LYS B 131       4.441  22.165  85.333  1.00140.79           C
ATOM    967  CE  LYS B 131       4.044  21.187  86.443  1.00140.79           C
ATOM    968  NZ  LYS B 131       2.804  20.468  86.069  1.00140.79           N
ATOM    969  C   LYS B 131       7.260  23.070  82.913  1.00140.79           C
ATOM    970  O   LYS B 131       6.339  23.849  82.678  1.00140.79           O
ATOM    971  N   GLY B 132       8.513  23.286  82.473  1.00 39.69           N
ATOM    972  CA  GLY B 132       8.805  24.475  81.736  1.00 39.69           C
ATOM    973  C   GLY B 132       9.399  25.408  82.710  1.00 39.69           C
ATOM    974  O   GLY B 132       9.539  26.602  82.447  1.00 39.69           O
ATOM    975  N   ASP B 133       9.800  24.844  83.859  1.00129.33           N
ATOM    976  CA  ASP B 133      10.268  25.672  84.911  1.00129.33           C
ATOM    977  CB  ASP B 133      10.489  24.955  86.261  1.00129.33           C
ATOM    978  CG  ASP B 133      10.524  26.011  87.373  1.00129.33           C
ATOM    979  OD1 ASP B 133      10.074  27.160  87.119  1.00129.33           O
ATOM    980  OD2 ASP B 133      10.997  25.678  88.490  1.00129.33           O
ATOM    981  C   ASP B 133      11.523  26.334  84.506  1.00129.33           C
ATOM    982  O   ASP B 133      12.306  25.788  83.711  1.00129.33           O
ATOM    983  N   GLU B 134      11.650  27.564  85.076  1.00243.84           N
ATOM    984  CA  GLU B 134      12.795  28.398  84.969  1.00243.84           C
ATOM    985  CB  GLU B 134      12.908  29.460  86.078  1.00243.84           C
ATOM    986  CG  GLU B 134      14.176  30.313  85.994  1.00243.84           C
ATOM    987  CD  GLU B 134      14.489  30.794  87.406  1.00243.84           C
ATOM    988  OE1 GLU B 134      14.950  29.944  88.212  1.00243.84           O
ATOM    989  OE2 GLU B 134      14.271  32.000  87.698  1.00243.84           O
ATOM    990  C   GLU B 134      13.849  27.418  85.224  1.00243.84           C
ATOM    991  O   GLU B 134      13.905  26.799  86.286  1.00243.84           O
ATOM    992  N   LYS B 135      14.658  27.253  84.182  1.00252.48           N
ATOM    993  CA  LYS B 135      15.669  26.275  84.041  1.00252.48           C
ATOM    994  CB  LYS B 135      16.735  26.709  83.017  1.00252.48           C
ATOM    995  CG  LYS B 135      17.402  28.050  83.351  1.00252.48           C
ATOM    996  CD  LYS B 135      16.464  29.268  83.384  1.00252.48           C
ATOM    997  CE  LYS B 135      16.245  29.948  82.026  1.00252.48           C
ATOM    998  NZ  LYS B 135      14.935  29.556  81.452  1.00252.48           N
ATOM    999  C   LYS B 135      16.337  26.003  85.333  1.00252.48           C
ATOM   1000  O   LYS B 135      16.434  26.860  86.212  1.00252.48           O
ATOM   1001  N   VAL B 136      16.757  24.737  85.493  1.00 55.98           N
ATOM   1002  CA  VAL B 136      17.478  24.395  86.670  1.00 55.98           C
ATOM   1003  CB  VAL B 136      17.597  22.922  86.921  1.00 55.98           C
ATOM   1004  CG1 VAL B 136      18.412  22.682  88.204  1.00 55.98           C
ATOM   1005  CG2 VAL B 136      16.181  22.348  86.987  1.00 55.98           C
ATOM   1006  C   VAL B 136      18.854  24.895  86.433  1.00 55.98           C
ATOM   1007  O   VAL B 136      19.467  24.590  85.409  1.00 55.98           O
ATOM   1008  N   THR B 137      19.359  25.710  87.374  1.00 38.46           N
ATOM   1009  CA  THR B 137      20.677  26.242  87.237  1.00 38.46           C
ATOM   1010  CB  THR B 137      20.738  27.743  87.324  1.00 38.46           C
ATOM   1011  OG1 THR B 137      19.938  28.344  86.316  1.00 38.46           O
ATOM   1012  CG2 THR B 137      22.203  28.172  87.164  1.00 38.46           C
ATOM   1013  C   THR B 137      21.480  25.724  88.386  1.00 38.46           C
ATOM   1014  O   THR B 137      21.101  25.884  89.545  1.00 38.46           O
ATOM   1015  N   ILE B 138      22.613  25.062  88.095  1.00 54.49           N
ATOM   1016  CA  ILE B 138      23.440  24.605  89.169  1.00 54.49           C
ATOM   1017  CB  ILE B 138      23.584  23.106  89.229  1.00 54.49           C
ATOM   1018  CG1 ILE B 138      22.250  22.483  89.687  1.00 54.49           C
ATOM   1019  CG2 ILE B 138      24.794  22.740  90.107  1.00 54.49           C
ATOM   1020  CD1 ILE B 138      22.183  20.965  89.537  1.00 54.49           C
ATOM   1021  C   ILE B 138      24.782  25.230  89.003  1.00 54.49           C
ATOM   1022  O   ILE B 138      25.468  25.028  88.008  1.00 54.49           O
ATOM   1023  N   PRO B 139      25.173  25.984  89.994  1.00 95.82           N
ATOM   1024  CA  PRO B 139      26.417  26.680  89.894  1.00 95.82           C
ATOM   1025  CD  PRO B 139      24.227  26.674  90.856  1.00 95.82           C
ATOM   1026  CB  PRO B 139      26.452  27.649  91.074  1.00 95.82           C
ATOM   1027  CG  PRO B 139      24.961  27.942  91.329  1.00 95.82           C
ATOM   1028  C   PRO B 139      27.538  25.704  89.856  1.00 95.82           C
ATOM   1029  O   PRO B 139      27.487  24.704  90.569  1.00 95.82           O
ATOM   1030  N   GLY B 140      28.548  25.969  89.014  1.00 39.33           N
ATOM   1031  CA  GLY B 140      29.683  25.107  88.955  1.00 39.33           C
ATOM   1032  C   GLY B 140      29.396  23.928  88.073  1.00 39.33           C
ATOM   1033  O   GLY B 140      30.226  23.024  87.986  1.00 39.33           O
ATOM   1034  N   PHE B 141      28.235  23.895  87.377  1.00171.96           N
ATOM   1035  CA  PHE B 141      27.929  22.756  86.541  1.00171.96           C
ATOM   1036  CB  PHE B 141      26.950  21.754  87.210  1.00171.96           C
ATOM   1037  CG  PHE B 141      26.648  20.567  86.336  1.00171.96           C
ATOM   1038  CD1 PHE B 141      27.606  19.632  86.006  1.00171.96           C
ATOM   1039  CD2 PHE B 141      25.361  20.352  85.883  1.00171.96           C
ATOM   1040  CE1 PHE B 141      27.302  18.542  85.220  1.00171.96           C
ATOM   1041  CE2 PHE B 141      25.053  19.262  85.102  1.00171.96           C
ATOM   1042  CZ  PHE B 141      26.021  18.355  84.754  1.00171.96           C
ATOM   1043  C   PHE B 141      27.340  23.236  85.248  1.00171.96           C
ATOM   1044  O   PHE B 141      28.028  23.275  84.229  1.00171.96           O
ATOM   1045  N   LEU B 142      26.025  23.545  85.230  1.00185.93           N
ATOM   1046  CA  LEU B 142      25.414  24.004  84.017  1.00185.93           C
ATOM   1047  CB  LEU B 142      25.693  23.045  82.835  1.00185.93           C
ATOM   1048  CG  LEU B 142      25.507  21.541  83.106  1.00185.93           C
ATOM   1049  CD1 LEU B 142      24.023  21.148  83.083  1.00185.93           C
ATOM   1050  CD2 LEU B 142      26.401  20.688  82.186  1.00185.93           C
ATOM   1051  C   LEU B 142      23.940  24.181  84.274  1.00185.93           C
ATOM   1052  O   LEU B 142      23.507  24.133  85.424  1.00185.93           O
ATOM   1053  N   THR B 143      23.144  24.433  83.210  1.00124.09           N
ATOM   1054  CA  THR B 143      21.731  24.666  83.370  1.00124.09           C
ATOM   1055  CB  THR B 143      21.332  26.059  82.988  1.00124.09           C
ATOM   1056  OG1 THR B 143      21.572  26.271  81.602  1.00124.09           O
ATOM   1057  CG2 THR B 143      22.171  27.040  83.822  1.00124.09           C
ATOM   1058  C   THR B 143      20.962  23.766  82.441  1.00124.09           C
ATOM   1059  O   THR B 143      21.466  23.361  81.394  1.00124.09           O
ATOM   1060  N   PHE B 144      19.702  23.434  82.822  1.00 74.93           N
ATOM   1061  CA  PHE B 144      18.829  22.609  82.026  1.00 74.93           C
ATOM   1062  CB  PHE B 144      18.370  21.327  82.750  1.00 74.93           C
ATOM   1063  CG  PHE B 144      19.544  20.454  83.030  1.00 74.93           C
ATOM   1064  CD1 PHE B 144      20.304  20.649  84.161  1.00 74.93           C
ATOM   1065  CD2 PHE B 144      19.881  19.438  82.160  1.00 74.93           C
ATOM   1066  CE1 PHE B 144      21.381  19.837  84.426  1.00 74.93           C
ATOM   1067  CE2 PHE B 144      20.958  18.626  82.416  1.00 74.93           C
ATOM   1068  CZ  PHE B 144      21.711  18.831  83.548  1.00 74.93           C
ATOM   1069  C   PHE B 144      17.569  23.392  81.776  1.00 74.93           C
ATOM   1070  O   PHE B 144      17.018  23.988  82.699  1.00 74.93           O
ATOM   1071  N   GLU B 145      17.065  23.411  80.518  1.00107.43           N
ATOM   1072  CA  GLU B 145      15.863  24.160  80.241  1.00107.43           C
ATOM   1073  CB  GLU B 145      16.125  25.643  79.921  1.00107.43           C
ATOM   1074  CG  GLU B 145      16.890  25.853  78.614  1.00107.43           C
ATOM   1075  CD  GLU B 145      17.307  27.314  78.529  1.00107.43           C
ATOM   1076  OE1 GLU B 145      17.473  27.946  79.607  1.00107.43           O
ATOM   1077  OE2 GLU B 145      17.475  27.820  77.388  1.00107.43           O
ATOM   1078  C   GLU B 145      15.165  23.569  79.052  1.00107.43           C
ATOM   1079  O   GLU B 145      15.702  22.721  78.341  1.00107.43           O
ATOM   1080  N   ARG B 146      13.916  24.011  78.812  1.00146.38           N
ATOM   1081  CA  ARG B 146      13.161  23.494  77.707  1.00146.38           C
ATOM   1082  CB  ARG B 146      11.690  23.236  78.073  1.00146.38           C
ATOM   1083  CG  ARG B 146      10.863  22.601  76.956  1.00146.38           C
ATOM   1084  CD  ARG B 146       9.466  22.181  77.423  1.00146.38           C
ATOM   1085  NE  ARG B 146       8.656  23.421  77.575  1.00146.38           N
ATOM   1086  CZ  ARG B 146       7.298  23.355  77.699  1.00146.38           C
ATOM   1087  NH1 ARG B 146       6.659  22.149  77.658  1.00146.38           N
ATOM   1088  NH2 ARG B 146       6.579  24.505  77.860  1.00146.38           N
ATOM   1089  C   ARG B 146      13.216  24.490  76.585  1.00146.38           C
ATOM   1090  O   ARG B 146      13.105  25.692  76.816  1.00146.38           O
ATOM   1091  N   THR B 147      13.404  24.008  75.334  1.00129.85           N
ATOM   1092  CA  THR B 147      13.468  24.907  74.209  1.00129.85           C
ATOM   1093  CB  THR B 147      14.650  24.715  73.302  1.00129.85           C
ATOM   1094  OG1 THR B 147      14.600  23.444  72.674  1.00129.85           O
ATOM   1095  CG2 THR B 147      15.929  24.848  74.141  1.00129.85           C
ATOM   1096  C   THR B 147      12.250  24.714  73.371  1.00129.85           C
ATOM   1097  O   THR B 147      11.578  23.685  73.431  1.00129.85           O
ATOM   1098  N   HIS B 148      11.936  25.744  72.568  1.00 94.01           N
ATOM   1099  CA  HIS B 148      10.748  25.734  71.776  1.00 94.01           C
ATOM   1100  ND1 HIS B 148       8.283  27.401  69.945  1.00 94.01           N
ATOM   1101  CG  HIS B 148       8.755  27.159  71.218  1.00 94.01           C
ATOM   1102  CB  HIS B 148      10.192  27.154  71.605  1.00 94.01           C
ATOM   1103  NE2 HIS B 148       6.506  27.019  71.230  1.00 94.01           N
ATOM   1104  CD2 HIS B 148       7.658  26.930  71.986  1.00 94.01           C
ATOM   1105  CE1 HIS B 148       6.932  27.306  70.011  1.00 94.01           C
ATOM   1106  C   HIS B 148      11.033  25.144  70.426  1.00 94.01           C
ATOM   1107  O   HIS B 148      12.144  25.242  69.907  1.00 94.01           O
ATOM   1108  N   ARG B 149      10.005  24.503  69.836  1.00149.84           N
ATOM   1109  CA  ARG B 149      10.086  23.881  68.539  1.00149.84           C
ATOM   1110  CB  ARG B 149       9.739  22.387  68.581  1.00149.84           C
ATOM   1111  CG  ARG B 149      10.311  21.553  67.440  1.00149.84           C
ATOM   1112  CD  ARG B 149      11.803  21.266  67.621  1.00149.84           C
ATOM   1113  NE  ARG B 149      12.570  22.488  67.245  1.00149.84           N
ATOM   1114  CZ  ARG B 149      13.701  22.837  67.926  1.00149.84           C
ATOM   1115  NH1 ARG B 149      14.021  22.228  69.106  1.00149.84           N
ATOM   1116  NH2 ARG B 149      14.532  23.784  67.401  1.00149.84           N
ATOM   1117  C   ARG B 149       9.024  24.536  67.719  1.00149.84           C
ATOM   1118  O   ARG B 149       8.010  24.967  68.258  1.00149.84           O
ATOM   1119  N   ALA B 150       9.234  24.613  66.389  1.00 42.35           N
ATOM   1120  CA  ALA B 150       8.330  25.308  65.513  1.00 42.35           C
ATOM   1121  CB  ALA B 150       8.935  25.606  64.131  1.00 42.35           C
ATOM   1122  C   ALA B 150       7.064  24.547  65.279  1.00 42.35           C
ATOM   1123  O   ALA B 150       7.018  23.318  65.315  1.00 42.35           O
ATOM   1124  N   ALA B 151       5.981  25.307  65.015  1.00 39.58           N
ATOM   1125  CA  ALA B 151       4.688  24.760  64.737  1.00 39.58           C
ATOM   1126  CB  ALA B 151       3.551  25.794  64.825  1.00 39.58           C
ATOM   1127  C   ALA B 151       4.707  24.233  63.336  1.00 39.58           C
ATOM   1128  O   ALA B 151       5.576  24.583  62.538  1.00 39.58           O
ATOM   1129  N   ARG B 152       3.744  23.347  63.013  1.00210.65           N
ATOM   1130  CA  ARG B 152       3.704  22.752  61.708  1.00210.65           C
ATOM   1131  CB  ARG B 152       4.466  21.421  61.648  1.00210.65           C
ATOM   1132  CG  ARG B 152       5.975  21.614  61.788  1.00210.65           C
ATOM   1133  CD  ARG B 152       6.750  20.319  62.009  1.00210.65           C
ATOM   1134  NE  ARG B 152       6.406  19.840  63.377  1.00210.65           N
ATOM   1135  CZ  ARG B 152       5.915  18.579  63.542  1.00210.65           C
ATOM   1136  NH1 ARG B 152       5.751  17.779  62.449  1.00210.65           N
ATOM   1137  NH2 ARG B 152       5.573  18.129  64.785  1.00210.65           N
ATOM   1138  C   ARG B 152       2.278  22.494  61.314  1.00210.65           C
ATOM   1139  O   ARG B 152       1.339  22.979  61.941  1.00210.65           O
ATOM   1140  N   THR B 153       2.085  21.732  60.216  1.00 42.03           N
ATOM   1141  CA  THR B 153       0.757  21.460  59.737  1.00 42.03           C
ATOM   1142  CB  THR B 153       0.541  21.857  58.307  1.00 42.03           C
ATOM   1143  OG1 THR B 153       0.767  23.250  58.146  1.00 42.03           O
ATOM   1144  CG2 THR B 153      -0.903  21.505  57.915  1.00 42.03           C
ATOM   1145  C   THR B 153       0.496  19.988  59.815  1.00 42.03           C
ATOM   1146  O   THR B 153       1.396  19.166  59.650  1.00 42.03           O
ATOM   1147  N   ALA B 154      -0.779  19.641  60.083  1.00 47.21           N
ATOM   1148  CA  ALA B 154      -1.227  18.279  60.202  1.00 47.21           C
ATOM   1149  CB  ALA B 154      -1.130  17.733  61.635  1.00 47.21           C
ATOM   1150  C   ALA B 154      -2.685  18.273  59.842  1.00 47.21           C
ATOM   1151  O   ALA B 154      -3.261  19.326  59.583  1.00 47.21           O
ATOM   1152  N   ARG B 155      -3.317  17.082  59.754  1.00147.48           N
ATOM   1153  CA  ARG B 155      -4.738  17.046  59.512  1.00147.48           C
ATOM   1154  CB  ARG B 155      -5.168  16.649  58.096  1.00147.48           C
ATOM   1155  CG  ARG B 155      -5.002  17.765  57.077  1.00147.48           C
ATOM   1156  CD  ARG B 155      -5.774  17.492  55.791  1.00147.48           C
ATOM   1157  NE  ARG B 155      -5.417  18.559  54.819  1.00147.48           N
ATOM   1158  CZ  ARG B 155      -5.637  18.336  53.493  1.00147.48           C
ATOM   1159  NH1 ARG B 155      -6.177  17.147  53.097  1.00147.48           N
ATOM   1160  NH2 ARG B 155      -5.305  19.286  52.571  1.00147.48           N
ATOM   1161  C   ARG B 155      -5.351  16.035  60.418  1.00147.48           C
ATOM   1162  O   ARG B 155      -4.712  15.059  60.806  1.00147.48           O
ATOM   1163  N   ASN B 156      -6.632  16.250  60.773  1.00 71.51           N
ATOM   1164  CA  ASN B 156      -7.282  15.334  61.659  1.00 71.51           C
ATOM   1165  CB  ASN B 156      -8.153  16.024  62.722  1.00 71.51           C
ATOM   1166  CG  ASN B 156      -8.511  14.949  63.728  1.00 71.51           C
ATOM   1167  OD1 ASN B 156      -7.673  14.525  64.521  1.00 71.51           O
ATOM   1168  ND2 ASN B 156      -9.784  14.475  63.688  1.00 71.51           N
ATOM   1169  C   ASN B 156      -8.161  14.445  60.840  1.00 71.51           C
ATOM   1170  O   ASN B 156      -8.976  14.909  60.049  1.00 71.51           O
ATOM   1171  N   PRO B 157      -7.988  13.164  60.978  1.00 80.33           N
ATOM   1172  CA  PRO B 157      -8.736  12.199  60.218  1.00 80.33           C
ATOM   1173  CD  PRO B 157      -7.405  12.588  62.178  1.00 80.33           C
ATOM   1174  CB  PRO B 157      -8.268  10.843  60.737  1.00 80.33           C
ATOM   1175  CG  PRO B 157      -7.905  11.135  62.205  1.00 80.33           C
ATOM   1176  C   PRO B 157     -10.235  12.303  60.305  1.00 80.33           C
ATOM   1177  O   PRO B 157     -10.887  12.195  59.265  1.00 80.33           O
ATOM   1178  N   GLN B 158     -10.819  12.444  61.518  1.00129.79           N
ATOM   1179  CA  GLN B 158     -12.257  12.478  61.604  1.00129.79           C
ATOM   1180  CB  GLN B 158     -12.803  12.312  63.040  1.00129.79           C
ATOM   1181  CG  GLN B 158     -14.333  12.183  63.125  1.00129.79           C
ATOM   1182  CD  GLN B 158     -14.965  13.555  63.347  1.00129.79           C
ATOM   1183  OE1 GLN B 158     -15.911  13.942  62.660  1.00129.79           O
ATOM   1184  NE2 GLN B 158     -14.445  14.305  64.355  1.00129.79           N
ATOM   1185  C   GLN B 158     -12.791  13.767  61.070  1.00129.79           C
ATOM   1186  O   GLN B 158     -13.724  13.773  60.266  1.00129.79           O
ATOM   1187  N   THR B 159     -12.201  14.894  61.513  1.00108.90           N
ATOM   1188  CA  THR B 159     -12.666  16.201  61.144  1.00108.90           C
ATOM   1189  CB  THR B 159     -11.969  17.295  61.885  1.00108.90           C
ATOM   1190  OG1 THR B 159     -12.084  17.114  63.286  1.00108.90           O
ATOM   1191  CG2 THR B 159     -12.640  18.613  61.481  1.00108.90           C
ATOM   1192  C   THR B 159     -12.382  16.449  59.701  1.00108.90           C
ATOM   1193  O   THR B 159     -13.212  16.987  58.969  1.00108.90           O
ATOM   1194  N   GLY B 160     -11.168  16.072  59.271  1.00 23.58           N
ATOM   1195  CA  GLY B 160     -10.724  16.247  57.922  1.00 23.58           C
ATOM   1196  C   GLY B 160     -10.161  17.624  57.804  1.00 23.58           C
ATOM   1197  O   GLY B 160      -9.724  18.035  56.730  1.00 23.58           O
ATOM   1198  N   ASP B 161     -10.168  18.384  58.911  1.00 49.02           N
ATOM   1199  CA  ASP B 161      -9.666  19.717  58.828  1.00 49.02           C
ATOM   1200  CB  ASP B 161     -10.191  20.646  59.930  1.00 49.02           C
ATOM   1201  CG  ASP B 161     -11.657  20.854  59.628  0.00 49.02           C
ATOM   1202  OD1 ASP B 161     -12.095  20.425  58.526  1.00 49.02           O
ATOM   1203  OD2 ASP B 161     -12.368  21.440  60.488  1.00 49.02           O
ATOM   1204  C   ASP B 161      -8.191  19.682  58.959  1.00 49.02           C
ATOM   1205  O   ASP B 161      -7.598  18.788  59.562  1.00 49.02           O
ATOM   1206  N   PRO B 162      -7.609  20.669  58.350  1.00158.76           N
ATOM   1207  CA  PRO B 162      -6.199  20.844  58.487  1.00158.76           C
ATOM   1208  CD  PRO B 162      -8.088  21.086  57.042  1.00158.76           C
ATOM   1209  CB  PRO B 162      -5.776  21.764  57.347  1.00158.76           C
ATOM   1210  CG  PRO B 162      -6.831  21.496  56.258  1.00158.76           C
ATOM   1211  C   PRO B 162      -6.033  21.407  59.857  1.00158.76           C
ATOM   1212  O   PRO B 162      -6.948  22.079  60.333  1.00158.76           O
ATOM   1213  N   ILE B 163      -4.895  21.140  60.514  1.00 88.31           N
ATOM   1214  CA  ILE B 163      -4.725  21.605  61.852  1.00 88.31           C
ATOM   1215  CB  ILE B 163      -4.809  20.503  62.876  1.00 88.31           C
ATOM   1216  CG1 ILE B 163      -4.963  21.072  64.296  1.00 88.31           C
ATOM   1217  CG2 ILE B 163      -3.575  19.597  62.714  1.00 88.31           C
ATOM   1218  CD1 ILE B 163      -5.373  20.019  65.324  1.00 88.31           C
ATOM   1219  C   ILE B 163      -3.366  22.204  61.961  1.00 88.31           C
ATOM   1220  O   ILE B 163      -2.467  21.879  61.188  1.00 88.31           O
ATOM   1221  N   GLN B 164      -3.210  23.137  62.917  1.00 61.48           N
ATOM   1222  CA  GLN B 164      -1.935  23.725  63.185  1.00 61.48           C
ATOM   1223  CB  GLN B 164      -2.019  25.147  63.768  1.00 61.48           C
ATOM   1224  CG  GLN B 164      -0.652  25.710  64.162  1.00 61.48           C
ATOM   1225  CD  GLN B 164      -0.855  26.870  65.125  1.00 61.48           C
ATOM   1226  OE1 GLN B 164      -0.492  26.777  66.297  1.00 61.48           O
ATOM   1227  NE2 GLN B 164      -1.445  27.989  64.629  1.00 61.48           N
ATOM   1228  C   GLN B 164      -1.355  22.884  64.260  1.00 61.48           C
ATOM   1229  O   GLN B 164      -2.015  22.602  65.261  1.00 61.48           O
ATOM   1230  N   ILE B 165      -0.095  22.453  64.081  1.00 85.68           N
ATOM   1231  CA  ILE B 165       0.524  21.655  65.093  1.00 85.68           C
ATOM   1232  CB  ILE B 165       1.439  20.610  64.526  1.00 85.68           C
ATOM   1233  CG1 ILE B 165       0.639  19.677  63.599  1.00 85.68           C
ATOM   1234  CG2 ILE B 165       2.118  19.877  65.696  1.00 85.68           C
ATOM   1235  CD1 ILE B 165       1.508  18.771  62.729  1.00 85.68           C
ATOM   1236  C   ILE B 165       1.314  22.625  65.904  1.00 85.68           C
ATOM   1237  O   ILE B 165       2.193  23.319  65.400  1.00 85.68           O
ATOM   1238  N   PRO B 166       0.966  22.687  67.161  1.00265.79           N
ATOM   1239  CA  PRO B 166       1.475  23.662  68.080  1.00265.79           C
ATOM   1240  CD  PRO B 166      -0.109  21.889  67.715  1.00265.79           C
ATOM   1241  CB  PRO B 166       0.787  23.364  69.421  1.00265.79           C
ATOM   1242  CG  PRO B 166       0.125  21.982  69.230  1.00265.79           C
ATOM   1243  C   PRO B 166       2.949  23.844  68.146  1.00265.79           C
ATOM   1244  O   PRO B 166       3.418  24.935  67.852  1.00265.79           O
ATOM   1245  N   ALA B 167       3.717  22.811  68.489  1.00140.65           N
ATOM   1246  CA  ALA B 167       5.129  22.988  68.571  1.00140.65           C
ATOM   1247  CB  ALA B 167       5.594  24.238  69.347  1.00140.65           C
ATOM   1248  C   ALA B 167       5.577  21.835  69.370  1.00140.65           C
ATOM   1249  O   ALA B 167       4.759  21.107  69.929  1.00140.65           O
ATOM   1250  N   GLY B 168       6.896  21.643  69.434  1.00 52.88           N
ATOM   1251  CA  GLY B 168       7.416  20.574  70.216  1.00 52.88           C
ATOM   1252  C   GLY B 168       8.330  21.233  71.184  1.00 52.88           C
ATOM   1253  O   GLY B 168       8.616  22.422  71.075  1.00 52.88           O
ATOM   1254  N   TYR B 169       8.791  20.483  72.188  1.00 69.24           N
ATOM   1255  CA  TYR B 169       9.694  21.068  73.126  1.00 69.24           C
ATOM   1256  CB  TYR B 169       9.102  21.223  74.534  1.00 69.24           C
ATOM   1257  CG  TYR B 169       7.904  22.091  74.395  1.00 69.24           C
ATOM   1258  CD1 TYR B 169       6.694  21.538  74.043  1.00 69.24           C
ATOM   1259  CD2 TYR B 169       7.981  23.443  74.609  1.00 69.24           C
ATOM   1260  CE1 TYR B 169       5.577  22.327  73.906  1.00 69.24           C
ATOM   1261  CE2 TYR B 169       6.865  24.239  74.474  1.00 69.24           C
ATOM   1262  CZ  TYR B 169       5.657  23.678  74.127  1.00 69.24           C
ATOM   1263  OH  TYR B 169       4.508  24.486  73.987  1.00 69.24           O
ATOM   1264  C   TYR B 169      10.805  20.097  73.258  1.00 69.24           C
ATOM   1265  O   TYR B 169      10.594  18.894  73.108  1.00 69.24           O
ATOM   1266  N   SER B 170      12.022  20.606  73.517  1.00 96.67           N
ATOM   1267  CA  SER B 170      13.143  19.733  73.692  1.00 96.67           C
ATOM   1268  CB  SER B 170      14.108  19.727  72.492  1.00 96.67           C
ATOM   1269  OG  SER B 170      13.461  19.221  71.335  1.00 96.67           O
ATOM   1270  C   SER B 170      13.927  20.237  74.876  1.00 96.67           C
ATOM   1271  O   SER B 170      13.940  21.438  75.152  1.00 96.67           O
ATOM   1272  N   VAL B 171      14.588  19.329  75.623  1.00 60.96           N
ATOM   1273  CA  VAL B 171      15.386  19.749  76.750  1.00 60.96           C
ATOM   1274  CB  VAL B 171      15.565  18.685  77.793  1.00 60.96           C
ATOM   1275  CG1 VAL B 171      16.495  19.238  78.885  1.00 60.96           C
ATOM   1276  CG2 VAL B 171      14.183  18.266  78.324  1.00 60.96           C
ATOM   1277  C   VAL B 171      16.740  20.145  76.246  1.00 60.96           C
ATOM   1278  O   VAL B 171      17.239  19.572  75.278  1.00 60.96           O
ATOM   1279  N   LYS B 172      17.365  21.171  76.869  1.00 89.81           N
ATOM   1280  CA  LYS B 172      18.680  21.559  76.433  1.00 89.81           C
ATOM   1281  CB  LYS B 172      18.713  22.804  75.532  1.00 89.81           C
ATOM   1282  CG  LYS B 172      20.054  22.963  74.816  1.00 89.81           C
ATOM   1283  CD  LYS B 172      19.988  23.872  73.591  1.00 89.81           C
ATOM   1284  CE  LYS B 172      21.281  23.883  72.780  1.00 89.81           C
ATOM   1285  NZ  LYS B 172      21.106  24.735  71.585  1.00 89.81           N
ATOM   1286  C   LYS B 172      19.541  21.810  77.632  1.00 89.81           C
ATOM   1287  O   LYS B 172      19.057  22.192  78.697  1.00 89.81           O
ATOM   1288  N   VAL B 173      20.858  21.579  77.471  1.00 51.97           N
ATOM   1289  CA  VAL B 173      21.806  21.723  78.540  1.00 51.97           C
ATOM   1290  CB  VAL B 173      22.564  20.454  78.772  1.00 51.97           C
ATOM   1291  CG1 VAL B 173      23.596  20.689  79.881  1.00 51.97           C
ATOM   1292  CG2 VAL B 173      21.555  19.330  79.056  1.00 51.97           C
ATOM   1293  C   VAL B 173      22.820  22.730  78.117  1.00 51.97           C
ATOM   1294  O   VAL B 173      23.292  22.698  76.983  1.00 51.97           O
ATOM   1295  N   SER B 174      23.173  23.672  79.013  1.00 47.13           N
ATOM   1296  CA  SER B 174      24.219  24.595  78.674  1.00 47.13           C
ATOM   1297  CB  SER B 174      23.764  26.060  78.620  1.00 47.13           C
ATOM   1298  OG  SER B 174      22.799  26.224  77.589  1.00 47.13           O
ATOM   1299  C   SER B 174      25.217  24.474  79.769  1.00 47.13           C
ATOM   1300  O   SER B 174      24.909  24.800  80.913  1.00 47.13           O
ATOM   1301  N   ALA B 175      26.442  24.022  79.424  1.00 30.05           N
ATOM   1302  CA  ALA B 175      27.492  23.774  80.373  1.00 30.05           C
ATOM   1303  CB  ALA B 175      28.719  23.082  79.753  1.00 30.05           C
ATOM   1304  C   ALA B 175      27.954  25.074  80.941  1.00 30.05           C
ATOM   1305  O   ALA B 175      27.989  26.091  80.249  1.00 30.05           O
ATOM   1306  N   GLY B 176      28.338  25.062  82.234  1.00 16.87           N
ATOM   1307  CA  GLY B 176      28.798  26.249  82.891  1.00 16.87           C
ATOM   1308  C   GLY B 176      30.203  26.513  82.452  1.00 16.87           C
ATOM   1309  O   GLY B 176      30.832  25.686  81.796  1.00 16.87           O
ATOM   1310  N   SER B 177      30.732  27.694  82.826  1.00 67.54           N
ATOM   1311  CA  SER B 177      32.049  28.088  82.426  1.00 67.54           C
ATOM   1312  CB  SER B 177      32.419  29.511  82.871  1.00 67.54           C
ATOM   1313  OG  SER B 177      31.544  30.446  82.265  1.00 67.54           O
ATOM   1314  C   SER B 177      33.061  27.164  83.020  1.00 67.54           C
ATOM   1315  O   SER B 177      34.056  26.846  82.372  1.00 67.54           O
ATOM   1316  N   LYS B 178      32.851  26.705  84.271  1.00 93.22           N
ATOM   1317  CA  LYS B 178      33.838  25.850  84.872  1.00 93.22           C
ATOM   1318  CB  LYS B 178      33.519  25.484  86.332  1.00 93.22           C
ATOM   1319  CG  LYS B 178      33.707  26.656  87.298  1.00 93.22           C
ATOM   1320  CD  LYS B 178      32.717  27.804  87.090  1.00 93.22           C
ATOM   1321  CE  LYS B 178      32.975  28.998  88.014  1.00 93.22           C
ATOM   1322  NZ  LYS B 178      34.219  29.695  87.612  1.00 93.22           N
ATOM   1323  C   LYS B 178      33.943  24.584  84.079  1.00 93.22           C
ATOM   1324  O   LYS B 178      35.044  24.138  83.758  1.00 93.22           O
ATOM   1325  N   LEU B 179      32.794  23.992  83.708  1.00 45.18           N
ATOM   1326  CA  LEU B 179      32.788  22.750  82.983  1.00 45.18           C
ATOM   1327  CB  LEU B 179      31.365  22.232  82.704  1.00 45.18           C
ATOM   1328  CG  LEU B 179      31.344  20.932  81.878  1.00 45.18           C
ATOM   1329  CD1 LEU B 179      32.105  19.812  82.599  1.00 45.18           C
ATOM   1330  CD2 LEU B 179      29.911  20.515  81.507  1.00 45.18           C
ATOM   1331  C   LEU B 179      33.475  22.934  81.664  1.00 45.18           C
ATOM   1332  O   LEU B 179      34.250  22.079  81.238  1.00 45.18           O
ATOM   1333  N   LYS B 180      33.203  24.057  80.975  1.00 55.83           N
ATOM   1334  CA  LYS B 180      33.795  24.294  79.689  1.00 55.83           C
ATOM   1335  CB  LYS B 180      33.249  25.558  79.000  1.00 55.83           C
ATOM   1336  CG  LYS B 180      31.853  25.355  78.402  1.00 55.83           C
ATOM   1337  CD  LYS B 180      31.150  26.666  78.043  1.00 55.83           C
ATOM   1338  CE  LYS B 180      29.759  26.490  77.430  1.00 55.83           C
ATOM   1339  NZ  LYS B 180      29.872  26.296  75.968  1.00 55.83           N
ATOM   1340  C   LYS B 180      35.278  24.427  79.841  1.00 55.83           C
ATOM   1341  O   LYS B 180      36.042  23.925  79.017  1.00 55.83           O
ATOM   1342  N   GLU B 181      35.719  25.107  80.915  1.00102.61           N
ATOM   1343  CA  GLU B 181      37.111  25.356  81.164  1.00102.61           C
ATOM   1344  CB  GLU B 181      37.339  26.257  82.391  1.00102.61           C
ATOM   1345  CG  GLU B 181      38.814  26.536  82.679  1.00102.61           C
ATOM   1346  CD  GLU B 181      39.270  25.569  83.758  1.00102.61           C
ATOM   1347  OE1 GLU B 181      38.466  25.296  84.691  1.00102.61           O
ATOM   1348  OE2 GLU B 181      40.435  25.095  83.670  1.00102.61           O
ATOM   1349  C   GLU B 181      37.829  24.072  81.428  1.00102.61           C
ATOM   1350  O   GLU B 181      38.973  23.897  81.010  1.00102.61           O
ATOM   1351  N   ALA B 182      37.188  23.147  82.159  1.00 30.34           N
ATOM   1352  CA  ALA B 182      37.838  21.915  82.492  1.00 30.34           C
ATOM   1353  CB  ALA B 182      36.968  21.012  83.377  1.00 30.34           C
ATOM   1354  C   ALA B 182      38.106  21.158  81.236  1.00 30.34           C
ATOM   1355  O   ALA B 182      39.184  20.592  81.060  1.00 30.34           O
ATOM   1356  N   ALA B 183      37.108  21.123  80.335  1.00 40.72           N
ATOM   1357  CA  ALA B 183      37.219  20.402  79.104  1.00 40.72           C
ATOM   1358  CB  ALA B 183      35.919  20.431  78.282  1.00 40.72           C
ATOM   1359  C   ALA B 183      38.290  21.022  78.265  1.00 40.72           C
ATOM   1360  O   ALA B 183      39.078  20.311  77.641  1.00 40.72           O
ATOM   1361  N   LYS B 184      38.337  22.370  78.202  1.00131.04           N
ATOM   1362  CA  LYS B 184      39.365  22.986  77.413  1.00131.04           C
ATOM   1363  CB  LYS B 184      38.878  23.542  76.054  1.00131.04           C
ATOM   1364  CG  LYS B 184      37.776  24.605  76.151  1.00131.04           C
ATOM   1365  CD  LYS B 184      37.523  25.392  74.856  1.00131.04           C
ATOM   1366  CE  LYS B 184      37.948  26.863  74.909  1.00131.04           C
ATOM   1367  NZ  LYS B 184      39.377  27.009  74.551  1.00131.04           N
ATOM   1368  C   LYS B 184      39.948  24.130  78.181  1.00131.04           C
ATOM   1369  O   LYS B 184      39.309  25.165  78.357  1.00131.04           O
ATOM   1370  N   GLY B 185      41.203  23.969  78.646  1.00 21.89           N
ATOM   1371  CA  GLY B 185      41.875  25.005  79.377  1.00 21.89           C
ATOM   1372  C   GLY B 185      42.693  25.791  78.400  1.00 21.89           C
ATOM   1373  O   GLY B 185      42.528  25.655  77.191  1.00 21.89           O
ATOM   1374  N   LYS B 186      43.610  26.643  78.906  1.00 80.13           N
ATOM   1375  CA  LYS B 186      44.424  27.439  78.035  1.00 80.13           C
ATOM   1376  CB  LYS B 186      44.802  28.804  78.631  1.00 80.13           C
ATOM   1377  CG  LYS B 186      45.941  28.734  79.649  1.00 80.13           C
ATOM   1378  CD  LYS B 186      46.461  30.115  80.043  1.00 80.13           C
ATOM   1379  CE  LYS B 186      47.742  30.091  80.879  1.00 80.13           C
ATOM   1380  NZ  LYS B 186      48.096  31.472  81.271  1.00 80.13           N
ATOM   1381  C   LYS B 186      45.718  26.665  77.819  1.00 80.13           C
ATOM   1382  O   LYS B 186      45.705  25.425  78.047  1.00 80.13           O
ATOM   1383  OXT LYS B 186      46.734  27.296  77.426  1.00 80.13           O
TER    1384      LYS B 186
END
