# Supplementary material for: Comparison of histone-like HU protein DNA-binding properties and HU/IHF protein sequence alignment
Source: PLoS One. 2017 Nov 13;12(11):e0188037. doi: 10.1371/journal.pone.0188037 (PMC5683647; doi:10.1371/journal.pone.0188037)
Supplement: S3 File — (ZIP) [file pone.0188037.s003.zip › E3_4.pdb]

EXPDTA    THEORETICAL MODEL, MODELLER 9.17 2017/01/19 02:18:53
REMARK   6 MODELLER OBJECTIVE FUNCTION:       957.9955
REMARK   6 MODELLER BEST TEMPLATE % SEQ ID:  48.387
REMARK   6 SEQUENCE: E3_4
REMARK   6 DOPE score: -17861.96680
REMARK   6 GA341 score: 1.00000
REMARK   6 TEMPLATE: 1p71 1:A - 93:B MODELS 1:A - 186:B AT 48.4%
ATOM      1  N   MET A   1      15.265  27.273  89.871  1.00 69.05           N
ATOM      2  CA  MET A   1      15.793  26.615  91.089  1.00 69.05           C
ATOM      3  CB  MET A   1      15.284  25.168  91.198  1.00 69.05           C
ATOM      4  CG  MET A   1      15.796  24.436  92.441  1.00 69.05           C
ATOM      5  SD  MET A   1      15.201  22.726  92.608  1.00 69.05           S
ATOM      6  CE  MET A   1      13.499  23.201  93.027  1.00 69.05           C
ATOM      7  C   MET A   1      17.284  26.571  91.082  1.00 69.05           C
ATOM      8  O   MET A   1      17.907  26.258  90.070  1.00 69.05           O
ATOM      9  N   ASN A   2      17.888  26.927  92.231  1.00 44.74           N
ATOM     10  CA  ASN A   2      19.310  26.880  92.385  1.00 44.74           C
ATOM     11  CB  ASN A   2      19.882  28.033  93.232  1.00 44.74           C
ATOM     12  CG  ASN A   2      19.280  27.950  94.624  1.00 44.74           C
ATOM     13  OD1 ASN A   2      18.326  27.207  94.853  1.00 44.74           O
ATOM     14  ND2 ASN A   2      19.842  28.731  95.584  1.00 44.74           N
ATOM     15  C   ASN A   2      19.641  25.578  93.039  1.00 44.74           C
ATOM     16  O   ASN A   2      18.759  24.764  93.305  1.00 44.74           O
ATOM     17  N   ARG A   3      20.940  25.334  93.292  1.00 99.05           N
ATOM     18  CA  ARG A   3      21.320  24.084  93.880  1.00 99.05           C
ATOM     19  CB  ARG A   3      22.841  23.879  94.012  1.00 99.05           C
ATOM     20  CG  ARG A   3      23.554  24.883  94.917  0.00 99.05           C
ATOM     21  CD  ARG A   3      25.062  24.634  95.009  0.00 99.05           C
ATOM     22  NE  ARG A   3      25.650  25.666  95.910  1.00 99.05           N
ATOM     23  CZ  ARG A   3      26.988  25.930  95.856  1.00 99.05           C
ATOM     24  NH1 ARG A   3      27.770  25.279  94.947  1.00 99.05           N
ATOM     25  NH2 ARG A   3      27.541  26.848  96.702  1.00 99.05           N
ATOM     26  C   ARG A   3      20.710  23.972  95.245  1.00 99.05           C
ATOM     27  O   ARG A   3      20.258  22.899  95.639  1.00 99.05           O
ATOM     28  N   SER A   4      20.669  25.083  96.003  1.00 66.85           N
ATOM     29  CA  SER A   4      20.159  25.037  97.345  1.00 66.85           C
ATOM     30  CB  SER A   4      20.211  26.403  98.048  1.00 66.85           C
ATOM     31  OG  SER A   4      19.691  26.288  99.365  1.00 66.85           O
ATOM     32  C   SER A   4      18.726  24.591  97.335  1.00 66.85           C
ATOM     33  O   SER A   4      18.326  23.765  98.154  1.00 66.85           O
ATOM     34  N   GLU A   5      17.920  25.126  96.398  1.00 33.70           N
ATOM     35  CA  GLU A   5      16.520  24.810  96.330  1.00 33.70           C
ATOM     36  CB  GLU A   5      15.777  25.637  95.267  1.00 33.70           C
ATOM     37  CG  GLU A   5      15.688  27.126  95.607  1.00 33.70           C
ATOM     38  CD  GLU A   5      14.945  27.833  94.482  1.00 33.70           C
ATOM     39  OE1 GLU A   5      13.889  27.300  94.050  1.00 33.70           O
ATOM     40  OE2 GLU A   5      15.426  28.909  94.035  1.00 33.70           O
ATOM     41  C   GLU A   5      16.347  23.365  95.982  1.00 33.70           C
ATOM     42  O   GLU A   5      15.443  22.698  96.483  1.00 33.70           O
ATOM     43  N   LEU A   6      17.213  22.858  95.090  1.00 50.69           N
ATOM     44  CA  LEU A   6      17.193  21.501  94.622  1.00 50.69           C
ATOM     45  CB  LEU A   6      18.306  21.315  93.581  1.00 50.69           C
ATOM     46  CG  LEU A   6      18.473  19.914  92.991  1.00 50.69           C
ATOM     47  CD1 LEU A   6      17.237  19.467  92.191  1.00 50.69           C
ATOM     48  CD2 LEU A   6      19.774  19.880  92.179  1.00 50.69           C
ATOM     49  C   LEU A   6      17.450  20.574  95.773  1.00 50.69           C
ATOM     50  O   LEU A   6      16.782  19.551  95.929  1.00 50.69           O
ATOM     51  N   VAL A   7      18.431  20.922  96.624  1.00 34.34           N
ATOM     52  CA  VAL A   7      18.775  20.100  97.746  1.00 34.34           C
ATOM     53  CB  VAL A   7      19.911  20.669  98.542  1.00 34.34           C
ATOM     54  CG1 VAL A   7      20.133  19.796  99.790  1.00 34.34           C
ATOM     55  CG2 VAL A   7      21.136  20.768  97.618  1.00 34.34           C
ATOM     56  C   VAL A   7      17.584  20.004  98.647  1.00 34.34           C
ATOM     57  O   VAL A   7      17.255  18.925  99.139  1.00 34.34           O
ATOM     58  N   ALA A   8      16.884  21.135  98.862  1.00 29.23           N
ATOM     59  CA  ALA A   8      15.772  21.158  99.769  1.00 29.23           C
ATOM     60  CB  ALA A   8      15.118  22.546  99.874  1.00 29.23           C
ATOM     61  C   ALA A   8      14.721  20.196  99.302  1.00 29.23           C
ATOM     62  O   ALA A   8      14.179  19.434 100.099  1.00 29.23           O
ATOM     63  N   ALA A   9      14.411  20.203  97.991  1.00 29.37           N
ATOM     64  CA  ALA A   9      13.407  19.334  97.441  1.00 29.37           C
ATOM     65  CB  ALA A   9      13.150  19.595  95.947  1.00 29.37           C
ATOM     66  C   ALA A   9      13.852  17.907  97.568  1.00 29.37           C
ATOM     67  O   ALA A   9      13.052  17.026  97.880  1.00 29.37           O
ATOM     68  N   LEU A  10      15.148  17.648  97.301  1.00 57.51           N
ATOM     69  CA  LEU A  10      15.729  16.331  97.330  1.00 57.51           C
ATOM     70  CB  LEU A  10      17.210  16.359  96.909  1.00 57.51           C
ATOM     71  CG  LEU A  10      17.978  15.057  97.207  1.00 57.51           C
ATOM     72  CD1 LEU A  10      17.363  13.853  96.487  1.00 57.51           C
ATOM     73  CD2 LEU A  10      19.479  15.221  96.916  1.00 57.51           C
ATOM     74  C   LEU A  10      15.693  15.754  98.710  1.00 57.51           C
ATOM     75  O   LEU A  10      15.253  14.622  98.909  1.00 57.51           O
ATOM     76  N   ALA A  11      16.113  16.545  99.711  1.00 35.57           N
ATOM     77  CA  ALA A  11      16.192  16.051 101.053  1.00 35.57           C
ATOM     78  CB  ALA A  11      16.638  17.117 102.071  1.00 35.57           C
ATOM     79  C   ALA A  11      14.824  15.597 101.434  1.00 35.57           C
ATOM     80  O   ALA A  11      14.669  14.594 102.127  1.00 35.57           O
ATOM     81  N   ASP A  12      13.792  16.345 101.004  1.00 37.27           N
ATOM     82  CA  ASP A  12      12.436  15.994 101.309  1.00 37.27           C
ATOM     83  CB  ASP A  12      11.440  17.068 100.842  1.00 37.27           C
ATOM     84  CG  ASP A  12      11.684  18.320 101.671  0.00 37.27           C
ATOM     85  OD1 ASP A  12      12.418  18.225 102.691  1.00 37.27           O
ATOM     86  OD2 ASP A  12      11.141  19.392 101.291  1.00 37.27           O
ATOM     87  C   ASP A  12      12.039  14.709 100.632  1.00 37.27           C
ATOM     88  O   ASP A  12      11.470  13.823 101.269  1.00 37.27           O
ATOM     89  N   ARG A  13      12.314  14.572  99.317  1.00 79.76           N
ATOM     90  CA  ARG A  13      11.866  13.404  98.600  1.00 79.76           C
ATOM     91  CB  ARG A  13      12.010  13.520  97.071  1.00 79.76           C
ATOM     92  CG  ARG A  13      11.165  14.648  96.470  1.00 79.76           C
ATOM     93  CD  ARG A  13      10.907  14.511  94.967  0.00 79.76           C
ATOM     94  NE  ARG A  13       9.474  14.132  94.797  1.00 79.76           N
ATOM     95  CZ  ARG A  13       9.098  12.820  94.762  1.00 79.76           C
ATOM     96  NH1 ARG A  13      10.037  11.834  94.854  1.00 79.76           N
ATOM     97  NH2 ARG A  13       7.778  12.495  94.638  1.00 79.76           N
ATOM     98  C   ARG A  13      12.591  12.161  99.038  1.00 79.76           C
ATOM     99  O   ARG A  13      11.987  11.101  99.189  1.00 79.76           O
ATOM    100  N   ALA A  14      13.923  12.263  99.180  1.00 76.58           N
ATOM    101  CA  ALA A  14      14.846  11.230  99.572  1.00 76.58           C
ATOM    102  CB  ALA A  14      16.311  11.600  99.281  1.00 76.58           C
ATOM    103  C   ALA A  14      14.743  10.888 101.025  1.00 76.58           C
ATOM    104  O   ALA A  14      15.091   9.775 101.417  1.00 76.58           O
ATOM    105  N   GLU A  15      14.307  11.845 101.869  1.00 91.75           N
ATOM    106  CA  GLU A  15      14.282  11.634 103.291  1.00 91.75           C
ATOM    107  CB  GLU A  15      13.610  10.302 103.672  1.00 91.75           C
ATOM    108  CG  GLU A  15      12.126  10.232 103.300  1.00 91.75           C
ATOM    109  CD  GLU A  15      11.315  10.798 104.453  1.00 91.75           C
ATOM    110  OE1 GLU A  15      11.371  10.196 105.558  1.00 91.75           O
ATOM    111  OE2 GLU A  15      10.626  11.833 104.247  1.00 91.75           O
ATOM    112  C   GLU A  15      15.694  11.593 103.796  1.00 91.75           C
ATOM    113  O   GLU A  15      16.030  10.798 104.674  1.00 91.75           O
ATOM    114  N   VAL A  16      16.554  12.475 103.244  1.00126.48           N
ATOM    115  CA  VAL A  16      17.933  12.582 103.628  1.00126.48           C
ATOM    116  CB  VAL A  16      18.819  12.253 102.460  1.00126.48           C
ATOM    117  CG1 VAL A  16      18.538  13.256 101.333  1.00126.48           C
ATOM    118  CG2 VAL A  16      20.276  12.213 102.913  1.00126.48           C
ATOM    119  C   VAL A  16      18.169  14.004 104.064  1.00126.48           C
ATOM    120  O   VAL A  16      17.466  14.918 103.630  1.00126.48           O
ATOM    121  N   THR A  17      19.177  14.227 104.939  1.00110.14           N
ATOM    122  CA  THR A  17      19.413  15.539 105.480  1.00110.14           C
ATOM    123  CB  THR A  17      20.491  15.580 106.525  1.00110.14           C
ATOM    124  OG1 THR A  17      20.465  16.830 107.196  1.00110.14           O
ATOM    125  CG2 THR A  17      21.859  15.356 105.858  1.00110.14           C
ATOM    126  C   THR A  17      19.799  16.463 104.368  1.00110.14           C
ATOM    127  O   THR A  17      20.249  16.037 103.305  1.00110.14           O
ATOM    128  N   ARG A  18      19.609  17.776 104.605  1.00120.86           N
ATOM    129  CA  ARG A  18      19.888  18.807 103.647  1.00120.86           C
ATOM    130  CB  ARG A  18      19.525  20.208 104.175  1.00120.86           C
ATOM    131  CG  ARG A  18      20.241  20.572 105.475  1.00120.86           C
ATOM    132  CD  ARG A  18      19.714  21.845 106.143  1.00120.86           C
ATOM    133  NE  ARG A  18      18.249  21.667 106.355  1.00120.86           N
ATOM    134  CZ  ARG A  18      17.362  22.253 105.498  1.00120.86           C
ATOM    135  NH1 ARG A  18      17.817  23.048 104.485  1.00120.86           N
ATOM    136  NH2 ARG A  18      16.021  22.058 105.660  1.00120.86           N
ATOM    137  C   ARG A  18      21.350  18.767 103.337  1.00120.86           C
ATOM    138  O   ARG A  18      21.759  19.008 102.202  1.00120.86           O
ATOM    139  N   LYS A  19      22.180  18.487 104.358  1.00148.99           N
ATOM    140  CA  LYS A  19      23.596  18.391 104.155  1.00148.99           C
ATOM    141  CB  LYS A  19      24.366  18.108 105.459  1.00148.99           C
ATOM    142  CG  LYS A  19      24.594  19.323 106.359  0.00148.99           C
ATOM    143  CD  LYS A  19      25.567  20.348 105.770  0.00148.99           C
ATOM    144  CE  LYS A  19      24.885  21.542 105.100  0.00148.99           C
ATOM    145  NZ  LYS A  19      24.512  22.547 106.120  0.00148.99           N
ATOM    146  C   LYS A  19      23.877  17.238 103.239  1.00148.99           C
ATOM    147  O   LYS A  19      24.647  17.369 102.290  1.00148.99           O
ATOM    148  N   ASP A  20      23.240  16.077 103.494  1.00 40.80           N
ATOM    149  CA  ASP A  20      23.509  14.879 102.746  1.00 40.80           C
ATOM    150  CB  ASP A  20      22.821  13.631 103.319  1.00 40.80           C
ATOM    151  CG  ASP A  20      23.509  13.248 104.621  1.00 40.80           C
ATOM    152  OD1 ASP A  20      24.393  14.024 105.073  1.00 40.80           O
ATOM    153  OD2 ASP A  20      23.158  12.175 105.181  1.00 40.80           O
ATOM    154  C   ASP A  20      23.070  15.021 101.326  1.00 40.80           C
ATOM    155  O   ASP A  20      23.749  14.557 100.411  1.00 40.80           O
ATOM    156  N   ALA A  21      21.907  15.654 101.095  1.00 31.98           N
ATOM    157  CA  ALA A  21      21.472  15.808  99.741  1.00 31.98           C
ATOM    158  CB  ALA A  21      20.130  16.546  99.624  1.00 31.98           C
ATOM    159  C   ALA A  21      22.517  16.625  99.051  1.00 31.98           C
ATOM    160  O   ALA A  21      22.934  16.308  97.937  1.00 31.98           O
ATOM    161  N   ASP A  22      22.994  17.690  99.725  1.00 83.86           N
ATOM    162  CA  ASP A  22      23.999  18.539  99.149  1.00 83.86           C
ATOM    163  CB  ASP A  22      24.420  19.710 100.053  1.00 83.86           C
ATOM    164  CG  ASP A  22      23.436  20.847  99.872  1.00 83.86           C
ATOM    165  OD1 ASP A  22      23.501  21.503  98.798  1.00 83.86           O
ATOM    166  OD2 ASP A  22      22.622  21.086 100.802  1.00 83.86           O
ATOM    167  C   ASP A  22      25.244  17.749  98.919  1.00 83.86           C
ATOM    168  O   ASP A  22      25.860  17.848  97.860  1.00 83.86           O
ATOM    169  N   ALA A  23      25.646  16.936  99.911  1.00 41.27           N
ATOM    170  CA  ALA A  23      26.881  16.220  99.797  1.00 41.27           C
ATOM    171  CB  ALA A  23      27.204  15.398 101.056  1.00 41.27           C
ATOM    172  C   ALA A  23      26.820  15.268  98.641  1.00 41.27           C
ATOM    173  O   ALA A  23      27.723  15.237  97.806  1.00 41.27           O
ATOM    174  N   VAL A  24      25.734  14.477  98.547  1.00113.72           N
ATOM    175  CA  VAL A  24      25.609  13.509  97.494  1.00113.72           C
ATOM    176  CB  VAL A  24      24.443  12.578  97.682  1.00113.72           C
ATOM    177  CG1 VAL A  24      24.741  11.637  98.860  1.00113.72           C
ATOM    178  CG2 VAL A  24      23.183  13.419  97.917  1.00113.72           C
ATOM    179  C   VAL A  24      25.483  14.196  96.168  1.00113.72           C
ATOM    180  O   VAL A  24      26.057  13.753  95.176  1.00113.72           O
ATOM    181  N   LEU A  25      24.720  15.301  96.110  1.00 53.58           N
ATOM    182  CA  LEU A  25      24.515  15.997  94.871  1.00 53.58           C
ATOM    183  CB  LEU A  25      23.547  17.182  95.025  1.00 53.58           C
ATOM    184  CG  LEU A  25      23.313  17.969  93.723  1.00 53.58           C
ATOM    185  CD1 LEU A  25      22.602  17.109  92.665  1.00 53.58           C
ATOM    186  CD2 LEU A  25      22.597  19.301  94.005  1.00 53.58           C
ATOM    187  C   LEU A  25      25.811  16.554  94.357  1.00 53.58           C
ATOM    188  O   LEU A  25      26.114  16.429  93.172  1.00 53.58           O
ATOM    189  N   ALA A  26      26.619  17.176  95.234  1.00 30.11           N
ATOM    190  CA  ALA A  26      27.834  17.808  94.797  1.00 30.11           C
ATOM    191  CB  ALA A  26      28.587  18.510  95.939  1.00 30.11           C
ATOM    192  C   ALA A  26      28.752  16.777  94.216  1.00 30.11           C
ATOM    193  O   ALA A  26      29.372  17.002  93.179  1.00 30.11           O
ATOM    194  N   ALA A  27      28.854  15.609  94.874  1.00 31.97           N
ATOM    195  CA  ALA A  27      29.731  14.561  94.434  1.00 31.97           C
ATOM    196  CB  ALA A  27      29.739  13.356  95.390  1.00 31.97           C
ATOM    197  C   ALA A  27      29.291  14.069  93.088  1.00 31.97           C
ATOM    198  O   ALA A  27      30.120  13.723  92.249  1.00 31.97           O
ATOM    199  N   PHE A  28      27.965  13.998  92.863  1.00109.02           N
ATOM    200  CA  PHE A  28      27.388  13.533  91.628  1.00109.02           C
ATOM    201  CB  PHE A  28      25.848  13.596  91.690  1.00109.02           C
ATOM    202  CG  PHE A  28      25.292  13.739  90.313  1.00109.02           C
ATOM    203  CD1 PHE A  28      25.040  12.653  89.513  1.00109.02           C
ATOM    204  CD2 PHE A  28      25.009  14.994  89.822  1.00109.02           C
ATOM    205  CE1 PHE A  28      24.526  12.817  88.246  1.00109.02           C
ATOM    206  CE2 PHE A  28      24.495  15.166  88.559  1.00109.02           C
ATOM    207  CZ  PHE A  28      24.253  14.073  87.765  1.00109.02           C
ATOM    208  C   PHE A  28      27.817  14.390  90.476  1.00109.02           C
ATOM    209  O   PHE A  28      28.266  13.878  89.450  1.00109.02           O
ATOM    210  N   ALA A  29      27.666  15.721  90.615  1.00 41.37           N
ATOM    211  CA  ALA A  29      27.993  16.665  89.582  1.00 41.37           C
ATOM    212  CB  ALA A  29      27.605  18.106  89.953  1.00 41.37           C
ATOM    213  C   ALA A  29      29.464  16.661  89.330  1.00 41.37           C
ATOM    214  O   ALA A  29      29.908  16.783  88.190  1.00 41.37           O
ATOM    215  N   GLU A  30      30.262  16.552  90.405  1.00 94.19           N
ATOM    216  CA  GLU A  30      31.687  16.582  90.269  1.00 94.19           C
ATOM    217  CB  GLU A  30      32.401  16.509  91.631  1.00 94.19           C
ATOM    218  CG  GLU A  30      33.850  16.996  91.610  1.00 94.19           C
ATOM    219  CD  GLU A  30      33.828  18.508  91.791  1.00 94.19           C
ATOM    220  OE1 GLU A  30      33.066  18.981  92.676  1.00 94.19           O
ATOM    221  OE2 GLU A  30      34.566  19.209  91.049  1.00 94.19           O
ATOM    222  C   GLU A  30      32.105  15.383  89.475  1.00 94.19           C
ATOM    223  O   GLU A  30      32.981  15.476  88.617  1.00 94.19           O
ATOM    224  N   THR A  31      31.478  14.223  89.753  1.00 40.25           N
ATOM    225  CA  THR A  31      31.792  12.974  89.117  1.00 40.25           C
ATOM    226  CB  THR A  31      31.047  11.822  89.729  1.00 40.25           C
ATOM    227  OG1 THR A  31      31.358  11.720  91.112  1.00 40.25           O
ATOM    228  CG2 THR A  31      31.452  10.526  89.009  1.00 40.25           C
ATOM    229  C   THR A  31      31.450  13.022  87.656  1.00 40.25           C
ATOM    230  O   THR A  31      32.199  12.506  86.828  1.00 40.25           O
ATOM    231  N   VAL A  32      30.301  13.629  87.292  1.00101.82           N
ATOM    232  CA  VAL A  32      29.903  13.658  85.911  1.00101.82           C
ATOM    233  CB  VAL A  32      28.543  14.265  85.676  1.00101.82           C
ATOM    234  CG1 VAL A  32      27.502  13.434  86.447  1.00101.82           C
ATOM    235  CG2 VAL A  32      28.563  15.758  86.035  1.00101.82           C
ATOM    236  C   VAL A  32      30.903  14.438  85.115  1.00101.82           C
ATOM    237  O   VAL A  32      31.297  14.021  84.026  1.00101.82           O
ATOM    238  N   GLY A  33      31.354  15.590  85.648  1.00 31.44           N
ATOM    239  CA  GLY A  33      32.281  16.432  84.949  1.00 31.44           C
ATOM    240  C   GLY A  33      33.556  15.681  84.725  1.00 31.44           C
ATOM    241  O   GLY A  33      34.176  15.809  83.670  1.00 31.44           O
ATOM    242  N   GLU A  34      33.995  14.905  85.737  1.00 82.58           N
ATOM    243  CA  GLU A  34      35.227  14.167  85.662  1.00 82.58           C
ATOM    244  CB  GLU A  34      35.638  13.540  87.002  1.00 82.58           C
ATOM    245  CG  GLU A  34      36.127  14.588  88.002  1.00 82.58           C
ATOM    246  CD  GLU A  34      37.300  15.312  87.353  0.00 82.58           C
ATOM    247  OE1 GLU A  34      38.185  14.615  86.788  0.00 82.58           O
ATOM    248  OE2 GLU A  34      37.321  16.571  87.402  0.00 82.58           O
ATOM    249  C   GLU A  34      35.147  13.074  84.638  1.00 82.58           C
ATOM    250  O   GLU A  34      36.085  12.869  83.871  1.00 82.58           O
ATOM    251  N   ILE A  35      34.019  12.344  84.597  1.00 95.70           N
ATOM    252  CA  ILE A  35      33.826  11.244  83.696  1.00 95.70           C
ATOM    253  CB  ILE A  35      32.487  10.601  83.949  1.00 95.70           C
ATOM    254  CG1 ILE A  35      32.464   9.979  85.356  1.00 95.70           C
ATOM    255  CG2 ILE A  35      32.169   9.612  82.823  1.00 95.70           C
ATOM    256  CD1 ILE A  35      33.521   8.895  85.566  1.00 95.70           C
ATOM    257  C   ILE A  35      33.855  11.761  82.289  1.00 95.70           C
ATOM    258  O   ILE A  35      34.477  11.170  81.408  1.00 95.70           O
ATOM    259  N   VAL A  36      33.163  12.886  82.040  1.00 37.03           N
ATOM    260  CA  VAL A  36      33.101  13.451  80.723  1.00 37.03           C
ATOM    261  CB  VAL A  36      32.152  14.611  80.642  1.00 37.03           C
ATOM    262  CG1 VAL A  36      32.201  15.188  79.217  1.00 37.03           C
ATOM    263  CG2 VAL A  36      30.752  14.131  81.067  1.00 37.03           C
ATOM    264  C   VAL A  36      34.459  13.938  80.300  1.00 37.03           C
ATOM    265  O   VAL A  36      34.879  13.714  79.166  1.00 37.03           O
ATOM    266  N   ALA A  37      35.180  14.619  81.215  1.00 36.13           N
ATOM    267  CA  ALA A  37      36.473  15.202  80.956  1.00 36.13           C
ATOM    268  CB  ALA A  37      37.027  15.960  82.174  1.00 36.13           C
ATOM    269  C   ALA A  37      37.448  14.117  80.623  1.00 36.13           C
ATOM    270  O   ALA A  37      38.319  14.282  79.768  1.00 36.13           O
ATOM    271  N   LYS A  38      37.317  12.977  81.318  1.00134.69           N
ATOM    272  CA  LYS A  38      38.142  11.818  81.161  1.00134.69           C
ATOM    273  CB  LYS A  38      37.736  10.709  82.151  1.00134.69           C
ATOM    274  CG  LYS A  38      38.667   9.495  82.221  1.00134.69           C
ATOM    275  CD  LYS A  38      38.685   8.617  80.970  1.00134.69           C
ATOM    276  CE  LYS A  38      39.436   7.298  81.185  1.00134.69           C
ATOM    277  NZ  LYS A  38      39.310   6.429  79.993  1.00134.69           N
ATOM    278  C   LYS A  38      37.916  11.344  79.773  1.00134.69           C
ATOM    279  O   LYS A  38      38.777  10.711  79.165  1.00134.69           O
ATOM    280  N   GLY A  39      36.725  11.650  79.232  1.00 36.49           N
ATOM    281  CA  GLY A  39      36.430  11.220  77.908  1.00 36.49           C
ATOM    282  C   GLY A  39      35.674   9.956  78.018  1.00 36.49           C
ATOM    283  O   GLY A  39      35.597   9.197  77.052  1.00 36.49           O
ATOM    284  N   ASP A  40      35.105   9.697  79.213  1.00 85.10           N
ATOM    285  CA  ASP A  40      34.326   8.509  79.335  1.00 85.10           C
ATOM    286  CB  ASP A  40      33.718   8.272  80.723  1.00 85.10           C
ATOM    287  CG  ASP A  40      33.284   6.814  80.825  1.00 85.10           C
ATOM    288  OD1 ASP A  40      33.348   6.102  79.788  1.00 85.10           O
ATOM    289  OD2 ASP A  40      32.897   6.387  81.945  1.00 85.10           O
ATOM    290  C   ASP A  40      33.250   8.691  78.338  1.00 85.10           C
ATOM    291  O   ASP A  40      32.721   9.801  78.211  1.00 85.10           O
ATOM    292  N   GLU A  41      32.908   7.570  77.661  1.00108.42           N
ATOM    293  CA  GLU A  41      32.088   7.552  76.490  1.00108.42           C
ATOM    294  CB  GLU A  41      31.590   6.148  76.090  1.00108.42           C
ATOM    295  CG  GLU A  41      30.586   5.521  77.064  1.00108.42           C
ATOM    296  CD  GLU A  41      30.068   4.234  76.434  1.00108.42           C
ATOM    297  OE1 GLU A  41      30.816   3.220  76.459  1.00108.42           O
ATOM    298  OE2 GLU A  41      28.919   4.249  75.916  1.00108.42           O
ATOM    299  C   GLU A  41      30.904   8.347  76.828  1.00108.42           C
ATOM    300  O   GLU A  41      30.458   9.164  76.026  1.00108.42           O
ATOM    301  N   LYS A  42      30.389   8.158  78.052  1.00156.02           N
ATOM    302  CA  LYS A  42      29.316   9.013  78.409  1.00156.02           C
ATOM    303  CB  LYS A  42      28.126   8.985  77.432  1.00156.02           C
ATOM    304  CG  LYS A  42      27.533   7.595  77.207  1.00156.02           C
ATOM    305  CD  LYS A  42      26.284   7.623  76.326  1.00156.02           C
ATOM    306  CE  LYS A  42      26.596   7.890  74.852  1.00156.02           C
ATOM    307  NZ  LYS A  42      25.346   7.916  74.059  1.00156.02           N
ATOM    308  C   LYS A  42      28.786   8.635  79.735  1.00156.02           C
ATOM    309  O   LYS A  42      28.907   7.497  80.185  1.00156.02           O
ATOM    310  N   VAL A  43      28.199   9.634  80.410  1.00123.73           N
ATOM    311  CA  VAL A  43      27.496   9.322  81.603  1.00123.73           C
ATOM    312  CB  VAL A  43      27.543  10.384  82.667  1.00123.73           C
ATOM    313  CG1 VAL A  43      28.982  10.486  83.194  1.00123.73           C
ATOM    314  CG2 VAL A  43      27.022  11.706  82.087  1.00123.73           C
ATOM    315  C   VAL A  43      26.088   9.153  81.153  1.00123.73           C
ATOM    316  O   VAL A  43      25.509  10.040  80.524  1.00123.73           O
ATOM    317  N   THR A  44      25.505   7.974  81.426  1.00114.67           N
ATOM    318  CA  THR A  44      24.176   7.777  80.944  1.00114.67           C
ATOM    319  CB  THR A  44      24.045   6.625  79.985  1.00114.67           C
ATOM    320  OG1 THR A  44      22.778   6.661  79.346  1.00114.67           O
ATOM    321  CG2 THR A  44      24.218   5.304  80.752  1.00114.67           C
ATOM    322  C   THR A  44      23.267   7.535  82.102  1.00114.67           C
ATOM    323  O   THR A  44      23.553   6.735  82.992  1.00114.67           O
ATOM    324  N   ILE A  45      22.149   8.281  82.131  1.00160.07           N
ATOM    325  CA  ILE A  45      21.138   8.068  83.120  1.00160.07           C
ATOM    326  CB  ILE A  45      20.930   9.237  84.051  1.00160.07           C
ATOM    327  CG1 ILE A  45      19.869   8.902  85.114  1.00160.07           C
ATOM    328  CG2 ILE A  45      20.632  10.499  83.223  1.00160.07           C
ATOM    329  CD1 ILE A  45      20.319   7.842  86.120  1.00160.07           C
ATOM    330  C   ILE A  45      19.886   7.808  82.349  1.00160.07           C
ATOM    331  O   ILE A  45      19.428   8.663  81.595  1.00160.07           O
ATOM    332  N   PRO A  46      19.300   6.662  82.574  1.00188.29           N
ATOM    333  CA  PRO A  46      18.251   6.132  81.745  1.00188.29           C
ATOM    334  CD  PRO A  46      19.411   5.973  83.848  1.00188.29           C
ATOM    335  CB  PRO A  46      17.580   5.035  82.575  1.00188.29           C
ATOM    336  CG  PRO A  46      18.621   4.671  83.652  1.00188.29           C
ATOM    337  C   PRO A  46      17.255   7.088  81.172  1.00188.29           C
ATOM    338  O   PRO A  46      17.467   7.484  80.042  1.00188.29           O
ATOM    339  N   GLY A  47      16.209   7.517  81.886  1.00134.46           N
ATOM    340  CA  GLY A  47      15.212   8.384  81.310  1.00134.46           C
ATOM    341  C   GLY A  47      15.709   9.785  81.137  1.00134.46           C
ATOM    342  O   GLY A  47      15.218  10.528  80.288  1.00134.46           O
ATOM    343  N   PHE A  48      16.606  10.209  82.044  1.00107.76           N
ATOM    344  CA  PHE A  48      17.037  11.576  82.151  1.00107.76           C
ATOM    345  CB  PHE A  48      17.869  11.748  83.434  1.00107.76           C
ATOM    346  CG  PHE A  48      18.156  13.185  83.669  1.00107.76           C
ATOM    347  CD1 PHE A  48      17.162  14.027  84.113  1.00107.76           C
ATOM    348  CD2 PHE A  48      19.423  13.681  83.481  1.00107.76           C
ATOM    349  CE1 PHE A  48      17.422  15.357  84.344  1.00107.76           C
ATOM    350  CE2 PHE A  48      19.687  15.010  83.713  1.00107.76           C
ATOM    351  CZ  PHE A  48      18.688  15.850  84.140  1.00107.76           C
ATOM    352  C   PHE A  48      17.836  12.098  80.992  1.00107.76           C
ATOM    353  O   PHE A  48      17.379  12.999  80.291  1.00107.76           O
ATOM    354  N   LEU A  49      19.028  11.529  80.715  1.00127.19           N
ATOM    355  CA  LEU A  49      19.836  12.145  79.693  1.00127.19           C
ATOM    356  CB  LEU A  49      20.445  13.521  80.083  1.00127.19           C
ATOM    357  CG  LEU A  49      19.590  14.719  80.558  1.00127.19           C
ATOM    358  CD1 LEU A  49      20.527  15.849  81.020  1.00127.19           C
ATOM    359  CD2 LEU A  49      18.644  15.279  79.493  1.00127.19           C
ATOM    360  C   LEU A  49      21.133  11.399  79.615  1.00127.19           C
ATOM    361  O   LEU A  49      21.368  10.431  80.335  1.00127.19           O
ATOM    362  N   THR A  50      22.028  11.887  78.724  1.00117.31           N
ATOM    363  CA  THR A  50      23.369  11.390  78.625  1.00117.31           C
ATOM    364  CB  THR A  50      23.611  10.531  77.418  1.00117.31           C
ATOM    365  OG1 THR A  50      24.901   9.942  77.488  1.00117.31           O
ATOM    366  CG2 THR A  50      23.489  11.403  76.157  1.00117.31           C
ATOM    367  C   THR A  50      24.259  12.594  78.495  1.00117.31           C
ATOM    368  O   THR A  50      23.847  13.617  77.946  1.00117.31           O
ATOM    369  N   PHE A  51      25.499  12.500  79.026  1.00 75.71           N
ATOM    370  CA  PHE A  51      26.463  13.566  78.951  1.00 75.71           C
ATOM    371  CB  PHE A  51      26.948  14.078  80.325  1.00 75.71           C
ATOM    372  CG  PHE A  51      25.845  14.733  81.092  1.00 75.71           C
ATOM    373  CD1 PHE A  51      24.957  13.987  81.834  1.00 75.71           C
ATOM    374  CD2 PHE A  51      25.713  16.104  81.094  1.00 75.71           C
ATOM    375  CE1 PHE A  51      23.948  14.595  82.547  1.00 75.71           C
ATOM    376  CE2 PHE A  51      24.707  16.719  81.804  1.00 75.71           C
ATOM    377  CZ  PHE A  51      23.822  15.964  82.535  1.00 75.71           C
ATOM    378  C   PHE A  51      27.676  12.971  78.307  1.00 75.71           C
ATOM    379  O   PHE A  51      28.057  11.844  78.618  1.00 75.71           O
ATOM    380  N   GLU A  52      28.328  13.716  77.394  1.00108.83           N
ATOM    381  CA  GLU A  52      29.460  13.152  76.722  1.00108.83           C
ATOM    382  CB  GLU A  52      29.008  12.286  75.530  1.00108.83           C
ATOM    383  CG  GLU A  52      30.121  11.575  74.766  1.00108.83           C
ATOM    384  CD  GLU A  52      29.456  10.662  73.743  1.00108.83           C
ATOM    385  OE1 GLU A  52      28.215  10.470  73.845  1.00108.83           O
ATOM    386  OE2 GLU A  52      30.176  10.140  72.849  1.00108.83           O
ATOM    387  C   GLU A  52      30.311  14.270  76.207  1.00108.83           C
ATOM    388  O   GLU A  52      29.889  15.425  76.158  1.00108.83           O
ATOM    389  N   ARG A  53      31.566  13.945  75.839  1.00191.05           N
ATOM    390  CA  ARG A  53      32.429  14.936  75.273  1.00191.05           C
ATOM    391  CB  ARG A  53      33.890  14.816  75.747  1.00191.05           C
ATOM    392  CG  ARG A  53      34.558  13.482  75.414  1.00191.05           C
ATOM    393  CD  ARG A  53      35.103  13.396  73.988  1.00191.05           C
ATOM    394  NE  ARG A  53      36.275  14.316  73.916  1.00191.05           N
ATOM    395  CZ  ARG A  53      37.490  13.905  74.382  1.00191.05           C
ATOM    396  NH1 ARG A  53      37.625  12.664  74.936  1.00191.05           N
ATOM    397  NH2 ARG A  53      38.572  14.732  74.300  1.00191.05           N
ATOM    398  C   ARG A  53      32.359  14.748  73.791  1.00191.05           C
ATOM    399  O   ARG A  53      32.349  13.618  73.305  1.00191.05           O
ATOM    400  N   THR A  54      32.259  15.856  73.029  1.00112.35           N
ATOM    401  CA  THR A  54      32.177  15.726  71.604  1.00112.35           C
ATOM    402  CB  THR A  54      31.005  16.434  71.001  1.00112.35           C
ATOM    403  OG1 THR A  54      31.077  17.827  71.269  1.00112.35           O
ATOM    404  CG2 THR A  54      29.723  15.831  71.601  1.00112.35           C
ATOM    405  C   THR A  54      33.412  16.313  71.019  1.00112.35           C
ATOM    406  O   THR A  54      33.895  17.354  71.460  1.00112.35           O
ATOM    407  N   HIS A  55      33.963  15.628  70.003  1.00 94.39           N
ATOM    408  CA  HIS A  55      35.184  16.048  69.394  1.00 94.39           C
ATOM    409  ND1 HIS A  55      35.062  12.640  69.458  1.00 94.39           N
ATOM    410  CG  HIS A  55      36.003  13.647  69.468  1.00 94.39           C
ATOM    411  CB  HIS A  55      35.889  14.901  68.646  1.00 94.39           C
ATOM    412  NE2 HIS A  55      36.638  12.015  70.895  1.00 94.39           N
ATOM    413  CD2 HIS A  55      36.960  13.246  70.351  1.00 94.39           C
ATOM    414  CE1 HIS A  55      35.490  11.691  70.328  1.00 94.39           C
ATOM    415  C   HIS A  55      34.863  17.096  68.387  1.00 94.39           C
ATOM    416  O   HIS A  55      33.815  17.061  67.745  1.00 94.39           O
ATOM    417  N   ARG A  56      35.753  18.094  68.260  1.00149.59           N
ATOM    418  CA  ARG A  56      35.596  19.042  67.201  1.00149.59           C
ATOM    419  CB  ARG A  56      35.069  20.414  67.645  1.00149.59           C
ATOM    420  CG  ARG A  56      35.878  21.099  68.736  1.00149.59           C
ATOM    421  CD  ARG A  56      35.060  22.190  69.422  1.00149.59           C
ATOM    422  NE  ARG A  56      34.028  21.483  70.231  1.00149.59           N
ATOM    423  CZ  ARG A  56      32.834  21.123  69.672  1.00149.59           C
ATOM    424  NH1 ARG A  56      32.525  21.498  68.397  1.00149.59           N
ATOM    425  NH2 ARG A  56      31.940  20.385  70.393  1.00149.59           N
ATOM    426  C   ARG A  56      36.929  19.156  66.536  1.00149.59           C
ATOM    427  O   ARG A  56      37.950  19.348  67.192  1.00149.59           O
ATOM    428  N   ALA A  57      36.938  19.018  65.196  1.00 29.71           N
ATOM    429  CA  ALA A  57      38.148  19.004  64.423  1.00 29.71           C
ATOM    430  CB  ALA A  57      37.956  18.464  62.995  1.00 29.71           C
ATOM    431  C   ALA A  57      38.695  20.387  64.316  1.00 29.71           C
ATOM    432  O   ALA A  57      37.988  21.371  64.525  1.00 29.71           O
ATOM    433  N   ALA A  58      40.005  20.477  64.005  1.00 28.80           N
ATOM    434  CA  ALA A  58      40.656  21.745  63.855  1.00 28.80           C
ATOM    435  CB  ALA A  58      42.188  21.648  63.725  1.00 28.80           C
ATOM    436  C   ALA A  58      40.131  22.383  62.611  1.00 28.80           C
ATOM    437  O   ALA A  58      39.728  21.697  61.673  1.00 28.80           O
ATOM    438  N   ARG A  59      40.105  23.732  62.596  1.00182.85           N
ATOM    439  CA  ARG A  59      39.597  24.471  61.476  1.00182.85           C
ATOM    440  CB  ARG A  59      38.214  25.075  61.753  1.00182.85           C
ATOM    441  CG  ARG A  59      37.107  24.046  61.953  1.00182.85           C
ATOM    442  CD  ARG A  59      35.894  24.618  62.686  1.00182.85           C
ATOM    443  NE  ARG A  59      35.708  26.012  62.196  1.00182.85           N
ATOM    444  CZ  ARG A  59      35.213  26.972  63.030  1.00182.85           C
ATOM    445  NH1 ARG A  59      34.862  26.656  64.310  1.00182.85           N
ATOM    446  NH2 ARG A  59      35.082  28.255  62.583  1.00182.85           N
ATOM    447  C   ARG A  59      40.497  25.646  61.269  1.00182.85           C
ATOM    448  O   ARG A  59      41.188  26.078  62.187  1.00182.85           O
ATOM    449  N   THR A  60      40.530  26.194  60.040  1.00 37.36           N
ATOM    450  CA  THR A  60      41.323  27.367  59.820  1.00 37.36           C
ATOM    451  CB  THR A  60      41.736  27.556  58.391  1.00 37.36           C
ATOM    452  OG1 THR A  60      42.493  26.440  57.947  1.00 37.36           O
ATOM    453  CG2 THR A  60      42.574  28.841  58.289  1.00 37.36           C
ATOM    454  C   THR A  60      40.471  28.529  60.202  1.00 37.36           C
ATOM    455  O   THR A  60      39.244  28.465  60.133  1.00 37.36           O
ATOM    456  N   ALA A  61      41.115  29.624  60.640  1.00 66.26           N
ATOM    457  CA  ALA A  61      40.385  30.791  61.028  1.00 66.26           C
ATOM    458  CB  ALA A  61      39.993  30.807  62.516  1.00 66.26           C
ATOM    459  C   ALA A  61      41.283  31.960  60.798  1.00 66.26           C
ATOM    460  O   ALA A  61      42.463  31.796  60.487  1.00 66.26           O
ATOM    461  N   ARG A  62      40.722  33.180  60.890  1.00 67.60           N
ATOM    462  CA  ARG A  62      41.518  34.361  60.741  1.00 67.60           C
ATOM    463  CB  ARG A  62      41.246  35.100  59.419  1.00 67.60           C
ATOM    464  CG  ARG A  62      42.095  36.354  59.221  1.00 67.60           C
ATOM    465  CD  ARG A  62      42.102  36.866  57.779  1.00 67.60           C
ATOM    466  NE  ARG A  62      42.943  35.925  56.987  1.00 67.60           N
ATOM    467  CZ  ARG A  62      43.303  36.239  55.708  1.00 67.60           C
ATOM    468  NH1 ARG A  62      42.862  37.399  55.141  1.00 67.60           N
ATOM    469  NH2 ARG A  62      44.107  35.395  54.999  1.00 67.60           N
ATOM    470  C   ARG A  62      41.136  35.260  61.871  1.00 67.60           C
ATOM    471  O   ARG A  62      39.965  35.338  62.239  1.00 67.60           O
ATOM    472  N   ASN A  63      42.105  35.963  62.485  1.00105.80           N
ATOM    473  CA  ASN A  63      41.667  36.794  63.564  1.00105.80           C
ATOM    474  CB  ASN A  63      42.529  36.722  64.836  1.00105.80           C
ATOM    475  CG  ASN A  63      43.905  37.274  64.528  1.00105.80           C
ATOM    476  OD1 ASN A  63      44.174  38.441  64.809  1.00105.80           O
ATOM    477  ND2 ASN A  63      44.795  36.430  63.937  1.00105.80           N
ATOM    478  C   ASN A  63      41.641  38.196  63.073  1.00105.80           C
ATOM    479  O   ASN A  63      42.605  38.719  62.520  1.00105.80           O
ATOM    480  N   PRO A  64      40.511  38.796  63.276  1.00 68.93           N
ATOM    481  CA  PRO A  64      40.246  40.122  62.805  1.00 68.93           C
ATOM    482  CD  PRO A  64      39.603  38.387  64.334  1.00 68.93           C
ATOM    483  CB  PRO A  64      38.848  40.450  63.320  1.00 68.93           C
ATOM    484  CG  PRO A  64      38.748  39.630  64.620  1.00 68.93           C
ATOM    485  C   PRO A  64      41.243  41.131  63.284  1.00 68.93           C
ATOM    486  O   PRO A  64      41.479  42.100  62.563  1.00 68.93           O
ATOM    487  N   GLN A  65      41.794  40.978  64.504  1.00 61.75           N
ATOM    488  CA  GLN A  65      42.674  42.002  64.989  1.00 61.75           C
ATOM    489  CB  GLN A  65      43.062  41.759  66.456  1.00 61.75           C
ATOM    490  CG  GLN A  65      41.855  41.772  67.397  1.00 61.75           C
ATOM    491  CD  GLN A  65      42.303  41.279  68.767  1.00 61.75           C
ATOM    492  OE1 GLN A  65      41.705  40.366  69.334  1.00 61.75           O
ATOM    493  NE2 GLN A  65      43.378  41.902  69.320  1.00 61.75           N
ATOM    494  C   GLN A  65      43.947  42.056  64.195  1.00 61.75           C
ATOM    495  O   GLN A  65      44.267  43.086  63.602  1.00 61.75           O
ATOM    496  N   THR A  66      44.711  40.941  64.164  1.00 60.04           N
ATOM    497  CA  THR A  66      45.961  40.914  63.450  1.00 60.04           C
ATOM    498  CB  THR A  66      46.914  39.845  63.898  1.00 60.04           C
ATOM    499  OG1 THR A  66      46.424  38.557  63.563  1.00 60.04           O
ATOM    500  CG2 THR A  66      47.099  39.971  65.420  1.00 60.04           C
ATOM    501  C   THR A  66      45.743  40.732  61.980  1.00 60.04           C
ATOM    502  O   THR A  66      46.448  41.306  61.153  1.00 60.04           O
ATOM    503  N   GLY A  67      44.747  39.908  61.611  1.00 20.77           N
ATOM    504  CA  GLY A  67      44.493  39.613  60.231  1.00 20.77           C
ATOM    505  C   GLY A  67      45.254  38.372  59.875  1.00 20.77           C
ATOM    506  O   GLY A  67      45.214  37.909  58.734  1.00 20.77           O
ATOM    507  N   ASP A  68      45.974  37.799  60.858  1.00 45.29           N
ATOM    508  CA  ASP A  68      46.756  36.621  60.621  1.00 45.29           C
ATOM    509  CB  ASP A  68      47.687  36.258  61.790  1.00 45.29           C
ATOM    510  CG  ASP A  68      48.790  37.294  61.876  1.00 45.29           C
ATOM    511  OD1 ASP A  68      48.869  38.153  60.957  1.00 45.29           O
ATOM    512  OD2 ASP A  68      49.570  37.244  62.864  1.00 45.29           O
ATOM    513  C   ASP A  68      45.851  35.447  60.453  1.00 45.29           C
ATOM    514  O   ASP A  68      44.809  35.330  61.099  1.00 45.29           O
ATOM    515  N   PRO A  69      46.236  34.577  59.561  1.00155.50           N
ATOM    516  CA  PRO A  69      45.502  33.353  59.427  1.00155.50           C
ATOM    517  CD  PRO A  69      46.783  35.024  58.291  1.00155.50           C
ATOM    518  CB  PRO A  69      45.855  32.793  58.051  1.00155.50           C
ATOM    519  CG  PRO A  69      46.237  34.044  57.239  1.00155.50           C
ATOM    520  C   PRO A  69      45.924  32.483  60.562  1.00155.50           C
ATOM    521  O   PRO A  69      47.087  32.554  60.956  1.00155.50           O
ATOM    522  N   ILE A  70      45.013  31.668  61.119  1.00101.31           N
ATOM    523  CA  ILE A  70      45.435  30.833  62.200  1.00101.31           C
ATOM    524  CB  ILE A  70      45.204  31.438  63.556  1.00101.31           C
ATOM    525  CG1 ILE A  70      43.706  31.671  63.809  1.00101.31           C
ATOM    526  CG2 ILE A  70      46.056  32.713  63.655  1.00101.31           C
ATOM    527  CD1 ILE A  70      43.389  32.000  65.268  1.00101.31           C
ATOM    528  C   ILE A  70      44.675  29.552  62.139  1.00101.31           C
ATOM    529  O   ILE A  70      43.632  29.459  61.493  1.00101.31           O
ATOM    530  N   GLN A  71      45.211  28.503  62.790  1.00 95.06           N
ATOM    531  CA  GLN A  71      44.463  27.287  62.841  1.00 95.06           C
ATOM    532  CB  GLN A  71      45.254  25.990  62.604  1.00 95.06           C
ATOM    533  CG  GLN A  71      45.538  25.707  61.135  1.00 95.06           C
ATOM    534  CD  GLN A  71      46.100  24.297  61.022  1.00 95.06           C
ATOM    535  OE1 GLN A  71      45.480  23.330  61.459  1.00 95.06           O
ATOM    536  NE2 GLN A  71      47.307  24.173  60.407  1.00 95.06           N
ATOM    537  C   GLN A  71      43.895  27.174  64.207  1.00 95.06           C
ATOM    538  O   GLN A  71      44.546  27.471  65.207  1.00 95.06           O
ATOM    539  N   ILE A  72      42.631  26.735  64.263  1.00 69.26           N
ATOM    540  CA  ILE A  72      41.979  26.517  65.509  1.00 69.26           C
ATOM    541  CB  ILE A  72      40.496  26.779  65.452  1.00 69.26           C
ATOM    542  CG1 ILE A  72      40.215  28.255  65.121  1.00 69.26           C
ATOM    543  CG2 ILE A  72      39.866  26.315  66.775  1.00 69.26           C
ATOM    544  CD1 ILE A  72      38.751  28.529  64.777  1.00 69.26           C
ATOM    545  C   ILE A  72      42.167  25.059  65.748  1.00 69.26           C
ATOM    546  O   ILE A  72      41.668  24.219  65.001  1.00 69.26           O
ATOM    547  N   PRO A  73      42.917  24.758  66.768  1.00 73.76           N
ATOM    548  CA  PRO A  73      43.247  23.409  67.133  1.00 73.76           C
ATOM    549  CD  PRO A  73      43.191  25.707  67.835  1.00 73.76           C
ATOM    550  CB  PRO A  73      44.140  23.541  68.366  1.00 73.76           C
ATOM    551  CG  PRO A  73      43.642  24.842  69.024  1.00 73.76           C
ATOM    552  C   PRO A  73      41.989  22.670  67.454  1.00 73.76           C
ATOM    553  O   PRO A  73      40.985  23.306  67.772  1.00 73.76           O
ATOM    554  N   ALA A  74      42.019  21.327  67.362  1.00 30.45           N
ATOM    555  CA  ALA A  74      40.851  20.553  67.655  1.00 30.45           C
ATOM    556  CB  ALA A  74      41.052  19.038  67.482  1.00 30.45           C
ATOM    557  C   ALA A  74      40.506  20.803  69.087  1.00 30.45           C
ATOM    558  O   ALA A  74      41.383  21.058  69.911  1.00 30.45           O
ATOM    559  N   GLY A  75      39.197  20.755  69.409  1.00 26.21           N
ATOM    560  CA  GLY A  75      38.755  21.024  70.746  1.00 26.21           C
ATOM    561  C   GLY A  75      37.672  20.052  71.072  1.00 26.21           C
ATOM    562  O   GLY A  75      37.258  19.257  70.229  1.00 26.21           O
ATOM    563  N   TYR A  76      37.202  20.082  72.335  1.00 51.08           N
ATOM    564  CA  TYR A  76      36.168  19.184  72.747  1.00 51.08           C
ATOM    565  CB  TYR A  76      36.696  18.050  73.635  1.00 51.08           C
ATOM    566  CG  TYR A  76      37.746  17.373  72.824  1.00 51.08           C
ATOM    567  CD1 TYR A  76      39.018  17.897  72.778  1.00 51.08           C
ATOM    568  CD2 TYR A  76      37.467  16.234  72.106  1.00 51.08           C
ATOM    569  CE1 TYR A  76      40.005  17.295  72.034  1.00 51.08           C
ATOM    570  CE2 TYR A  76      38.452  15.628  71.361  1.00 51.08           C
ATOM    571  CZ  TYR A  76      39.720  16.156  71.322  1.00 51.08           C
ATOM    572  OH  TYR A  76      40.726  15.530  70.555  1.00 51.08           O
ATOM    573  C   TYR A  76      35.200  19.976  73.562  1.00 51.08           C
ATOM    574  O   TYR A  76      35.571  20.947  74.218  1.00 51.08           O
ATOM    575  N   SER A  77      33.912  19.588  73.523  1.00 75.22           N
ATOM    576  CA  SER A  77      32.946  20.293  74.311  1.00 75.22           C
ATOM    577  CB  SER A  77      32.077  21.249  73.480  1.00 75.22           C
ATOM    578  OG  SER A  77      31.140  21.911  74.316  1.00 75.22           O
ATOM    579  C   SER A  77      32.034  19.276  74.932  1.00 75.22           C
ATOM    580  O   SER A  77      31.853  18.185  74.398  1.00 75.22           O
ATOM    581  N   VAL A  78      31.444  19.609  76.101  1.00109.10           N
ATOM    582  CA  VAL A  78      30.538  18.712  76.764  1.00109.10           C
ATOM    583  CB  VAL A  78      30.318  19.049  78.211  1.00109.10           C
ATOM    584  CG1 VAL A  78      29.623  20.419  78.306  1.00109.10           C
ATOM    585  CG2 VAL A  78      29.516  17.900  78.845  1.00109.10           C
ATOM    586  C   VAL A  78      29.208  18.791  76.063  1.00109.10           C
ATOM    587  O   VAL A  78      28.823  19.855  75.581  1.00109.10           O
ATOM    588  N   LYS A  79      28.486  17.651  75.942  1.00 69.44           N
ATOM    589  CA  LYS A  79      27.181  17.699  75.329  1.00 69.44           C
ATOM    590  CB  LYS A  79      27.103  17.172  73.884  1.00 69.44           C
ATOM    591  CG  LYS A  79      27.501  18.200  72.823  1.00 69.44           C
ATOM    592  CD  LYS A  79      27.417  17.653  71.397  1.00 69.44           C
ATOM    593  CE  LYS A  79      27.652  18.704  70.311  1.00 69.44           C
ATOM    594  NZ  LYS A  79      27.572  18.077  68.972  1.00 69.44           N
ATOM    595  C   LYS A  79      26.199  16.901  76.135  1.00 69.44           C
ATOM    596  O   LYS A  79      26.561  15.949  76.825  1.00 69.44           O
ATOM    597  N   VAL A  80      24.903  17.293  76.061  1.00 97.40           N
ATOM    598  CA  VAL A  80      23.861  16.614  76.780  1.00 97.40           C
ATOM    599  CB  VAL A  80      23.164  17.465  77.806  1.00 97.40           C
ATOM    600  CG1 VAL A  80      22.252  18.477  77.088  1.00 97.40           C
ATOM    601  CG2 VAL A  80      22.410  16.539  78.774  1.00 97.40           C
ATOM    602  C   VAL A  80      22.812  16.193  75.796  1.00 97.40           C
ATOM    603  O   VAL A  80      22.487  16.919  74.856  1.00 97.40           O
ATOM    604  N   SER A  81      22.273  14.974  75.980  1.00 39.32           N
ATOM    605  CA  SER A  81      21.201  14.519  75.144  1.00 39.32           C
ATOM    606  CB  SER A  81      21.576  13.296  74.295  1.00 39.32           C
ATOM    607  OG  SER A  81      22.635  13.634  73.411  1.00 39.32           O
ATOM    608  C   SER A  81      20.109  14.113  76.078  1.00 39.32           C
ATOM    609  O   SER A  81      20.309  13.276  76.958  1.00 39.32           O
ATOM    610  N   ALA A  82      18.914  14.705  75.907  1.00 41.54           N
ATOM    611  CA  ALA A  82      17.837  14.419  76.814  1.00 41.54           C
ATOM    612  CB  ALA A  82      16.690  15.442  76.740  1.00 41.54           C
ATOM    613  C   ALA A  82      17.265  13.065  76.550  1.00 41.54           C
ATOM    614  O   ALA A  82      17.194  12.610  75.411  1.00 41.54           O
ATOM    615  N   GLY A  83      16.836  12.384  77.633  1.00 26.75           N
ATOM    616  CA  GLY A  83      16.245  11.078  77.524  1.00 26.75           C
ATOM    617  C   GLY A  83      14.806  11.271  77.160  1.00 26.75           C
ATOM    618  O   GLY A  83      14.282  12.378  77.251  1.00 26.75           O
ATOM    619  N   SER A  84      14.121  10.173  76.776  1.00 80.80           N
ATOM    620  CA  SER A  84      12.760  10.219  76.320  1.00 80.80           C
ATOM    621  CB  SER A  84      12.225   8.838  75.908  1.00 80.80           C
ATOM    622  OG  SER A  84      12.133   7.999  77.050  1.00 80.80           O
ATOM    623  C   SER A  84      11.862  10.727  77.403  1.00 80.80           C
ATOM    624  O   SER A  84      10.958  11.519  77.141  1.00 80.80           O
ATOM    625  N   LYS A  85      12.073  10.284  78.655  1.00112.43           N
ATOM    626  CA  LYS A  85      11.194  10.715  79.701  1.00112.43           C
ATOM    627  CB  LYS A  85      11.479  10.044  81.059  1.00112.43           C
ATOM    628  CG  LYS A  85      10.356  10.233  82.088  1.00112.43           C
ATOM    629  CD  LYS A  85      10.102  11.690  82.487  1.00112.43           C
ATOM    630  CE  LYS A  85       8.821  11.902  83.297  1.00112.43           C
ATOM    631  NZ  LYS A  85       8.661  13.338  83.621  1.00112.43           N
ATOM    632  C   LYS A  85      11.339  12.194  79.868  1.00112.43           C
ATOM    633  O   LYS A  85      10.350  12.902  80.035  1.00112.43           O
ATOM    634  N   LEU A  86      12.579  12.711  79.823  1.00 58.75           N
ATOM    635  CA  LEU A  86      12.770  14.115  80.036  1.00 58.75           C
ATOM    636  CB  LEU A  86      14.254  14.527  80.023  1.00 58.75           C
ATOM    637  CG  LEU A  86      14.483  16.032  80.259  1.00 58.75           C
ATOM    638  CD1 LEU A  86      14.033  16.452  81.669  1.00 58.75           C
ATOM    639  CD2 LEU A  86      15.935  16.431  79.949  1.00 58.75           C
ATOM    640  C   LEU A  86      12.085  14.888  78.957  1.00 58.75           C
ATOM    641  O   LEU A  86      11.364  15.843  79.241  1.00 58.75           O
ATOM    642  N   LYS A  87      12.247  14.496  77.680  1.00193.29           N
ATOM    643  CA  LYS A  87      11.640  15.352  76.707  1.00193.29           C
ATOM    644  CB  LYS A  87      12.316  15.331  75.326  1.00193.29           C
ATOM    645  CG  LYS A  87      13.682  16.019  75.301  1.00193.29           C
ATOM    646  CD  LYS A  87      14.412  15.893  73.962  1.00193.29           C
ATOM    647  CE  LYS A  87      14.896  14.476  73.652  1.00193.29           C
ATOM    648  NZ  LYS A  87      13.746  13.622  73.279  1.00193.29           N
ATOM    649  C   LYS A  87      10.225  14.966  76.507  1.00193.29           C
ATOM    650  O   LYS A  87       9.768  14.943  75.367  1.00193.29           O
ATOM    651  N   GLU A  88       9.478  14.800  77.621  1.00132.01           N
ATOM    652  CA  GLU A  88       8.120  14.351  77.572  1.00132.01           C
ATOM    653  CB  GLU A  88       7.380  14.510  78.914  1.00132.01           C
ATOM    654  CG  GLU A  88       7.672  13.456  79.979  1.00132.01           C
ATOM    655  CD  GLU A  88       6.554  12.423  79.942  1.00132.01           C
ATOM    656  OE1 GLU A  88       5.385  12.828  79.702  1.00132.01           O
ATOM    657  OE2 GLU A  88       6.853  11.218  80.158  1.00132.01           O
ATOM    658  C   GLU A  88       7.381  15.244  76.647  1.00132.01           C
ATOM    659  O   GLU A  88       6.815  14.698  75.697  1.00132.01           O
ATOM    660  N   ALA A  89       7.479  16.601  76.848  1.00114.60           N
ATOM    661  CA  ALA A  89       6.640  17.524  76.131  1.00114.60           C
ATOM    662  CB  ALA A  89       7.054  17.731  74.664  1.00114.60           C
ATOM    663  C   ALA A  89       5.310  16.860  76.168  1.00114.60           C
ATOM    664  O   ALA A  89       4.883  16.353  75.134  1.00114.60           O
ATOM    665  N   ALA A  90       4.696  16.796  77.378  1.00 68.46           N
ATOM    666  CA  ALA A  90       3.547  15.983  77.694  1.00 68.46           C
ATOM    667  CB  ALA A  90       2.774  16.468  78.933  1.00 68.46           C
ATOM    668  C   ALA A  90       2.611  15.974  76.547  1.00 68.46           C
ATOM    669  O   ALA A  90       2.063  17.000  76.152  1.00 68.46           O
ATOM    670  N   LYS A  91       2.419  14.768  75.984  1.00 87.32           N
ATOM    671  CA  LYS A  91       1.638  14.680  74.799  1.00 87.32           C
ATOM    672  CB  LYS A  91       1.817  13.357  74.040  1.00 87.32           C
ATOM    673  CG  LYS A  91       1.268  13.422  72.615  1.00 87.32           C
ATOM    674  CD  LYS A  91       1.797  12.314  71.705  1.00 87.32           C
ATOM    675  CE  LYS A  91       1.258  12.386  70.274  1.00 87.32           C
ATOM    676  NZ  LYS A  91       1.931  11.374  69.429  1.00 87.32           N
ATOM    677  C   LYS A  91       0.207  14.847  75.166  1.00 87.32           C
ATOM    678  O   LYS A  91      -0.400  13.975  75.788  1.00 87.32           O
ATOM    679  N   GLY A  92      -0.358  16.011  74.800  1.00 17.65           N
ATOM    680  CA  GLY A  92      -1.738  16.266  75.065  1.00 17.65           C
ATOM    681  C   GLY A  92      -2.532  15.325  74.226  1.00 17.65           C
ATOM    682  O   GLY A  92      -3.516  14.745  74.678  1.00 17.65           O
ATOM    683  N   LYS A  93      -2.110  15.158  72.957  1.00 20.63           N
ATOM    684  CA  LYS A  93      -2.819  14.285  72.071  1.00 20.63           C
ATOM    685  CB  LYS A  93      -2.445  14.473  70.592  1.00 20.63           C
ATOM    686  CG  LYS A  93      -3.208  13.538  69.650  1.00 20.63           C
ATOM    687  CD  LYS A  93      -3.084  13.926  68.175  1.00 20.63           C
ATOM    688  CE  LYS A  93      -3.805  12.968  67.226  1.00 20.63           C
ATOM    689  NZ  LYS A  93      -3.641  13.431  65.830  1.00 20.63           N
ATOM    690  C   LYS A  93      -2.458  12.857  72.451  1.00 20.63           C
ATOM    691  O   LYS A  93      -1.282  12.475  72.220  1.00 20.63           O
ATOM    692  OXT LYS A  93      -3.348  12.130  72.965  1.00 20.63           O
TER     693      LYS A  93
ATOM    694  N   MET B  94      29.764   5.476  82.022  1.00 68.24           N
ATOM    695  CA  MET B  94      29.232   5.414  83.405  1.00 68.24           C
ATOM    696  CB  MET B  94      29.791   6.581  84.236  1.00 68.24           C
ATOM    697  CG  MET B  94      29.407   6.525  85.715  1.00 68.24           C
ATOM    698  SD  MET B  94      30.106   7.871  86.720  1.00 68.24           S
ATOM    699  CE  MET B  94      28.989   9.154  86.087  1.00 68.24           C
ATOM    700  C   MET B  94      27.740   5.495  83.409  1.00 68.24           C
ATOM    701  O   MET B  94      27.160   6.458  82.906  1.00 68.24           O
ATOM    702  N   ASN B  95      27.082   4.455  83.960  1.00 58.01           N
ATOM    703  CA  ASN B  95      25.649   4.407  84.026  1.00 58.01           C
ATOM    704  CB  ASN B  95      25.053   3.014  83.721  1.00 58.01           C
ATOM    705  CG  ASN B  95      25.569   1.973  84.706  1.00 58.01           C
ATOM    706  OD1 ASN B  95      26.022   2.292  85.804  1.00 58.01           O
ATOM    707  ND2 ASN B  95      25.510   0.679  84.296  1.00 58.01           N
ATOM    708  C   ASN B  95      25.196   4.869  85.377  1.00 58.01           C
ATOM    709  O   ASN B  95      26.005   5.224  86.234  1.00 58.01           O
ATOM    710  N   ARG B  96      23.866   4.875  85.594  1.00 71.35           N
ATOM    711  CA  ARG B  96      23.306   5.370  86.820  1.00 71.35           C
ATOM    712  CB  ARG B  96      21.776   5.239  86.875  0.00 71.35           C
ATOM    713  CG  ARG B  96      21.174   5.841  88.145  0.00 71.35           C
ATOM    714  CD  ARG B  96      19.751   5.367  88.435  0.00 71.35           C
ATOM    715  NE  ARG B  96      19.859   4.249  89.412  1.00 71.35           N
ATOM    716  CZ  ARG B  96      20.109   2.979  88.978  1.00 71.35           C
ATOM    717  NH1 ARG B  96      20.247   2.722  87.645  1.00 71.35           N
ATOM    718  NH2 ARG B  96      20.228   1.967  89.886  1.00 71.35           N
ATOM    719  C   ARG B  96      23.839   4.582  87.979  1.00 71.35           C
ATOM    720  O   ARG B  96      24.246   5.153  88.989  1.00 71.35           O
ATOM    721  N   SER B  97      23.873   3.243  87.859  1.00 69.56           N
ATOM    722  CA  SER B  97      24.289   2.414  88.956  1.00 69.56           C
ATOM    723  CB  SER B  97      24.181   0.914  88.635  1.00 69.56           C
ATOM    724  OG  SER B  97      24.600   0.146  89.753  1.00 69.56           O
ATOM    725  C   SER B  97      25.721   2.698  89.303  1.00 69.56           C
ATOM    726  O   SER B  97      26.093   2.690  90.474  1.00 69.56           O
ATOM    727  N   GLU B  98      26.566   2.930  88.283  1.00 41.97           N
ATOM    728  CA  GLU B  98      27.971   3.176  88.463  1.00 41.97           C
ATOM    729  CB  GLU B  98      28.740   3.197  87.130  1.00 41.97           C
ATOM    730  CG  GLU B  98      28.752   1.840  86.421  1.00 41.97           C
ATOM    731  CD  GLU B  98      29.500   1.985  85.105  1.00 41.97           C
ATOM    732  OE1 GLU B  98      30.694   2.384  85.144  1.00 41.97           O
ATOM    733  OE2 GLU B  98      28.886   1.703  84.042  1.00 41.97           O
ATOM    734  C   GLU B  98      28.187   4.501  89.127  1.00 41.97           C
ATOM    735  O   GLU B  98      29.083   4.649  89.955  1.00 41.97           O
ATOM    736  N   LEU B  99      27.386   5.512  88.746  1.00 55.75           N
ATOM    737  CA  LEU B  99      27.508   6.837  89.283  1.00 55.75           C
ATOM    738  CB  LEU B  99      26.581   7.805  88.538  1.00 55.75           C
ATOM    739  CG  LEU B  99      26.623   9.257  89.024  1.00 55.75           C
ATOM    740  CD1 LEU B  99      28.039   9.854  88.957  1.00 55.75           C
ATOM    741  CD2 LEU B  99      25.609  10.076  88.218  1.00 55.75           C
ATOM    742  C   LEU B  99      27.159   6.832  90.743  1.00 55.75           C
ATOM    743  O   LEU B  99      27.838   7.465  91.553  1.00 55.75           O
ATOM    744  N   VAL B 100      26.088   6.111  91.125  1.00114.26           N
ATOM    745  CA  VAL B 100      25.673   6.079  92.501  1.00114.26           C
ATOM    746  CB  VAL B 100      24.343   5.415  92.732  1.00114.26           C
ATOM    747  CG1 VAL B 100      23.263   6.315  92.120  1.00114.26           C
ATOM    748  CG2 VAL B 100      24.349   4.003  92.135  1.00114.26           C
ATOM    749  C   VAL B 100      26.724   5.428  93.346  1.00114.26           C
ATOM    750  O   VAL B 100      26.951   5.842  94.482  1.00114.26           O
ATOM    751  N   ALA B 101      27.396   4.387  92.823  1.00 28.79           N
ATOM    752  CA  ALA B 101      28.407   3.722  93.593  1.00 28.79           C
ATOM    753  CB  ALA B 101      29.039   2.533  92.850  1.00 28.79           C
ATOM    754  C   ALA B 101      29.506   4.699  93.893  1.00 28.79           C
ATOM    755  O   ALA B 101      30.016   4.744  95.010  1.00 28.79           O
ATOM    756  N   ALA B 102      29.895   5.512  92.892  1.00 35.24           N
ATOM    757  CA  ALA B 102      30.974   6.453  93.028  1.00 35.24           C
ATOM    758  CB  ALA B 102      31.288   7.183  91.709  1.00 35.24           C
ATOM    759  C   ALA B 102      30.636   7.503  94.049  1.00 35.24           C
ATOM    760  O   ALA B 102      31.496   7.918  94.824  1.00 35.24           O
ATOM    761  N   LEU B 103      29.375   7.979  94.035  1.00111.91           N
ATOM    762  CA  LEU B 103      28.851   9.033  94.871  1.00111.91           C
ATOM    763  CB  LEU B 103      27.473   9.504  94.347  1.00111.91           C
ATOM    764  CG  LEU B 103      26.826  10.746  95.001  1.00111.91           C
ATOM    765  CD1 LEU B 103      25.530  11.106  94.257  1.00111.91           C
ATOM    766  CD2 LEU B 103      26.563  10.576  96.506  1.00111.91           C
ATOM    767  C   LEU B 103      28.733   8.595  96.302  1.00111.91           C
ATOM    768  O   LEU B 103      28.922   9.389  97.223  1.00111.91           O
ATOM    769  N   ALA B 104      28.376   7.322  96.536  1.00 34.11           N
ATOM    770  CA  ALA B 104      28.235   6.859  97.886  1.00 34.11           C
ATOM    771  CB  ALA B 104      27.796   5.389  97.979  1.00 34.11           C
ATOM    772  C   ALA B 104      29.570   6.973  98.554  1.00 34.11           C
ATOM    773  O   ALA B 104      29.653   7.310  99.733  1.00 34.11           O
ATOM    774  N   ASP B 105      30.651   6.668  97.809  1.00 41.08           N
ATOM    775  CA  ASP B 105      31.986   6.664  98.341  1.00 41.08           C
ATOM    776  CB  ASP B 105      33.015   6.147  97.320  1.00 41.08           C
ATOM    777  CG  ASP B 105      32.723   4.677  97.046  1.00 41.08           C
ATOM    778  OD1 ASP B 105      31.826   4.111  97.726  1.00 41.08           O
ATOM    779  OD2 ASP B 105      33.391   4.103  96.145  1.00 41.08           O
ATOM    780  C   ASP B 105      32.444   8.036  98.755  1.00 41.08           C
ATOM    781  O   ASP B 105      32.926   8.221  99.871  1.00 41.08           O
ATOM    782  N   ARG B 106      32.292   9.040  97.870  1.00138.80           N
ATOM    783  CA  ARG B 106      32.796  10.366  98.115  1.00138.80           C
ATOM    784  CB  ARG B 106      32.538  11.291  96.910  1.00138.80           C
ATOM    785  CG  ARG B 106      33.236  12.652  96.974  1.00138.80           C
ATOM    786  CD  ARG B 106      34.714  12.616  96.578  1.00138.80           C
ATOM    787  NE  ARG B 106      34.788  12.511  95.092  1.00138.80           N
ATOM    788  CZ  ARG B 106      34.899  11.288  94.495  1.00138.80           C
ATOM    789  NH1 ARG B 106      34.939  10.157  95.258  1.00138.80           N
ATOM    790  NH2 ARG B 106      34.974  11.198  93.135  1.00138.80           N
ATOM    791  C   ARG B 106      32.103  10.971  99.304  1.00138.80           C
ATOM    792  O   ARG B 106      32.736  11.579 100.165  1.00138.80           O
ATOM    793  N   ALA B 107      30.766  10.829  99.343  1.00 72.21           N
ATOM    794  CA  ALA B 107      29.842  11.329 100.329  1.00 72.21           C
ATOM    795  CB  ALA B 107      28.376  11.182  99.885  1.00 72.21           C
ATOM    796  C   ALA B 107      29.980  10.633 101.650  1.00 72.21           C
ATOM    797  O   ALA B 107      29.719  11.235 102.692  1.00 72.21           O
ATOM    798  N   GLU B 108      30.396   9.349 101.647  1.00112.07           N
ATOM    799  CA  GLU B 108      30.429   8.569 102.854  1.00112.07           C
ATOM    800  CB  GLU B 108      31.165   9.282 104.001  1.00112.07           C
ATOM    801  CG  GLU B 108      31.316   8.432 105.262  1.00112.07           C
ATOM    802  CD  GLU B 108      31.922   9.314 106.345  1.00112.07           C
ATOM    803  OE1 GLU B 108      31.501  10.498 106.447  1.00112.07           O
ATOM    804  OE2 GLU B 108      32.806   8.815 107.090  1.00112.07           O
ATOM    805  C   GLU B 108      29.028   8.280 103.316  1.00112.07           C
ATOM    806  O   GLU B 108      28.686   8.480 104.481  1.00112.07           O
ATOM    807  N   VAL B 109      28.183   7.790 102.381  1.00158.74           N
ATOM    808  CA  VAL B 109      26.818   7.431 102.655  1.00158.74           C
ATOM    809  CB  VAL B 109      25.849   8.236 101.817  1.00158.74           C
ATOM    810  CG1 VAL B 109      24.416   8.022 102.308  1.00158.74           C
ATOM    811  CG2 VAL B 109      26.267   9.706 101.810  1.00158.74           C
ATOM    812  C   VAL B 109      26.693   5.998 102.198  1.00158.74           C
ATOM    813  O   VAL B 109      27.689   5.373 101.831  1.00158.74           O
ATOM    814  N   THR B 110      25.470   5.425 102.286  1.00122.51           N
ATOM    815  CA  THR B 110      25.166   4.114 101.780  1.00122.51           C
ATOM    816  CB  THR B 110      23.960   3.492 102.421  1.00122.51           C
ATOM    817  OG1 THR B 110      23.720   2.204 101.871  1.00122.51           O
ATOM    818  CG2 THR B 110      22.743   4.408 102.199  1.00122.51           C
ATOM    819  C   THR B 110      24.848   4.267 100.322  1.00122.51           C
ATOM    820  O   THR B 110      24.688   5.378  99.819  1.00122.51           O
ATOM    821  N   ARG B 111      24.797   3.130  99.595  1.00100.67           N
ATOM    822  CA  ARG B 111      24.475   3.138  98.197  1.00100.67           C
ATOM    823  CB  ARG B 111      24.681   1.778  97.511  1.00100.67           C
ATOM    824  CG  ARG B 111      24.658   1.869  95.984  1.00100.67           C
ATOM    825  CD  ARG B 111      24.836   0.523  95.276  0.00100.67           C
ATOM    826  NE  ARG B 111      23.479  -0.063  95.087  1.00100.67           N
ATOM    827  CZ  ARG B 111      22.925  -0.850  96.054  1.00100.67           C
ATOM    828  NH1 ARG B 111      23.618  -1.118  97.200  1.00100.67           N
ATOM    829  NH2 ARG B 111      21.673  -1.363  95.878  1.00100.67           N
ATOM    830  C   ARG B 111      23.035   3.516  98.031  1.00100.67           C
ATOM    831  O   ARG B 111      22.667   4.205  97.080  1.00100.67           O
ATOM    832  N   LYS B 112      22.176   3.059  98.961  1.00139.83           N
ATOM    833  CA  LYS B 112      20.767   3.285  98.845  1.00139.83           C
ATOM    834  CB  LYS B 112      19.939   2.529  99.906  1.00139.83           C
ATOM    835  CG  LYS B 112      19.736   3.245 101.242  1.00139.83           C
ATOM    836  CD  LYS B 112      18.633   4.305 101.186  1.00139.83           C
ATOM    837  CE  LYS B 112      17.277   3.736 100.755  1.00139.83           C
ATOM    838  NZ  LYS B 112      16.256   4.808 100.725  1.00139.83           N
ATOM    839  C   LYS B 112      20.477   4.755  98.935  1.00139.83           C
ATOM    840  O   LYS B 112      19.532   5.228  98.307  1.00139.83           O
ATOM    841  N   ASP B 113      21.235   5.505  99.766  1.00 83.73           N
ATOM    842  CA  ASP B 113      21.021   6.922  99.923  1.00 83.73           C
ATOM    843  CB  ASP B 113      21.760   7.512 101.137  1.00 83.73           C
ATOM    844  CG  ASP B 113      21.150   8.868 101.472  1.00 83.73           C
ATOM    845  OD1 ASP B 113      20.384   9.400 100.626  1.00 83.73           O
ATOM    846  OD2 ASP B 113      21.434   9.387 102.585  1.00 83.73           O
ATOM    847  C   ASP B 113      21.472   7.672  98.704  1.00 83.73           C
ATOM    848  O   ASP B 113      20.814   8.610  98.254  1.00 83.73           O
ATOM    849  N   ALA B 114      22.621   7.277  98.127  1.00 40.61           N
ATOM    850  CA  ALA B 114      23.111   7.988  96.986  1.00 40.61           C
ATOM    851  CB  ALA B 114      24.428   7.405  96.448  1.00 40.61           C
ATOM    852  C   ALA B 114      22.079   7.873  95.909  1.00 40.61           C
ATOM    853  O   ALA B 114      21.720   8.861  95.269  1.00 40.61           O
ATOM    854  N   ASP B 115      21.539   6.656  95.714  1.00 42.61           N
ATOM    855  CA  ASP B 115      20.592   6.407  94.664  1.00 42.61           C
ATOM    856  CB  ASP B 115      20.214   4.918  94.545  1.00 42.61           C
ATOM    857  CG  ASP B 115      19.477   4.705  93.231  1.00 42.61           C
ATOM    858  OD1 ASP B 115      19.139   5.719  92.566  1.00 42.61           O
ATOM    859  OD2 ASP B 115      19.243   3.520  92.874  1.00 42.61           O
ATOM    860  C   ASP B 115      19.331   7.190  94.891  1.00 42.61           C
ATOM    861  O   ASP B 115      18.810   7.811  93.966  1.00 42.61           O
ATOM    862  N   ALA B 116      18.810   7.189  96.133  1.00 36.24           N
ATOM    863  CA  ALA B 116      17.575   7.863  96.430  1.00 36.24           C
ATOM    864  CB  ALA B 116      17.113   7.658  97.883  1.00 36.24           C
ATOM    865  C   ALA B 116      17.745   9.337  96.215  1.00 36.24           C
ATOM    866  O   ALA B 116      16.841  10.005  95.715  1.00 36.24           O
ATOM    867  N   VAL B 117      18.895   9.899  96.635  1.00123.82           N
ATOM    868  CA  VAL B 117      19.111  11.304  96.437  1.00123.82           C
ATOM    869  CB  VAL B 117      20.278  11.865  97.206  1.00123.82           C
ATOM    870  CG1 VAL B 117      19.930  11.826  98.698  1.00123.82           C
ATOM    871  CG2 VAL B 117      21.541  11.061  96.888  1.00123.82           C
ATOM    872  C   VAL B 117      19.266  11.602  94.976  1.00123.82           C
ATOM    873  O   VAL B 117      18.713  12.578  94.472  1.00123.82           O
ATOM    874  N   LEU B 118      20.009  10.754  94.244  1.00 64.86           N
ATOM    875  CA  LEU B 118      20.244  10.990  92.847  1.00 64.86           C
ATOM    876  CB  LEU B 118      21.173   9.906  92.261  1.00 64.86           C
ATOM    877  CG  LEU B 118      21.497  10.052  90.764  1.00 64.86           C
ATOM    878  CD1 LEU B 118      22.208  11.383  90.464  1.00 64.86           C
ATOM    879  CD2 LEU B 118      22.290   8.833  90.259  1.00 64.86           C
ATOM    880  C   LEU B 118      18.941  10.967  92.101  1.00 64.86           C
ATOM    881  O   LEU B 118      18.639  11.886  91.339  1.00 64.86           O
ATOM    882  N   ALA B 119      18.106   9.937  92.337  1.00 40.37           N
ATOM    883  CA  ALA B 119      16.868   9.794  91.628  1.00 40.37           C
ATOM    884  CB  ALA B 119      16.089   8.529  92.029  1.00 40.37           C
ATOM    885  C   ALA B 119      15.986  10.973  91.899  1.00 40.37           C
ATOM    886  O   ALA B 119      15.365  11.518  90.989  1.00 40.37           O
ATOM    887  N   ALA B 120      15.916  11.419  93.162  1.00 31.95           N
ATOM    888  CA  ALA B 120      15.048  12.514  93.503  1.00 31.95           C
ATOM    889  CB  ALA B 120      15.032  12.830  95.008  1.00 31.95           C
ATOM    890  C   ALA B 120      15.499  13.739  92.768  1.00 31.95           C
ATOM    891  O   ALA B 120      14.688  14.493  92.234  1.00 31.95           O
ATOM    892  N   PHE B 121      16.823  13.948  92.698  1.00112.30           N
ATOM    893  CA  PHE B 121      17.406  15.092  92.052  1.00112.30           C
ATOM    894  CB  PHE B 121      18.942  15.030  92.104  1.00112.30           C
ATOM    895  CG  PHE B 121      19.487  15.832  90.974  1.00112.30           C
ATOM    896  CD1 PHE B 121      19.505  17.201  91.017  1.00112.30           C
ATOM    897  CD2 PHE B 121      19.995  15.200  89.861  1.00112.30           C
ATOM    898  CE1 PHE B 121      20.013  17.934  89.969  1.00112.30           C
ATOM    899  CE2 PHE B 121      20.505  15.924  88.809  1.00112.30           C
ATOM    900  CZ  PHE B 121      20.513  17.297  88.861  1.00112.30           C
ATOM    901  C   PHE B 121      17.020  15.155  90.603  1.00112.30           C
ATOM    902  O   PHE B 121      16.651  16.224  90.116  1.00112.30           O
ATOM    903  N   ALA B 122      17.123  14.025  89.871  1.00 42.38           N
ATOM    904  CA  ALA B 122      16.829  14.008  88.465  1.00 42.38           C
ATOM    905  CB  ALA B 122      17.137  12.650  87.810  1.00 42.38           C
ATOM    906  C   ALA B 122      15.382  14.294  88.227  1.00 42.38           C
ATOM    907  O   ALA B 122      15.027  15.042  87.317  1.00 42.38           O
ATOM    908  N   GLU B 123      14.503  13.693  89.044  1.00111.62           N
ATOM    909  CA  GLU B 123      13.092  13.875  88.870  1.00111.62           C
ATOM    910  CB  GLU B 123      12.265  13.055  89.870  1.00111.62           C
ATOM    911  CG  GLU B 123      10.767  13.075  89.573  1.00111.62           C
ATOM    912  CD  GLU B 123      10.538  12.220  88.336  1.00111.62           C
ATOM    913  OE1 GLU B 123      10.896  12.682  87.219  1.00111.62           O
ATOM    914  OE2 GLU B 123      10.012  11.086  88.493  1.00111.62           O
ATOM    915  C   GLU B 123      12.753  15.317  89.088  1.00111.62           C
ATOM    916  O   GLU B 123      11.946  15.888  88.356  1.00111.62           O
ATOM    917  N   THR B 124      13.369  15.947  90.107  1.00 36.95           N
ATOM    918  CA  THR B 124      13.080  17.316  90.438  1.00 36.95           C
ATOM    919  CB  THR B 124      13.807  17.781  91.669  1.00 36.95           C
ATOM    920  OG1 THR B 124      13.457  16.965  92.778  1.00 36.95           O
ATOM    921  CG2 THR B 124      13.434  19.247  91.953  1.00 36.95           C
ATOM    922  C   THR B 124      13.480  18.217  89.304  1.00 36.95           C
ATOM    923  O   THR B 124      12.735  19.124  88.938  1.00 36.95           O
ATOM    924  N   VAL B 125      14.669  17.998  88.711  1.00 92.23           N
ATOM    925  CA  VAL B 125      15.104  18.861  87.651  1.00 92.23           C
ATOM    926  CB  VAL B 125      16.497  18.568  87.168  1.00 92.23           C
ATOM    927  CG1 VAL B 125      16.523  17.189  86.492  1.00 92.23           C
ATOM    928  CG2 VAL B 125      16.942  19.718  86.249  1.00 92.23           C
ATOM    929  C   VAL B 125      14.163  18.736  86.493  1.00 92.23           C
ATOM    930  O   VAL B 125      13.799  19.732  85.871  1.00 92.23           O
ATOM    931  N   GLY B 126      13.731  17.501  86.178  1.00 39.08           N
ATOM    932  CA  GLY B 126      12.862  17.290  85.060  1.00 39.08           C
ATOM    933  C   GLY B 126      11.574  18.016  85.286  1.00 39.08           C
ATOM    934  O   GLY B 126      11.028  18.622  84.366  1.00 39.08           O
ATOM    935  N   GLU B 127      11.042  17.951  86.519  1.00118.70           N
ATOM    936  CA  GLU B 127       9.791  18.580  86.829  1.00118.70           C
ATOM    937  CB  GLU B 127       9.287  18.254  88.241  1.00118.70           C
ATOM    938  CG  GLU B 127       7.914  18.860  88.525  1.00118.70           C
ATOM    939  CD  GLU B 127       6.892  18.126  87.666  1.00118.70           C
ATOM    940  OE1 GLU B 127       7.266  17.086  87.062  1.00118.70           O
ATOM    941  OE2 GLU B 127       5.724  18.596  87.602  1.00118.70           O
ATOM    942  C   GLU B 127       9.931  20.067  86.736  1.00118.70           C
ATOM    943  O   GLU B 127       9.060  20.749  86.201  1.00118.70           O
ATOM    944  N   ILE B 128      11.053  20.604  87.251  1.00 43.11           N
ATOM    945  CA  ILE B 128      11.271  22.020  87.273  1.00 43.11           C
ATOM    946  CB  ILE B 128      12.614  22.345  87.867  1.00 43.11           C
ATOM    947  CG1 ILE B 128      12.680  21.863  89.323  1.00 43.11           C
ATOM    948  CG2 ILE B 128      12.893  23.846  87.696  1.00 43.11           C
ATOM    949  CD1 ILE B 128      14.100  21.836  89.883  1.00 43.11           C
ATOM    950  C   ILE B 128      11.286  22.502  85.856  1.00 43.11           C
ATOM    951  O   ILE B 128      10.610  23.466  85.501  1.00 43.11           O
ATOM    952  N   VAL B 129      12.047  21.813  84.991  1.00 41.74           N
ATOM    953  CA  VAL B 129      12.172  22.232  83.626  1.00 41.74           C
ATOM    954  CB  VAL B 129      13.167  21.406  82.863  1.00 41.74           C
ATOM    955  CG1 VAL B 129      13.177  21.881  81.400  1.00 41.74           C
ATOM    956  CG2 VAL B 129      14.536  21.511  83.559  1.00 41.74           C
ATOM    957  C   VAL B 129      10.849  22.123  82.922  1.00 41.74           C
ATOM    958  O   VAL B 129      10.454  23.028  82.189  1.00 41.74           O
ATOM    959  N   ALA B 130      10.120  21.011  83.143  1.00 39.84           N
ATOM    960  CA  ALA B 130       8.872  20.743  82.478  1.00 39.84           C
ATOM    961  CB  ALA B 130       8.256  19.396  82.892  1.00 39.84           C
ATOM    962  C   ALA B 130       7.888  21.808  82.824  1.00 39.84           C
ATOM    963  O   ALA B 130       7.094  22.244  81.991  1.00 39.84           O
ATOM    964  N   LYS B 131       7.911  22.258  84.082  1.00 77.44           N
ATOM    965  CA  LYS B 131       6.995  23.270  84.499  1.00 77.44           C
ATOM    966  CB  LYS B 131       7.026  23.540  86.014  1.00 77.44           C
ATOM    967  CG  LYS B 131       6.483  22.336  86.794  1.00 77.44           C
ATOM    968  CD  LYS B 131       6.530  22.465  88.317  1.00 77.44           C
ATOM    969  CE  LYS B 131       5.168  22.800  88.931  1.00 77.44           C
ATOM    970  NZ  LYS B 131       5.202  22.579  90.394  1.00 77.44           N
ATOM    971  C   LYS B 131       7.320  24.498  83.721  1.00 77.44           C
ATOM    972  O   LYS B 131       6.482  25.384  83.565  1.00 77.44           O
ATOM    973  N   GLY B 132       8.559  24.575  83.200  1.00 44.44           N
ATOM    974  CA  GLY B 132       8.965  25.744  82.482  1.00 44.44           C
ATOM    975  C   GLY B 132       9.645  26.561  83.497  1.00 44.44           C
ATOM    976  O   GLY B 132       9.892  27.753  83.319  1.00 44.44           O
ATOM    977  N   ASP B 133       9.991  25.886  84.601  1.00161.71           N
ATOM    978  CA  ASP B 133      10.541  26.595  85.692  1.00161.71           C
ATOM    979  CB  ASP B 133      10.790  25.772  86.965  1.00161.71           C
ATOM    980  CG  ASP B 133       9.444  25.389  87.559  1.00161.71           C
ATOM    981  OD1 ASP B 133       8.400  25.773  86.967  1.00161.71           O
ATOM    982  OD2 ASP B 133       9.445  24.707  88.617  1.00161.71           O
ATOM    983  C   ASP B 133      11.813  27.198  85.299  1.00161.71           C
ATOM    984  O   ASP B 133      12.510  26.699  84.399  1.00161.71           O
ATOM    985  N   GLU B 134      12.060  28.321  86.020  1.00235.27           N
ATOM    986  CA  GLU B 134      13.242  29.097  85.930  1.00235.27           C
ATOM    987  CB  GLU B 134      13.487  30.000  87.150  1.00235.27           C
ATOM    988  CG  GLU B 134      12.437  31.093  87.364  1.00235.27           C
ATOM    989  CD  GLU B 134      12.680  32.208  86.360  1.00235.27           C
ATOM    990  OE1 GLU B 134      13.145  31.901  85.230  1.00235.27           O
ATOM    991  OE2 GLU B 134      12.389  33.384  86.708  1.00235.27           O
ATOM    992  C   GLU B 134      14.247  28.036  85.976  1.00235.27           C
ATOM    993  O   GLU B 134      14.256  27.217  86.896  1.00235.27           O
ATOM    994  N   LYS B 135      15.064  28.020  84.921  1.00183.67           N
ATOM    995  CA  LYS B 135      15.990  26.981  84.660  1.00183.67           C
ATOM    996  CB  LYS B 135      17.028  27.360  83.590  1.00183.67           C
ATOM    997  CG  LYS B 135      17.798  28.644  83.896  1.00183.67           C
ATOM    998  CD  LYS B 135      19.017  28.847  82.996  1.00183.67           C
ATOM    999  CE  LYS B 135      19.579  30.267  83.046  1.00183.67           C
ATOM   1000  NZ  LYS B 135      18.626  31.204  82.409  1.00183.67           N
ATOM   1001  C   LYS B 135      16.704  26.606  85.898  1.00183.67           C
ATOM   1002  O   LYS B 135      16.888  27.410  86.810  1.00183.67           O
ATOM   1003  N   VAL B 136      17.046  25.313  85.980  1.00 48.99           N
ATOM   1004  CA  VAL B 136      17.755  24.866  87.125  1.00 48.99           C
ATOM   1005  CB  VAL B 136      17.704  23.379  87.312  1.00 48.99           C
ATOM   1006  CG1 VAL B 136      18.578  23.013  88.522  1.00 48.99           C
ATOM   1007  CG2 VAL B 136      16.233  22.949  87.444  1.00 48.99           C
ATOM   1008  C   VAL B 136      19.174  25.246  86.885  1.00 48.99           C
ATOM   1009  O   VAL B 136      19.771  24.854  85.882  1.00 48.99           O
ATOM   1010  N   THR B 137      19.742  26.060  87.794  1.00113.27           N
ATOM   1011  CA  THR B 137      21.108  26.455  87.631  1.00113.27           C
ATOM   1012  CB  THR B 137      21.322  27.940  87.624  1.00113.27           C
ATOM   1013  OG1 THR B 137      20.854  28.506  88.838  1.00113.27           O
ATOM   1014  CG2 THR B 137      20.578  28.548  86.427  1.00113.27           C
ATOM   1015  C   THR B 137      21.877  25.913  88.784  1.00113.27           C
ATOM   1016  O   THR B 137      21.555  26.173  89.942  1.00113.27           O
ATOM   1017  N   ILE B 138      22.919  25.121  88.483  1.00 99.69           N
ATOM   1018  CA  ILE B 138      23.744  24.588  89.521  1.00 99.69           C
ATOM   1019  CB  ILE B 138      23.839  23.091  89.511  1.00 99.69           C
ATOM   1020  CG1 ILE B 138      22.463  22.470  89.802  1.00 99.69           C
ATOM   1021  CG2 ILE B 138      24.927  22.676  90.517  1.00 99.69           C
ATOM   1022  CD1 ILE B 138      21.904  22.847  91.174  1.00 99.69           C
ATOM   1023  C   ILE B 138      25.116  25.129  89.325  1.00 99.69           C
ATOM   1024  O   ILE B 138      25.758  24.909  88.297  1.00 99.69           O
ATOM   1025  N   PRO B 139      25.587  25.825  90.322  1.00 98.90           N
ATOM   1026  CA  PRO B 139      26.888  26.407  90.206  1.00 98.90           C
ATOM   1027  CD  PRO B 139      24.715  26.610  91.181  1.00 98.90           C
ATOM   1028  CB  PRO B 139      27.022  27.367  91.384  1.00 98.90           C
ATOM   1029  CG  PRO B 139      25.568  27.805  91.647  1.00 98.90           C
ATOM   1030  C   PRO B 139      27.930  25.346  90.134  1.00 98.90           C
ATOM   1031  O   PRO B 139      27.803  24.328  90.814  1.00 98.90           O
ATOM   1032  N   GLY B 140      28.956  25.561  89.292  1.00 41.43           N
ATOM   1033  CA  GLY B 140      30.041  24.637  89.161  1.00 41.43           C
ATOM   1034  C   GLY B 140      29.633  23.494  88.286  1.00 41.43           C
ATOM   1035  O   GLY B 140      30.393  22.544  88.112  1.00 41.43           O
ATOM   1036  N   PHE B 141      28.429  23.551  87.690  1.00210.85           N
ATOM   1037  CA  PHE B 141      27.992  22.442  86.873  1.00210.85           C
ATOM   1038  CB  PHE B 141      27.005  21.559  87.685  1.00210.85           C
ATOM   1039  CG  PHE B 141      26.564  20.319  86.975  1.00210.85           C
ATOM   1040  CD1 PHE B 141      27.467  19.467  86.380  1.00210.85           C
ATOM   1041  CD2 PHE B 141      25.232  19.962  86.988  1.00210.85           C
ATOM   1042  CE1 PHE B 141      27.040  18.319  85.750  1.00210.85           C
ATOM   1043  CE2 PHE B 141      24.799  18.815  86.364  1.00210.85           C
ATOM   1044  CZ  PHE B 141      25.704  17.994  85.733  1.00210.85           C
ATOM   1045  C   PHE B 141      27.384  22.998  85.618  1.00210.85           C
ATOM   1046  O   PHE B 141      28.077  23.123  84.609  1.00210.85           O
ATOM   1047  N   LEU B 142      26.068  23.289  85.596  1.00178.47           N
ATOM   1048  CA  LEU B 142      25.552  23.853  84.379  1.00178.47           C
ATOM   1049  CB  LEU B 142      25.780  22.939  83.151  1.00178.47           C
ATOM   1050  CG  LEU B 142      24.911  21.692  82.959  1.00178.47           C
ATOM   1051  CD1 LEU B 142      25.329  20.950  81.677  1.00178.47           C
ATOM   1052  CD2 LEU B 142      24.951  20.785  84.184  1.00178.47           C
ATOM   1053  C   LEU B 142      24.098  24.143  84.625  1.00178.47           C
ATOM   1054  O   LEU B 142      23.665  24.076  85.774  1.00178.47           O
ATOM   1055  N   THR B 143      23.313  24.513  83.583  1.00116.92           N
ATOM   1056  CA  THR B 143      21.924  24.834  83.805  1.00116.92           C
ATOM   1057  CB  THR B 143      21.623  26.292  83.619  1.00116.92           C
ATOM   1058  OG1 THR B 143      20.285  26.569  84.006  1.00116.92           O
ATOM   1059  CG2 THR B 143      21.838  26.662  82.142  1.00116.92           C
ATOM   1060  C   THR B 143      21.050  24.072  82.843  1.00116.92           C
ATOM   1061  O   THR B 143      21.498  23.667  81.769  1.00116.92           O
ATOM   1062  N   PHE B 144      19.765  23.852  83.232  1.00 69.71           N
ATOM   1063  CA  PHE B 144      18.804  23.137  82.429  1.00 69.71           C
ATOM   1064  CB  PHE B 144      18.240  21.875  83.111  1.00 69.71           C
ATOM   1065  CG  PHE B 144      19.324  20.878  83.343  1.00 69.71           C
ATOM   1066  CD1 PHE B 144      20.119  20.956  84.464  1.00 69.71           C
ATOM   1067  CD2 PHE B 144      19.538  19.853  82.448  1.00 69.71           C
ATOM   1068  CE1 PHE B 144      21.115  20.033  84.685  1.00 69.71           C
ATOM   1069  CE2 PHE B 144      20.532  18.928  82.664  1.00 69.71           C
ATOM   1070  CZ  PHE B 144      21.324  19.017  83.785  1.00 69.71           C
ATOM   1071  C   PHE B 144      17.610  24.030  82.231  1.00 69.71           C
ATOM   1072  O   PHE B 144      17.131  24.655  83.175  1.00 69.71           O
ATOM   1073  N   GLU B 145      17.074  24.093  80.992  1.00112.27           N
ATOM   1074  CA  GLU B 145      15.959  24.959  80.727  1.00112.27           C
ATOM   1075  CB  GLU B 145      16.427  26.370  80.335  1.00112.27           C
ATOM   1076  CG  GLU B 145      17.361  26.357  79.120  1.00112.27           C
ATOM   1077  CD  GLU B 145      18.073  27.702  79.029  1.00112.27           C
ATOM   1078  OE1 GLU B 145      17.374  28.741  78.896  1.00112.27           O
ATOM   1079  OE2 GLU B 145      19.332  27.705  79.095  1.00112.27           O
ATOM   1080  C   GLU B 145      15.166  24.407  79.579  1.00112.27           C
ATOM   1081  O   GLU B 145      15.623  23.536  78.838  1.00112.27           O
ATOM   1082  N   ARG B 146      13.920  24.898  79.425  1.00136.70           N
ATOM   1083  CA  ARG B 146      13.087  24.493  78.330  1.00136.70           C
ATOM   1084  CB  ARG B 146      11.601  24.349  78.721  1.00136.70           C
ATOM   1085  CG  ARG B 146      11.023  25.546  79.485  1.00136.70           C
ATOM   1086  CD  ARG B 146      10.983  26.868  78.719  1.00136.70           C
ATOM   1087  NE  ARG B 146      10.625  27.931  79.703  1.00136.70           N
ATOM   1088  CZ  ARG B 146       9.453  28.620  79.588  1.00136.70           C
ATOM   1089  NH1 ARG B 146       8.620  28.380  78.531  1.00136.70           N
ATOM   1090  NH2 ARG B 146       9.120  29.559  80.519  1.00136.70           N
ATOM   1091  C   ARG B 146      13.248  25.462  77.196  1.00136.70           C
ATOM   1092  O   ARG B 146      13.384  26.663  77.414  1.00136.70           O
ATOM   1093  N   THR B 147      13.265  24.941  75.945  1.00115.93           N
ATOM   1094  CA  THR B 147      13.422  25.761  74.768  1.00115.93           C
ATOM   1095  CB  THR B 147      14.627  25.406  73.941  1.00115.93           C
ATOM   1096  OG1 THR B 147      14.516  24.075  73.457  1.00115.93           O
ATOM   1097  CG2 THR B 147      15.889  25.552  74.809  1.00115.93           C
ATOM   1098  C   THR B 147      12.217  25.577  73.892  1.00115.93           C
ATOM   1099  O   THR B 147      11.588  24.519  73.888  1.00115.93           O
ATOM   1100  N   HIS B 148      11.868  26.633  73.125  1.00 63.09           N
ATOM   1101  CA  HIS B 148      10.696  26.632  72.293  1.00 63.09           C
ATOM   1102  ND1 HIS B 148       8.109  28.461  73.457  1.00 63.09           N
ATOM   1103  CG  HIS B 148       9.434  28.681  73.152  1.00 63.09           C
ATOM   1104  CB  HIS B 148      10.137  28.035  71.996  1.00 63.09           C
ATOM   1105  NE2 HIS B 148       8.869  29.923  74.950  1.00 63.09           N
ATOM   1106  CD2 HIS B 148       9.883  29.575  74.076  1.00 63.09           C
ATOM   1107  CE1 HIS B 148       7.823  29.227  74.538  1.00 63.09           C
ATOM   1108  C   HIS B 148      10.936  25.992  70.958  1.00 63.09           C
ATOM   1109  O   HIS B 148      12.029  26.040  70.394  1.00 63.09           O
ATOM   1110  N   ARG B 149       9.857  25.377  70.427  1.00153.70           N
ATOM   1111  CA  ARG B 149       9.808  24.755  69.133  1.00153.70           C
ATOM   1112  CB  ARG B 149       9.446  23.261  69.208  1.00153.70           C
ATOM   1113  CG  ARG B 149       9.671  22.485  67.910  1.00153.70           C
ATOM   1114  CD  ARG B 149      11.154  22.405  67.550  1.00153.70           C
ATOM   1115  NE  ARG B 149      11.907  22.754  68.788  1.00153.70           N
ATOM   1116  CZ  ARG B 149      13.028  22.060  69.143  1.00153.70           C
ATOM   1117  NH1 ARG B 149      13.436  20.999  68.389  1.00153.70           N
ATOM   1118  NH2 ARG B 149      13.736  22.432  70.250  1.00153.70           N
ATOM   1119  C   ARG B 149       8.684  25.444  68.428  1.00153.70           C
ATOM   1120  O   ARG B 149       7.675  25.771  69.050  1.00153.70           O
ATOM   1121  N   ALA B 150       8.837  25.690  67.113  1.00 35.92           N
ATOM   1122  CA  ALA B 150       7.854  26.421  66.366  1.00 35.92           C
ATOM   1123  CB  ALA B 150       8.379  26.944  65.018  1.00 35.92           C
ATOM   1124  C   ALA B 150       6.661  25.569  66.075  1.00 35.92           C
ATOM   1125  O   ALA B 150       6.747  24.347  65.962  1.00 35.92           O
ATOM   1126  N   ALA B 151       5.494  26.231  65.953  1.00 31.17           N
ATOM   1127  CA  ALA B 151       4.280  25.552  65.621  1.00 31.17           C
ATOM   1128  CB  ALA B 151       3.017  26.406  65.819  1.00 31.17           C
ATOM   1129  C   ALA B 151       4.375  25.201  64.175  1.00 31.17           C
ATOM   1130  O   ALA B 151       5.095  25.849  63.417  1.00 31.17           O
ATOM   1131  N   ARG B 152       3.664  24.137  63.761  1.00 97.18           N
ATOM   1132  CA  ARG B 152       3.730  23.724  62.393  1.00 97.18           C
ATOM   1133  CB  ARG B 152       4.739  22.589  62.159  1.00 97.18           C
ATOM   1134  CG  ARG B 152       4.491  21.334  62.996  1.00 97.18           C
ATOM   1135  CD  ARG B 152       5.690  20.384  62.974  1.00 97.18           C
ATOM   1136  NE  ARG B 152       5.306  19.142  63.700  1.00 97.18           N
ATOM   1137  CZ  ARG B 152       5.610  17.928  63.157  1.00 97.18           C
ATOM   1138  NH1 ARG B 152       6.289  17.860  61.974  1.00 97.18           N
ATOM   1139  NH2 ARG B 152       5.225  16.779  63.786  1.00 97.18           N
ATOM   1140  C   ARG B 152       2.368  23.289  61.958  1.00 97.18           C
ATOM   1141  O   ARG B 152       1.411  23.348  62.726  1.00 97.18           O
ATOM   1142  N   THR B 153       2.237  22.854  60.690  1.00108.58           N
ATOM   1143  CA  THR B 153       0.940  22.510  60.182  1.00108.58           C
ATOM   1144  CB  THR B 153       0.704  23.004  58.785  1.00108.58           C
ATOM   1145  OG1 THR B 153       1.631  22.406  57.890  1.00108.58           O
ATOM   1146  CG2 THR B 153       0.866  24.534  58.771  1.00108.58           C
ATOM   1147  C   THR B 153       0.786  21.023  60.167  1.00108.58           C
ATOM   1148  O   THR B 153       1.741  20.278  59.946  1.00108.58           O
ATOM   1149  N   ALA B 154      -0.456  20.566  60.429  1.00 37.33           N
ATOM   1150  CA  ALA B 154      -0.797  19.174  60.460  1.00 37.33           C
ATOM   1151  CB  ALA B 154      -0.805  18.575  61.877  1.00 37.33           C
ATOM   1152  C   ALA B 154      -2.196  19.076  59.939  1.00 37.33           C
ATOM   1153  O   ALA B 154      -2.848  20.092  59.703  1.00 37.33           O
ATOM   1154  N   ARG B 155      -2.684  17.842  59.702  1.00 37.70           N
ATOM   1155  CA  ARG B 155      -4.021  17.683  59.205  1.00 37.70           C
ATOM   1156  CB  ARG B 155      -4.065  17.129  57.770  1.00 37.70           C
ATOM   1157  CG  ARG B 155      -5.446  17.211  57.117  1.00 37.70           C
ATOM   1158  CD  ARG B 155      -5.477  16.656  55.691  1.00 37.70           C
ATOM   1159  NE  ARG B 155      -4.424  17.366  54.910  1.00 37.70           N
ATOM   1160  CZ  ARG B 155      -4.710  18.530  54.255  1.00 37.70           C
ATOM   1161  NH1 ARG B 155      -5.972  19.049  54.296  1.00 37.70           N
ATOM   1162  NH2 ARG B 155      -3.728  19.178  53.562  1.00 37.70           N
ATOM   1163  C   ARG B 155      -4.720  16.702  60.095  1.00 37.70           C
ATOM   1164  O   ARG B 155      -4.096  15.803  60.657  1.00 37.70           O
ATOM   1165  N   ASN B 156      -6.051  16.855  60.248  1.00 60.58           N
ATOM   1166  CA  ASN B 156      -6.792  15.982  61.114  1.00 60.58           C
ATOM   1167  CB  ASN B 156      -7.918  16.710  61.873  1.00 60.58           C
ATOM   1168  CG  ASN B 156      -8.494  15.784  62.936  1.00 60.58           C
ATOM   1169  OD1 ASN B 156      -8.146  15.878  64.111  1.00 60.58           O
ATOM   1170  ND2 ASN B 156      -9.414  14.874  62.518  1.00 60.58           N
ATOM   1171  C   ASN B 156      -7.416  14.920  60.272  1.00 60.58           C
ATOM   1172  O   ASN B 156      -8.191  15.197  59.360  1.00 60.58           O
ATOM   1173  N   PRO B 157      -7.072  13.699  60.543  1.00 70.25           N
ATOM   1174  CA  PRO B 157      -7.568  12.587  59.783  1.00 70.25           C
ATOM   1175  CD  PRO B 157      -6.612  13.308  61.864  1.00 70.25           C
ATOM   1176  CB  PRO B 157      -7.010  11.352  60.484  1.00 70.25           C
ATOM   1177  CG  PRO B 157      -6.912  11.803  61.955  1.00 70.25           C
ATOM   1178  C   PRO B 157      -9.068  12.546  59.707  1.00 70.25           C
ATOM   1179  O   PRO B 157      -9.592  12.297  58.622  1.00 70.25           O
ATOM   1180  N   GLN B 158      -9.777  12.731  60.842  1.00 52.36           N
ATOM   1181  CA  GLN B 158     -11.214  12.652  60.831  1.00 52.36           C
ATOM   1182  CB  GLN B 158     -11.822  12.597  62.246  1.00 52.36           C
ATOM   1183  CG  GLN B 158     -11.455  11.347  63.050  1.00 52.36           C
ATOM   1184  CD  GLN B 158     -12.139  11.456  64.409  1.00 52.36           C
ATOM   1185  OE1 GLN B 158     -13.316  11.799  64.496  1.00 52.36           O
ATOM   1186  NE2 GLN B 158     -11.385  11.157  65.502  1.00 52.36           N
ATOM   1187  C   GLN B 158     -11.827  13.838  60.150  1.00 52.36           C
ATOM   1188  O   GLN B 158     -12.685  13.693  59.280  1.00 52.36           O
ATOM   1189  N   THR B 159     -11.397  15.050  60.553  1.00112.35           N
ATOM   1190  CA  THR B 159     -11.958  16.281  60.063  1.00112.35           C
ATOM   1191  CB  THR B 159     -11.413  17.473  60.787  1.00112.35           C
ATOM   1192  OG1 THR B 159     -11.638  17.362  62.182  1.00112.35           O
ATOM   1193  CG2 THR B 159     -12.105  18.727  60.241  1.00112.35           C
ATOM   1194  C   THR B 159     -11.589  16.494  58.631  1.00112.35           C
ATOM   1195  O   THR B 159     -12.431  16.809  57.790  1.00112.35           O
ATOM   1196  N   GLY B 160     -10.293  16.325  58.325  1.00 24.20           N
ATOM   1197  CA  GLY B 160      -9.769  16.549  57.013  1.00 24.20           C
ATOM   1198  C   GLY B 160      -9.258  17.955  56.957  1.00 24.20           C
ATOM   1199  O   GLY B 160      -8.599  18.342  55.993  1.00 24.20           O
ATOM   1200  N   ASP B 161      -9.555  18.765  57.993  1.00 52.32           N
ATOM   1201  CA  ASP B 161      -9.099  20.126  57.987  1.00 52.32           C
ATOM   1202  CB  ASP B 161      -9.914  21.075  58.885  1.00 52.32           C
ATOM   1203  CG  ASP B 161     -11.200  21.445  58.162  0.00 52.32           C
ATOM   1204  OD1 ASP B 161     -11.187  21.462  56.902  1.00 52.32           O
ATOM   1205  OD2 ASP B 161     -12.212  21.729  58.857  1.00 52.32           O
ATOM   1206  C   ASP B 161      -7.685  20.194  58.454  1.00 52.32           C
ATOM   1207  O   ASP B 161      -7.179  19.334  59.174  1.00 52.32           O
ATOM   1208  N   PRO B 162      -7.035  21.233  58.010  1.00 75.80           N
ATOM   1209  CA  PRO B 162      -5.694  21.476  58.448  1.00 75.80           C
ATOM   1210  CD  PRO B 162      -7.270  21.752  56.676  1.00 75.80           C
ATOM   1211  CB  PRO B 162      -5.053  22.394  57.401  1.00 75.80           C
ATOM   1212  CG  PRO B 162      -6.230  22.873  56.532  1.00 75.80           C
ATOM   1213  C   PRO B 162      -5.754  22.040  59.827  1.00 75.80           C
ATOM   1214  O   PRO B 162      -6.739  22.698  60.159  1.00 75.80           O
ATOM   1215  N   ILE B 163      -4.727  21.780  60.653  1.00 92.40           N
ATOM   1216  CA  ILE B 163      -4.729  22.313  61.981  1.00 92.40           C
ATOM   1217  CB  ILE B 163      -5.084  21.315  63.050  1.00 92.40           C
ATOM   1218  CG1 ILE B 163      -4.060  20.170  63.105  1.00 92.40           C
ATOM   1219  CG2 ILE B 163      -6.528  20.849  62.807  1.00 92.40           C
ATOM   1220  CD1 ILE B 163      -4.194  19.294  64.352  1.00 92.40           C
ATOM   1221  C   ILE B 163      -3.354  22.810  62.262  1.00 92.40           C
ATOM   1222  O   ILE B 163      -2.410  22.509  61.532  1.00 92.40           O
ATOM   1223  N   GLN B 164      -3.221  23.632  63.318  1.00 83.28           N
ATOM   1224  CA  GLN B 164      -1.928  24.128  63.670  1.00 83.28           C
ATOM   1225  CB  GLN B 164      -1.944  25.584  64.170  1.00 83.28           C
ATOM   1226  CG  GLN B 164      -0.548  26.169  64.388  1.00 83.28           C
ATOM   1227  CD  GLN B 164      -0.029  26.613  63.028  1.00 83.28           C
ATOM   1228  OE1 GLN B 164       1.149  26.930  62.868  1.00 83.28           O
ATOM   1229  NE2 GLN B 164      -0.936  26.639  62.015  1.00 83.28           N
ATOM   1230  C   GLN B 164      -1.450  23.290  64.806  1.00 83.28           C
ATOM   1231  O   GLN B 164      -2.173  23.059  65.776  1.00 83.28           O
ATOM   1232  N   ILE B 165      -0.206  22.798  64.702  1.00 68.08           N
ATOM   1233  CA  ILE B 165       0.360  22.026  65.759  1.00 68.08           C
ATOM   1234  CB  ILE B 165       1.375  21.016  65.298  1.00 68.08           C
ATOM   1235  CG1 ILE B 165       0.696  19.985  64.379  1.00 68.08           C
ATOM   1236  CG2 ILE B 165       2.031  20.381  66.536  1.00 68.08           C
ATOM   1237  CD1 ILE B 165       1.670  19.060  63.654  1.00 68.08           C
ATOM   1238  C   ILE B 165       1.016  23.027  66.635  1.00 68.08           C
ATOM   1239  O   ILE B 165       1.742  23.908  66.177  1.00 68.08           O
ATOM   1240  N   PRO B 166       0.732  22.914  67.895  1.00 76.83           N
ATOM   1241  CA  PRO B 166       1.214  23.898  68.811  1.00 76.83           C
ATOM   1242  CD  PRO B 166      -0.540  22.350  68.321  1.00 76.83           C
ATOM   1243  CB  PRO B 166       0.447  23.666  70.110  1.00 76.83           C
ATOM   1244  CG  PRO B 166      -0.888  23.069  69.634  1.00 76.83           C
ATOM   1245  C   PRO B 166       2.684  23.825  68.969  1.00 76.83           C
ATOM   1246  O   PRO B 166       3.286  22.800  68.655  1.00 76.83           O
ATOM   1247  N   ALA B 167       3.284  24.921  69.452  1.00 43.18           N
ATOM   1248  CA  ALA B 167       4.693  24.902  69.645  1.00 43.18           C
ATOM   1249  CB  ALA B 167       5.243  26.204  70.249  1.00 43.18           C
ATOM   1250  C   ALA B 167       4.980  23.795  70.607  1.00 43.18           C
ATOM   1251  O   ALA B 167       4.129  23.417  71.414  1.00 43.18           O
ATOM   1252  N   GLY B 168       6.195  23.221  70.505  1.00 40.42           N
ATOM   1253  CA  GLY B 168       6.596  22.149  71.367  1.00 40.42           C
ATOM   1254  C   GLY B 168       7.744  22.671  72.162  1.00 40.42           C
ATOM   1255  O   GLY B 168       8.252  23.756  71.887  1.00 40.42           O
ATOM   1256  N   TYR B 169       8.185  21.917  73.183  1.00121.83           N
ATOM   1257  CA  TYR B 169       9.272  22.385  73.988  1.00121.83           C
ATOM   1258  CB  TYR B 169       8.938  22.605  75.477  1.00121.83           C
ATOM   1259  CG  TYR B 169       7.850  23.606  75.654  1.00121.83           C
ATOM   1260  CD1 TYR B 169       8.136  24.947  75.765  1.00121.83           C
ATOM   1261  CD2 TYR B 169       6.540  23.192  75.721  1.00121.83           C
ATOM   1262  CE1 TYR B 169       7.126  25.863  75.937  1.00121.83           C
ATOM   1263  CE2 TYR B 169       5.526  24.104  75.893  1.00121.83           C
ATOM   1264  CZ  TYR B 169       5.820  25.442  76.002  1.00121.83           C
ATOM   1265  OH  TYR B 169       4.783  26.382  76.180  1.00121.83           O
ATOM   1266  C   TYR B 169      10.285  21.289  74.036  1.00121.83           C
ATOM   1267  O   TYR B 169       9.940  20.113  73.927  1.00121.83           O
ATOM   1268  N   SER B 170      11.569  21.672  74.201  1.00 87.83           N
ATOM   1269  CA  SER B 170      12.628  20.713  74.327  1.00 87.83           C
ATOM   1270  CB  SER B 170      13.518  20.613  73.079  1.00 87.83           C
ATOM   1271  OG  SER B 170      14.538  19.648  73.288  1.00 87.83           O
ATOM   1272  C   SER B 170      13.515  21.160  75.463  1.00 87.83           C
ATOM   1273  O   SER B 170      13.650  22.353  75.729  1.00 87.83           O
ATOM   1274  N   VAL B 171      14.143  20.200  76.182  1.00109.05           N
ATOM   1275  CA  VAL B 171      15.029  20.527  77.270  1.00109.05           C
ATOM   1276  CB  VAL B 171      15.178  19.412  78.263  1.00109.05           C
ATOM   1277  CG1 VAL B 171      15.831  18.208  77.558  1.00109.05           C
ATOM   1278  CG2 VAL B 171      15.975  19.935  79.470  1.00109.05           C
ATOM   1279  C   VAL B 171      16.388  20.832  76.714  1.00109.05           C
ATOM   1280  O   VAL B 171      16.792  20.272  75.697  1.00109.05           O
ATOM   1281  N   LYS B 172      17.124  21.767  77.356  1.00109.55           N
ATOM   1282  CA  LYS B 172      18.446  22.077  76.875  1.00109.55           C
ATOM   1283  CB  LYS B 172      18.514  23.325  75.978  1.00109.55           C
ATOM   1284  CG  LYS B 172      18.016  23.046  74.560  1.00109.55           C
ATOM   1285  CD  LYS B 172      18.855  21.976  73.857  1.00109.55           C
ATOM   1286  CE  LYS B 172      18.406  21.651  72.432  1.00109.55           C
ATOM   1287  NZ  LYS B 172      19.312  20.638  71.844  1.00109.55           N
ATOM   1288  C   LYS B 172      19.362  22.280  78.040  1.00109.55           C
ATOM   1289  O   LYS B 172      18.940  22.732  79.103  1.00109.55           O
ATOM   1290  N   VAL B 173      20.656  21.924  77.866  1.00 96.98           N
ATOM   1291  CA  VAL B 173      21.590  22.109  78.938  1.00 96.98           C
ATOM   1292  CB  VAL B 173      22.262  20.856  79.422  1.00 96.98           C
ATOM   1293  CG1 VAL B 173      23.546  20.632  78.608  1.00 96.98           C
ATOM   1294  CG2 VAL B 173      22.478  20.973  80.939  1.00 96.98           C
ATOM   1295  C   VAL B 173      22.663  23.034  78.452  1.00 96.98           C
ATOM   1296  O   VAL B 173      23.065  22.986  77.289  1.00 96.98           O
ATOM   1297  N   SER B 174      23.123  23.931  79.346  1.00122.00           N
ATOM   1298  CA  SER B 174      24.185  24.842  79.035  1.00122.00           C
ATOM   1299  CB  SER B 174      23.767  26.307  79.216  1.00122.00           C
ATOM   1300  OG  SER B 174      24.797  27.162  78.759  1.00122.00           O
ATOM   1301  C   SER B 174      25.224  24.520  80.044  1.00122.00           C
ATOM   1302  O   SER B 174      24.970  24.645  81.235  1.00122.00           O
ATOM   1303  N   ALA B 175      26.439  24.225  79.555  1.00228.55           N
ATOM   1304  CA  ALA B 175      27.527  23.542  80.186  1.00228.55           C
ATOM   1305  CB  ALA B 175      28.690  23.301  79.210  1.00228.55           C
ATOM   1306  C   ALA B 175      28.134  24.037  81.433  1.00228.55           C
ATOM   1307  O   ALA B 175      28.540  23.147  82.148  1.00228.55           O
ATOM   1308  N   GLY B 176      28.315  25.338  81.733  1.00118.52           N
ATOM   1309  CA  GLY B 176      28.989  25.740  82.944  1.00118.52           C
ATOM   1310  C   GLY B 176      30.428  25.940  82.572  1.00118.52           C
ATOM   1311  O   GLY B 176      31.015  25.113  81.877  1.00118.52           O
ATOM   1312  N   SER B 177      31.042  27.035  83.062  1.00 81.15           N
ATOM   1313  CA  SER B 177      32.389  27.397  82.711  1.00 81.15           C
ATOM   1314  CB  SER B 177      32.819  28.742  83.322  1.00 81.15           C
ATOM   1315  OG  SER B 177      34.151  29.049  82.940  1.00 81.15           O
ATOM   1316  C   SER B 177      33.371  26.369  83.177  1.00 81.15           C
ATOM   1317  O   SER B 177      34.277  25.992  82.436  1.00 81.15           O
ATOM   1318  N   LYS B 178      33.224  25.885  84.421  1.00 57.73           N
ATOM   1319  CA  LYS B 178      34.179  24.957  84.956  1.00 57.73           C
ATOM   1320  CB  LYS B 178      33.905  24.601  86.426  1.00 57.73           C
ATOM   1321  CG  LYS B 178      34.063  25.806  87.355  1.00 57.73           C
ATOM   1322  CD  LYS B 178      33.520  25.582  88.766  1.00 57.73           C
ATOM   1323  CE  LYS B 178      33.686  26.804  89.672  1.00 57.73           C
ATOM   1324  NZ  LYS B 178      35.117  27.171  89.765  1.00 57.73           N
ATOM   1325  C   LYS B 178      34.165  23.697  84.151  1.00 57.73           C
ATOM   1326  O   LYS B 178      35.211  23.155  83.805  1.00 57.73           O
ATOM   1327  N   LEU B 179      32.962  23.212  83.810  1.00146.70           N
ATOM   1328  CA  LEU B 179      32.785  21.999  83.059  1.00146.70           C
ATOM   1329  CB  LEU B 179      31.307  21.609  82.871  1.00146.70           C
ATOM   1330  CG  LEU B 179      30.600  21.208  84.181  1.00146.70           C
ATOM   1331  CD1 LEU B 179      29.172  20.708  83.913  1.00146.70           C
ATOM   1332  CD2 LEU B 179      31.434  20.201  84.987  1.00146.70           C
ATOM   1333  C   LEU B 179      33.399  22.148  81.697  1.00146.70           C
ATOM   1334  O   LEU B 179      34.028  21.221  81.193  1.00146.70           O
ATOM   1335  N   LYS B 180      33.225  23.317  81.052  1.00 40.80           N
ATOM   1336  CA  LYS B 180      33.773  23.511  79.740  1.00 40.80           C
ATOM   1337  CB  LYS B 180      33.375  24.855  79.102  1.00 40.80           C
ATOM   1338  CG  LYS B 180      31.908  24.916  78.668  1.00 40.80           C
ATOM   1339  CD  LYS B 180      31.440  26.304  78.219  1.00 40.80           C
ATOM   1340  CE  LYS B 180      30.004  26.313  77.688  1.00 40.80           C
ATOM   1341  NZ  LYS B 180      29.626  27.677  77.254  1.00 40.80           N
ATOM   1342  C   LYS B 180      35.266  23.481  79.829  1.00 40.80           C
ATOM   1343  O   LYS B 180      35.937  22.909  78.972  1.00 40.80           O
ATOM   1344  N   GLU B 181      35.814  24.101  80.890  1.00 81.23           N
ATOM   1345  CA  GLU B 181      37.228  24.240  81.090  1.00 81.23           C
ATOM   1346  CB  GLU B 181      37.538  25.084  82.337  1.00 81.23           C
ATOM   1347  CG  GLU B 181      39.023  25.382  82.543  1.00 81.23           C
ATOM   1348  CD  GLU B 181      39.154  26.223  83.807  1.00 81.23           C
ATOM   1349  OE1 GLU B 181      39.057  27.474  83.692  1.00 81.23           O
ATOM   1350  OE2 GLU B 181      39.345  25.630  84.902  1.00 81.23           O
ATOM   1351  C   GLU B 181      37.867  22.898  81.284  1.00 81.23           C
ATOM   1352  O   GLU B 181      38.950  22.639  80.760  1.00 81.23           O
ATOM   1353  N   ALA B 182      37.222  22.005  82.058  1.00 29.12           N
ATOM   1354  CA  ALA B 182      37.791  20.718  82.339  1.00 29.12           C
ATOM   1355  CB  ALA B 182      36.926  19.880  83.296  1.00 29.12           C
ATOM   1356  C   ALA B 182      37.919  19.946  81.065  1.00 29.12           C
ATOM   1357  O   ALA B 182      38.933  19.294  80.819  1.00 29.12           O
ATOM   1358  N   ALA B 183      36.874  20.001  80.223  1.00 37.28           N
ATOM   1359  CA  ALA B 183      36.848  19.286  78.984  1.00 37.28           C
ATOM   1360  CB  ALA B 183      35.513  19.443  78.236  1.00 37.28           C
ATOM   1361  C   ALA B 183      37.927  19.825  78.100  1.00 37.28           C
ATOM   1362  O   ALA B 183      38.613  19.062  77.422  1.00 37.28           O
ATOM   1363  N   LYS B 184      38.089  21.164  78.071  1.00 91.56           N
ATOM   1364  CA  LYS B 184      39.105  21.752  77.246  1.00 91.56           C
ATOM   1365  CB  LYS B 184      38.529  22.290  75.924  1.00 91.56           C
ATOM   1366  CG  LYS B 184      39.549  22.916  74.973  1.00 91.56           C
ATOM   1367  CD  LYS B 184      38.986  23.132  73.565  1.00 91.56           C
ATOM   1368  CE  LYS B 184      39.982  23.749  72.581  1.00 91.56           C
ATOM   1369  NZ  LYS B 184      39.360  23.873  71.241  1.00 91.56           N
ATOM   1370  C   LYS B 184      39.676  22.924  77.988  1.00 91.56           C
ATOM   1371  O   LYS B 184      39.026  23.958  78.113  1.00 91.56           O
ATOM   1372  N   GLY B 185      40.928  22.805  78.473  1.00 26.16           N
ATOM   1373  CA  GLY B 185      41.520  23.875  79.230  1.00 26.16           C
ATOM   1374  C   GLY B 185      42.195  24.837  78.299  1.00 26.16           C
ATOM   1375  O   GLY B 185      42.212  24.636  77.086  1.00 26.16           O
ATOM   1376  N   LYS B 186      42.792  25.898  78.890  1.00 77.28           N
ATOM   1377  CA  LYS B 186      43.511  26.955  78.231  1.00 77.28           C
ATOM   1378  CB  LYS B 186      45.008  26.638  78.074  1.00 77.28           C
ATOM   1379  CG  LYS B 186      45.862  27.813  77.597  1.00 77.28           C
ATOM   1380  CD  LYS B 186      47.355  27.583  77.840  1.00 77.28           C
ATOM   1381  CE  LYS B 186      48.246  28.740  77.386  1.00 77.28           C
ATOM   1382  NZ  LYS B 186      49.637  28.507  77.839  1.00 77.28           N
ATOM   1383  C   LYS B 186      42.913  27.268  76.866  1.00 77.28           C
ATOM   1384  O   LYS B 186      43.690  27.307  75.876  1.00 77.28           O
ATOM   1385  OXT LYS B 186      41.673  27.480  76.800  1.00 77.28           O
TER    1386      LYS B 186
END
