# Supplementary material for: Comparison of histone-like HU protein DNA-binding properties and HU/IHF protein sequence alignment
Source: PLoS One. 2017 Nov 13;12(11):e0188037. doi: 10.1371/journal.pone.0188037 (PMC5683647; doi:10.1371/journal.pone.0188037)
Supplement: S3 File — (ZIP) [file pone.0188037.s003.zip › E3_5.pdb]

EXPDTA    THEORETICAL MODEL, MODELLER 9.17 2017/03/23 13:33:16
REMARK   6 MODELLER OBJECTIVE FUNCTION:       995.7945
REMARK   6 MODELLER BEST TEMPLATE % SEQ ID:  48.387
REMARK   6 SEQUENCE: E3_5
REMARK   6 DOPE score: -17388.54102
REMARK   6 GA341 score: 1.00000
REMARK   6 TEMPLATE: 1p71 1:A - 93:B MODELS 1:A - 186:B AT 48.4%
ATOM      1  N   MET A   1      11.045  19.288  89.968  1.00 72.49           N
ATOM      2  CA  MET A   1      11.788  19.164  91.243  1.00 72.49           C
ATOM      3  CB  MET A   1      12.212  17.713  91.531  1.00 72.49           C
ATOM      4  CG  MET A   1      11.086  16.801  92.011  1.00 72.49           C
ATOM      5  SD  MET A   1      11.665  15.185  92.606  1.00 72.49           S
ATOM      6  CE  MET A   1      12.553  15.845  94.047  1.00 72.49           C
ATOM      7  C   MET A   1      13.036  19.970  91.272  1.00 72.49           C
ATOM      8  O   MET A   1      13.761  20.075  90.284  1.00 72.49           O
ATOM      9  N   ASN A   2      13.281  20.579  92.444  1.00119.45           N
ATOM     10  CA  ASN A   2      14.433  21.375  92.730  1.00119.45           C
ATOM     11  CB  ASN A   2      14.074  22.557  93.654  1.00119.45           C
ATOM     12  CG  ASN A   2      15.285  23.447  93.864  1.00119.45           C
ATOM     13  OD1 ASN A   2      15.962  23.353  94.886  1.00119.45           O
ATOM     14  ND2 ASN A   2      15.575  24.321  92.862  1.00119.45           N
ATOM     15  C   ASN A   2      15.400  20.482  93.445  1.00119.45           C
ATOM     16  O   ASN A   2      15.076  19.341  93.769  1.00119.45           O
ATOM     17  N   ARG A   3      16.630  20.974  93.691  1.00116.44           N
ATOM     18  CA  ARG A   3      17.620  20.218  94.399  1.00116.44           C
ATOM     19  CB  ARG A   3      18.931  21.004  94.574  1.00116.44           C
ATOM     20  CG  ARG A   3      19.986  20.287  95.420  0.00116.44           C
ATOM     21  CD  ARG A   3      21.263  21.106  95.621  0.00116.44           C
ATOM     22  NE  ARG A   3      20.859  22.431  96.174  1.00116.44           N
ATOM     23  CZ  ARG A   3      20.674  22.592  97.517  1.00116.44           C
ATOM     24  NH1 ARG A   3      20.857  21.536  98.362  1.00116.44           N
ATOM     25  NH2 ARG A   3      20.307  23.811  98.011  1.00116.44           N
ATOM     26  C   ARG A   3      17.086  19.937  95.769  1.00116.44           C
ATOM     27  O   ARG A   3      17.214  18.824  96.277  1.00116.44           O
ATOM     28  N   SER A   4      16.451  20.946  96.394  1.00 27.96           N
ATOM     29  CA  SER A   4      15.950  20.810  97.732  1.00 27.96           C
ATOM     30  CB  SER A   4      15.306  22.104  98.261  1.00 27.96           C
ATOM     31  OG  SER A   4      16.279  23.135  98.358  1.00 27.96           O
ATOM     32  C   SER A   4      14.903  19.738  97.764  1.00 27.96           C
ATOM     33  O   SER A   4      14.864  18.933  98.694  1.00 27.96           O
ATOM     34  N   GLU A   5      14.032  19.699  96.738  1.00 48.45           N
ATOM     35  CA  GLU A   5      12.949  18.756  96.668  1.00 48.45           C
ATOM     36  CB  GLU A   5      12.089  18.964  95.411  1.00 48.45           C
ATOM     37  CG  GLU A   5      11.380  20.317  95.354  1.00 48.45           C
ATOM     38  CD  GLU A   5      10.800  20.462  93.954  1.00 48.45           C
ATOM     39  OE1 GLU A   5      10.168  19.483  93.475  1.00 48.45           O
ATOM     40  OE2 GLU A   5      10.988  21.546  93.340  1.00 48.45           O
ATOM     41  C   GLU A   5      13.508  17.373  96.562  1.00 48.45           C
ATOM     42  O   GLU A   5      12.999  16.434  97.171  1.00 48.45           O
ATOM     43  N   LEU A   6      14.569  17.230  95.753  1.00 56.85           N
ATOM     44  CA  LEU A   6      15.238  15.991  95.480  1.00 56.85           C
ATOM     45  CB  LEU A   6      16.386  16.255  94.492  1.00 56.85           C
ATOM     46  CG  LEU A   6      17.236  15.049  94.070  1.00 56.85           C
ATOM     47  CD1 LEU A   6      16.443  14.060  93.210  1.00 56.85           C
ATOM     48  CD2 LEU A   6      18.525  15.535  93.390  1.00 56.85           C
ATOM     49  C   LEU A   6      15.826  15.464  96.753  1.00 56.85           C
ATOM     50  O   LEU A   6      15.717  14.276  97.056  1.00 56.85           O
ATOM     51  N   VAL A   7      16.461  16.350  97.539  1.00 34.11           N
ATOM     52  CA  VAL A   7      17.082  15.956  98.770  1.00 34.11           C
ATOM     53  CB  VAL A   7      17.746  17.101  99.477  1.00 34.11           C
ATOM     54  CG1 VAL A   7      18.264  16.607 100.839  1.00 34.11           C
ATOM     55  CG2 VAL A   7      18.846  17.670  98.565  1.00 34.11           C
ATOM     56  C   VAL A   7      16.028  15.419  99.686  1.00 34.11           C
ATOM     57  O   VAL A   7      16.226  14.390 100.330  1.00 34.11           O
ATOM     58  N   ALA A   8      14.863  16.093  99.740  1.00 30.19           N
ATOM     59  CA  ALA A   8      13.815  15.714 100.646  1.00 30.19           C
ATOM     60  CB  ALA A   8      12.574  16.615 100.526  1.00 30.19           C
ATOM     61  C   ALA A   8      13.375  14.316 100.343  1.00 30.19           C
ATOM     62  O   ALA A   8      13.202  13.502 101.249  1.00 30.19           O
ATOM     63  N   ALA A   9      13.182  14.001  99.051  1.00 32.50           N
ATOM     64  CA  ALA A   9      12.740  12.700  98.638  1.00 32.50           C
ATOM     65  CB  ALA A   9      12.486  12.640  97.125  1.00 32.50           C
ATOM     66  C   ALA A   9      13.789  11.676  98.959  1.00 32.50           C
ATOM     67  O   ALA A   9      13.477  10.569  99.395  1.00 32.50           O
ATOM     68  N   LEU A  10      15.066  12.022  98.712  1.00100.10           N
ATOM     69  CA  LEU A  10      16.176  11.128  98.895  1.00100.10           C
ATOM     70  CB  LEU A  10      17.461  11.741  98.297  1.00100.10           C
ATOM     71  CG  LEU A  10      18.693  10.822  98.196  1.00100.10           C
ATOM     72  CD1 LEU A  10      19.830  11.569  97.483  1.00100.10           C
ATOM     73  CD2 LEU A  10      19.137  10.251  99.555  1.00100.10           C
ATOM     74  C   LEU A  10      16.364  10.828 100.354  1.00100.10           C
ATOM     75  O   LEU A  10      16.519   9.672 100.746  1.00100.10           O
ATOM     76  N   ALA A  11      16.300  11.862 101.210  1.00 38.72           N
ATOM     77  CA  ALA A  11      16.530  11.671 102.611  1.00 38.72           C
ATOM     78  CB  ALA A  11      16.356  12.966 103.424  1.00 38.72           C
ATOM     79  C   ALA A  11      15.518  10.682 103.090  1.00 38.72           C
ATOM     80  O   ALA A  11      15.815   9.832 103.928  1.00 38.72           O
ATOM     81  N   ASP A  12      14.280  10.784 102.575  1.00 82.46           N
ATOM     82  CA  ASP A  12      13.242   9.879 102.970  1.00 82.46           C
ATOM     83  CB  ASP A  12      11.878  10.245 102.372  1.00 82.46           C
ATOM     84  CG  ASP A  12      10.859   9.307 102.996  0.00 82.46           C
ATOM     85  OD1 ASP A  12      11.154   8.757 104.092  1.00 82.46           O
ATOM     86  OD2 ASP A  12       9.769   9.126 102.390  1.00 82.46           O
ATOM     87  C   ASP A  12      13.542   8.474 102.519  1.00 82.46           C
ATOM     88  O   ASP A  12      13.438   7.535 103.306  1.00 82.46           O
ATOM     89  N   ARG A  13      13.909   8.289 101.231  1.00 90.68           N
ATOM     90  CA  ARG A  13      14.130   6.967 100.701  1.00 90.68           C
ATOM     91  CB  ARG A  13      14.239   6.939  99.167  1.00 90.68           C
ATOM     92  CG  ARG A  13      12.865   6.836  98.498  1.00 90.68           C
ATOM     93  CD  ARG A  13      12.868   7.040  96.982  0.00 90.68           C
ATOM     94  NE  ARG A  13      12.643   8.489  96.726  1.00 90.68           N
ATOM     95  CZ  ARG A  13      11.361   8.943  96.594  1.00 90.68           C
ATOM     96  NH1 ARG A  13      10.316   8.075  96.724  1.00 90.68           N
ATOM     97  NH2 ARG A  13      11.116  10.257  96.323  1.00 90.68           N
ATOM     98  C   ARG A  13      15.340   6.305 101.295  1.00 90.68           C
ATOM     99  O   ARG A  13      15.316   5.114 101.599  1.00 90.68           O
ATOM    100  N   ALA A  14      16.445   7.057 101.406  1.00 76.00           N
ATOM    101  CA  ALA A  14      17.723   6.665 101.943  1.00 76.00           C
ATOM    102  CB  ALA A  14      18.845   7.653 101.574  1.00 76.00           C
ATOM    103  C   ALA A  14      17.703   6.529 103.438  1.00 76.00           C
ATOM    104  O   ALA A  14      18.508   5.787 103.997  1.00 76.00           O
ATOM    105  N   GLU A  15      16.810   7.272 104.125  1.00100.54           N
ATOM    106  CA  GLU A  15      16.783   7.310 105.563  1.00100.54           C
ATOM    107  CB  GLU A  15      16.737   5.915 106.208  1.00100.54           C
ATOM    108  CG  GLU A  15      15.460   5.141 105.884  1.00100.54           C
ATOM    109  CD  GLU A  15      14.281   5.919 106.447  1.00100.54           C
ATOM    110  OE1 GLU A  15      14.068   7.079 106.004  1.00100.54           O
ATOM    111  OE2 GLU A  15      13.576   5.359 107.329  1.00100.54           O
ATOM    112  C   GLU A  15      18.011   8.008 106.065  1.00100.54           C
ATOM    113  O   GLU A  15      18.615   7.596 107.054  1.00100.54           O
ATOM    114  N   VAL A  16      18.395   9.103 105.378  1.00120.14           N
ATOM    115  CA  VAL A  16      19.529   9.904 105.740  1.00120.14           C
ATOM    116  CB  VAL A  16      20.557   9.883 104.652  1.00120.14           C
ATOM    117  CG1 VAL A  16      19.945  10.511 103.390  1.00120.14           C
ATOM    118  CG2 VAL A  16      21.827  10.568 105.150  1.00120.14           C
ATOM    119  C   VAL A  16      19.048  11.320 105.944  1.00120.14           C
ATOM    120  O   VAL A  16      18.023  11.719 105.389  1.00120.14           O
ATOM    121  N   THR A  17      19.790  12.115 106.753  1.00 39.29           N
ATOM    122  CA  THR A  17      19.399  13.459 107.095  1.00 39.29           C
ATOM    123  CB  THR A  17      20.379  14.143 108.013  1.00 39.29           C
ATOM    124  OG1 THR A  17      20.526  13.401 109.215  1.00 39.29           O
ATOM    125  CG2 THR A  17      19.870  15.559 108.333  1.00 39.29           C
ATOM    126  C   THR A  17      19.309  14.270 105.838  1.00 39.29           C
ATOM    127  O   THR A  17      19.937  13.953 104.830  1.00 39.29           O
ATOM    128  N   ARG A  18      18.497  15.349 105.877  1.00131.49           N
ATOM    129  CA  ARG A  18      18.314  16.200 104.738  1.00131.49           C
ATOM    130  CB  ARG A  18      17.389  17.403 104.989  1.00131.49           C
ATOM    131  CG  ARG A  18      17.945  18.367 106.037  1.00131.49           C
ATOM    132  CD  ARG A  18      17.330  19.767 105.984  1.00131.49           C
ATOM    133  NE  ARG A  18      16.302  19.876 107.056  1.00131.49           N
ATOM    134  CZ  ARG A  18      15.741  21.093 107.325  1.00131.49           C
ATOM    135  NH1 ARG A  18      16.102  22.185 106.589  1.00131.49           N
ATOM    136  NH2 ARG A  18      14.828  21.224 108.330  1.00131.49           N
ATOM    137  C   ARG A  18      19.649  16.784 104.410  1.00131.49           C
ATOM    138  O   ARG A  18      19.988  16.968 103.243  1.00131.49           O
ATOM    139  N   LYS A  19      20.435  17.127 105.447  1.00133.30           N
ATOM    140  CA  LYS A  19      21.727  17.693 105.205  1.00133.30           C
ATOM    141  CB  LYS A  19      22.451  18.129 106.492  1.00133.30           C
ATOM    142  CG  LYS A  19      21.859  19.383 107.139  0.00133.30           C
ATOM    143  CD  LYS A  19      21.973  20.633 106.261  0.00133.30           C
ATOM    144  CE  LYS A  19      23.385  21.225 106.223  0.00133.30           C
ATOM    145  NZ  LYS A  19      23.423  22.404 105.329  0.00133.30           N
ATOM    146  C   LYS A  19      22.589  16.672 104.524  1.00133.30           C
ATOM    147  O   LYS A  19      23.293  16.990 103.569  1.00133.30           O
ATOM    148  N   ASP A  20      22.551  15.410 104.992  1.00 40.92           N
ATOM    149  CA  ASP A  20      23.412  14.392 104.457  1.00 40.92           C
ATOM    150  CB  ASP A  20      23.352  13.081 105.251  1.00 40.92           C
ATOM    151  CG  ASP A  20      23.949  13.342 106.626  1.00 40.92           C
ATOM    152  OD1 ASP A  20      24.265  14.527 106.912  1.00 40.92           O
ATOM    153  OD2 ASP A  20      24.102  12.363 107.404  1.00 40.92           O
ATOM    154  C   ASP A  20      23.055  14.092 103.037  1.00 40.92           C
ATOM    155  O   ASP A  20      23.932  13.869 102.202  1.00 40.92           O
ATOM    156  N   ALA A  21      21.751  14.052 102.719  1.00 32.48           N
ATOM    157  CA  ALA A  21      21.378  13.780 101.364  1.00 32.48           C
ATOM    158  CB  ALA A  21      19.857  13.773 101.152  1.00 32.48           C
ATOM    159  C   ALA A  21      21.948  14.886 100.538  1.00 32.48           C
ATOM    160  O   ALA A  21      22.519  14.654  99.474  1.00 32.48           O
ATOM    161  N   ASP A  22      21.830  16.131 101.035  1.00 39.77           N
ATOM    162  CA  ASP A  22      22.324  17.256 100.299  1.00 39.77           C
ATOM    163  CB  ASP A  22      22.024  18.602 100.974  1.00 39.77           C
ATOM    164  CG  ASP A  22      22.438  19.695 100.000  1.00 39.77           C
ATOM    165  OD1 ASP A  22      22.771  19.352  98.835  1.00 39.77           O
ATOM    166  OD2 ASP A  22      22.430  20.887 100.406  1.00 39.77           O
ATOM    167  C   ASP A  22      23.814  17.151 100.172  1.00 39.77           C
ATOM    168  O   ASP A  22      24.369  17.396  99.103  1.00 39.77           O
ATOM    169  N   ALA A  23      24.502  16.774 101.267  1.00 35.51           N
ATOM    170  CA  ALA A  23      25.935  16.722 101.258  1.00 35.51           C
ATOM    171  CB  ALA A  23      26.527  16.332 102.623  1.00 35.51           C
ATOM    172  C   ALA A  23      26.399  15.704 100.264  1.00 35.51           C
ATOM    173  O   ALA A  23      27.276  15.979  99.448  1.00 35.51           O
ATOM    174  N   VAL A  24      25.804  14.498 100.295  1.00 38.64           N
ATOM    175  CA  VAL A  24      26.203  13.438  99.412  1.00 38.64           C
ATOM    176  CB  VAL A  24      25.535  12.133  99.734  1.00 38.64           C
ATOM    177  CG1 VAL A  24      25.945  11.095  98.676  1.00 38.64           C
ATOM    178  CG2 VAL A  24      25.913  11.738 101.172  1.00 38.64           C
ATOM    179  C   VAL A  24      25.860  13.797  97.998  1.00 38.64           C
ATOM    180  O   VAL A  24      26.639  13.551  97.080  1.00 38.64           O
ATOM    181  N   LEU A  25      24.670  14.385  97.781  1.00 47.47           N
ATOM    182  CA  LEU A  25      24.235  14.720  96.453  1.00 47.47           C
ATOM    183  CB  LEU A  25      22.802  15.277  96.421  1.00 47.47           C
ATOM    184  CG  LEU A  25      22.325  15.644  95.002  1.00 47.47           C
ATOM    185  CD1 LEU A  25      22.209  14.402  94.103  1.00 47.47           C
ATOM    186  CD2 LEU A  25      21.033  16.478  95.048  1.00 47.47           C
ATOM    187  C   LEU A  25      25.132  15.762  95.855  1.00 47.47           C
ATOM    188  O   LEU A  25      25.520  15.658  94.692  1.00 47.47           O
ATOM    189  N   ALA A  26      25.498  16.798  96.639  1.00 27.94           N
ATOM    190  CA  ALA A  26      26.296  17.879  96.122  1.00 27.94           C
ATOM    191  CB  ALA A  26      26.559  18.975  97.167  1.00 27.94           C
ATOM    192  C   ALA A  26      27.625  17.350  95.683  1.00 27.94           C
ATOM    193  O   ALA A  26      28.125  17.715  94.621  1.00 27.94           O
ATOM    194  N   ALA A  27      28.226  16.462  96.495  1.00 33.70           N
ATOM    195  CA  ALA A  27      29.513  15.902  96.203  1.00 33.70           C
ATOM    196  CB  ALA A  27      30.023  14.970  97.319  1.00 33.70           C
ATOM    197  C   ALA A  27      29.429  15.097  94.940  1.00 33.70           C
ATOM    198  O   ALA A  27      30.364  15.095  94.145  1.00 33.70           O
ATOM    199  N   PHE A  28      28.311  14.373  94.735  1.00106.47           N
ATOM    200  CA  PHE A  28      28.109  13.530  93.583  1.00106.47           C
ATOM    201  CB  PHE A  28      26.762  12.788  93.677  1.00106.47           C
ATOM    202  CG  PHE A  28      26.305  12.325  92.337  1.00106.47           C
ATOM    203  CD1 PHE A  28      26.756  11.155  91.776  1.00106.47           C
ATOM    204  CD2 PHE A  28      25.388  13.083  91.646  1.00106.47           C
ATOM    205  CE1 PHE A  28      26.296  10.764  90.538  1.00106.47           C
ATOM    206  CE2 PHE A  28      24.927  12.696  90.410  1.00106.47           C
ATOM    207  CZ  PHE A  28      25.385  11.529  89.852  1.00106.47           C
ATOM    208  C   PHE A  28      28.121  14.337  92.320  1.00106.47           C
ATOM    209  O   PHE A  28      28.807  13.984  91.361  1.00106.47           O
ATOM    210  N   ALA A  29      27.347  15.439  92.286  1.00 37.85           N
ATOM    211  CA  ALA A  29      27.260  16.282  91.126  1.00 37.85           C
ATOM    212  CB  ALA A  29      26.215  17.402  91.277  1.00 37.85           C
ATOM    213  C   ALA A  29      28.579  16.937  90.874  1.00 37.85           C
ATOM    214  O   ALA A  29      28.996  17.095  89.729  1.00 37.85           O
ATOM    215  N   GLU A  30      29.267  17.364  91.945  1.00 75.56           N
ATOM    216  CA  GLU A  30      30.518  18.038  91.775  1.00 75.56           C
ATOM    217  CB  GLU A  30      31.095  18.560  93.099  1.00 75.56           C
ATOM    218  CG  GLU A  30      32.384  19.363  92.923  1.00 75.56           C
ATOM    219  CD  GLU A  30      32.739  19.972  94.271  1.00 75.56           C
ATOM    220  OE1 GLU A  30      32.091  20.981  94.658  1.00 75.56           O
ATOM    221  OE2 GLU A  30      33.663  19.431  94.935  1.00 75.56           O
ATOM    222  C   GLU A  30      31.507  17.087  91.177  1.00 75.56           C
ATOM    223  O   GLU A  30      32.309  17.473  90.329  1.00 75.56           O
ATOM    224  N   VAL A  31      31.478  15.815  91.619  1.00 44.06           N
ATOM    225  CA  VAL A  31      32.389  14.807  91.155  1.00 44.06           C
ATOM    226  CB  VAL A  31      32.238  13.499  91.876  1.00 44.06           C
ATOM    227  CG1 VAL A  31      33.127  12.456  91.177  1.00 44.06           C
ATOM    228  CG2 VAL A  31      32.597  13.710  93.357  1.00 44.06           C
ATOM    229  C   VAL A  31      32.163  14.526  89.701  1.00 44.06           C
ATOM    230  O   VAL A  31      33.119  14.350  88.947  1.00 44.06           O
ATOM    231  N   VAL A  32      30.890  14.453  89.265  1.00100.55           N
ATOM    232  CA  VAL A  32      30.631  14.126  87.894  1.00100.55           C
ATOM    233  CB  VAL A  32      29.172  13.962  87.559  1.00100.55           C
ATOM    234  CG1 VAL A  32      28.601  12.814  88.407  1.00100.55           C
ATOM    235  CG2 VAL A  32      28.445  15.298  87.739  1.00100.55           C
ATOM    236  C   VAL A  32      31.195  15.194  87.012  1.00100.55           C
ATOM    237  O   VAL A  32      31.825  14.896  85.998  1.00100.55           O
ATOM    238  N   GLY A  33      30.995  16.471  87.385  1.00 31.61           N
ATOM    239  CA  GLY A  33      31.473  17.562  86.588  1.00 31.61           C
ATOM    240  C   GLY A  33      32.968  17.496  86.503  1.00 31.61           C
ATOM    241  O   GLY A  33      33.546  17.769  85.453  1.00 31.61           O
ATOM    242  N   ASP A  34      33.636  17.156  87.623  1.00 41.54           N
ATOM    243  CA  ASP A  34      35.072  17.129  87.675  1.00 41.54           C
ATOM    244  CB  ASP A  34      35.600  16.842  89.091  1.00 41.54           C
ATOM    245  CG  ASP A  34      35.267  18.041  89.969  1.00 41.54           C
ATOM    246  OD1 ASP A  34      34.765  19.055  89.415  1.00 41.54           O
ATOM    247  OD2 ASP A  34      35.511  17.959  91.203  1.00 41.54           O
ATOM    248  C   ASP A  34      35.611  16.066  86.766  1.00 41.54           C
ATOM    249  O   ASP A  34      36.549  16.299  86.006  1.00 41.54           O
ATOM    250  N   ILE A  35      35.024  14.859  86.819  1.00104.85           N
ATOM    251  CA  ILE A  35      35.511  13.751  86.056  1.00104.85           C
ATOM    252  CB  ILE A  35      34.887  12.479  86.509  1.00104.85           C
ATOM    253  CG1 ILE A  35      35.730  11.291  86.051  1.00104.85           C
ATOM    254  CG2 ILE A  35      33.433  12.482  86.036  1.00104.85           C
ATOM    255  CD1 ILE A  35      35.458  10.034  86.857  1.00104.85           C
ATOM    256  C   ILE A  35      35.295  13.991  84.584  1.00104.85           C
ATOM    257  O   ILE A  35      36.132  13.629  83.758  1.00104.85           O
ATOM    258  N   VAL A  36      34.144  14.582  84.208  1.00 39.91           N
ATOM    259  CA  VAL A  36      33.855  14.880  82.830  1.00 39.91           C
ATOM    260  CB  VAL A  36      32.480  15.458  82.641  1.00 39.91           C
ATOM    261  CG1 VAL A  36      32.316  15.875  81.168  1.00 39.91           C
ATOM    262  CG2 VAL A  36      31.446  14.419  83.112  1.00 39.91           C
ATOM    263  C   VAL A  36      34.836  15.897  82.323  1.00 39.91           C
ATOM    264  O   VAL A  36      35.358  15.770  81.216  1.00 39.91           O
ATOM    265  N   SER A  37      35.113  16.936  83.137  1.00 76.83           N
ATOM    266  CA  SER A  37      35.991  18.011  82.761  1.00 76.83           C
ATOM    267  CB  SER A  37      36.044  19.120  83.823  1.00 76.83           C
ATOM    268  OG  SER A  37      36.921  20.151  83.399  1.00 76.83           O
ATOM    269  C   SER A  37      37.374  17.472  82.594  1.00 76.83           C
ATOM    270  O   SER A  37      38.157  17.964  81.784  1.00 76.83           O
ATOM    271  N   LYS A  38      37.690  16.432  83.381  1.00 86.38           N
ATOM    272  CA  LYS A  38      38.945  15.743  83.392  1.00 86.38           C
ATOM    273  CB  LYS A  38      38.946  14.621  84.445  1.00 86.38           C
ATOM    274  CG  LYS A  38      40.240  13.817  84.555  1.00 86.38           C
ATOM    275  CD  LYS A  38      40.252  12.924  85.798  1.00 86.38           C
ATOM    276  CE  LYS A  38      41.501  12.057  85.955  1.00 86.38           C
ATOM    277  NZ  LYS A  38      41.394  11.245  87.189  1.00 86.38           N
ATOM    278  C   LYS A  38      39.094  15.116  82.057  1.00 86.38           C
ATOM    279  O   LYS A  38      40.204  14.948  81.558  1.00 86.38           O
ATOM    280  N   GLY A  39      37.959  14.762  81.436  1.00 35.06           N
ATOM    281  CA  GLY A  39      38.032  14.097  80.178  1.00 35.06           C
ATOM    282  C   GLY A  39      37.852  12.652  80.439  1.00 35.06           C
ATOM    283  O   GLY A  39      38.151  11.827  79.577  1.00 35.06           O
ATOM    284  N   ASP A  40      37.379  12.313  81.656  1.00 76.33           N
ATOM    285  CA  ASP A  40      37.103  10.938  81.913  1.00 76.33           C
ATOM    286  CB  ASP A  40      36.498  10.652  83.291  1.00 76.33           C
ATOM    287  CG  ASP A  40      36.521   9.146  83.538  1.00 76.33           C
ATOM    288  OD1 ASP A  40      36.462   8.374  82.544  1.00 76.33           O
ATOM    289  OD2 ASP A  40      36.607   8.744  84.728  1.00 76.33           O
ATOM    290  C   ASP A  40      36.103  10.602  80.883  1.00 76.33           C
ATOM    291  O   ASP A  40      35.106  11.314  80.738  1.00 76.33           O
ATOM    292  N   GLU A  41      36.373   9.485  80.179  1.00 96.14           N
ATOM    293  CA  GLU A  41      35.640   9.085  79.024  1.00 96.14           C
ATOM    294  CB  GLU A  41      35.985   7.653  78.573  1.00 96.14           C
ATOM    295  CG  GLU A  41      35.386   7.261  77.221  1.00 96.14           C
ATOM    296  CD  GLU A  41      35.806   5.830  76.916  1.00 96.14           C
ATOM    297  OE1 GLU A  41      36.208   5.111  77.871  1.00 96.14           O
ATOM    298  OE2 GLU A  41      35.727   5.435  75.723  1.00 96.14           O
ATOM    299  C   GLU A  41      34.227   9.104  79.436  1.00 96.14           C
ATOM    300  O   GLU A  41      33.368   9.587  78.701  1.00 96.14           O
ATOM    301  N   LYS A  42      33.945   8.618  80.654  1.00136.50           N
ATOM    302  CA  LYS A  42      32.573   8.724  81.006  1.00136.50           C
ATOM    303  CB  LYS A  42      31.639   7.670  80.378  1.00136.50           C
ATOM    304  CG  LYS A  42      31.239   7.880  78.919  1.00136.50           C
ATOM    305  CD  LYS A  42      30.451   6.700  78.342  1.00136.50           C
ATOM    306  CE  LYS A  42      29.900   6.951  76.938  1.00136.50           C
ATOM    307  NZ  LYS A  42      29.008   5.842  76.535  1.00136.50           N
ATOM    308  C   LYS A  42      32.365   8.506  82.455  1.00136.50           C
ATOM    309  O   LYS A  42      33.136   7.835  83.140  1.00136.50           O
ATOM    310  N   VAL A  43      31.277   9.121  82.941  1.00 68.99           N
ATOM    311  CA  VAL A  43      30.757   8.768  84.215  1.00 68.99           C
ATOM    312  CB  VAL A  43      30.066   9.883  84.935  1.00 68.99           C
ATOM    313  CG1 VAL A  43      29.472   9.330  86.242  1.00 68.99           C
ATOM    314  CG2 VAL A  43      31.054  11.034  85.124  1.00 68.99           C
ATOM    315  C   VAL A  43      29.663   7.845  83.808  1.00 68.99           C
ATOM    316  O   VAL A  43      28.775   8.244  83.054  1.00 68.99           O
ATOM    317  N   THR A  44      29.703   6.576  84.245  1.00125.12           N
ATOM    318  CA  THR A  44      28.654   5.721  83.783  1.00125.12           C
ATOM    319  CB  THR A  44      29.126   4.554  82.969  1.00125.12           C
ATOM    320  OG1 THR A  44      29.984   3.728  83.742  1.00125.12           O
ATOM    321  CG2 THR A  44      29.864   5.075  81.728  1.00125.12           C
ATOM    322  C   THR A  44      27.911   5.163  84.944  1.00125.12           C
ATOM    323  O   THR A  44      28.500   4.623  85.880  1.00125.12           O
ATOM    324  N   ILE A  45      26.575   5.320  84.924  1.00121.17           N
ATOM    325  CA  ILE A  45      25.796   4.679  85.933  1.00121.17           C
ATOM    326  CB  ILE A  45      25.135   5.618  86.904  1.00121.17           C
ATOM    327  CG1 ILE A  45      24.124   6.557  86.239  1.00121.17           C
ATOM    328  CG2 ILE A  45      26.262   6.367  87.635  1.00121.17           C
ATOM    329  CD1 ILE A  45      23.377   7.395  87.278  1.00121.17           C
ATOM    330  C   ILE A  45      24.796   3.834  85.221  1.00121.17           C
ATOM    331  O   ILE A  45      23.946   4.321  84.477  1.00121.17           O
ATOM    332  N   PRO A  46      24.885   2.557  85.457  1.00 76.81           N
ATOM    333  CA  PRO A  46      24.072   1.646  84.712  1.00 76.81           C
ATOM    334  CD  PRO A  46      26.139   1.950  85.869  1.00 76.81           C
ATOM    335  CB  PRO A  46      24.596   0.251  85.046  1.00 76.81           C
ATOM    336  CG  PRO A  46      26.087   0.502  85.345  1.00 76.81           C
ATOM    337  C   PRO A  46      22.609   1.838  84.898  1.00 76.81           C
ATOM    338  O   PRO A  46      22.136   1.922  86.031  1.00 76.81           O
ATOM    339  N   GLY A  47      21.894   1.918  83.762  1.00 40.06           N
ATOM    340  CA  GLY A  47      20.472   2.042  83.705  1.00 40.06           C
ATOM    341  C   GLY A  47      20.121   3.491  83.621  1.00 40.06           C
ATOM    342  O   GLY A  47      19.212   3.879  82.888  1.00 40.06           O
ATOM    343  N   PHE A  48      20.802   4.323  84.431  1.00 89.87           N
ATOM    344  CA  PHE A  48      20.509   5.727  84.456  1.00 89.87           C
ATOM    345  CB  PHE A  48      21.095   6.384  85.716  1.00 89.87           C
ATOM    346  CG  PHE A  48      20.644   7.801  85.816  1.00 89.87           C
ATOM    347  CD1 PHE A  48      19.367   8.104  86.234  1.00 89.87           C
ATOM    348  CD2 PHE A  48      21.505   8.831  85.515  1.00 89.87           C
ATOM    349  CE1 PHE A  48      18.950   9.412  86.337  1.00 89.87           C
ATOM    350  CE2 PHE A  48      21.096  10.139  85.619  1.00 89.87           C
ATOM    351  CZ  PHE A  48      19.817  10.433  86.029  1.00 89.87           C
ATOM    352  C   PHE A  48      21.023   6.464  83.252  1.00 89.87           C
ATOM    353  O   PHE A  48      20.238   6.999  82.471  1.00 89.87           O
ATOM    354  N   LEU A  49      22.357   6.462  83.024  1.00127.75           N
ATOM    355  CA  LEU A  49      22.862   7.300  81.964  1.00127.75           C
ATOM    356  CB  LEU A  49      22.723   8.827  82.212  1.00127.75           C
ATOM    357  CG  LEU A  49      21.370   9.518  82.501  1.00127.75           C
ATOM    358  CD1 LEU A  49      21.624  10.991  82.854  1.00127.75           C
ATOM    359  CD2 LEU A  49      20.387   9.471  81.331  1.00127.75           C
ATOM    360  C   LEU A  49      24.362   7.267  81.997  1.00127.75           C
ATOM    361  O   LEU A  49      24.980   6.643  82.856  1.00127.75           O
ATOM    362  N   THR A  50      24.978   8.003  81.042  1.00118.73           N
ATOM    363  CA  THR A  50      26.398   8.208  81.010  1.00118.73           C
ATOM    364  CB  THR A  50      27.087   7.407  79.947  1.00118.73           C
ATOM    365  OG1 THR A  50      26.614   7.790  78.664  1.00118.73           O
ATOM    366  CG2 THR A  50      26.796   5.917  80.194  1.00118.73           C
ATOM    367  C   THR A  50      26.630   9.664  80.702  1.00118.73           C
ATOM    368  O   THR A  50      25.835  10.293  80.001  1.00118.73           O
ATOM    369  N   PHE A  51      27.727  10.239  81.248  1.00 66.71           N
ATOM    370  CA  PHE A  51      28.073  11.618  81.016  1.00 66.71           C
ATOM    371  CB  PHE A  51      28.170  12.470  82.296  1.00 66.71           C
ATOM    372  CG  PHE A  51      26.843  12.551  82.969  1.00 66.71           C
ATOM    373  CD1 PHE A  51      26.438  11.560  83.835  1.00 66.71           C
ATOM    374  CD2 PHE A  51      26.011  13.625  82.749  1.00 66.71           C
ATOM    375  CE1 PHE A  51      25.217  11.634  84.463  1.00 66.71           C
ATOM    376  CE2 PHE A  51      24.789  13.704  83.375  1.00 66.71           C
ATOM    377  CZ  PHE A  51      24.389  12.706  84.233  1.00 66.71           C
ATOM    378  C   PHE A  51      29.467  11.611  80.466  1.00 66.71           C
ATOM    379  O   PHE A  51      30.315  10.849  80.931  1.00 66.71           O
ATOM    380  N   GLU A  52      29.750  12.460  79.458  1.00105.34           N
ATOM    381  CA  GLU A  52      31.077  12.480  78.909  1.00105.34           C
ATOM    382  CB  GLU A  52      31.310  11.375  77.864  1.00105.34           C
ATOM    383  CG  GLU A  52      30.381  11.487  76.656  1.00105.34           C
ATOM    384  CD  GLU A  52      30.566  10.246  75.794  1.00105.34           C
ATOM    385  OE1 GLU A  52      31.706  10.010  75.312  1.00105.34           O
ATOM    386  OE2 GLU A  52      29.560   9.510  75.614  1.00105.34           O
ATOM    387  C   GLU A  52      31.309  13.793  78.229  1.00105.34           C
ATOM    388  O   GLU A  52      30.389  14.587  78.041  1.00105.34           O
ATOM    389  N   ARG A  53      32.579  14.064  77.861  1.00111.06           N
ATOM    390  CA  ARG A  53      32.889  15.275  77.161  1.00111.06           C
ATOM    391  CB  ARG A  53      34.237  15.907  77.549  1.00111.06           C
ATOM    392  CG  ARG A  53      35.447  15.011  77.287  1.00111.06           C
ATOM    393  CD  ARG A  53      36.771  15.671  77.672  1.00111.06           C
ATOM    394  NE  ARG A  53      37.859  14.700  77.374  1.00111.06           N
ATOM    395  CZ  ARG A  53      39.143  15.145  77.249  1.00111.06           C
ATOM    396  NH1 ARG A  53      39.414  16.478  77.359  1.00111.06           N
ATOM    397  NH2 ARG A  53      40.154  14.258  77.018  1.00111.06           N
ATOM    398  C   ARG A  53      32.938  14.934  75.702  1.00111.06           C
ATOM    399  O   ARG A  53      33.407  13.860  75.326  1.00111.06           O
ATOM    400  N   THR A  54      32.421  15.838  74.840  1.00112.48           N
ATOM    401  CA  THR A  54      32.399  15.590  73.424  1.00112.48           C
ATOM    402  CB  THR A  54      31.022  15.617  72.834  1.00112.48           C
ATOM    403  OG1 THR A  54      31.057  15.205  71.475  1.00112.48           O
ATOM    404  CG2 THR A  54      30.475  17.047  72.945  1.00112.48           C
ATOM    405  C   THR A  54      33.187  16.662  72.735  1.00112.48           C
ATOM    406  O   THR A  54      33.191  17.821  73.147  1.00112.48           O
ATOM    407  N   HIS A  55      33.876  16.278  71.645  1.00 61.85           N
ATOM    408  CA  HIS A  55      34.741  17.149  70.904  1.00 61.85           C
ATOM    409  ND1 HIS A  55      37.610  15.463  71.346  1.00 61.85           N
ATOM    410  CG  HIS A  55      36.423  15.282  70.674  1.00 61.85           C
ATOM    411  CB  HIS A  55      35.675  16.374  69.964  1.00 61.85           C
ATOM    412  NE2 HIS A  55      37.079  13.313  71.560  1.00 61.85           N
ATOM    413  CD2 HIS A  55      36.112  13.964  70.813  1.00 61.85           C
ATOM    414  CE1 HIS A  55      37.958  14.253  71.856  1.00 61.85           C
ATOM    415  C   HIS A  55      33.921  18.055  70.040  1.00 61.85           C
ATOM    416  O   HIS A  55      32.848  17.684  69.566  1.00 61.85           O
ATOM    417  N   ARG A  56      34.422  19.286  69.811  1.00180.13           N
ATOM    418  CA  ARG A  56      33.707  20.219  68.989  1.00180.13           C
ATOM    419  CB  ARG A  56      33.020  21.301  69.835  1.00180.13           C
ATOM    420  CG  ARG A  56      31.939  22.082  69.096  1.00180.13           C
ATOM    421  CD  ARG A  56      30.739  21.222  68.704  1.00180.13           C
ATOM    422  NE  ARG A  56      30.283  20.524  69.937  1.00180.13           N
ATOM    423  CZ  ARG A  56      29.564  19.370  69.839  1.00180.13           C
ATOM    424  NH1 ARG A  56      29.213  18.885  68.612  1.00180.13           N
ATOM    425  NH2 ARG A  56      29.213  18.691  70.969  1.00180.13           N
ATOM    426  C   ARG A  56      34.700  20.890  68.081  1.00180.13           C
ATOM    427  O   ARG A  56      35.810  21.221  68.494  1.00180.13           O
ATOM    428  N   ALA A  57      34.309  21.102  66.806  1.00 37.38           N
ATOM    429  CA  ALA A  57      35.158  21.703  65.810  1.00 37.38           C
ATOM    430  CB  ALA A  57      34.739  21.376  64.365  1.00 37.38           C
ATOM    431  C   ALA A  57      35.147  23.196  65.950  1.00 37.38           C
ATOM    432  O   ALA A  57      34.273  23.773  66.595  1.00 37.38           O
ATOM    433  N   ALA A  58      36.153  23.854  65.332  1.00 39.74           N
ATOM    434  CA  ALA A  58      36.306  25.285  65.350  1.00 39.74           C
ATOM    435  CB  ALA A  58      37.638  25.759  64.739  1.00 39.74           C
ATOM    436  C   ALA A  58      35.202  25.908  64.548  1.00 39.74           C
ATOM    437  O   ALA A  58      34.699  25.312  63.598  1.00 39.74           O
ATOM    438  N   ARG A  59      34.782  27.130  64.946  1.00 96.25           N
ATOM    439  CA  ARG A  59      33.730  27.838  64.266  1.00 96.25           C
ATOM    440  CB  ARG A  59      32.346  27.250  64.590  1.00 96.25           C
ATOM    441  CG  ARG A  59      32.077  27.180  66.096  1.00 96.25           C
ATOM    442  CD  ARG A  59      30.897  26.284  66.481  1.00 96.25           C
ATOM    443  NE  ARG A  59      29.650  27.063  66.253  1.00 96.25           N
ATOM    444  CZ  ARG A  59      29.070  27.719  67.300  1.00 96.25           C
ATOM    445  NH1 ARG A  59      29.619  27.633  68.547  1.00 96.25           N
ATOM    446  NH2 ARG A  59      27.939  28.457  67.103  1.00 96.25           N
ATOM    447  C   ARG A  59      33.755  29.269  64.726  1.00 96.25           C
ATOM    448  O   ARG A  59      34.290  29.573  65.787  1.00 96.25           O
ATOM    449  N   THR A  60      33.188  30.201  63.930  1.00112.15           N
ATOM    450  CA  THR A  60      33.164  31.585  64.332  1.00112.15           C
ATOM    451  CB  THR A  60      33.086  32.548  63.185  1.00112.15           C
ATOM    452  OG1 THR A  60      33.185  33.882  63.660  1.00112.15           O
ATOM    453  CG2 THR A  60      31.751  32.336  62.450  1.00112.15           C
ATOM    454  C   THR A  60      31.951  31.796  65.173  1.00112.15           C
ATOM    455  O   THR A  60      30.943  31.114  65.005  1.00112.15           O
ATOM    456  N   ALA A  61      32.016  32.751  66.118  1.00 86.31           N
ATOM    457  CA  ALA A  61      30.862  32.976  66.935  1.00 86.31           C
ATOM    458  CB  ALA A  61      30.557  31.822  67.906  1.00 86.31           C
ATOM    459  C   ALA A  61      31.110  34.189  67.765  1.00 86.31           C
ATOM    460  O   ALA A  61      32.161  34.815  67.660  1.00 86.31           O
ATOM    461  N   ARG A  62      30.108  34.586  68.575  1.00 92.59           N
ATOM    462  CA  ARG A  62      30.280  35.689  69.476  1.00 92.59           C
ATOM    463  CB  ARG A  62      29.349  36.883  69.231  1.00 92.59           C
ATOM    464  CG  ARG A  62      29.787  37.784  68.082  1.00 92.59           C
ATOM    465  CD  ARG A  62      29.055  39.127  68.066  1.00 92.59           C
ATOM    466  NE  ARG A  62      27.639  38.867  67.687  1.00 92.59           N
ATOM    467  CZ  ARG A  62      27.260  38.952  66.378  1.00 92.59           C
ATOM    468  NH1 ARG A  62      28.177  39.280  65.422  1.00 92.59           N
ATOM    469  NH2 ARG A  62      25.963  38.714  66.027  1.00 92.59           N
ATOM    470  C   ARG A  62      29.948  35.193  70.838  1.00 92.59           C
ATOM    471  O   ARG A  62      29.109  34.310  71.003  1.00 92.59           O
ATOM    472  N   ASN A  63      30.604  35.752  71.871  1.00113.54           N
ATOM    473  CA  ASN A  63      30.269  35.275  73.173  1.00113.54           C
ATOM    474  CB  ASN A  63      31.478  35.010  74.084  1.00113.54           C
ATOM    475  CG  ASN A  63      32.193  36.323  74.334  1.00113.54           C
ATOM    476  OD1 ASN A  63      32.151  36.855  75.441  1.00113.54           O
ATOM    477  ND2 ASN A  63      32.880  36.846  73.282  1.00113.54           N
ATOM    478  C   ASN A  63      29.379  36.291  73.798  1.00113.54           C
ATOM    479  O   ASN A  63      29.583  37.496  73.678  1.00113.54           O
ATOM    480  N   PRO A  64      28.352  35.805  74.424  1.00 81.59           N
ATOM    481  CA  PRO A  64      27.388  36.660  75.048  1.00 81.59           C
ATOM    482  CD  PRO A  64      27.802  34.499  74.112  1.00 81.59           C
ATOM    483  CB  PRO A  64      26.181  35.774  75.374  1.00 81.59           C
ATOM    484  CG  PRO A  64      26.674  34.333  75.141  1.00 81.59           C
ATOM    485  C   PRO A  64      27.918  37.430  76.212  1.00 81.59           C
ATOM    486  O   PRO A  64      27.353  38.480  76.513  1.00 81.59           O
ATOM    487  N   GLN A  65      28.953  36.928  76.916  1.00 90.48           N
ATOM    488  CA  GLN A  65      29.413  37.684  78.047  1.00 90.48           C
ATOM    489  CB  GLN A  65      30.531  36.962  78.823  1.00 90.48           C
ATOM    490  CG  GLN A  65      30.089  35.743  79.635  1.00 90.48           C
ATOM    491  CD  GLN A  65      29.873  36.192  81.074  1.00 90.48           C
ATOM    492  OE1 GLN A  65      29.658  35.374  81.968  1.00 90.48           O
ATOM    493  NE2 GLN A  65      29.944  37.529  81.311  1.00 90.48           N
ATOM    494  C   GLN A  65      30.009  38.983  77.593  1.00 90.48           C
ATOM    495  O   GLN A  65      29.523  40.055  77.948  1.00 90.48           O
ATOM    496  N   THR A  66      31.087  38.909  76.785  1.00 63.13           N
ATOM    497  CA  THR A  66      31.761  40.090  76.325  1.00 63.13           C
ATOM    498  CB  THR A  66      33.193  39.860  75.936  1.00 63.13           C
ATOM    499  OG1 THR A  66      33.274  39.067  74.766  1.00 63.13           O
ATOM    500  CG2 THR A  66      33.905  39.152  77.098  1.00 63.13           C
ATOM    501  C   THR A  66      31.045  40.712  75.165  1.00 63.13           C
ATOM    502  O   THR A  66      30.992  41.932  75.034  1.00 63.13           O
ATOM    503  N   GLY A  67      30.469  39.880  74.279  1.00 19.51           N
ATOM    504  CA  GLY A  67      29.837  40.393  73.097  1.00 19.51           C
ATOM    505  C   GLY A  67      30.880  40.441  72.021  1.00 19.51           C
ATOM    506  O   GLY A  67      30.626  40.891  70.905  1.00 19.51           O
ATOM    507  N   GLU A  68      32.094  39.966  72.351  1.00 52.40           N
ATOM    508  CA  GLU A  68      33.204  39.951  71.443  1.00 52.40           C
ATOM    509  CB  GLU A  68      34.505  39.551  72.164  1.00 52.40           C
ATOM    510  CG  GLU A  68      35.758  39.501  71.291  1.00 52.40           C
ATOM    511  CD  GLU A  68      36.889  38.971  72.168  1.00 52.40           C
ATOM    512  OE1 GLU A  68      36.645  38.778  73.389  1.00 52.40           O
ATOM    513  OE2 GLU A  68      38.006  38.750  71.629  1.00 52.40           O
ATOM    514  C   GLU A  68      32.961  38.931  70.373  1.00 52.40           C
ATOM    515  O   GLU A  68      32.525  37.812  70.644  1.00 52.40           O
ATOM    516  N   PRO A  69      33.213  39.305  69.145  1.00 86.24           N
ATOM    517  CA  PRO A  69      33.128  38.355  68.069  1.00 86.24           C
ATOM    518  CD  PRO A  69      32.953  40.660  68.696  1.00 86.24           C
ATOM    519  CB  PRO A  69      32.958  39.171  66.785  1.00 86.24           C
ATOM    520  CG  PRO A  69      33.289  40.621  67.198  1.00 86.24           C
ATOM    521  C   PRO A  69      34.384  37.552  68.136  1.00 86.24           C
ATOM    522  O   PRO A  69      35.413  38.115  68.503  1.00 86.24           O
ATOM    523  N   ILE A  70      34.346  36.247  67.811  1.00139.64           N
ATOM    524  CA  ILE A  70      35.570  35.518  67.941  1.00139.64           C
ATOM    525  CB  ILE A  70      35.790  34.980  69.324  1.00139.64           C
ATOM    526  CG1 ILE A  70      37.232  34.467  69.481  1.00139.64           C
ATOM    527  CG2 ILE A  70      34.711  33.920  69.596  1.00139.64           C
ATOM    528  CD1 ILE A  70      38.279  35.581  69.456  1.00139.64           C
ATOM    529  C   ILE A  70      35.595  34.349  67.007  1.00139.64           C
ATOM    530  O   ILE A  70      34.567  33.914  66.491  1.00139.64           O
ATOM    531  N   GLN A  71      36.815  33.833  66.752  1.00107.16           N
ATOM    532  CA  GLN A  71      36.999  32.626  66.004  1.00107.16           C
ATOM    533  CB  GLN A  71      38.288  32.594  65.164  1.00107.16           C
ATOM    534  CG  GLN A  71      38.468  31.297  64.370  1.00107.16           C
ATOM    535  CD  GLN A  71      37.582  31.356  63.135  1.00107.16           C
ATOM    536  OE1 GLN A  71      36.971  30.363  62.744  1.00107.16           O
ATOM    537  NE2 GLN A  71      37.525  32.552  62.490  1.00107.16           N
ATOM    538  C   GLN A  71      37.152  31.596  67.057  1.00107.16           C
ATOM    539  O   GLN A  71      37.869  31.791  68.037  1.00107.16           O
ATOM    540  N   ILE A  72      36.485  30.452  66.888  1.00 81.55           N
ATOM    541  CA  ILE A  72      36.514  29.539  67.977  1.00 81.55           C
ATOM    542  CB  ILE A  72      35.145  29.012  68.331  1.00 81.55           C
ATOM    543  CG1 ILE A  72      34.206  30.167  68.718  1.00 81.55           C
ATOM    544  CG2 ILE A  72      35.283  27.950  69.436  1.00 81.55           C
ATOM    545  CD1 ILE A  72      32.733  29.757  68.782  1.00 81.55           C
ATOM    546  C   ILE A  72      37.364  28.374  67.619  1.00 81.55           C
ATOM    547  O   ILE A  72      37.194  27.734  66.585  1.00 81.55           O
ATOM    548  N   PRO A  73      38.308  28.130  68.485  1.00162.80           N
ATOM    549  CA  PRO A  73      39.146  26.978  68.337  1.00162.80           C
ATOM    550  CD  PRO A  73      39.005  29.228  69.137  1.00162.80           C
ATOM    551  CB  PRO A  73      40.364  27.221  69.224  1.00162.80           C
ATOM    552  CG  PRO A  73      40.458  28.754  69.302  1.00162.80           C
ATOM    553  C   PRO A  73      38.321  25.818  68.786  1.00162.80           C
ATOM    554  O   PRO A  73      37.284  26.035  69.410  1.00162.80           O
ATOM    555  N   ALA A  74      38.757  24.581  68.500  1.00 40.89           N
ATOM    556  CA  ALA A  74      37.974  23.444  68.886  1.00 40.89           C
ATOM    557  CB  ALA A  74      38.633  22.093  68.551  1.00 40.89           C
ATOM    558  C   ALA A  74      37.770  23.506  70.370  1.00 40.89           C
ATOM    559  O   ALA A  74      38.588  24.066  71.099  1.00 40.89           O
ATOM    560  N   GLY A  75      36.638  22.940  70.845  1.00 36.51           N
ATOM    561  CA  GLY A  75      36.311  22.970  72.241  1.00 36.51           C
ATOM    562  C   GLY A  75      35.554  21.725  72.567  1.00 36.51           C
ATOM    563  O   GLY A  75      35.367  20.862  71.710  1.00 36.51           O
ATOM    564  N   TYR A  76      35.097  21.605  73.832  1.00 59.06           N
ATOM    565  CA  TYR A  76      34.407  20.417  74.252  1.00 59.06           C
ATOM    566  CB  TYR A  76      35.211  19.571  75.258  1.00 59.06           C
ATOM    567  CG  TYR A  76      36.496  19.156  74.624  1.00 59.06           C
ATOM    568  CD1 TYR A  76      37.595  19.984  74.669  1.00 59.06           C
ATOM    569  CD2 TYR A  76      36.607  17.942  73.986  1.00 59.06           C
ATOM    570  CE1 TYR A  76      38.785  19.608  74.090  1.00 59.06           C
ATOM    571  CE2 TYR A  76      37.795  17.561  73.405  1.00 59.06           C
ATOM    572  CZ  TYR A  76      38.886  18.394  73.457  1.00 59.06           C
ATOM    573  OH  TYR A  76      40.105  18.003  72.861  1.00 59.06           O
ATOM    574  C   TYR A  76      33.147  20.815  74.965  1.00 59.06           C
ATOM    575  O   TYR A  76      33.035  21.923  75.487  1.00 59.06           O
ATOM    576  N   SER A  77      32.147  19.906  74.980  1.00 41.31           N
ATOM    577  CA  SER A  77      30.917  20.151  75.683  1.00 41.31           C
ATOM    578  CB  SER A  77      29.731  20.503  74.768  1.00 41.31           C
ATOM    579  OG  SER A  77      29.360  19.372  73.996  1.00 41.31           O
ATOM    580  C   SER A  77      30.544  18.885  76.401  1.00 41.31           C
ATOM    581  O   SER A  77      30.940  17.791  76.001  1.00 41.31           O
ATOM    582  N   VAL A  78      29.772  19.009  77.501  1.00 48.67           N
ATOM    583  CA  VAL A  78      29.339  17.863  78.257  1.00 48.67           C
ATOM    584  CB  VAL A  78      28.852  18.210  79.634  1.00 48.67           C
ATOM    585  CG1 VAL A  78      28.314  16.932  80.298  1.00 48.67           C
ATOM    586  CG2 VAL A  78      29.998  18.880  80.410  1.00 48.67           C
ATOM    587  C   VAL A  78      28.195  17.206  77.532  1.00 48.67           C
ATOM    588  O   VAL A  78      27.398  17.877  76.879  1.00 48.67           O
ATOM    589  N   LYS A  79      28.100  15.856  77.605  1.00165.98           N
ATOM    590  CA  LYS A  79      27.015  15.180  76.938  1.00165.98           C
ATOM    591  CB  LYS A  79      27.438  14.499  75.625  1.00165.98           C
ATOM    592  CG  LYS A  79      26.263  13.905  74.846  1.00165.98           C
ATOM    593  CD  LYS A  79      25.330  14.960  74.246  1.00165.98           C
ATOM    594  CE  LYS A  79      25.658  15.312  72.794  1.00165.98           C
ATOM    595  NZ  LYS A  79      27.012  15.903  72.709  1.00165.98           N
ATOM    596  C   LYS A  79      26.462  14.104  77.833  1.00165.98           C
ATOM    597  O   LYS A  79      27.188  13.488  78.613  1.00165.98           O
ATOM    598  N   VAL A  80      25.137  13.849  77.735  1.00 45.80           N
ATOM    599  CA  VAL A  80      24.499  12.850  78.546  1.00 45.80           C
ATOM    600  CB  VAL A  80      23.459  13.410  79.471  1.00 45.80           C
ATOM    601  CG1 VAL A  80      22.800  12.243  80.225  1.00 45.80           C
ATOM    602  CG2 VAL A  80      24.132  14.448  80.386  1.00 45.80           C
ATOM    603  C   VAL A  80      23.815  11.882  77.638  1.00 45.80           C
ATOM    604  O   VAL A  80      23.221  12.267  76.632  1.00 45.80           O
ATOM    605  N   SER A  81      23.910  10.579  77.965  1.00 84.40           N
ATOM    606  CA  SER A  81      23.238   9.594  77.171  1.00 84.40           C
ATOM    607  CB  SER A  81      24.215   8.656  76.449  1.00 84.40           C
ATOM    608  OG  SER A  81      23.499   7.768  75.611  1.00 84.40           O
ATOM    609  C   SER A  81      22.428   8.785  78.132  1.00 84.40           C
ATOM    610  O   SER A  81      22.956   8.236  79.096  1.00 84.40           O
ATOM    611  N   ALA A  82      21.109   8.694  77.886  1.00 41.72           N
ATOM    612  CA  ALA A  82      20.239   8.014  78.801  1.00 41.72           C
ATOM    613  CB  ALA A  82      18.747   8.326  78.581  1.00 41.72           C
ATOM    614  C   ALA A  82      20.409   6.536  78.688  1.00 41.72           C
ATOM    615  O   ALA A  82      20.639   6.003  77.605  1.00 41.72           O
ATOM    616  N   GLY A  83      20.282   5.840  79.838  1.00 23.68           N
ATOM    617  CA  GLY A  83      20.383   4.408  79.878  1.00 23.68           C
ATOM    618  C   GLY A  83      19.054   3.864  79.456  1.00 23.68           C
ATOM    619  O   GLY A  83      18.074   4.601  79.383  1.00 23.68           O
ATOM    620  N   SER A  84      18.986   2.542  79.196  1.00 80.10           N
ATOM    621  CA  SER A  84      17.789   1.923  78.692  1.00 80.10           C
ATOM    622  CB  SER A  84      17.973   0.430  78.362  1.00 80.10           C
ATOM    623  OG  SER A  84      18.250  -0.303  79.546  1.00 80.10           O
ATOM    624  C   SER A  84      16.676   2.026  79.688  1.00 80.10           C
ATOM    625  O   SER A  84      15.524   2.250  79.318  1.00 80.10           O
ATOM    626  N   LYS A  85      16.985   1.862  80.986  1.00114.43           N
ATOM    627  CA  LYS A  85      15.953   1.886  81.981  1.00114.43           C
ATOM    628  CB  LYS A  85      16.490   1.565  83.386  1.00114.43           C
ATOM    629  CG  LYS A  85      15.401   1.430  84.450  1.00114.43           C
ATOM    630  CD  LYS A  85      15.891   0.719  85.713  1.00114.43           C
ATOM    631  CE  LYS A  85      16.948   1.507  86.489  1.00114.43           C
ATOM    632  NZ  LYS A  85      16.291   2.491  87.379  1.00114.43           N
ATOM    633  C   LYS A  85      15.322   3.243  82.005  1.00114.43           C
ATOM    634  O   LYS A  85      14.100   3.371  82.072  1.00114.43           O
ATOM    635  N   LEU A  86      16.150   4.301  81.938  1.00 60.29           N
ATOM    636  CA  LEU A  86      15.652   5.645  81.980  1.00 60.29           C
ATOM    637  CB  LEU A  86      16.780   6.691  81.988  1.00 60.29           C
ATOM    638  CG  LEU A  86      16.275   8.144  82.032  1.00 60.29           C
ATOM    639  CD1 LEU A  86      15.479   8.416  83.314  1.00 60.29           C
ATOM    640  CD2 LEU A  86      17.425   9.145  81.827  1.00 60.29           C
ATOM    641  C   LEU A  86      14.804   5.920  80.777  1.00 60.29           C
ATOM    642  O   LEU A  86      13.716   6.481  80.894  1.00 60.29           O
ATOM    643  N   LYS A  87      15.254   5.508  79.578  1.00267.97           N
ATOM    644  CA  LYS A  87      14.492   5.938  78.445  1.00267.97           C
ATOM    645  CB  LYS A  87      15.374   6.126  77.192  1.00267.97           C
ATOM    646  CG  LYS A  87      14.871   7.179  76.196  1.00267.97           C
ATOM    647  CD  LYS A  87      13.508   6.895  75.567  1.00267.97           C
ATOM    648  CE  LYS A  87      13.567   5.832  74.470  1.00267.97           C
ATOM    649  NZ  LYS A  87      14.348   6.346  73.322  1.00267.97           N
ATOM    650  C   LYS A  87      13.443   4.922  78.164  1.00267.97           C
ATOM    651  O   LYS A  87      13.185   4.594  77.010  1.00267.97           O
ATOM    652  N   GLU A  88      12.718   4.504  79.219  1.00134.37           N
ATOM    653  CA  GLU A  88      11.765   3.453  79.082  1.00134.37           C
ATOM    654  CB  GLU A  88      11.002   3.162  80.383  1.00134.37           C
ATOM    655  CG  GLU A  88       9.993   2.023  80.231  1.00134.37           C
ATOM    656  CD  GLU A  88       9.464   1.695  81.617  1.00134.37           C
ATOM    657  OE1 GLU A  88      10.107   2.129  82.610  1.00134.37           O
ATOM    658  OE2 GLU A  88       8.413   1.006  81.705  1.00134.37           O
ATOM    659  C   GLU A  88      10.763   3.819  78.032  1.00134.37           C
ATOM    660  O   GLU A  88      10.551   2.964  77.172  1.00134.37           O
ATOM    661  N   ALA A  89      10.203   5.078  78.032  1.00108.01           N
ATOM    662  CA  ALA A  89       9.141   5.439  77.117  1.00108.01           C
ATOM    663  CB  ALA A  89       9.624   5.653  75.673  1.00108.01           C
ATOM    664  C   ALA A  89       8.207   4.277  77.145  1.00108.01           C
ATOM    665  O   ALA A  89       8.086   3.565  76.151  1.00108.01           O
ATOM    666  N   ALA A  90       7.576   4.046  78.315  1.00 73.49           N
ATOM    667  CA  ALA A  90       6.851   2.842  78.610  1.00 73.49           C
ATOM    668  CB  ALA A  90       5.950   2.961  79.854  1.00 73.49           C
ATOM    669  C   ALA A  90       5.991   2.428  77.477  1.00 73.49           C
ATOM    670  O   ALA A  90       5.090   3.149  77.051  1.00 73.49           O
ATOM    671  N   LYS A  91       6.301   1.221  76.963  1.00146.20           N
ATOM    672  CA  LYS A  91       5.548   0.584  75.931  1.00146.20           C
ATOM    673  CB  LYS A  91       4.960   1.521  74.859  1.00146.20           C
ATOM    674  CG  LYS A  91       3.766   0.883  74.142  1.00146.20           C
ATOM    675  CD  LYS A  91       2.811   1.883  73.484  1.00146.20           C
ATOM    676  CE  LYS A  91       1.568   1.225  72.877  1.00146.20           C
ATOM    677  NZ  LYS A  91       0.523   2.240  72.603  1.00146.20           N
ATOM    678  C   LYS A  91       6.442  -0.426  75.287  1.00146.20           C
ATOM    679  O   LYS A  91       6.876  -1.385  75.924  1.00146.20           O
ATOM    680  N   GLY A  92       6.754  -0.222  73.993  1.00210.13           N
ATOM    681  CA  GLY A  92       7.557  -1.174  73.287  1.00210.13           C
ATOM    682  C   GLY A  92       6.606  -2.020  72.518  1.00210.13           C
ATOM    683  O   GLY A  92       6.990  -2.984  71.856  1.00210.13           O
ATOM    684  N   LYS A  93       5.315  -1.658  72.603  1.00 81.33           N
ATOM    685  CA  LYS A  93       4.289  -2.379  71.925  1.00 81.33           C
ATOM    686  CB  LYS A  93       3.238  -2.917  72.909  1.00 81.33           C
ATOM    687  CG  LYS A  93       2.109  -3.714  72.262  1.00 81.33           C
ATOM    688  CD  LYS A  93       1.318  -4.525  73.288  1.00 81.33           C
ATOM    689  CE  LYS A  93       0.083  -5.212  72.710  1.00 81.33           C
ATOM    690  NZ  LYS A  93      -0.996  -4.220  72.510  1.00 81.33           N
ATOM    691  C   LYS A  93       3.603  -1.386  70.995  1.00 81.33           C
ATOM    692  O   LYS A  93       2.482  -0.930  71.345  1.00 81.33           O
ATOM    693  OXT LYS A  93       4.188  -1.067  69.925  1.00 81.33           O
TER     694      LYS A  93
ATOM    695  N   MET B  94      34.536   6.532  85.235  1.00 41.00           N
ATOM    696  CA  MET B  94      34.021   6.290  86.604  1.00 41.00           C
ATOM    697  CB  MET B  94      33.897   7.608  87.377  1.00 41.00           C
ATOM    698  CG  MET B  94      33.476   7.469  88.842  1.00 41.00           C
ATOM    699  SD  MET B  94      33.342   9.054  89.728  1.00 41.00           S
ATOM    700  CE  MET B  94      35.128   9.373  89.760  1.00 41.00           C
ATOM    701  C   MET B  94      32.666   5.664  86.574  1.00 41.00           C
ATOM    702  O   MET B  94      31.747   6.171  85.932  1.00 41.00           O
ATOM    703  N   ASN B  95      32.532   4.515  87.262  1.00 62.14           N
ATOM    704  CA  ASN B  95      31.285   3.815  87.344  1.00 62.14           C
ATOM    705  CB  ASN B  95      31.415   2.282  87.219  1.00 62.14           C
ATOM    706  CG  ASN B  95      32.321   1.731  88.313  1.00 62.14           C
ATOM    707  OD1 ASN B  95      32.237   2.125  89.474  1.00 62.14           O
ATOM    708  ND2 ASN B  95      33.228   0.791  87.930  1.00 62.14           N
ATOM    709  C   ASN B  95      30.613   4.166  88.637  1.00 62.14           C
ATOM    710  O   ASN B  95      31.141   4.925  89.448  1.00 62.14           O
ATOM    711  N   ARG B  96      29.413   3.595  88.857  1.00 50.43           N
ATOM    712  CA  ARG B  96      28.613   3.903  90.010  1.00 50.43           C
ATOM    713  CB  ARG B  96      27.298   3.097  90.028  0.00 50.43           C
ATOM    714  CG  ARG B  96      26.383   3.363  91.227  0.00 50.43           C
ATOM    715  CD  ARG B  96      24.991   2.746  91.056  0.00 50.43           C
ATOM    716  NE  ARG B  96      24.253   2.882  92.343  1.00 50.43           N
ATOM    717  CZ  ARG B  96      24.112   1.796  93.157  1.00 50.43           C
ATOM    718  NH1 ARG B  96      24.648   0.596  92.792  1.00 50.43           N
ATOM    719  NH2 ARG B  96      23.414   1.906  94.320  1.00 50.43           N
ATOM    720  C   ARG B  96      29.375   3.586  91.262  1.00 50.43           C
ATOM    721  O   ARG B  96      29.404   4.388  92.195  1.00 50.43           O
ATOM    722  N   SER B  97      30.038   2.416  91.313  1.00 66.76           N
ATOM    723  CA  SER B  97      30.746   2.024  92.501  1.00 66.76           C
ATOM    724  CB  SER B  97      31.435   0.655  92.357  1.00 66.76           C
ATOM    725  OG  SER B  97      32.119   0.321  93.555  1.00 66.76           O
ATOM    726  C   SER B  97      31.818   3.026  92.788  1.00 66.76           C
ATOM    727  O   SER B  97      32.078   3.357  93.943  1.00 66.76           O
ATOM    728  N   GLU B  98      32.487   3.514  91.729  1.00 46.13           N
ATOM    729  CA  GLU B  98      33.574   4.446  91.839  1.00 46.13           C
ATOM    730  CB  GLU B  98      34.282   4.671  90.494  1.00 46.13           C
ATOM    731  CG  GLU B  98      34.986   3.419  89.969  1.00 46.13           C
ATOM    732  CD  GLU B  98      35.616   3.774  88.632  1.00 46.13           C
ATOM    733  OE1 GLU B  98      36.512   4.660  88.614  1.00 46.13           O
ATOM    734  OE2 GLU B  98      35.209   3.166  87.607  1.00 46.13           O
ATOM    735  C   GLU B  98      33.090   5.781  92.320  1.00 46.13           C
ATOM    736  O   GLU B  98      33.769   6.426  93.117  1.00 46.13           O
ATOM    737  N   LEU B  99      31.917   6.247  91.835  1.00115.25           N
ATOM    738  CA  LEU B  99      31.402   7.527  92.253  1.00115.25           C
ATOM    739  CB  LEU B  99      30.037   7.917  91.656  1.00115.25           C
ATOM    740  CG  LEU B  99      30.024   8.539  90.255  1.00115.25           C
ATOM    741  CD1 LEU B  99      30.542   7.585  89.180  1.00115.25           C
ATOM    742  CD2 LEU B  99      28.621   9.068  89.930  1.00115.25           C
ATOM    743  C   LEU B  99      31.111   7.497  93.716  1.00115.25           C
ATOM    744  O   LEU B  99      31.410   8.448  94.437  1.00115.25           O
ATOM    745  N   VAL B 100      30.502   6.394  94.183  1.00 37.98           N
ATOM    746  CA  VAL B 100      30.083   6.269  95.552  1.00 37.98           C
ATOM    747  CB  VAL B 100      29.407   4.959  95.836  1.00 37.98           C
ATOM    748  CG1 VAL B 100      29.147   4.861  97.350  1.00 37.98           C
ATOM    749  CG2 VAL B 100      28.132   4.870  94.978  1.00 37.98           C
ATOM    750  C   VAL B 100      31.272   6.368  96.457  1.00 37.98           C
ATOM    751  O   VAL B 100      31.205   7.006  97.507  1.00 37.98           O
ATOM    752  N   ALA B 101      32.393   5.727  96.081  1.00 24.56           N
ATOM    753  CA  ALA B 101      33.558   5.751  96.917  1.00 24.56           C
ATOM    754  CB  ALA B 101      34.722   4.927  96.341  1.00 24.56           C
ATOM    755  C   ALA B 101      34.034   7.166  97.054  1.00 24.56           C
ATOM    756  O   ALA B 101      34.391   7.599  98.148  1.00 24.56           O
ATOM    757  N   ALA B 102      34.041   7.925  95.942  1.00 32.30           N
ATOM    758  CA  ALA B 102      34.534   9.276  95.938  1.00 32.30           C
ATOM    759  CB  ALA B 102      34.547   9.899  94.532  1.00 32.30           C
ATOM    760  C   ALA B 102      33.685  10.156  96.807  1.00 32.30           C
ATOM    761  O   ALA B 102      34.199  11.026  97.508  1.00 32.30           O
ATOM    762  N   LEU B 103      32.354   9.965  96.741  1.00158.87           N
ATOM    763  CA  LEU B 103      31.351  10.736  97.434  1.00158.87           C
ATOM    764  CB  LEU B 103      29.935  10.388  96.943  1.00158.87           C
ATOM    765  CG  LEU B 103      29.745  10.641  95.438  1.00158.87           C
ATOM    766  CD1 LEU B 103      28.315  10.309  94.980  1.00158.87           C
ATOM    767  CD2 LEU B 103      30.191  12.062  95.067  1.00158.87           C
ATOM    768  C   LEU B 103      31.374  10.495  98.913  1.00158.87           C
ATOM    769  O   LEU B 103      31.086  11.393  99.704  1.00158.87           O
ATOM    770  N   ALA B 104      31.660   9.252  99.331  1.00 33.75           N
ATOM    771  CA  ALA B 104      31.675   8.947 100.732  1.00 33.75           C
ATOM    772  CB  ALA B 104      31.994   7.469 101.017  1.00 33.75           C
ATOM    773  C   ALA B 104      32.746   9.774 101.368  1.00 33.75           C
ATOM    774  O   ALA B 104      32.588  10.261 102.486  1.00 33.75           O
ATOM    775  N   ASP B 105      33.883   9.929 100.665  1.00 84.29           N
ATOM    776  CA  ASP B 105      35.016  10.635 101.190  1.00 84.29           C
ATOM    777  CB  ASP B 105      36.240  10.519 100.263  1.00 84.29           C
ATOM    778  CG  ASP B 105      37.494  10.935 101.023  1.00 84.29           C
ATOM    779  OD1 ASP B 105      37.445  11.937 101.786  1.00 84.29           O
ATOM    780  OD2 ASP B 105      38.530  10.240 100.847  1.00 84.29           O
ATOM    781  C   ASP B 105      34.740  12.101 101.396  1.00 84.29           C
ATOM    782  O   ASP B 105      34.992  12.632 102.476  1.00 84.29           O
ATOM    783  N   ARG B 106      34.206  12.798 100.374  1.00153.34           N
ATOM    784  CA  ARG B 106      34.039  14.225 100.462  1.00153.34           C
ATOM    785  CB  ARG B 106      33.548  14.851  99.144  1.00153.34           C
ATOM    786  CG  ARG B 106      33.395  16.372  99.214  1.00153.34           C
ATOM    787  CD  ARG B 106      34.726  17.111  99.365  1.00153.34           C
ATOM    788  NE  ARG B 106      35.293  17.301  98.001  1.00153.34           N
ATOM    789  CZ  ARG B 106      36.629  17.524  97.844  1.00153.34           C
ATOM    790  NH1 ARG B 106      37.455  17.513  98.931  1.00153.34           N
ATOM    791  NH2 ARG B 106      37.139  17.753  96.599  1.00153.34           N
ATOM    792  C   ARG B 106      33.051  14.582 101.533  1.00153.34           C
ATOM    793  O   ARG B 106      33.263  15.524 102.293  1.00153.34           O
ATOM    794  N   ALA B 107      31.926  13.847 101.581  1.00 59.64           N
ATOM    795  CA  ALA B 107      30.831  14.020 102.498  1.00 59.64           C
ATOM    796  CB  ALA B 107      29.602  13.172 102.125  1.00 59.64           C
ATOM    797  C   ALA B 107      31.221  13.644 103.894  1.00 59.64           C
ATOM    798  O   ALA B 107      30.676  14.187 104.855  1.00 59.64           O
ATOM    799  N   GLU B 108      32.178  12.703 104.031  1.00 78.17           N
ATOM    800  CA  GLU B 108      32.566  12.129 105.290  1.00 78.17           C
ATOM    801  CB  GLU B 108      33.051  13.152 106.332  1.00 78.17           C
ATOM    802  CG  GLU B 108      34.398  13.776 105.965  1.00 78.17           C
ATOM    803  CD  GLU B 108      34.932  14.520 107.180  1.00 78.17           C
ATOM    804  OE1 GLU B 108      34.257  14.478 108.243  1.00 78.17           O
ATOM    805  OE2 GLU B 108      36.027  15.134 107.063  1.00 78.17           O
ATOM    806  C   GLU B 108      31.455  11.314 105.882  1.00 78.17           C
ATOM    807  O   GLU B 108      31.063  11.507 107.032  1.00 78.17           O
ATOM    808  N   VAL B 109      30.924  10.369 105.072  1.00 73.30           N
ATOM    809  CA  VAL B 109      29.918   9.428 105.484  1.00 73.30           C
ATOM    810  CB  VAL B 109      28.622   9.554 104.739  1.00 73.30           C
ATOM    811  CG1 VAL B 109      28.007  10.928 105.050  1.00 73.30           C
ATOM    812  CG2 VAL B 109      28.890   9.307 103.244  1.00 73.30           C
ATOM    813  C   VAL B 109      30.458   8.060 105.184  1.00 73.30           C
ATOM    814  O   VAL B 109      31.642   7.909 104.879  1.00 73.30           O
ATOM    815  N   THR B 110      29.596   7.026 105.335  1.00 72.03           N
ATOM    816  CA  THR B 110      29.912   5.650 105.051  1.00 72.03           C
ATOM    817  CB  THR B 110      28.945   4.691 105.701  1.00 72.03           C
ATOM    818  OG1 THR B 110      28.896   4.916 107.096  1.00 72.03           O
ATOM    819  CG2 THR B 110      29.386   3.240 105.452  1.00 72.03           C
ATOM    820  C   THR B 110      29.722   5.462 103.573  1.00 72.03           C
ATOM    821  O   THR B 110      29.122   6.297 102.898  1.00 72.03           O
ATOM    822  N   ARG B 111      30.274   4.360 103.030  1.00166.54           N
ATOM    823  CA  ARG B 111      30.106   3.988 101.657  1.00166.54           C
ATOM    824  CB  ARG B 111      30.991   2.793 101.273  1.00166.54           C
ATOM    825  CG  ARG B 111      30.848   2.358  99.817  1.00166.54           C
ATOM    826  CD  ARG B 111      29.707   1.364  99.613  0.00166.54           C
ATOM    827  NE  ARG B 111      29.966   0.211 100.520  1.00166.54           N
ATOM    828  CZ  ARG B 111      29.102  -0.845 100.550  1.00166.54           C
ATOM    829  NH1 ARG B 111      28.027  -0.869  99.710  1.00166.54           N
ATOM    830  NH2 ARG B 111      29.314  -1.872 101.424  1.00166.54           N
ATOM    831  C   ARG B 111      28.670   3.610 101.459  1.00166.54           C
ATOM    832  O   ARG B 111      28.079   3.883 100.414  1.00166.54           O
ATOM    833  N   LYS B 112      28.070   2.965 102.479  1.00133.19           N
ATOM    834  CA  LYS B 112      26.715   2.505 102.408  1.00133.19           C
ATOM    835  CB  LYS B 112      26.264   1.735 103.662  1.00133.19           C
ATOM    836  CG  LYS B 112      26.948   0.376 103.838  1.00133.19           C
ATOM    837  CD  LYS B 112      26.583  -0.325 105.149  1.00133.19           C
ATOM    838  CE  LYS B 112      27.112   0.380 106.398  1.00133.19           C
ATOM    839  NZ  LYS B 112      28.585   0.261 106.461  1.00133.19           N
ATOM    840  C   LYS B 112      25.785   3.671 102.259  1.00133.19           C
ATOM    841  O   LYS B 112      24.769   3.563 101.576  1.00133.19           O
ATOM    842  N   ASP B 113      26.071   4.794 102.946  1.00 95.21           N
ATOM    843  CA  ASP B 113      25.226   5.958 102.897  1.00 95.21           C
ATOM    844  CB  ASP B 113      25.629   7.013 103.943  1.00 95.21           C
ATOM    845  CG  ASP B 113      24.660   8.180 103.828  1.00 95.21           C
ATOM    846  OD1 ASP B 113      23.431   7.918 103.712  1.00 95.21           O
ATOM    847  OD2 ASP B 113      25.132   9.347 103.861  1.00 95.21           O
ATOM    848  C   ASP B 113      25.300   6.617 101.556  1.00 95.21           C
ATOM    849  O   ASP B 113      24.287   7.045 101.001  1.00 95.21           O
ATOM    850  N   ALA B 114      26.518   6.721 100.997  1.00 37.70           N
ATOM    851  CA  ALA B 114      26.671   7.395  99.745  1.00 37.70           C
ATOM    852  CB  ALA B 114      28.131   7.415  99.263  1.00 37.70           C
ATOM    853  C   ALA B 114      25.859   6.656  98.730  1.00 37.70           C
ATOM    854  O   ALA B 114      25.099   7.262  97.976  1.00 37.70           O
ATOM    855  N   ASP B 115      25.965   5.313  98.732  1.00 49.83           N
ATOM    856  CA  ASP B 115      25.307   4.472  97.770  1.00 49.83           C
ATOM    857  CB  ASP B 115      25.660   2.983  97.968  1.00 49.83           C
ATOM    858  CG  ASP B 115      24.955   2.138  96.912  1.00 49.83           C
ATOM    859  OD1 ASP B 115      23.698   2.049  96.939  1.00 49.83           O
ATOM    860  OD2 ASP B 115      25.682   1.564  96.059  1.00 49.83           O
ATOM    861  C   ASP B 115      23.818   4.612  97.881  1.00 49.83           C
ATOM    862  O   ASP B 115      23.134   4.792  96.874  1.00 49.83           O
ATOM    863  N   ALA B 116      23.279   4.549  99.113  1.00 32.68           N
ATOM    864  CA  ALA B 116      21.858   4.608  99.322  1.00 32.68           C
ATOM    865  CB  ALA B 116      21.468   4.454 100.802  1.00 32.68           C
ATOM    866  C   ALA B 116      21.340   5.938  98.863  1.00 32.68           C
ATOM    867  O   ALA B 116      20.261   6.032  98.280  1.00 32.68           O
ATOM    868  N   VAL B 117      22.091   7.012  99.157  1.00 46.66           N
ATOM    869  CA  VAL B 117      21.709   8.339  98.765  1.00 46.66           C
ATOM    870  CB  VAL B 117      22.682   9.360  99.298  1.00 46.66           C
ATOM    871  CG1 VAL B 117      22.383  10.733  98.678  1.00 46.66           C
ATOM    872  CG2 VAL B 117      22.610   9.350 100.835  1.00 46.66           C
ATOM    873  C   VAL B 117      21.710   8.443  97.266  1.00 46.66           C
ATOM    874  O   VAL B 117      20.754   8.929  96.664  1.00 46.66           O
ATOM    875  N   LEU B 118      22.792   7.968  96.621  1.00 51.56           N
ATOM    876  CA  LEU B 118      22.929   8.096  95.198  1.00 51.56           C
ATOM    877  CB  LEU B 118      24.290   7.572  94.698  1.00 51.56           C
ATOM    878  CG  LEU B 118      24.497   7.689  93.176  1.00 51.56           C
ATOM    879  CD1 LEU B 118      24.460   9.150  92.712  1.00 51.56           C
ATOM    880  CD2 LEU B 118      25.786   6.972  92.735  1.00 51.56           C
ATOM    881  C   LEU B 118      21.848   7.336  94.498  1.00 51.56           C
ATOM    882  O   LEU B 118      21.193   7.867  93.602  1.00 51.56           O
ATOM    883  N   ALA B 119      21.601   6.084  94.921  1.00 30.16           N
ATOM    884  CA  ALA B 119      20.632   5.265  94.247  1.00 30.16           C
ATOM    885  CB  ALA B 119      20.500   3.861  94.858  1.00 30.16           C
ATOM    886  C   ALA B 119      19.290   5.919  94.338  1.00 30.16           C
ATOM    887  O   ALA B 119      18.554   5.976  93.354  1.00 30.16           O
ATOM    888  N   ALA B 120      18.944   6.452  95.524  1.00 24.18           N
ATOM    889  CA  ALA B 120      17.650   7.043  95.718  1.00 24.18           C
ATOM    890  CB  ALA B 120      17.442   7.554  97.155  1.00 24.18           C
ATOM    891  C   ALA B 120      17.505   8.211  94.793  1.00 24.18           C
ATOM    892  O   ALA B 120      16.467   8.393  94.158  1.00 24.18           O
ATOM    893  N   PHE B 121      18.570   9.022  94.674  1.00108.20           N
ATOM    894  CA  PHE B 121      18.547  10.195  93.849  1.00108.20           C
ATOM    895  CB  PHE B 121      19.881  10.954  93.881  1.00108.20           C
ATOM    896  CG  PHE B 121      19.944  11.739  92.619  1.00108.20           C
ATOM    897  CD1 PHE B 121      19.137  12.829  92.419  1.00108.20           C
ATOM    898  CD2 PHE B 121      20.828  11.379  91.626  1.00108.20           C
ATOM    899  CE1 PHE B 121      19.205  13.550  91.250  1.00108.20           C
ATOM    900  CE2 PHE B 121      20.903  12.095  90.454  1.00108.20           C
ATOM    901  CZ  PHE B 121      20.089  13.185  90.263  1.00108.20           C
ATOM    902  C   PHE B 121      18.286   9.860  92.410  1.00108.20           C
ATOM    903  O   PHE B 121      17.501  10.543  91.753  1.00108.20           O
ATOM    904  N   ALA B 122      18.965   8.833  91.865  1.00 37.90           N
ATOM    905  CA  ALA B 122      18.820   8.482  90.477  1.00 37.90           C
ATOM    906  CB  ALA B 122      19.788   7.367  90.046  1.00 37.90           C
ATOM    907  C   ALA B 122      17.433   8.003  90.201  1.00 37.90           C
ATOM    908  O   ALA B 122      16.843   8.355  89.181  1.00 37.90           O
ATOM    909  N   GLU B 123      16.874   7.171  91.100  1.00 37.01           N
ATOM    910  CA  GLU B 123      15.558   6.654  90.869  1.00 37.01           C
ATOM    911  CB  GLU B 123      15.117   5.596  91.897  1.00 37.01           C
ATOM    912  CG  GLU B 123      15.819   4.248  91.725  1.00 37.01           C
ATOM    913  CD  GLU B 123      15.182   3.262  92.693  1.00 37.01           C
ATOM    914  OE1 GLU B 123      14.409   3.716  93.578  1.00 37.01           O
ATOM    915  OE2 GLU B 123      15.455   2.039  92.560  1.00 37.01           O
ATOM    916  C   GLU B 123      14.562   7.772  90.904  1.00 37.01           C
ATOM    917  O   GLU B 123      13.644   7.808  90.087  1.00 37.01           O
ATOM    918  N   VAL B 124      14.711   8.718  91.851  1.00 96.28           N
ATOM    919  CA  VAL B 124      13.745   9.778  91.957  1.00 96.28           C
ATOM    920  CB  VAL B 124      13.918  10.640  93.175  1.00 96.28           C
ATOM    921  CG1 VAL B 124      15.268  11.360  93.101  1.00 96.28           C
ATOM    922  CG2 VAL B 124      12.707  11.587  93.268  1.00 96.28           C
ATOM    923  C   VAL B 124      13.762  10.640  90.723  1.00 96.28           C
ATOM    924  O   VAL B 124      12.707  11.040  90.229  1.00 96.28           O
ATOM    925  N   VAL B 125      14.956  10.963  90.184  1.00 98.18           N
ATOM    926  CA  VAL B 125      15.001  11.795  89.010  1.00 98.18           C
ATOM    927  CB  VAL B 125      16.395  12.161  88.581  1.00 98.18           C
ATOM    928  CG1 VAL B 125      17.142  10.886  88.162  1.00 98.18           C
ATOM    929  CG2 VAL B 125      16.293  13.215  87.463  1.00 98.18           C
ATOM    930  C   VAL B 125      14.325  11.092  87.868  1.00 98.18           C
ATOM    931  O   VAL B 125      13.555  11.700  87.122  1.00 98.18           O
ATOM    932  N   GLY B 126      14.581   9.779  87.710  1.00 39.09           N
ATOM    933  CA  GLY B 126      14.012   9.056  86.607  1.00 39.09           C
ATOM    934  C   GLY B 126      12.520   9.068  86.716  1.00 39.09           C
ATOM    935  O   GLY B 126      11.816   9.244  85.721  1.00 39.09           O
ATOM    936  N   ASP B 127      12.004   8.862  87.940  1.00 79.09           N
ATOM    937  CA  ASP B 127      10.590   8.806  88.170  1.00 79.09           C
ATOM    938  CB  ASP B 127      10.257   8.462  89.630  1.00 79.09           C
ATOM    939  CG  ASP B 127       8.773   8.145  89.726  1.00 79.09           C
ATOM    940  OD1 ASP B 127       8.027   8.452  88.759  1.00 79.09           O
ATOM    941  OD2 ASP B 127       8.363   7.587  90.779  1.00 79.09           O
ATOM    942  C   ASP B 127       9.994  10.142  87.865  1.00 79.09           C
ATOM    943  O   ASP B 127       8.959  10.238  87.207  1.00 79.09           O
ATOM    944  N   ILE B 128      10.656  11.220  88.321  1.00102.44           N
ATOM    945  CA  ILE B 128      10.135  12.536  88.113  1.00102.44           C
ATOM    946  CB  ILE B 128      11.055  13.553  88.723  1.00102.44           C
ATOM    947  CG1 ILE B 128      11.125  13.311  90.237  1.00102.44           C
ATOM    948  CG2 ILE B 128      10.595  14.966  88.341  1.00102.44           C
ATOM    949  CD1 ILE B 128       9.768  13.414  90.935  1.00102.44           C
ATOM    950  C   ILE B 128      10.058  12.762  86.631  1.00102.44           C
ATOM    951  O   ILE B 128       9.019  13.140  86.092  1.00102.44           O
ATOM    952  N   VAL B 129      11.152  12.476  85.909  1.00 56.42           N
ATOM    953  CA  VAL B 129      11.175  12.716  84.493  1.00 56.42           C
ATOM    954  CB  VAL B 129      12.531  12.471  83.893  1.00 56.42           C
ATOM    955  CG1 VAL B 129      12.430  12.654  82.371  1.00 56.42           C
ATOM    956  CG2 VAL B 129      13.546  13.408  84.571  1.00 56.42           C
ATOM    957  C   VAL B 129      10.196  11.826  83.775  1.00 56.42           C
ATOM    958  O   VAL B 129       9.513  12.288  82.863  1.00 56.42           O
ATOM    959  N   SER B 130      10.099  10.539  84.179  1.00112.95           N
ATOM    960  CA  SER B 130       9.287   9.536  83.537  1.00112.95           C
ATOM    961  CB  SER B 130       9.393   8.164  84.217  1.00112.95           C
ATOM    962  OG  SER B 130       8.571   7.229  83.537  1.00112.95           O
ATOM    963  C   SER B 130       7.869   9.951  83.579  1.00112.95           C
ATOM    964  O   SER B 130       7.086   9.619  82.691  1.00112.95           O
ATOM    965  N   LYS B 131       7.475  10.706  84.612  1.00179.58           N
ATOM    966  CA  LYS B 131       6.156  11.240  84.527  1.00179.58           C
ATOM    967  CB  LYS B 131       5.571  11.735  85.863  1.00179.58           C
ATOM    968  CG  LYS B 131       5.108  10.576  86.752  1.00179.58           C
ATOM    969  CD  LYS B 131       4.659  10.987  88.154  1.00179.58           C
ATOM    970  CE  LYS B 131       4.030   9.832  88.936  1.00179.58           C
ATOM    971  NZ  LYS B 131       3.570  10.306  90.259  1.00179.58           N
ATOM    972  C   LYS B 131       6.307  12.382  83.568  1.00179.58           C
ATOM    973  O   LYS B 131       7.009  12.306  82.569  1.00179.58           O
ATOM    974  N   GLY B 132       5.505  13.421  83.694  1.00168.41           N
ATOM    975  CA  GLY B 132       5.721  14.600  82.908  1.00168.41           C
ATOM    976  C   GLY B 132       6.702  15.454  83.604  1.00168.41           C
ATOM    977  O   GLY B 132       7.282  16.353  83.002  1.00168.41           O
ATOM    978  N   ASP B 133       6.806  15.205  84.923  1.00209.61           N
ATOM    979  CA  ASP B 133       7.402  16.044  85.913  1.00209.61           C
ATOM    980  CB  ASP B 133       7.923  15.374  87.189  1.00209.61           C
ATOM    981  CG  ASP B 133       6.712  15.117  88.069  1.00209.61           C
ATOM    982  OD1 ASP B 133       5.960  16.095  88.321  1.00209.61           O
ATOM    983  OD2 ASP B 133       6.525  13.949  88.502  1.00209.61           O
ATOM    984  C   ASP B 133       8.348  17.029  85.404  1.00209.61           C
ATOM    985  O   ASP B 133       9.313  16.727  84.685  1.00209.61           O
ATOM    986  N   GLU B 134       7.968  18.264  85.803  1.00208.75           N
ATOM    987  CA  GLU B 134       8.659  19.456  85.502  1.00208.75           C
ATOM    988  CB  GLU B 134       8.237  20.647  86.371  1.00208.75           C
ATOM    989  CG  GLU B 134       6.778  21.044  86.154  1.00208.75           C
ATOM    990  CD  GLU B 134       6.474  22.225  87.062  1.00208.75           C
ATOM    991  OE1 GLU B 134       7.440  22.925  87.465  1.00208.75           O
ATOM    992  OE2 GLU B 134       5.269  22.442  87.364  1.00208.75           O
ATOM    993  C   GLU B 134      10.026  19.078  85.841  1.00208.75           C
ATOM    994  O   GLU B 134      10.289  18.490  86.889  1.00208.75           O
ATOM    995  N   LYS B 135      10.901  19.374  84.890  1.00176.50           N
ATOM    996  CA  LYS B 135      12.244  18.939  84.893  1.00176.50           C
ATOM    997  CB  LYS B 135      13.101  19.668  83.846  1.00176.50           C
ATOM    998  CG  LYS B 135      13.000  21.191  83.930  1.00176.50           C
ATOM    999  CD  LYS B 135      13.946  21.914  82.973  1.00176.50           C
ATOM   1000  CE  LYS B 135      13.627  23.400  82.808  1.00176.50           C
ATOM   1001  NZ  LYS B 135      14.443  23.975  81.716  1.00176.50           N
ATOM   1002  C   LYS B 135      12.863  19.093  86.227  1.00176.50           C
ATOM   1003  O   LYS B 135      12.477  19.932  87.041  1.00176.50           O
ATOM   1004  N   VAL B 136      13.807  18.179  86.491  1.00 58.69           N
ATOM   1005  CA  VAL B 136      14.549  18.223  87.701  1.00 58.69           C
ATOM   1006  CB  VAL B 136      15.184  16.907  88.049  1.00 58.69           C
ATOM   1007  CG1 VAL B 136      16.071  17.090  89.293  1.00 58.69           C
ATOM   1008  CG2 VAL B 136      14.070  15.858  88.213  1.00 58.69           C
ATOM   1009  C   VAL B 136      15.655  19.182  87.432  1.00 58.69           C
ATOM   1010  O   VAL B 136      16.467  18.967  86.532  1.00 58.69           O
ATOM   1011  N   THR B 137      15.704  20.285  88.202  1.00116.83           N
ATOM   1012  CA  THR B 137      16.750  21.226  87.948  1.00116.83           C
ATOM   1013  CB  THR B 137      16.260  22.611  87.610  1.00116.83           C
ATOM   1014  OG1 THR B 137      17.337  23.411  87.142  1.00116.83           O
ATOM   1015  CG2 THR B 137      15.614  23.258  88.846  1.00116.83           C
ATOM   1016  C   THR B 137      17.622  21.298  89.158  1.00116.83           C
ATOM   1017  O   THR B 137      17.152  21.505  90.277  1.00116.83           O
ATOM   1018  N   ILE B 138      18.937  21.080  88.969  1.00162.07           N
ATOM   1019  CA  ILE B 138      19.792  21.224  90.105  1.00162.07           C
ATOM   1020  CB  ILE B 138      20.479  19.974  90.598  1.00162.07           C
ATOM   1021  CG1 ILE B 138      21.410  19.344  89.554  1.00162.07           C
ATOM   1022  CG2 ILE B 138      19.381  19.020  91.093  1.00162.07           C
ATOM   1023  CD1 ILE B 138      20.668  18.635  88.429  1.00162.07           C
ATOM   1024  C   ILE B 138      20.825  22.255  89.814  1.00162.07           C
ATOM   1025  O   ILE B 138      21.652  22.132  88.911  1.00162.07           O
ATOM   1026  N   PRO B 139      20.770  23.279  90.614  1.00107.67           N
ATOM   1027  CA  PRO B 139      21.659  24.392  90.473  1.00107.67           C
ATOM   1028  CD  PRO B 139      20.234  23.172  91.961  1.00107.67           C
ATOM   1029  CB  PRO B 139      21.375  25.290  91.674  1.00107.67           C
ATOM   1030  CG  PRO B 139      20.934  24.287  92.756  1.00107.67           C
ATOM   1031  C   PRO B 139      23.064  23.881  90.503  1.00107.67           C
ATOM   1032  O   PRO B 139      23.368  23.012  91.318  1.00107.67           O
ATOM   1033  N   GLY B 140      23.926  24.398  89.609  1.00 42.08           N
ATOM   1034  CA  GLY B 140      25.314  24.045  89.628  1.00 42.08           C
ATOM   1035  C   GLY B 140      25.567  22.767  88.879  1.00 42.08           C
ATOM   1036  O   GLY B 140      26.699  22.288  88.864  1.00 42.08           O
ATOM   1037  N   PHE B 141      24.539  22.170  88.241  1.00165.94           N
ATOM   1038  CA  PHE B 141      24.746  20.954  87.489  1.00165.94           C
ATOM   1039  CB  PHE B 141      24.196  19.688  88.171  1.00165.94           C
ATOM   1040  CG  PHE B 141      24.620  18.522  87.336  1.00165.94           C
ATOM   1041  CD1 PHE B 141      25.917  18.065  87.379  1.00165.94           C
ATOM   1042  CD2 PHE B 141      23.723  17.877  86.516  1.00165.94           C
ATOM   1043  CE1 PHE B 141      26.311  16.992  86.613  1.00165.94           C
ATOM   1044  CE2 PHE B 141      24.111  16.803  85.748  1.00165.94           C
ATOM   1045  CZ  PHE B 141      25.409  16.357  85.794  1.00165.94           C
ATOM   1046  C   PHE B 141      24.007  21.151  86.197  1.00165.94           C
ATOM   1047  O   PHE B 141      24.626  21.334  85.151  1.00165.94           O
ATOM   1048  N   LEU B 142      22.671  20.965  86.232  1.00231.63           N
ATOM   1049  CA  LEU B 142      21.759  21.424  85.218  1.00231.63           C
ATOM   1050  CB  LEU B 142      22.244  21.600  83.811  1.00231.63           C
ATOM   1051  CG  LEU B 142      21.532  22.743  83.010  1.00231.63           C
ATOM   1052  CD1 LEU B 142      20.145  22.435  82.424  1.00231.63           C
ATOM   1053  CD2 LEU B 142      21.501  24.013  83.870  1.00231.63           C
ATOM   1054  C   LEU B 142      20.455  20.688  85.339  1.00231.63           C
ATOM   1055  O   LEU B 142      20.046  20.419  86.459  1.00231.63           O
ATOM   1056  N   THR B 143      19.741  20.357  84.235  1.00134.96           N
ATOM   1057  CA  THR B 143      18.404  19.842  84.414  1.00134.96           C
ATOM   1058  CB  THR B 143      17.346  20.865  84.108  1.00134.96           C
ATOM   1059  OG1 THR B 143      16.055  20.346  84.394  1.00134.96           O
ATOM   1060  CG2 THR B 143      17.446  21.242  82.620  1.00134.96           C
ATOM   1061  C   THR B 143      18.107  18.653  83.540  1.00134.96           C
ATOM   1062  O   THR B 143      18.778  18.412  82.536  1.00134.96           O
ATOM   1063  N   PHE B 144      17.063  17.878  83.942  1.00 77.95           N
ATOM   1064  CA  PHE B 144      16.596  16.709  83.240  1.00 77.95           C
ATOM   1065  CB  PHE B 144      16.697  15.409  84.063  1.00 77.95           C
ATOM   1066  CG  PHE B 144      18.125  15.036  84.277  1.00 77.95           C
ATOM   1067  CD1 PHE B 144      18.864  15.639  85.269  1.00 77.95           C
ATOM   1068  CD2 PHE B 144      18.724  14.069  83.500  1.00 77.95           C
ATOM   1069  CE1 PHE B 144      20.179  15.295  85.476  1.00 77.95           C
ATOM   1070  CE2 PHE B 144      20.039  13.720  83.704  1.00 77.95           C
ATOM   1071  CZ  PHE B 144      20.772  14.336  84.692  1.00 77.95           C
ATOM   1072  C   PHE B 144      15.127  16.870  82.953  1.00 77.95           C
ATOM   1073  O   PHE B 144      14.343  17.223  83.834  1.00 77.95           O
ATOM   1074  N   GLU B 145      14.705  16.589  81.700  1.00110.80           N
ATOM   1075  CA  GLU B 145      13.309  16.705  81.367  1.00110.80           C
ATOM   1076  CB  GLU B 145      12.918  18.103  80.857  1.00110.80           C
ATOM   1077  CG  GLU B 145      13.615  18.491  79.551  1.00110.80           C
ATOM   1078  CD  GLU B 145      13.273  19.941  79.229  1.00110.80           C
ATOM   1079  OE1 GLU B 145      12.096  20.342  79.434  1.00110.80           O
ATOM   1080  OE2 GLU B 145      14.195  20.671  78.777  1.00110.80           O
ATOM   1081  C   GLU B 145      12.976  15.725  80.278  1.00110.80           C
ATOM   1082  O   GLU B 145      13.848  15.085  79.693  1.00110.80           O
ATOM   1083  N   ARG B 146      11.667  15.578  79.989  1.00122.86           N
ATOM   1084  CA  ARG B 146      11.201  14.677  78.969  1.00122.86           C
ATOM   1085  CB  ARG B 146       9.889  13.956  79.331  1.00122.86           C
ATOM   1086  CG  ARG B 146       8.710  14.905  79.567  1.00122.86           C
ATOM   1087  CD  ARG B 146       7.404  14.189  79.925  1.00122.86           C
ATOM   1088  NE  ARG B 146       6.361  15.236  80.126  1.00122.86           N
ATOM   1089  CZ  ARG B 146       5.039  14.928  79.985  1.00122.86           C
ATOM   1090  NH1 ARG B 146       4.662  13.654  79.661  1.00122.86           N
ATOM   1091  NH2 ARG B 146       4.091  15.892  80.172  1.00122.86           N
ATOM   1092  C   ARG B 146      10.913  15.482  77.740  1.00122.86           C
ATOM   1093  O   ARG B 146      10.318  16.552  77.837  1.00122.86           O
ATOM   1094  N   THR B 147      11.334  14.996  76.547  1.00113.04           N
ATOM   1095  CA  THR B 147      11.071  15.739  75.345  1.00113.04           C
ATOM   1096  CB  THR B 147      12.316  16.186  74.638  1.00113.04           C
ATOM   1097  OG1 THR B 147      11.990  17.072  73.577  1.00113.04           O
ATOM   1098  CG2 THR B 147      13.042  14.943  74.095  1.00113.04           C
ATOM   1099  C   THR B 147      10.301  14.882  74.385  1.00113.04           C
ATOM   1100  O   THR B 147      10.357  13.652  74.427  1.00113.04           O
ATOM   1101  N   HIS B 148       9.520  15.547  73.506  1.00 60.11           N
ATOM   1102  CA  HIS B 148       8.738  14.895  72.490  1.00 60.11           C
ATOM   1103  ND1 HIS B 148       5.361  15.529  73.242  1.00 60.11           N
ATOM   1104  CG  HIS B 148       6.596  16.112  73.066  1.00 60.11           C
ATOM   1105  CB  HIS B 148       7.570  15.756  71.984  1.00 60.11           C
ATOM   1106  NE2 HIS B 148       5.581  17.048  74.850  1.00 60.11           N
ATOM   1107  CD2 HIS B 148       6.713  17.037  74.059  1.00 60.11           C
ATOM   1108  CE1 HIS B 148       4.796  16.127  74.322  1.00 60.11           C
ATOM   1109  C   HIS B 148       9.628  14.671  71.310  1.00 60.11           C
ATOM   1110  O   HIS B 148      10.489  15.496  71.008  1.00 60.11           O
ATOM   1111  N   ARG B 149       9.438  13.542  70.597  1.00124.00           N
ATOM   1112  CA  ARG B 149      10.280  13.291  69.465  1.00124.00           C
ATOM   1113  CB  ARG B 149      11.304  12.168  69.717  1.00124.00           C
ATOM   1114  CG  ARG B 149      12.398  12.077  68.653  1.00124.00           C
ATOM   1115  CD  ARG B 149      13.395  13.239  68.682  1.00124.00           C
ATOM   1116  NE  ARG B 149      14.329  13.005  69.819  1.00124.00           N
ATOM   1117  CZ  ARG B 149      14.147  13.639  71.013  1.00124.00           C
ATOM   1118  NH1 ARG B 149      13.125  14.529  71.168  1.00124.00           N
ATOM   1119  NH2 ARG B 149      14.999  13.392  72.050  1.00124.00           N
ATOM   1120  C   ARG B 149       9.414  12.895  68.314  1.00124.00           C
ATOM   1121  O   ARG B 149       8.389  12.238  68.485  1.00124.00           O
ATOM   1122  N   ALA B 150       9.819  13.319  67.103  1.00 31.91           N
ATOM   1123  CA  ALA B 150       9.099  13.034  65.898  1.00 31.91           C
ATOM   1124  CB  ALA B 150       9.457  13.973  64.732  1.00 31.91           C
ATOM   1125  C   ALA B 150       9.431  11.641  65.471  1.00 31.91           C
ATOM   1126  O   ALA B 150      10.411  11.050  65.921  1.00 31.91           O
ATOM   1127  N   ALA B 151       8.594  11.071  64.584  1.00 31.44           N
ATOM   1128  CA  ALA B 151       8.810   9.737  64.106  1.00 31.44           C
ATOM   1129  CB  ALA B 151       7.673   9.212  63.211  1.00 31.44           C
ATOM   1130  C   ALA B 151      10.067   9.722  63.294  1.00 31.44           C
ATOM   1131  O   ALA B 151      10.440  10.728  62.694  1.00 31.44           O
ATOM   1132  N   ARG B 152      10.768   8.567  63.287  1.00116.44           N
ATOM   1133  CA  ARG B 152      11.995   8.433  62.550  1.00116.44           C
ATOM   1134  CB  ARG B 152      13.252   8.738  63.380  1.00116.44           C
ATOM   1135  CG  ARG B 152      13.374   7.864  64.625  1.00116.44           C
ATOM   1136  CD  ARG B 152      12.944   8.584  65.903  1.00116.44           C
ATOM   1137  NE  ARG B 152      13.036   7.604  67.018  1.00116.44           N
ATOM   1138  CZ  ARG B 152      14.244   7.355  67.599  1.00116.44           C
ATOM   1139  NH1 ARG B 152      15.368   7.964  67.121  1.00116.44           N
ATOM   1140  NH2 ARG B 152      14.327   6.485  68.647  1.00116.44           N
ATOM   1141  C   ARG B 152      12.109   7.023  62.062  1.00116.44           C
ATOM   1142  O   ARG B 152      11.185   6.230  62.220  1.00116.44           O
ATOM   1143  N   THR B 153      13.251   6.671  61.432  1.00109.30           N
ATOM   1144  CA  THR B 153      13.394   5.342  60.904  1.00109.30           C
ATOM   1145  CB  THR B 153      13.927   5.291  59.500  1.00109.30           C
ATOM   1146  OG1 THR B 153      15.242   5.825  59.455  1.00109.30           O
ATOM   1147  CG2 THR B 153      12.990   6.098  58.586  1.00109.30           C
ATOM   1148  C   THR B 153      14.347   4.567  61.759  1.00109.30           C
ATOM   1149  O   THR B 153      15.285   5.115  62.336  1.00109.30           O
ATOM   1150  N   ALA B 154      14.086   3.248  61.865  1.00 45.58           N
ATOM   1151  CA  ALA B 154      14.881   2.321  62.622  1.00 45.58           C
ATOM   1152  CB  ALA B 154      14.508   2.228  64.112  1.00 45.58           C
ATOM   1153  C   ALA B 154      14.608   0.981  62.023  1.00 45.58           C
ATOM   1154  O   ALA B 154      13.881   0.880  61.038  1.00 45.58           O
ATOM   1155  N   ARG B 155      15.221  -0.091  62.558  1.00133.68           N
ATOM   1156  CA  ARG B 155      14.937  -1.366  61.967  1.00133.68           C
ATOM   1157  CB  ARG B 155      15.969  -1.794  60.911  1.00133.68           C
ATOM   1158  CG  ARG B 155      17.395  -1.898  61.452  1.00133.68           C
ATOM   1159  CD  ARG B 155      18.434  -2.163  60.361  1.00133.68           C
ATOM   1160  NE  ARG B 155      18.536  -0.925  59.536  1.00133.68           N
ATOM   1161  CZ  ARG B 155      18.356  -0.979  58.184  1.00133.68           C
ATOM   1162  NH1 ARG B 155      18.087  -2.170  57.573  1.00133.68           N
ATOM   1163  NH2 ARG B 155      18.453   0.160  57.439  1.00133.68           N
ATOM   1164  C   ARG B 155      14.896  -2.422  63.023  1.00133.68           C
ATOM   1165  O   ARG B 155      15.416  -2.253  64.125  1.00133.68           O
ATOM   1166  N   ASN B 156      14.227  -3.546  62.700  1.00 82.13           N
ATOM   1167  CA  ASN B 156      14.176  -4.666  63.594  1.00 82.13           C
ATOM   1168  CB  ASN B 156      12.881  -5.496  63.502  1.00 82.13           C
ATOM   1169  CG  ASN B 156      12.984  -6.669  64.469  1.00 82.13           C
ATOM   1170  OD1 ASN B 156      12.637  -6.559  65.643  1.00 82.13           O
ATOM   1171  ND2 ASN B 156      13.473  -7.831  63.958  1.00 82.13           N
ATOM   1172  C   ASN B 156      15.305  -5.563  63.209  1.00 82.13           C
ATOM   1173  O   ASN B 156      15.361  -6.119  62.114  1.00 82.13           O
ATOM   1174  N   PRO B 157      16.203  -5.700  64.132  1.00 89.11           N
ATOM   1175  CA  PRO B 157      17.425  -6.408  63.894  1.00 89.11           C
ATOM   1176  CD  PRO B 157      15.828  -5.711  65.538  1.00 89.11           C
ATOM   1177  CB  PRO B 157      18.086  -6.540  65.264  1.00 89.11           C
ATOM   1178  CG  PRO B 157      16.883  -6.594  66.225  1.00 89.11           C
ATOM   1179  C   PRO B 157      17.285  -7.746  63.245  1.00 89.11           C
ATOM   1180  O   PRO B 157      17.946  -7.985  62.235  1.00 89.11           O
ATOM   1181  N   GLN B 158      16.497  -8.669  63.819  1.00157.69           N
ATOM   1182  CA  GLN B 158      16.531  -9.947  63.183  1.00157.69           C
ATOM   1183  CB  GLN B 158      15.906 -11.036  64.071  1.00157.69           C
ATOM   1184  CG  GLN B 158      15.919 -12.431  63.444  1.00157.69           C
ATOM   1185  CD  GLN B 158      17.365 -12.904  63.396  1.00157.69           C
ATOM   1186  OE1 GLN B 158      18.281 -12.114  63.175  1.00157.69           O
ATOM   1187  NE2 GLN B 158      17.578 -14.229  63.612  1.00157.69           N
ATOM   1188  C   GLN B 158      15.793  -9.973  61.878  1.00157.69           C
ATOM   1189  O   GLN B 158      16.379 -10.158  60.813  1.00157.69           O
ATOM   1190  N   THR B 159      14.458  -9.821  61.976  1.00136.60           N
ATOM   1191  CA  THR B 159      13.523  -9.931  60.888  1.00136.60           C
ATOM   1192  CB  THR B 159      12.198 -10.434  61.348  1.00136.60           C
ATOM   1193  OG1 THR B 159      11.553  -9.427  62.115  1.00136.60           O
ATOM   1194  CG2 THR B 159      12.434 -11.676  62.223  1.00136.60           C
ATOM   1195  C   THR B 159      13.174  -8.657  60.230  1.00136.60           C
ATOM   1196  O   THR B 159      12.926  -8.597  59.026  1.00136.60           O
ATOM   1197  N   GLY B 160      13.169  -7.608  61.054  1.00150.05           N
ATOM   1198  CA  GLY B 160      12.357  -6.473  60.776  1.00150.05           C
ATOM   1199  C   GLY B 160      12.559  -5.785  59.479  1.00150.05           C
ATOM   1200  O   GLY B 160      11.559  -5.518  58.816  1.00150.05           O
ATOM   1201  N   GLU B 161      13.809  -5.490  59.079  1.00209.80           N
ATOM   1202  CA  GLU B 161      14.027  -4.653  57.933  1.00209.80           C
ATOM   1203  CB  GLU B 161      13.144  -4.925  56.703  1.00209.80           C
ATOM   1204  CG  GLU B 161      13.396  -6.269  56.031  0.00209.80           C
ATOM   1205  CD  GLU B 161      12.262  -6.463  55.041  0.00209.80           C
ATOM   1206  OE1 GLU B 161      12.347  -5.888  53.924  0.00209.80           O
ATOM   1207  OE2 GLU B 161      11.284  -7.173  55.397  0.00209.80           O
ATOM   1208  C   GLU B 161      13.752  -3.265  58.426  1.00209.80           C
ATOM   1209  O   GLU B 161      13.565  -3.075  59.627  1.00209.80           O
ATOM   1210  N   PRO B 162      13.743  -2.285  57.557  1.00177.23           N
ATOM   1211  CA  PRO B 162      13.510  -0.942  58.015  1.00177.23           C
ATOM   1212  CD  PRO B 162      14.656  -2.314  56.425  1.00177.23           C
ATOM   1213  CB  PRO B 162      13.939  -0.034  56.864  1.00177.23           C
ATOM   1214  CG  PRO B 162      15.039  -0.850  56.159  1.00177.23           C
ATOM   1215  C   PRO B 162      12.107  -0.733  58.490  1.00177.23           C
ATOM   1216  O   PRO B 162      11.208  -1.429  58.020  1.00177.23           O
ATOM   1217  N   ILE B 163      11.910   0.201  59.449  1.00104.29           N
ATOM   1218  CA  ILE B 163      10.608   0.451  60.002  1.00104.29           C
ATOM   1219  CB  ILE B 163      10.370  -0.350  61.260  1.00104.29           C
ATOM   1220  CG1 ILE B 163      10.499  -1.852  60.955  1.00104.29           C
ATOM   1221  CG2 ILE B 163       9.002   0.017  61.863  1.00104.29           C
ATOM   1222  CD1 ILE B 163       9.479  -2.366  59.941  1.00104.29           C
ATOM   1223  C   ILE B 163      10.522   1.909  60.355  1.00104.29           C
ATOM   1224  O   ILE B 163      11.539   2.585  60.507  1.00104.29           O
ATOM   1225  N   GLN B 164       9.284   2.440  60.463  1.00 53.68           N
ATOM   1226  CA  GLN B 164       9.093   3.790  60.902  1.00 53.68           C
ATOM   1227  CB  GLN B 164       7.910   4.514  60.244  1.00 53.68           C
ATOM   1228  CG  GLN B 164       7.743   5.946  60.759  1.00 53.68           C
ATOM   1229  CD  GLN B 164       6.458   6.515  60.178  1.00 53.68           C
ATOM   1230  OE1 GLN B 164       5.907   5.982  59.218  1.00 53.68           O
ATOM   1231  NE2 GLN B 164       5.958   7.628  60.778  1.00 53.68           N
ATOM   1232  C   GLN B 164       8.757   3.710  62.348  1.00 53.68           C
ATOM   1233  O   GLN B 164       7.931   2.903  62.772  1.00 53.68           O
ATOM   1234  N   ILE B 165       9.393   4.574  63.150  1.00 97.06           N
ATOM   1235  CA  ILE B 165       9.141   4.558  64.551  1.00 97.06           C
ATOM   1236  CB  ILE B 165      10.366   4.746  65.402  1.00 97.06           C
ATOM   1237  CG1 ILE B 165      11.406   3.657  65.111  1.00 97.06           C
ATOM   1238  CG2 ILE B 165       9.920   4.771  66.874  1.00 97.06           C
ATOM   1239  CD1 ILE B 165      12.056   3.821  63.741  1.00 97.06           C
ATOM   1240  C   ILE B 165       8.258   5.724  64.819  1.00 97.06           C
ATOM   1241  O   ILE B 165       8.474   6.832  64.329  1.00 97.06           O
ATOM   1242  N   PRO B 166       7.236   5.451  65.574  1.00 68.53           N
ATOM   1243  CA  PRO B 166       6.297   6.477  65.914  1.00 68.53           C
ATOM   1244  CD  PRO B 166       6.597   4.148  65.474  1.00 68.53           C
ATOM   1245  CB  PRO B 166       5.063   5.757  66.449  1.00 68.53           C
ATOM   1246  CG  PRO B 166       5.100   4.398  65.728  1.00 68.53           C
ATOM   1247  C   PRO B 166       6.903   7.438  66.876  1.00 68.53           C
ATOM   1248  O   PRO B 166       7.944   7.138  67.456  1.00 68.53           O
ATOM   1249  N   ALA B 167       6.276   8.613  67.045  1.00 37.39           N
ATOM   1250  CA  ALA B 167       6.814   9.589  67.941  1.00 37.39           C
ATOM   1251  CB  ALA B 167       6.016  10.904  67.970  1.00 37.39           C
ATOM   1252  C   ALA B 167       6.811   9.014  69.324  1.00 37.39           C
ATOM   1253  O   ALA B 167       6.029   8.121  69.647  1.00 37.39           O
ATOM   1254  N   GLY B 168       7.731   9.508  70.175  1.00 27.75           N
ATOM   1255  CA  GLY B 168       7.836   9.021  71.519  1.00 27.75           C
ATOM   1256  C   GLY B 168       8.408  10.127  72.339  1.00 27.75           C
ATOM   1257  O   GLY B 168       8.507  11.261  71.878  1.00 27.75           O
ATOM   1258  N   TYR B 169       8.794   9.819  73.592  1.00 54.34           N
ATOM   1259  CA  TYR B 169       9.334  10.810  74.477  1.00 54.34           C
ATOM   1260  CB  TYR B 169       8.480  11.010  75.737  1.00 54.34           C
ATOM   1261  CG  TYR B 169       7.140  11.461  75.276  1.00 54.34           C
ATOM   1262  CD1 TYR B 169       6.241  10.546  74.784  1.00 54.34           C
ATOM   1263  CD2 TYR B 169       6.781  12.788  75.336  1.00 54.34           C
ATOM   1264  CE1 TYR B 169       5.001  10.956  74.359  1.00 54.34           C
ATOM   1265  CE2 TYR B 169       5.543  13.204  74.913  1.00 54.34           C
ATOM   1266  CZ  TYR B 169       4.650  12.285  74.422  1.00 54.34           C
ATOM   1267  OH  TYR B 169       3.375  12.706  73.987  1.00 54.34           O
ATOM   1268  C   TYR B 169      10.675  10.313  74.915  1.00 54.34           C
ATOM   1269  O   TYR B 169      10.875   9.108  75.067  1.00 54.34           O
ATOM   1270  N   SER B 170      11.644  11.235  75.100  1.00 89.93           N
ATOM   1271  CA  SER B 170      12.961  10.839  75.507  1.00 89.93           C
ATOM   1272  CB  SER B 170      14.002  10.939  74.378  1.00 89.93           C
ATOM   1273  OG  SER B 170      13.661  10.056  73.321  1.00 89.93           O
ATOM   1274  C   SER B 170      13.411  11.755  76.605  1.00 89.93           C
ATOM   1275  O   SER B 170      12.908  12.869  76.750  1.00 89.93           O
ATOM   1276  N   VAL B 171      14.367  11.281  77.433  1.00 54.78           N
ATOM   1277  CA  VAL B 171      14.898  12.095  78.492  1.00 54.78           C
ATOM   1278  CB  VAL B 171      15.522  11.302  79.603  1.00 54.78           C
ATOM   1279  CG1 VAL B 171      16.165  12.279  80.603  1.00 54.78           C
ATOM   1280  CG2 VAL B 171      14.444  10.396  80.222  1.00 54.78           C
ATOM   1281  C   VAL B 171      15.965  12.958  77.898  1.00 54.78           C
ATOM   1282  O   VAL B 171      16.668  12.545  76.977  1.00 54.78           O
ATOM   1283  N   LYS B 172      16.094  14.202  78.402  1.00147.94           N
ATOM   1284  CA  LYS B 172      17.084  15.101  77.877  1.00147.94           C
ATOM   1285  CB  LYS B 172      16.483  16.208  76.988  1.00147.94           C
ATOM   1286  CG  LYS B 172      17.524  17.040  76.235  1.00147.94           C
ATOM   1287  CD  LYS B 172      18.225  16.284  75.104  1.00147.94           C
ATOM   1288  CE  LYS B 172      19.314  15.326  75.589  1.00147.94           C
ATOM   1289  NZ  LYS B 172      19.906  14.606  74.440  1.00147.94           N
ATOM   1290  C   LYS B 172      17.750  15.778  79.026  1.00147.94           C
ATOM   1291  O   LYS B 172      17.122  16.064  80.044  1.00147.94           O
ATOM   1292  N   VAL B 173      19.063  16.033  78.886  1.00 49.20           N
ATOM   1293  CA  VAL B 173      19.797  16.704  79.913  1.00 49.20           C
ATOM   1294  CB  VAL B 173      20.975  15.922  80.412  1.00 49.20           C
ATOM   1295  CG1 VAL B 173      21.704  16.761  81.479  1.00 49.20           C
ATOM   1296  CG2 VAL B 173      20.479  14.556  80.909  1.00 49.20           C
ATOM   1297  C   VAL B 173      20.349  17.945  79.310  1.00 49.20           C
ATOM   1298  O   VAL B 173      20.828  17.949  78.178  1.00 49.20           O
ATOM   1299  N   SER B 174      20.254  19.056  80.052  1.00 66.38           N
ATOM   1300  CA  SER B 174      20.904  20.250  79.625  1.00 66.38           C
ATOM   1301  CB  SER B 174      19.992  21.487  79.636  1.00 66.38           C
ATOM   1302  OG  SER B 174      18.926  21.303  78.713  1.00 66.38           O
ATOM   1303  C   SER B 174      21.942  20.390  80.669  1.00 66.38           C
ATOM   1304  O   SER B 174      21.696  19.969  81.793  1.00 66.38           O
ATOM   1305  N   ALA B 175      23.149  20.867  80.311  1.00 47.93           N
ATOM   1306  CA  ALA B 175      24.193  21.059  81.281  1.00 47.93           C
ATOM   1307  CB  ALA B 175      25.604  20.798  80.733  1.00 47.93           C
ATOM   1308  C   ALA B 175      24.135  22.486  81.709  1.00 47.93           C
ATOM   1309  O   ALA B 175      23.686  23.348  80.957  1.00 47.93           O
ATOM   1310  N   GLY B 176      24.578  22.776  82.946  1.00 34.17           N
ATOM   1311  CA  GLY B 176      24.431  24.096  83.476  1.00 34.17           C
ATOM   1312  C   GLY B 176      25.608  24.885  83.024  1.00 34.17           C
ATOM   1313  O   GLY B 176      26.528  24.348  82.413  1.00 34.17           O
ATOM   1314  N   SER B 177      25.601  26.193  83.336  1.00 63.48           N
ATOM   1315  CA  SER B 177      26.655  27.078  82.934  1.00 63.48           C
ATOM   1316  CB  SER B 177      26.404  28.537  83.360  1.00 63.48           C
ATOM   1317  OG  SER B 177      27.479  29.365  82.934  1.00 63.48           O
ATOM   1318  C   SER B 177      27.934  26.656  83.576  1.00 63.48           C
ATOM   1319  O   SER B 177      28.990  26.684  82.945  1.00 63.48           O
ATOM   1320  N   LYS B 178      27.875  26.255  84.858  1.00 59.40           N
ATOM   1321  CA  LYS B 178      29.072  25.893  85.558  1.00 59.40           C
ATOM   1322  CB  LYS B 178      28.815  25.505  87.025  1.00 59.40           C
ATOM   1323  CG  LYS B 178      28.404  26.667  87.933  1.00 59.40           C
ATOM   1324  CD  LYS B 178      27.855  26.207  89.286  1.00 59.40           C
ATOM   1325  CE  LYS B 178      27.750  27.330  90.317  1.00 59.40           C
ATOM   1326  NZ  LYS B 178      29.100  27.852  90.621  1.00 59.40           N
ATOM   1327  C   LYS B 178      29.689  24.698  84.903  1.00 59.40           C
ATOM   1328  O   LYS B 178      30.895  24.668  84.659  1.00 59.40           O
ATOM   1329  N   LEU B 179      28.862  23.683  84.588  1.00 43.80           N
ATOM   1330  CA  LEU B 179      29.368  22.465  84.028  1.00 43.80           C
ATOM   1331  CB  LEU B 179      28.281  21.392  83.863  1.00 43.80           C
ATOM   1332  CG  LEU B 179      28.829  20.053  83.341  1.00 43.80           C
ATOM   1333  CD1 LEU B 179      29.804  19.420  84.348  1.00 43.80           C
ATOM   1334  CD2 LEU B 179      27.690  19.103  82.941  1.00 43.80           C
ATOM   1335  C   LEU B 179      29.963  22.735  82.679  1.00 43.80           C
ATOM   1336  O   LEU B 179      31.026  22.212  82.345  1.00 43.80           O
ATOM   1337  N   LYS B 180      29.289  23.559  81.855  1.00 66.10           N
ATOM   1338  CA  LYS B 180      29.796  23.827  80.540  1.00 66.10           C
ATOM   1339  CB  LYS B 180      28.814  24.602  79.641  1.00 66.10           C
ATOM   1340  CG  LYS B 180      27.716  23.696  79.068  1.00 66.10           C
ATOM   1341  CD  LYS B 180      26.590  24.441  78.349  1.00 66.10           C
ATOM   1342  CE  LYS B 180      25.330  24.634  79.185  1.00 66.10           C
ATOM   1343  NZ  LYS B 180      24.324  25.386  78.403  1.00 66.10           N
ATOM   1344  C   LYS B 180      31.093  24.568  80.627  1.00 66.10           C
ATOM   1345  O   LYS B 180      32.019  24.299  79.864  1.00 66.10           O
ATOM   1346  N   GLU B 181      31.192  25.521  81.570  1.00 42.58           N
ATOM   1347  CA  GLU B 181      32.364  26.334  81.738  1.00 42.58           C
ATOM   1348  CB  GLU B 181      32.150  27.431  82.793  1.00 42.58           C
ATOM   1349  CG  GLU B 181      31.142  28.494  82.350  1.00 42.58           C
ATOM   1350  CD  GLU B 181      30.735  29.292  83.578  1.00 42.58           C
ATOM   1351  OE1 GLU B 181      30.075  28.697  84.470  1.00 42.58           O
ATOM   1352  OE2 GLU B 181      31.077  30.503  83.646  1.00 42.58           O
ATOM   1353  C   GLU B 181      33.518  25.484  82.179  1.00 42.58           C
ATOM   1354  O   GLU B 181      34.653  25.705  81.763  1.00 42.58           O
ATOM   1355  N   ALA B 182      33.265  24.498  83.059  1.00 30.99           N
ATOM   1356  CA  ALA B 182      34.320  23.659  83.551  1.00 30.99           C
ATOM   1357  CB  ALA B 182      33.827  22.649  84.599  1.00 30.99           C
ATOM   1358  C   ALA B 182      34.898  22.874  82.416  1.00 30.99           C
ATOM   1359  O   ALA B 182      36.116  22.745  82.296  1.00 30.99           O
ATOM   1360  N   ALA B 183      34.027  22.334  81.544  1.00 40.28           N
ATOM   1361  CA  ALA B 183      34.458  21.525  80.442  1.00 40.28           C
ATOM   1362  CB  ALA B 183      33.284  20.992  79.605  1.00 40.28           C
ATOM   1363  C   ALA B 183      35.299  22.370  79.552  1.00 40.28           C
ATOM   1364  O   ALA B 183      36.312  21.912  79.025  1.00 40.28           O
ATOM   1365  N   LYS B 184      34.881  23.629  79.331  1.00125.98           N
ATOM   1366  CA  LYS B 184      35.715  24.468  78.532  1.00125.98           C
ATOM   1367  CB  LYS B 184      35.176  24.738  77.111  1.00125.98           C
ATOM   1368  CG  LYS B 184      33.827  25.462  77.072  1.00125.98           C
ATOM   1369  CD  LYS B 184      33.520  26.135  75.732  1.00125.98           C
ATOM   1370  CE  LYS B 184      32.989  25.185  74.659  1.00125.98           C
ATOM   1371  NZ  LYS B 184      32.676  25.943  73.429  1.00125.98           N
ATOM   1372  C   LYS B 184      35.848  25.793  79.214  1.00125.98           C
ATOM   1373  O   LYS B 184      34.872  26.522  79.373  1.00125.98           O
ATOM   1374  N   GLY B 185      37.082  26.153  79.614  1.00 33.00           N
ATOM   1375  CA  GLY B 185      37.307  27.405  80.276  1.00 33.00           C
ATOM   1376  C   GLY B 185      38.314  28.152  79.457  1.00 33.00           C
ATOM   1377  O   GLY B 185      38.746  27.671  78.413  1.00 33.00           O
ATOM   1378  N   LYS B 186      38.707  29.364  79.903  1.00108.33           N
ATOM   1379  CA  LYS B 186      39.671  30.125  79.161  1.00108.33           C
ATOM   1380  CB  LYS B 186      39.815  31.583  79.634  1.00108.33           C
ATOM   1381  CG  LYS B 186      38.589  32.447  79.336  1.00108.33           C
ATOM   1382  CD  LYS B 186      38.235  32.502  77.848  1.00108.33           C
ATOM   1383  CE  LYS B 186      39.290  33.192  76.982  1.00108.33           C
ATOM   1384  NZ  LYS B 186      38.917  33.078  75.555  1.00108.33           N
ATOM   1385  C   LYS B 186      41.028  29.455  79.325  1.00108.33           C
ATOM   1386  O   LYS B 186      41.162  28.274  78.908  1.00108.33           O
ATOM   1387  OXT LYS B 186      41.953  30.123  79.860  1.00108.33           O
TER    1388      LYS B 186
END
