# Supplementary material for: Comparison of histone-like HU protein DNA-binding properties and HU/IHF protein sequence alignment
Source: PLoS One. 2017 Nov 13;12(11):e0188037. doi: 10.1371/journal.pone.0188037 (PMC5683647; doi:10.1371/journal.pone.0188037)
Supplement: S3 File — (ZIP) [file pone.0188037.s003.zip › E3_8.pdb]

EXPDTA    THEORETICAL MODEL, MODELLER 9.17 2017/03/23 13:34:35
REMARK   6 MODELLER OBJECTIVE FUNCTION:       783.8509
REMARK   6 MODELLER BEST TEMPLATE % SEQ ID:  47.849
REMARK   6 SEQUENCE: E3_8
REMARK   6 DOPE score: -17787.00781
REMARK   6 GA341 score: 1.00000
REMARK   6 TEMPLATE: 1p71 1:A - 93:B MODELS 1:A - 186:B AT 47.8%
ATOM      1  N   MET A   1      13.181  26.487  81.311  1.00 83.15           N
ATOM      2  CA  MET A   1      13.724  26.101  82.630  1.00 83.15           C
ATOM      3  CB  MET A   1      13.917  24.582  82.715  1.00 83.15           C
ATOM      4  CG  MET A   1      14.507  24.117  84.048  1.00 83.15           C
ATOM      5  SD  MET A   1      14.807  22.327  84.167  1.00 83.15           S
ATOM      6  CE  MET A   1      13.164  21.928  84.827  1.00 83.15           C
ATOM      7  C   MET A   1      15.059  26.705  82.883  1.00 83.15           C
ATOM      8  O   MET A   1      16.020  26.453  82.156  1.00 83.15           O
ATOM      9  N   ASN A   2      15.128  27.535  83.937  1.00114.09           N
ATOM     10  CA  ASN A   2      16.351  28.150  84.356  1.00114.09           C
ATOM     11  CB  ASN A   2      16.145  29.468  85.119  1.00114.09           C
ATOM     12  CG  ASN A   2      15.391  30.419  84.212  1.00114.09           C
ATOM     13  OD1 ASN A   2      15.168  30.122  83.040  1.00114.09           O
ATOM     14  ND2 ASN A   2      14.981  31.591  84.766  1.00114.09           N
ATOM     15  C   ASN A   2      16.940  27.210  85.346  1.00114.09           C
ATOM     16  O   ASN A   2      16.301  26.233  85.733  1.00114.09           O
ATOM     17  N   ARG A   3      18.192  27.456  85.770  1.00101.61           N
ATOM     18  CA  ARG A   3      18.702  26.554  86.752  1.00101.61           C
ATOM     19  CB  ARG A   3      20.192  26.687  87.111  1.00101.61           C
ATOM     20  CG  ARG A   3      20.617  27.939  87.870  0.00101.61           C
ATOM     21  CD  ARG A   3      22.027  27.758  88.437  0.00101.61           C
ATOM     22  NE  ARG A   3      22.257  28.795  89.478  1.00101.61           N
ATOM     23  CZ  ARG A   3      22.796  29.997  89.123  1.00101.61           C
ATOM     24  NH1 ARG A   3      23.082  30.250  87.813  1.00101.61           N
ATOM     25  NH2 ARG A   3      23.054  30.935  90.079  1.00101.61           N
ATOM     26  C   ARG A   3      17.901  26.771  87.998  1.00101.61           C
ATOM     27  O   ARG A   3      17.629  25.837  88.750  1.00101.61           O
ATOM     28  N   SER A   4      17.490  28.031  88.244  1.00 35.11           N
ATOM     29  CA  SER A   4      16.752  28.362  89.429  1.00 35.11           C
ATOM     30  CB  SER A   4      16.379  29.851  89.503  1.00 35.11           C
ATOM     31  OG  SER A   4      17.553  30.640  89.619  1.00 35.11           O
ATOM     32  C   SER A   4      15.477  27.576  89.456  1.00 35.11           C
ATOM     33  O   SER A   4      15.093  27.039  90.494  1.00 35.11           O
ATOM     34  N   GLU A   5      14.789  27.483  88.305  1.00 43.02           N
ATOM     35  CA  GLU A   5      13.538  26.784  88.226  1.00 43.02           C
ATOM     36  CB  GLU A   5      12.860  26.980  86.861  1.00 43.02           C
ATOM     37  CG  GLU A   5      12.409  28.429  86.662  1.00 43.02           C
ATOM     38  CD  GLU A   5      11.882  28.614  85.247  1.00 43.02           C
ATOM     39  OE1 GLU A   5      12.321  27.857  84.341  1.00 43.02           O
ATOM     40  OE2 GLU A   5      11.038  29.530  85.054  1.00 43.02           O
ATOM     41  C   GLU A   5      13.760  25.320  88.465  1.00 43.02           C
ATOM     42  O   GLU A   5      12.938  24.654  89.092  1.00 43.02           O
ATOM     43  N   LEU A   6      14.880  24.779  87.953  1.00 98.81           N
ATOM     44  CA  LEU A   6      15.193  23.386  88.093  1.00 98.81           C
ATOM     45  CB  LEU A   6      16.401  22.996  87.218  1.00 98.81           C
ATOM     46  CG  LEU A   6      16.768  21.501  87.212  1.00 98.81           C
ATOM     47  CD1 LEU A   6      17.753  21.202  86.077  1.00 98.81           C
ATOM     48  CD2 LEU A   6      17.323  21.037  88.568  1.00 98.81           C
ATOM     49  C   LEU A   6      15.441  23.081  89.543  1.00 98.81           C
ATOM     50  O   LEU A   6      15.028  22.037  90.045  1.00 98.81           O
ATOM     51  N   VAL A   7      16.116  23.998  90.262  1.00 35.79           N
ATOM     52  CA  VAL A   7      16.392  23.792  91.654  1.00 35.79           C
ATOM     53  CB  VAL A   7      17.151  24.933  92.271  1.00 35.79           C
ATOM     54  CG1 VAL A   7      17.302  24.675  93.782  1.00 35.79           C
ATOM     55  CG2 VAL A   7      18.492  25.085  91.532  1.00 35.79           C
ATOM     56  C   VAL A   7      15.084  23.671  92.379  1.00 35.79           C
ATOM     57  O   VAL A   7      14.919  22.802  93.234  1.00 35.79           O
ATOM     58  N   ALA A   8      14.104  24.528  92.025  1.00 31.09           N
ATOM     59  CA  ALA A   8      12.833  24.552  92.696  1.00 31.09           C
ATOM     60  CB  ALA A   8      11.876  25.600  92.104  1.00 31.09           C
ATOM     61  C   ALA A   8      12.162  23.219  92.560  1.00 31.09           C
ATOM     62  O   ALA A   8      11.642  22.681  93.535  1.00 31.09           O
ATOM     63  N   ALA A   9      12.158  22.647  91.341  1.00 31.32           N
ATOM     64  CA  ALA A   9      11.525  21.380  91.105  1.00 31.32           C
ATOM     65  CB  ALA A   9      11.530  20.980  89.620  1.00 31.32           C
ATOM     66  C   ALA A   9      12.243  20.300  91.860  1.00 31.32           C
ATOM     67  O   ALA A   9      11.617  19.399  92.417  1.00 31.32           O
ATOM     68  N   LEU A  10      13.589  20.356  91.864  1.00 96.95           N
ATOM     69  CA  LEU A  10      14.434  19.367  92.478  1.00 96.95           C
ATOM     70  CB  LEU A  10      15.910  19.641  92.123  1.00 96.95           C
ATOM     71  CG  LEU A  10      16.956  18.590  92.541  1.00 96.95           C
ATOM     72  CD1 LEU A  10      18.324  19.000  91.974  1.00 96.95           C
ATOM     73  CD2 LEU A  10      17.006  18.348  94.059  1.00 96.95           C
ATOM     74  C   LEU A  10      14.257  19.384  93.967  1.00 96.95           C
ATOM     75  O   LEU A  10      14.087  18.339  94.594  1.00 96.95           O
ATOM     76  N   ALA A  11      14.243  20.583  94.574  1.00 33.91           N
ATOM     77  CA  ALA A  11      14.145  20.684  96.000  1.00 33.91           C
ATOM     78  CB  ALA A  11      14.071  22.143  96.484  1.00 33.91           C
ATOM     79  C   ALA A  11      12.877  20.006  96.405  1.00 33.91           C
ATOM     80  O   ALA A  11      12.823  19.333  97.433  1.00 33.91           O
ATOM     81  N   ASP A  12      11.810  20.189  95.610  1.00 35.82           N
ATOM     82  CA  ASP A  12      10.549  19.584  95.922  1.00 35.82           C
ATOM     83  CB  ASP A  12       9.429  20.084  94.999  1.00 35.82           C
ATOM     84  CG  ASP A  12       9.211  21.555  95.320  0.00 35.82           C
ATOM     85  OD1 ASP A  12       9.834  22.046  96.300  1.00 35.82           O
ATOM     86  OD2 ASP A  12       8.418  22.208  94.590  1.00 35.82           O
ATOM     87  C   ASP A  12      10.620  18.088  95.789  1.00 35.82           C
ATOM     88  O   ASP A  12      10.149  17.359  96.661  1.00 35.82           O
ATOM     89  N   ARG A  13      11.208  17.588  94.683  1.00109.72           N
ATOM     90  CA  ARG A  13      11.231  16.171  94.428  1.00109.72           C
ATOM     91  CB  ARG A  13      11.798  15.836  93.038  1.00109.72           C
ATOM     92  CG  ARG A  13      10.998  16.446  91.881  1.00109.72           C
ATOM     93  CD  ARG A  13      11.508  16.051  90.492  0.00109.72           C
ATOM     94  NE  ARG A  13      10.869  14.751  90.141  1.00109.72           N
ATOM     95  CZ  ARG A  13      10.673  14.420  88.832  1.00109.72           C
ATOM     96  NH1 ARG A  13      11.086  15.269  87.846  1.00109.72           N
ATOM     97  NH2 ARG A  13      10.064  13.241  88.511  1.00109.72           N
ATOM     98  C   ARG A  13      12.078  15.452  95.441  1.00109.72           C
ATOM     99  O   ARG A  13      11.701  14.399  95.950  1.00109.72           O
ATOM    100  N   ALA A  14      13.283  15.989  95.694  1.00 72.76           N
ATOM    101  CA  ALA A  14      14.303  15.506  96.589  1.00 72.76           C
ATOM    102  CB  ALA A  14      15.665  16.170  96.336  1.00 72.76           C
ATOM    103  C   ALA A  14      13.970  15.715  98.035  1.00 72.76           C
ATOM    104  O   ALA A  14      14.452  14.975  98.890  1.00 72.76           O
ATOM    105  N   GLU A  15      13.173  16.754  98.351  1.00 64.01           N
ATOM    106  CA  GLU A  15      12.885  17.129  99.710  1.00 64.01           C
ATOM    107  CB  GLU A  15      12.478  15.943 100.605  1.00 64.01           C
ATOM    108  CG  GLU A  15      11.151  15.287 100.219  1.00 64.01           C
ATOM    109  CD  GLU A  15      10.906  14.145 101.197  1.00 64.01           C
ATOM    110  OE1 GLU A  15      11.721  13.996 102.145  1.00 64.01           O
ATOM    111  OE2 GLU A  15       9.898  13.411 101.015  1.00 64.01           O
ATOM    112  C   GLU A  15      14.097  17.754 100.342  1.00 64.01           C
ATOM    113  O   GLU A  15      14.332  17.586 101.540  1.00 64.01           O
ATOM    114  N   VAL A  16      14.897  18.504  99.552  1.00 47.31           N
ATOM    115  CA  VAL A  16      16.023  19.215 100.098  1.00 47.31           C
ATOM    116  CB  VAL A  16      17.339  18.882  99.454  1.00 47.31           C
ATOM    117  CG1 VAL A  16      17.615  17.382  99.662  1.00 47.31           C
ATOM    118  CG2 VAL A  16      17.306  19.330  97.984  1.00 47.31           C
ATOM    119  C   VAL A  16      15.782  20.680  99.884  1.00 47.31           C
ATOM    120  O   VAL A  16      15.014  21.075  99.003  1.00 47.31           O
ATOM    121  N   THR A  17      16.453  21.529 100.692  1.00105.22           N
ATOM    122  CA  THR A  17      16.232  22.945 100.624  1.00105.22           C
ATOM    123  CB  THR A  17      16.963  23.727 101.681  1.00105.22           C
ATOM    124  OG1 THR A  17      16.466  25.054 101.743  1.00105.22           O
ATOM    125  CG2 THR A  17      18.464  23.737 101.346  1.00105.22           C
ATOM    126  C   THR A  17      16.661  23.435  99.278  1.00105.22           C
ATOM    127  O   THR A  17      17.427  22.782  98.570  1.00105.22           O
ATOM    128  N   ARG A  18      16.140  24.615  98.890  1.00124.42           N
ATOM    129  CA  ARG A  18      16.414  25.197  97.611  1.00124.42           C
ATOM    130  CB  ARG A  18      15.672  26.525  97.384  1.00124.42           C
ATOM    131  CG  ARG A  18      15.853  27.083  95.972  1.00124.42           C
ATOM    132  CD  ARG A  18      15.078  28.376  95.715  1.00124.42           C
ATOM    133  NE  ARG A  18      13.627  28.051  95.813  1.00124.42           N
ATOM    134  CZ  ARG A  18      12.694  28.955  95.397  1.00124.42           C
ATOM    135  NH1 ARG A  18      13.092  30.157  94.883  1.00124.42           N
ATOM    136  NH2 ARG A  18      11.366  28.658  95.489  1.00124.42           N
ATOM    137  C   ARG A  18      17.882  25.466  97.534  1.00124.42           C
ATOM    138  O   ARG A  18      18.488  25.362  96.469  1.00124.42           O
ATOM    139  N   LYS A  19      18.486  25.850  98.674  1.00 75.95           N
ATOM    140  CA  LYS A  19      19.889  26.137  98.718  1.00 75.95           C
ATOM    141  CB  LYS A  19      20.338  26.569 100.127  1.00 75.95           C
ATOM    142  CG  LYS A  19      21.678  27.308 100.189  0.00 75.95           C
ATOM    143  CD  LYS A  19      21.582  28.763  99.725  0.00 75.95           C
ATOM    144  CE  LYS A  19      22.814  29.602 100.077  0.00 75.95           C
ATOM    145  NZ  LYS A  19      22.612  31.003  99.645  0.00 75.95           N
ATOM    146  C   LYS A  19      20.637  24.876  98.394  1.00 75.95           C
ATOM    147  O   LYS A  19      21.555  24.881  97.575  1.00 75.95           O
ATOM    148  N   ASP A  20      20.236  23.753  99.026  1.00 41.15           N
ATOM    149  CA  ASP A  20      20.915  22.491  98.903  1.00 41.15           C
ATOM    150  CB  ASP A  20      20.372  21.429  99.876  1.00 41.15           C
ATOM    151  CG  ASP A  20      20.843  21.813 101.273  1.00 41.15           C
ATOM    152  OD1 ASP A  20      21.948  22.408 101.377  1.00 41.15           O
ATOM    153  OD2 ASP A  20      20.104  21.524 102.252  1.00 41.15           O
ATOM    154  C   ASP A  20      20.801  21.951  97.517  1.00 41.15           C
ATOM    155  O   ASP A  20      21.765  21.415  96.971  1.00 41.15           O
ATOM    156  N   ALA A  21      19.612  22.066  96.906  1.00 29.18           N
ATOM    157  CA  ALA A  21      19.472  21.566  95.574  1.00 29.18           C
ATOM    158  CB  ALA A  21      18.059  21.779  95.006  1.00 29.18           C
ATOM    159  C   ALA A  21      20.423  22.349  94.731  1.00 29.18           C
ATOM    160  O   ALA A  21      21.140  21.801  93.893  1.00 29.18           O
ATOM    161  N   ASP A  22      20.469  23.672  94.962  1.00 38.52           N
ATOM    162  CA  ASP A  22      21.321  24.517  94.182  1.00 38.52           C
ATOM    163  CB  ASP A  22      21.154  26.007  94.515  1.00 38.52           C
ATOM    164  CG  ASP A  22      21.822  26.807  93.404  1.00 38.52           C
ATOM    165  OD1 ASP A  22      22.323  26.175  92.436  1.00 38.52           O
ATOM    166  OD2 ASP A  22      21.835  28.062  93.507  1.00 38.52           O
ATOM    167  C   ASP A  22      22.752  24.150  94.436  1.00 38.52           C
ATOM    168  O   ASP A  22      23.551  24.076  93.505  1.00 38.52           O
ATOM    169  N   ALA A  23      23.116  23.904  95.711  1.00 36.11           N
ATOM    170  CA  ALA A  23      24.481  23.609  96.048  1.00 36.11           C
ATOM    171  CB  ALA A  23      24.687  23.432  97.562  1.00 36.11           C
ATOM    172  C   ALA A  23      24.919  22.332  95.394  1.00 36.11           C
ATOM    173  O   ALA A  23      25.984  22.267  94.785  1.00 36.11           O
ATOM    174  N   VAL A  24      24.088  21.280  95.499  1.00 42.69           N
ATOM    175  CA  VAL A  24      24.387  19.984  94.961  1.00 42.69           C
ATOM    176  CB  VAL A  24      23.331  18.991  95.355  1.00 42.69           C
ATOM    177  CG1 VAL A  24      23.551  17.683  94.588  1.00 42.69           C
ATOM    178  CG2 VAL A  24      23.381  18.821  96.884  1.00 42.69           C
ATOM    179  C   VAL A  24      24.440  20.060  93.464  1.00 42.69           C
ATOM    180  O   VAL A  24      25.304  19.460  92.826  1.00 42.69           O
ATOM    181  N   LEU A  25      23.493  20.797  92.861  1.00 54.46           N
ATOM    182  CA  LEU A  25      23.404  20.915  91.433  1.00 54.46           C
ATOM    183  CB  LEU A  25      22.186  21.767  91.025  1.00 54.46           C
ATOM    184  CG  LEU A  25      22.015  21.973  89.510  1.00 54.46           C
ATOM    185  CD1 LEU A  25      21.735  20.646  88.791  1.00 54.46           C
ATOM    186  CD2 LEU A  25      20.956  23.049  89.212  1.00 54.46           C
ATOM    187  C   LEU A  25      24.625  21.596  90.889  1.00 54.46           C
ATOM    188  O   LEU A  25      25.214  21.139  89.909  1.00 54.46           O
ATOM    189  N   ALA A  26      25.053  22.700  91.530  1.00 30.27           N
ATOM    190  CA  ALA A  26      26.161  23.466  91.028  1.00 30.27           C
ATOM    191  CB  ALA A  26      26.458  24.702  91.896  1.00 30.27           C
ATOM    192  C   ALA A  26      27.390  22.617  91.023  1.00 30.27           C
ATOM    193  O   ALA A  26      28.141  22.603  90.049  1.00 30.27           O
ATOM    194  N   ALA A  27      27.618  21.869  92.115  1.00 35.39           N
ATOM    195  CA  ALA A  27      28.789  21.053  92.221  1.00 35.39           C
ATOM    196  CB  ALA A  27      28.958  20.413  93.603  1.00 35.39           C
ATOM    197  C   ALA A  27      28.765  19.973  91.177  1.00 35.39           C
ATOM    198  O   ALA A  27      29.814  19.607  90.650  1.00 35.39           O
ATOM    199  N   PHE A  28      27.577  19.412  90.862  1.00108.44           N
ATOM    200  CA  PHE A  28      27.503  18.365  89.876  1.00108.44           C
ATOM    201  CB  PHE A  28      26.095  17.773  89.648  1.00108.44           C
ATOM    202  CG  PHE A  28      25.810  16.697  90.636  1.00108.44           C
ATOM    203  CD1 PHE A  28      26.423  15.475  90.486  1.00108.44           C
ATOM    204  CD2 PHE A  28      24.963  16.893  91.700  1.00108.44           C
ATOM    205  CE1 PHE A  28      26.186  14.451  91.370  1.00108.44           C
ATOM    206  CE2 PHE A  28      24.721  15.868  92.586  1.00108.44           C
ATOM    207  CZ  PHE A  28      25.327  14.646  92.425  1.00108.44           C
ATOM    208  C   PHE A  28      27.954  18.858  88.531  1.00108.44           C
ATOM    209  O   PHE A  28      28.746  18.196  87.860  1.00108.44           O
ATOM    210  N   ALA A  29      27.441  20.024  88.092  1.00 37.24           N
ATOM    211  CA  ALA A  29      27.769  20.579  86.804  1.00 37.24           C
ATOM    212  CB  ALA A  29      26.979  21.861  86.493  1.00 37.24           C
ATOM    213  C   ALA A  29      29.221  20.934  86.764  1.00 37.24           C
ATOM    214  O   ALA A  29      29.896  20.760  85.750  1.00 37.24           O
ATOM    215  N   GLU A  30      29.740  21.468  87.879  1.00 68.21           N
ATOM    216  CA  GLU A  30      31.114  21.859  87.898  1.00 68.21           C
ATOM    217  CB  GLU A  30      31.503  22.480  89.250  1.00 68.21           C
ATOM    218  CG  GLU A  30      30.753  23.779  89.546  1.00 68.21           C
ATOM    219  CD  GLU A  30      31.276  24.841  88.592  1.00 68.21           C
ATOM    220  OE1 GLU A  30      32.481  24.770  88.232  1.00 68.21           O
ATOM    221  OE2 GLU A  30      30.475  25.736  88.211  1.00 68.21           O
ATOM    222  C   GLU A  30      31.949  20.633  87.689  1.00 68.21           C
ATOM    223  O   GLU A  30      32.893  20.644  86.903  1.00 68.21           O
ATOM    224  N   THR A  31      31.591  19.527  88.371  1.00 40.02           N
ATOM    225  CA  THR A  31      32.335  18.294  88.334  1.00 40.02           C
ATOM    226  CB  THR A  31      31.770  17.253  89.256  1.00 40.02           C
ATOM    227  OG1 THR A  31      31.772  17.732  90.593  1.00 40.02           O
ATOM    228  CG2 THR A  31      32.622  15.975  89.149  1.00 40.02           C
ATOM    229  C   THR A  31      32.335  17.704  86.953  1.00 40.02           C
ATOM    230  O   THR A  31      33.351  17.182  86.496  1.00 40.02           O
ATOM    231  N   VAL A  32      31.191  17.751  86.248  1.00 99.18           N
ATOM    232  CA  VAL A  32      31.142  17.154  84.943  1.00 99.18           C
ATOM    233  CB  VAL A  32      29.775  17.183  84.326  1.00 99.18           C
ATOM    234  CG1 VAL A  32      28.814  16.380  85.222  1.00 99.18           C
ATOM    235  CG2 VAL A  32      29.363  18.641  84.100  1.00 99.18           C
ATOM    236  C   VAL A  32      32.095  17.863  84.024  1.00 99.18           C
ATOM    237  O   VAL A  32      32.805  17.226  83.247  1.00 99.18           O
ATOM    238  N   GLY A  33      32.143  19.207  84.097  1.00 33.01           N
ATOM    239  CA  GLY A  33      33.005  19.975  83.245  1.00 33.01           C
ATOM    240  C   GLY A  33      34.435  19.604  83.509  1.00 33.01           C
ATOM    241  O   GLY A  33      35.231  19.520  82.575  1.00 33.01           O
ATOM    242  N   GLU A  34      34.812  19.408  84.792  1.00 82.78           N
ATOM    243  CA  GLU A  34      36.171  19.069  85.132  1.00 82.78           C
ATOM    244  CB  GLU A  34      36.480  19.081  86.641  1.00 82.78           C
ATOM    245  CG  GLU A  34      36.807  20.471  87.193  1.00 82.78           C
ATOM    246  CD  GLU A  34      35.512  21.192  87.520  0.00 82.78           C
ATOM    247  OE1 GLU A  34      34.849  20.779  88.507  0.00 82.78           O
ATOM    248  OE2 GLU A  34      35.175  22.169  86.799  0.00 82.78           O
ATOM    249  C   GLU A  34      36.532  17.708  84.618  1.00 82.78           C
ATOM    250  O   GLU A  34      37.634  17.496  84.116  1.00 82.78           O
ATOM    251  N   ILE A  35      35.603  16.746  84.732  1.00 53.03           N
ATOM    252  CA  ILE A  35      35.818  15.383  84.337  1.00 53.03           C
ATOM    253  CB  ILE A  35      34.559  14.596  84.593  1.00 53.03           C
ATOM    254  CG1 ILE A  35      34.230  14.594  86.094  1.00 53.03           C
ATOM    255  CG2 ILE A  35      34.677  13.199  83.974  1.00 53.03           C
ATOM    256  CD1 ILE A  35      32.810  14.122  86.398  1.00 53.03           C
ATOM    257  C   ILE A  35      36.082  15.348  82.861  1.00 53.03           C
ATOM    258  O   ILE A  35      37.023  14.704  82.396  1.00 53.03           O
ATOM    259  N   VAL A  36      35.242  16.045  82.076  1.00109.78           N
ATOM    260  CA  VAL A  36      35.392  16.043  80.647  1.00109.78           C
ATOM    261  CB  VAL A  36      34.230  16.656  79.911  1.00109.78           C
ATOM    262  CG1 VAL A  36      33.019  15.727  80.063  1.00109.78           C
ATOM    263  CG2 VAL A  36      33.963  18.068  80.455  1.00109.78           C
ATOM    264  C   VAL A  36      36.649  16.749  80.232  1.00109.78           C
ATOM    265  O   VAL A  36      37.356  16.284  79.338  1.00109.78           O
ATOM    266  N   ALA A  37      36.962  17.887  80.881  1.00 38.82           N
ATOM    267  CA  ALA A  37      38.106  18.695  80.544  1.00 38.82           C
ATOM    268  CB  ALA A  37      38.215  19.966  81.405  1.00 38.82           C
ATOM    269  C   ALA A  37      39.353  17.900  80.761  1.00 38.82           C
ATOM    270  O   ALA A  37      40.316  18.008  80.003  1.00 38.82           O
ATOM    271  N   LYS A  38      39.360  17.083  81.825  1.00 76.46           N
ATOM    272  CA  LYS A  38      40.483  16.267  82.168  1.00 76.46           C
ATOM    273  CB  LYS A  38      40.262  15.455  83.454  1.00 76.46           C
ATOM    274  CG  LYS A  38      41.505  14.689  83.907  1.00 76.46           C
ATOM    275  CD  LYS A  38      41.426  14.189  85.351  1.00 76.46           C
ATOM    276  CE  LYS A  38      42.673  13.427  85.804  1.00 76.46           C
ATOM    277  NZ  LYS A  38      42.552  13.048  87.230  1.00 76.46           N
ATOM    278  C   LYS A  38      40.672  15.309  81.053  1.00 76.46           C
ATOM    279  O   LYS A  38      41.779  14.835  80.807  1.00 76.46           O
ATOM    280  N   GLY A  39      39.580  15.000  80.338  1.00 40.50           N
ATOM    281  CA  GLY A  39      39.703  14.045  79.293  1.00 40.50           C
ATOM    282  C   GLY A  39      39.181  12.776  79.835  1.00 40.50           C
ATOM    283  O   GLY A  39      39.432  11.717  79.261  1.00 40.50           O
ATOM    284  N   ASP A  40      38.467  12.862  80.982  1.00 76.61           N
ATOM    285  CA  ASP A  40      37.843  11.678  81.472  1.00 76.61           C
ATOM    286  CB  ASP A  40      36.968  11.864  82.713  1.00 76.61           C
ATOM    287  CG  ASP A  40      36.523  10.481  83.165  1.00 76.61           C
ATOM    288  OD1 ASP A  40      36.941   9.488  82.511  1.00 76.61           O
ATOM    289  OD2 ASP A  40      35.761  10.398  84.165  1.00 76.61           O
ATOM    290  C   ASP A  40      36.981  11.299  80.340  1.00 76.61           C
ATOM    291  O   ASP A  40      36.187  12.112  79.859  1.00 76.61           O
ATOM    292  N   GLU A  41      37.160  10.039  79.906  1.00 98.78           N
ATOM    293  CA  GLU A  41      36.602   9.575  78.683  1.00 98.78           C
ATOM    294  CB  GLU A  41      36.816   8.065  78.468  1.00 98.78           C
ATOM    295  CG  GLU A  41      38.298   7.679  78.438  1.00 98.78           C
ATOM    296  CD  GLU A  41      38.987   8.480  77.342  1.00 98.78           C
ATOM    297  OE1 GLU A  41      38.272   9.147  76.547  1.00 98.78           O
ATOM    298  OE2 GLU A  41      40.245   8.437  77.288  1.00 98.78           O
ATOM    299  C   GLU A  41      35.157   9.845  78.760  1.00 98.78           C
ATOM    300  O   GLU A  41      34.554  10.317  77.798  1.00 98.78           O
ATOM    301  N   LYS A  42      34.541   9.588  79.921  1.00185.77           N
ATOM    302  CA  LYS A  42      33.164   9.917  79.853  1.00185.77           C
ATOM    303  CB  LYS A  42      32.266   8.822  79.237  1.00185.77           C
ATOM    304  CG  LYS A  42      32.576   8.419  77.793  1.00185.77           C
ATOM    305  CD  LYS A  42      33.786   7.495  77.643  1.00185.77           C
ATOM    306  CE  LYS A  42      34.074   7.097  76.195  1.00185.77           C
ATOM    307  NZ  LYS A  42      32.985   6.241  75.678  1.00185.77           N
ATOM    308  C   LYS A  42      32.610  10.104  81.212  1.00185.77           C
ATOM    309  O   LYS A  42      33.021   9.461  82.176  1.00185.77           O
ATOM    310  N   VAL A  43      31.658  11.043  81.302  1.00 64.82           N
ATOM    311  CA  VAL A  43      30.855  11.125  82.471  1.00 64.82           C
ATOM    312  CB  VAL A  43      30.500  12.531  82.861  1.00 64.82           C
ATOM    313  CG1 VAL A  43      29.488  12.475  84.017  1.00 64.82           C
ATOM    314  CG2 VAL A  43      31.797  13.282  83.215  1.00 64.82           C
ATOM    315  C   VAL A  43      29.613  10.431  82.020  1.00 64.82           C
ATOM    316  O   VAL A  43      28.966  10.868  81.067  1.00 64.82           O
ATOM    317  N   THR A  44      29.257   9.299  82.657  1.00115.60           N
ATOM    318  CA  THR A  44      28.122   8.623  82.112  1.00115.60           C
ATOM    319  CB  THR A  44      28.434   7.272  81.537  1.00115.60           C
ATOM    320  OG1 THR A  44      27.374   6.848  80.692  1.00115.60           O
ATOM    321  CG2 THR A  44      28.621   6.261  82.680  1.00115.60           C
ATOM    322  C   THR A  44      27.074   8.454  83.156  1.00115.60           C
ATOM    323  O   THR A  44      27.353   8.077  84.293  1.00115.60           O
ATOM    324  N   ILE A  45      25.824   8.785  82.778  1.00 89.50           N
ATOM    325  CA  ILE A  45      24.699   8.584  83.640  1.00 89.50           C
ATOM    326  CB  ILE A  45      23.922   9.832  83.955  1.00 89.50           C
ATOM    327  CG1 ILE A  45      24.798  10.855  84.693  1.00 89.50           C
ATOM    328  CG2 ILE A  45      22.678   9.415  84.756  1.00 89.50           C
ATOM    329  CD1 ILE A  45      25.890  11.459  83.814  1.00 89.50           C
ATOM    330  C   ILE A  45      23.772   7.691  82.886  1.00 89.50           C
ATOM    331  O   ILE A  45      23.248   8.073  81.841  1.00 89.50           O
ATOM    332  N   PRO A  46      23.519   6.520  83.388  1.00 72.52           N
ATOM    333  CA  PRO A  46      22.707   5.632  82.615  1.00 72.52           C
ATOM    334  CD  PRO A  46      24.528   5.800  84.147  1.00 72.52           C
ATOM    335  CB  PRO A  46      22.878   4.253  83.240  1.00 72.52           C
ATOM    336  CG  PRO A  46      24.307   4.313  83.812  1.00 72.52           C
ATOM    337  C   PRO A  46      21.301   6.090  82.429  1.00 72.52           C
ATOM    338  O   PRO A  46      20.649   6.484  83.394  1.00 72.52           O
ATOM    339  N   GLY A  47      20.838   6.041  81.167  1.00 35.95           N
ATOM    340  CA  GLY A  47      19.505   6.392  80.794  1.00 35.95           C
ATOM    341  C   GLY A  47      19.499   7.818  80.345  1.00 35.95           C
ATOM    342  O   GLY A  47      18.848   8.165  79.361  1.00 35.95           O
ATOM    343  N   PHE A  48      20.180   8.692  81.110  1.00 84.61           N
ATOM    344  CA  PHE A  48      20.217  10.087  80.785  1.00 84.61           C
ATOM    345  CB  PHE A  48      20.654  10.930  82.004  1.00 84.61           C
ATOM    346  CG  PHE A  48      20.677  12.385  81.667  1.00 84.61           C
ATOM    347  CD1 PHE A  48      19.513  13.119  81.640  1.00 84.61           C
ATOM    348  CD2 PHE A  48      21.869  13.022  81.405  1.00 84.61           C
ATOM    349  CE1 PHE A  48      19.535  14.460  81.333  1.00 84.61           C
ATOM    350  CE2 PHE A  48      21.900  14.363  81.097  1.00 84.61           C
ATOM    351  CZ  PHE A  48      20.729  15.084  81.063  1.00 84.61           C
ATOM    352  C   PHE A  48      21.141  10.389  79.643  1.00 84.61           C
ATOM    353  O   PHE A  48      20.709  10.923  78.619  1.00 84.61           O
ATOM    354  N   LEU A  49      22.432   9.985  79.745  1.00195.96           N
ATOM    355  CA  LEU A  49      23.289  10.584  78.761  1.00195.96           C
ATOM    356  CB  LEU A  49      23.153  12.106  78.914  1.00195.96           C
ATOM    357  CG  LEU A  49      23.780  13.021  77.872  1.00195.96           C
ATOM    358  CD1 LEU A  49      22.893  13.060  76.626  1.00195.96           C
ATOM    359  CD2 LEU A  49      24.041  14.411  78.474  1.00195.96           C
ATOM    360  C   LEU A  49      24.729  10.340  79.119  1.00195.96           C
ATOM    361  O   LEU A  49      25.041   9.846  80.199  1.00195.96           O
ATOM    362  N   THR A  50      25.651  10.715  78.200  1.00120.71           N
ATOM    363  CA  THR A  50      27.065  10.646  78.451  1.00120.71           C
ATOM    364  CB  THR A  50      27.748   9.534  77.706  1.00120.71           C
ATOM    365  OG1 THR A  50      27.620   9.731  76.305  1.00120.71           O
ATOM    366  CG2 THR A  50      27.104   8.200  78.117  1.00120.71           C
ATOM    367  C   THR A  50      27.674  11.932  77.960  1.00120.71           C
ATOM    368  O   THR A  50      27.181  12.536  77.007  1.00120.71           O
ATOM    369  N   PHE A  51      28.759  12.388  78.627  1.00 69.12           N
ATOM    370  CA  PHE A  51      29.465  13.574  78.225  1.00 69.12           C
ATOM    371  CB  PHE A  51      29.538  14.676  79.300  1.00 69.12           C
ATOM    372  CG  PHE A  51      28.193  15.257  79.573  1.00 69.12           C
ATOM    373  CD1 PHE A  51      27.323  14.638  80.440  1.00 69.12           C
ATOM    374  CD2 PHE A  51      27.802  16.435  78.979  1.00 69.12           C
ATOM    375  CE1 PHE A  51      26.085  15.178  80.703  1.00 69.12           C
ATOM    376  CE2 PHE A  51      26.566  16.980  79.237  1.00 69.12           C
ATOM    377  CZ  PHE A  51      25.702  16.353  80.102  1.00 69.12           C
ATOM    378  C   PHE A  51      30.893  13.161  78.031  1.00 69.12           C
ATOM    379  O   PHE A  51      31.434  12.398  78.827  1.00 69.12           O
ATOM    380  N   GLU A  52      31.552  13.656  76.962  1.00 98.17           N
ATOM    381  CA  GLU A  52      32.929  13.300  76.753  1.00 98.17           C
ATOM    382  CB  GLU A  52      33.107  11.926  76.080  1.00 98.17           C
ATOM    383  CG  GLU A  52      32.398  11.804  74.730  1.00 98.17           C
ATOM    384  CD  GLU A  52      32.490  10.354  74.275  1.00 98.17           C
ATOM    385  OE1 GLU A  52      33.448   9.654  74.701  1.00 98.17           O
ATOM    386  OE2 GLU A  52      31.595   9.926  73.500  1.00 98.17           O
ATOM    387  C   GLU A  52      33.569  14.338  75.883  1.00 98.17           C
ATOM    388  O   GLU A  52      32.901  15.196  75.311  1.00 98.17           O
ATOM    389  N   ARG A  53      34.913  14.289  75.796  1.00136.35           N
ATOM    390  CA  ARG A  53      35.675  15.193  74.984  1.00136.35           C
ATOM    391  CB  ARG A  53      37.053  15.496  75.594  1.00136.35           C
ATOM    392  CG  ARG A  53      37.921  16.444  74.766  1.00136.35           C
ATOM    393  CD  ARG A  53      39.295  16.695  75.393  1.00136.35           C
ATOM    394  NE  ARG A  53      40.081  15.433  75.279  1.00136.35           N
ATOM    395  CZ  ARG A  53      41.236  15.278  75.993  1.00136.35           C
ATOM    396  NH1 ARG A  53      41.657  16.264  76.837  1.00136.35           N
ATOM    397  NH2 ARG A  53      41.971  14.134  75.859  1.00136.35           N
ATOM    398  C   ARG A  53      35.905  14.514  73.665  1.00136.35           C
ATOM    399  O   ARG A  53      36.197  13.320  73.621  1.00136.35           O
ATOM    400  N   THR A  54      35.762  15.254  72.543  1.00100.13           N
ATOM    401  CA  THR A  54      35.974  14.638  71.260  1.00100.13           C
ATOM    402  CB  THR A  54      34.730  14.518  70.428  1.00100.13           C
ATOM    403  OG1 THR A  54      34.964  13.674  69.310  1.00100.13           O
ATOM    404  CG2 THR A  54      34.312  15.920  69.955  1.00100.13           C
ATOM    405  C   THR A  54      36.977  15.439  70.476  1.00100.13           C
ATOM    406  O   THR A  54      37.114  16.647  70.654  1.00100.13           O
ATOM    407  N   HIS A  55      37.717  14.754  69.578  1.00 68.26           N
ATOM    408  CA  HIS A  55      38.766  15.358  68.795  1.00 68.26           C
ATOM    409  ND1 HIS A  55      41.330  13.502  69.912  1.00 68.26           N
ATOM    410  CG  HIS A  55      40.281  13.291  69.043  1.00 68.26           C
ATOM    411  CB  HIS A  55      39.702  14.330  68.130  1.00 68.26           C
ATOM    412  NE2 HIS A  55      40.769  11.359  70.105  1.00 68.26           N
ATOM    413  CD2 HIS A  55      39.951  11.976  69.179  1.00 68.26           C
ATOM    414  CE1 HIS A  55      41.581  12.317  70.519  1.00 68.26           C
ATOM    415  C   HIS A  55      38.173  16.117  67.641  1.00 68.26           C
ATOM    416  O   HIS A  55      37.140  15.727  67.100  1.00 68.26           O
ATOM    417  N   ARG A  56      38.825  17.233  67.230  1.00 78.52           N
ATOM    418  CA  ARG A  56      38.389  17.978  66.076  1.00 78.52           C
ATOM    419  CB  ARG A  56      37.633  19.276  66.412  1.00 78.52           C
ATOM    420  CG  ARG A  56      36.235  19.027  66.993  1.00 78.52           C
ATOM    421  CD  ARG A  56      35.203  18.531  65.970  1.00 78.52           C
ATOM    422  NE  ARG A  56      33.890  18.411  66.670  1.00 78.52           N
ATOM    423  CZ  ARG A  56      33.496  17.225  67.224  1.00 78.52           C
ATOM    424  NH1 ARG A  56      34.266  16.108  67.075  1.00 78.52           N
ATOM    425  NH2 ARG A  56      32.329  17.157  67.928  1.00 78.52           N
ATOM    426  C   ARG A  56      39.596  18.321  65.251  1.00 78.52           C
ATOM    427  O   ARG A  56      40.670  18.603  65.782  1.00 78.52           O
ATOM    428  N   ALA A  57      39.429  18.304  63.911  1.00 38.18           N
ATOM    429  CA  ALA A  57      40.498  18.507  62.970  1.00 38.18           C
ATOM    430  CB  ALA A  57      40.169  18.001  61.554  1.00 38.18           C
ATOM    431  C   ALA A  57      40.863  19.957  62.854  1.00 38.18           C
ATOM    432  O   ALA A  57      40.096  20.852  63.206  1.00 38.18           O
ATOM    433  N   ALA A  58      42.089  20.203  62.344  1.00 39.67           N
ATOM    434  CA  ALA A  58      42.633  21.519  62.146  1.00 39.67           C
ATOM    435  CB  ALA A  58      44.125  21.497  61.758  1.00 39.67           C
ATOM    436  C   ALA A  58      41.895  22.190  61.027  1.00 39.67           C
ATOM    437  O   ALA A  58      41.425  21.529  60.104  1.00 39.67           O
ATOM    438  N   ARG A  59      41.751  23.533  61.104  1.00100.30           N
ATOM    439  CA  ARG A  59      41.097  24.260  60.049  1.00100.30           C
ATOM    440  CB  ARG A  59      39.561  24.274  60.166  1.00100.30           C
ATOM    441  CG  ARG A  59      39.033  24.990  61.410  1.00100.30           C
ATOM    442  CD  ARG A  59      38.757  24.105  62.626  1.00100.30           C
ATOM    443  NE  ARG A  59      38.022  24.965  63.596  1.00100.30           N
ATOM    444  CZ  ARG A  59      38.045  24.715  64.938  1.00100.30           C
ATOM    445  NH1 ARG A  59      38.765  23.669  65.440  1.00100.30           N
ATOM    446  NH2 ARG A  59      37.340  25.526  65.779  1.00100.30           N
ATOM    447  C   ARG A  59      41.565  25.689  60.108  1.00100.30           C
ATOM    448  O   ARG A  59      42.111  26.128  61.115  1.00100.30           O
ATOM    449  N   THR A  60      41.373  26.459  59.012  1.00108.80           N
ATOM    450  CA  THR A  60      41.783  27.839  59.010  1.00108.80           C
ATOM    451  CB  THR A  60      41.944  28.426  57.636  1.00108.80           C
ATOM    452  OG1 THR A  60      40.695  28.450  56.959  1.00108.80           O
ATOM    453  CG2 THR A  60      42.952  27.570  56.849  1.00108.80           C
ATOM    454  C   THR A  60      40.722  28.633  59.706  1.00108.80           C
ATOM    455  O   THR A  60      39.554  28.254  59.725  1.00108.80           O
ATOM    456  N   ALA A  61      41.115  29.767  60.314  1.00 68.36           N
ATOM    457  CA  ALA A  61      40.175  30.594  61.012  1.00 68.36           C
ATOM    458  CB  ALA A  61      39.960  30.180  62.479  1.00 68.36           C
ATOM    459  C   ALA A  61      40.744  31.971  61.019  1.00 68.36           C
ATOM    460  O   ALA A  61      41.830  32.197  60.493  1.00 68.36           O
ATOM    461  N   ARG A  62      39.991  32.947  61.565  1.00124.05           N
ATOM    462  CA  ARG A  62      40.513  34.278  61.647  1.00124.05           C
ATOM    463  CB  ARG A  62      39.829  35.284  60.708  1.00124.05           C
ATOM    464  CG  ARG A  62      38.340  35.461  60.997  1.00124.05           C
ATOM    465  CD  ARG A  62      37.621  36.357  59.988  1.00124.05           C
ATOM    466  NE  ARG A  62      37.215  35.502  58.835  1.00124.05           N
ATOM    467  CZ  ARG A  62      37.999  35.419  57.721  1.00124.05           C
ATOM    468  NH1 ARG A  62      39.149  36.151  57.632  1.00124.05           N
ATOM    469  NH2 ARG A  62      37.630  34.608  56.687  1.00124.05           N
ATOM    470  C   ARG A  62      40.294  34.755  63.046  1.00124.05           C
ATOM    471  O   ARG A  62      39.376  34.311  63.733  1.00124.05           O
ATOM    472  N   ASN A  63      41.159  35.679  63.505  1.00 47.51           N
ATOM    473  CA  ASN A  63      41.051  36.203  64.835  1.00 47.51           C
ATOM    474  CB  ASN A  63      42.414  36.625  65.417  1.00 47.51           C
ATOM    475  CG  ASN A  63      42.260  36.874  66.910  1.00 47.51           C
ATOM    476  OD1 ASN A  63      41.228  37.354  67.375  1.00 47.51           O
ATOM    477  ND2 ASN A  63      43.323  36.541  67.690  1.00 47.51           N
ATOM    478  C   ASN A  63      40.194  37.422  64.732  1.00 47.51           C
ATOM    479  O   ASN A  63      40.435  38.289  63.897  1.00 47.51           O
ATOM    480  N   PRO A  64      39.162  37.500  65.521  1.00159.44           N
ATOM    481  CA  PRO A  64      38.303  38.647  65.437  1.00159.44           C
ATOM    482  CD  PRO A  64      38.443  36.313  65.947  1.00159.44           C
ATOM    483  CB  PRO A  64      37.048  38.285  66.225  1.00159.44           C
ATOM    484  CG  PRO A  64      36.977  36.754  66.096  1.00159.44           C
ATOM    485  C   PRO A  64      38.949  39.922  65.869  1.00159.44           C
ATOM    486  O   PRO A  64      38.613  40.969  65.314  1.00159.44           O
ATOM    487  N   GLN A  65      39.830  39.875  66.886  1.00 94.93           N
ATOM    488  CA  GLN A  65      40.454  41.082  67.345  1.00 94.93           C
ATOM    489  CB  GLN A  65      41.185  40.867  68.684  1.00 94.93           C
ATOM    490  CG  GLN A  65      41.876  42.109  69.249  1.00 94.93           C
ATOM    491  CD  GLN A  65      42.450  41.727  70.609  1.00 94.93           C
ATOM    492  OE1 GLN A  65      43.657  41.555  70.769  1.00 94.93           O
ATOM    493  NE2 GLN A  65      41.552  41.575  71.619  1.00 94.93           N
ATOM    494  C   GLN A  65      41.450  41.588  66.339  1.00 94.93           C
ATOM    495  O   GLN A  65      41.375  42.739  65.909  1.00 94.93           O
ATOM    496  N   THR A  66      42.405  40.720  65.939  1.00 47.80           N
ATOM    497  CA  THR A  66      43.454  41.072  65.019  1.00 47.80           C
ATOM    498  CB  THR A  66      44.581  40.082  65.037  1.00 47.80           C
ATOM    499  OG1 THR A  66      44.131  38.806  64.610  1.00 47.80           O
ATOM    500  CG2 THR A  66      45.115  39.994  66.477  1.00 47.80           C
ATOM    501  C   THR A  66      42.933  41.166  63.620  1.00 47.80           C
ATOM    502  O   THR A  66      43.284  42.079  62.875  1.00 47.80           O
ATOM    503  N   GLY A  67      42.073  40.210  63.227  1.00 21.08           N
ATOM    504  CA  GLY A  67      41.536  40.161  61.898  1.00 21.08           C
ATOM    505  C   GLY A  67      42.442  39.313  61.056  1.00 21.08           C
ATOM    506  O   GLY A  67      42.163  39.074  59.882  1.00 21.08           O
ATOM    507  N   ASP A  68      43.554  38.827  61.641  1.00 45.12           N
ATOM    508  CA  ASP A  68      44.509  38.056  60.897  1.00 45.12           C
ATOM    509  CB  ASP A  68      45.856  37.917  61.624  1.00 45.12           C
ATOM    510  CG  ASP A  68      46.521  39.282  61.665  1.00 45.12           C
ATOM    511  OD1 ASP A  68      46.429  40.016  60.645  1.00 45.12           O
ATOM    512  OD2 ASP A  68      47.137  39.611  62.713  1.00 45.12           O
ATOM    513  C   ASP A  68      43.989  36.668  60.683  1.00 45.12           C
ATOM    514  O   ASP A  68      43.221  36.130  61.480  1.00 45.12           O
ATOM    515  N   PRO A  69      44.387  36.091  59.581  1.00154.35           N
ATOM    516  CA  PRO A  69      44.019  34.723  59.343  1.00154.35           C
ATOM    517  CD  PRO A  69      44.444  36.855  58.344  1.00154.35           C
ATOM    518  CB  PRO A  69      44.139  34.502  57.839  1.00154.35           C
ATOM    519  CG  PRO A  69      43.926  35.907  57.251  1.00154.35           C
ATOM    520  C   PRO A  69      44.908  33.846  60.162  1.00154.35           C
ATOM    521  O   PRO A  69      46.057  34.221  60.390  1.00154.35           O
ATOM    522  N   ILE A  70      44.408  32.679  60.614  1.00 51.29           N
ATOM    523  CA  ILE A  70      45.230  31.832  61.429  1.00 51.29           C
ATOM    524  CB  ILE A  70      45.015  32.081  62.898  1.00 51.29           C
ATOM    525  CG1 ILE A  70      45.349  33.548  63.214  1.00 51.29           C
ATOM    526  CG2 ILE A  70      45.860  31.096  63.725  1.00 51.29           C
ATOM    527  CD1 ILE A  70      44.887  33.990  64.601  1.00 51.29           C
ATOM    528  C   ILE A  70      44.912  30.401  61.113  1.00 51.29           C
ATOM    529  O   ILE A  70      43.844  30.079  60.594  1.00 51.29           O
ATOM    530  N   GLN A  71      45.871  29.501  61.405  1.00 54.66           N
ATOM    531  CA  GLN A  71      45.691  28.098  61.194  1.00 54.66           C
ATOM    532  CB  GLN A  71      46.992  27.391  60.781  1.00 54.66           C
ATOM    533  CG  GLN A  71      46.837  25.888  60.544  1.00 54.66           C
ATOM    534  CD  GLN A  71      48.212  25.339  60.189  1.00 54.66           C
ATOM    535  OE1 GLN A  71      49.104  25.291  61.036  1.00 54.66           O
ATOM    536  NE2 GLN A  71      48.403  24.924  58.907  1.00 54.66           N
ATOM    537  C   GLN A  71      45.293  27.542  62.514  1.00 54.66           C
ATOM    538  O   GLN A  71      45.897  27.839  63.545  1.00 54.66           O
ATOM    539  N   ILE A  72      44.250  26.704  62.515  1.00112.13           N
ATOM    540  CA  ILE A  72      43.796  26.173  63.757  1.00112.13           C
ATOM    541  CB  ILE A  72      42.299  26.096  63.859  1.00112.13           C
ATOM    542  CG1 ILE A  72      41.658  27.491  63.778  1.00112.13           C
ATOM    543  CG2 ILE A  72      41.955  25.353  65.160  1.00112.13           C
ATOM    544  CD1 ILE A  72      42.014  28.387  64.959  1.00112.13           C
ATOM    545  C   ILE A  72      44.283  24.767  63.836  1.00112.13           C
ATOM    546  O   ILE A  72      43.999  23.949  62.966  1.00112.13           O
ATOM    547  N   PRO A  73      45.035  24.489  64.865  1.00 79.08           N
ATOM    548  CA  PRO A  73      45.489  23.149  65.092  1.00 79.08           C
ATOM    549  CD  PRO A  73      45.957  25.468  65.412  1.00 79.08           C
ATOM    550  CB  PRO A  73      46.705  23.250  66.019  1.00 79.08           C
ATOM    551  CG  PRO A  73      46.686  24.702  66.527  1.00 79.08           C
ATOM    552  C   PRO A  73      44.346  22.372  65.657  1.00 79.08           C
ATOM    553  O   PRO A  73      43.374  22.980  66.103  1.00 79.08           O
ATOM    554  N   ALA A  74      44.433  21.033  65.653  1.00 39.08           N
ATOM    555  CA  ALA A  74      43.338  20.233  66.122  1.00 39.08           C
ATOM    556  CB  ALA A  74      43.615  18.721  66.079  1.00 39.08           C
ATOM    557  C   ALA A  74      43.046  20.600  67.545  1.00 39.08           C
ATOM    558  O   ALA A  74      43.932  21.029  68.283  1.00 39.08           O
ATOM    559  N   GLY A  75      41.765  20.452  67.953  1.00 35.11           N
ATOM    560  CA  GLY A  75      41.347  20.815  69.276  1.00 35.11           C
ATOM    561  C   GLY A  75      40.324  19.825  69.723  1.00 35.11           C
ATOM    562  O   GLY A  75      40.077  18.828  69.046  1.00 35.11           O
ATOM    563  N   TYR A  76      39.705  20.088  70.894  1.00 55.23           N
ATOM    564  CA  TYR A  76      38.743  19.178  71.451  1.00 55.23           C
ATOM    565  CB  TYR A  76      39.251  18.501  72.735  1.00 55.23           C
ATOM    566  CG  TYR A  76      40.392  17.622  72.351  1.00 55.23           C
ATOM    567  CD1 TYR A  76      41.604  18.160  71.975  1.00 55.23           C
ATOM    568  CD2 TYR A  76      40.254  16.253  72.380  1.00 55.23           C
ATOM    569  CE1 TYR A  76      42.656  17.348  71.623  1.00 55.23           C
ATOM    570  CE2 TYR A  76      41.302  15.437  72.029  1.00 55.23           C
ATOM    571  CZ  TYR A  76      42.506  15.982  71.651  1.00 55.23           C
ATOM    572  OH  TYR A  76      43.580  15.139  71.293  1.00 55.23           O
ATOM    573  C   TYR A  76      37.508  19.942  71.812  1.00 55.23           C
ATOM    574  O   TYR A  76      37.562  21.140  72.087  1.00 55.23           O
ATOM    575  N   SER A  77      36.345  19.255  71.792  1.00 36.05           N
ATOM    576  CA  SER A  77      35.098  19.874  72.148  1.00 36.05           C
ATOM    577  CB  SER A  77      34.232  20.231  70.928  1.00 36.05           C
ATOM    578  OG  SER A  77      33.876  19.054  70.219  1.00 36.05           O
ATOM    579  C   SER A  77      34.314  18.909  72.993  1.00 36.05           C
ATOM    580  O   SER A  77      34.505  17.696  72.907  1.00 36.05           O
ATOM    581  N   VAL A  78      33.411  19.437  73.851  1.00 48.33           N
ATOM    582  CA  VAL A  78      32.594  18.608  74.695  1.00 48.33           C
ATOM    583  CB  VAL A  78      31.933  19.357  75.814  1.00 48.33           C
ATOM    584  CG1 VAL A  78      31.007  18.381  76.560  1.00 48.33           C
ATOM    585  CG2 VAL A  78      33.018  20.006  76.693  1.00 48.33           C
ATOM    586  C   VAL A  78      31.499  18.011  73.859  1.00 48.33           C
ATOM    587  O   VAL A  78      31.009  18.635  72.919  1.00 48.33           O
ATOM    588  N   LYS A  79      31.094  16.762  74.182  1.00144.15           N
ATOM    589  CA  LYS A  79      30.083  16.100  73.400  1.00144.15           C
ATOM    590  CB  LYS A  79      30.673  14.998  72.505  1.00144.15           C
ATOM    591  CG  LYS A  79      29.653  14.297  71.613  1.00144.15           C
ATOM    592  CD  LYS A  79      29.157  15.160  70.454  1.00144.15           C
ATOM    593  CE  LYS A  79      28.283  14.391  69.468  1.00144.15           C
ATOM    594  NZ  LYS A  79      29.080  13.331  68.814  1.00144.15           N
ATOM    595  C   LYS A  79      29.105  15.437  74.326  1.00144.15           C
ATOM    596  O   LYS A  79      29.467  14.953  75.397  1.00144.15           O
ATOM    597  N   VAL A  80      27.823  15.390  73.908  1.00 53.37           N
ATOM    598  CA  VAL A  80      26.769  14.825  74.701  1.00 53.37           C
ATOM    599  CB  VAL A  80      25.784  15.901  75.053  1.00 53.37           C
ATOM    600  CG1 VAL A  80      24.557  15.287  75.713  1.00 53.37           C
ATOM    601  CG2 VAL A  80      26.503  16.939  75.927  1.00 53.37           C
ATOM    602  C   VAL A  80      26.074  13.780  73.878  1.00 53.37           C
ATOM    603  O   VAL A  80      25.776  14.000  72.706  1.00 53.37           O
ATOM    604  N   SER A  81      25.820  12.593  74.471  1.00 40.27           N
ATOM    605  CA  SER A  81      25.098  11.571  73.764  1.00 40.27           C
ATOM    606  CB  SER A  81      25.936  10.319  73.465  1.00 40.27           C
ATOM    607  OG  SER A  81      26.975  10.644  72.554  1.00 40.27           O
ATOM    608  C   SER A  81      23.971  11.167  74.655  1.00 40.27           C
ATOM    609  O   SER A  81      24.181  10.741  75.789  1.00 40.27           O
ATOM    610  N   ALA A  82      22.730  11.301  74.152  1.00 36.33           N
ATOM    611  CA  ALA A  82      21.571  11.038  74.957  1.00 36.33           C
ATOM    612  CB  ALA A  82      20.260  11.574  74.353  1.00 36.33           C
ATOM    613  C   ALA A  82      21.413   9.570  75.150  1.00 36.33           C
ATOM    614  O   ALA A  82      21.709   8.777  74.257  1.00 36.33           O
ATOM    615  N   GLY A  83      20.922   9.183  76.345  1.00 22.24           N
ATOM    616  CA  GLY A  83      20.701   7.804  76.668  1.00 22.24           C
ATOM    617  C   GLY A  83      19.397   7.402  76.056  1.00 22.24           C
ATOM    618  O   GLY A  83      18.635   8.241  75.582  1.00 22.24           O
ATOM    619  N   SER A  84      19.102   6.088  76.097  1.00 71.34           N
ATOM    620  CA  SER A  84      17.935   5.537  75.469  1.00 71.34           C
ATOM    621  CB  SER A  84      17.851   4.007  75.620  1.00 71.34           C
ATOM    622  OG  SER A  84      16.679   3.516  74.984  1.00 71.34           O
ATOM    623  C   SER A  84      16.690   6.104  76.072  1.00 71.34           C
ATOM    624  O   SER A  84      15.742   6.423  75.354  1.00 71.34           O
ATOM    625  N   LYS A  85      16.648   6.236  77.411  1.00101.61           N
ATOM    626  CA  LYS A  85      15.447   6.712  78.030  1.00101.61           C
ATOM    627  CB  LYS A  85      15.462   6.590  79.562  1.00101.61           C
ATOM    628  CG  LYS A  85      14.098   6.877  80.194  1.00101.61           C
ATOM    629  CD  LYS A  85      13.923   6.278  81.592  1.00101.61           C
ATOM    630  CE  LYS A  85      14.954   6.761  82.613  1.00101.61           C
ATOM    631  NZ  LYS A  85      14.710   6.111  83.921  1.00101.61           N
ATOM    632  C   LYS A  85      15.186   8.136  77.639  1.00101.61           C
ATOM    633  O   LYS A  85      14.044   8.504  77.370  1.00101.61           O
ATOM    634  N   LEU A  86      16.230   8.987  77.597  1.00160.07           N
ATOM    635  CA  LEU A  86      15.982  10.360  77.255  1.00160.07           C
ATOM    636  CB  LEU A  86      17.204  11.290  77.362  1.00160.07           C
ATOM    637  CG  LEU A  86      17.655  11.571  78.804  1.00160.07           C
ATOM    638  CD1 LEU A  86      18.663  12.730  78.838  1.00160.07           C
ATOM    639  CD2 LEU A  86      16.455  11.806  79.737  1.00160.07           C
ATOM    640  C   LEU A  86      15.484  10.474  75.848  1.00160.07           C
ATOM    641  O   LEU A  86      14.516  11.186  75.590  1.00160.07           O
ATOM    642  N   LYS A  87      16.097   9.756  74.888  1.00169.58           N
ATOM    643  CA  LYS A  87      15.680  10.002  73.538  1.00169.58           C
ATOM    644  CB  LYS A  87      16.803   9.771  72.513  1.00169.58           C
ATOM    645  CG  LYS A  87      17.307   8.330  72.474  1.00169.58           C
ATOM    646  CD  LYS A  87      18.198   8.030  71.268  1.00169.58           C
ATOM    647  CE  LYS A  87      18.808   6.630  71.310  1.00169.58           C
ATOM    648  NZ  LYS A  87      19.658   6.416  70.119  1.00169.58           N
ATOM    649  C   LYS A  87      14.540   9.128  73.175  1.00169.58           C
ATOM    650  O   LYS A  87      14.451   8.671  72.038  1.00169.58           O
ATOM    651  N   GLU A  88      13.565   9.003  74.092  1.00118.85           N
ATOM    652  CA  GLU A  88      12.463   8.127  73.869  1.00118.85           C
ATOM    653  CB  GLU A  88      11.410   8.195  74.987  1.00118.85           C
ATOM    654  CG  GLU A  88      11.792   7.412  76.239  1.00118.85           C
ATOM    655  CD  GLU A  88      11.422   5.960  75.976  1.00118.85           C
ATOM    656  OE1 GLU A  88      10.946   5.664  74.847  1.00118.85           O
ATOM    657  OE2 GLU A  88      11.607   5.130  76.904  1.00118.85           O
ATOM    658  C   GLU A  88      11.758   8.502  72.603  1.00118.85           C
ATOM    659  O   GLU A  88      11.403   7.592  71.855  1.00118.85           O
ATOM    660  N   ALA A  89      11.513   9.816  72.317  1.00108.04           N
ATOM    661  CA  ALA A  89      10.661  10.080  71.184  1.00108.04           C
ATOM    662  CB  ALA A  89      11.183   9.493  69.861  1.00108.04           C
ATOM    663  C   ALA A  89       9.370   9.400  71.545  1.00108.04           C
ATOM    664  O   ALA A  89       9.124   9.116  72.710  1.00108.04           O
ATOM    665  N   ALA A  90       8.431   9.216  70.609  1.00 84.86           N
ATOM    666  CA  ALA A  90       7.368   8.325  70.973  1.00 84.86           C
ATOM    667  CB  ALA A  90       6.089   8.493  70.133  1.00 84.86           C
ATOM    668  C   ALA A  90       7.950   6.988  70.645  1.00 84.86           C
ATOM    669  O   ALA A  90       8.854   6.895  69.820  1.00 84.86           O
ATOM    670  N   LYS A  91       7.490   5.902  71.279  1.00136.93           N
ATOM    671  CA  LYS A  91       8.120   4.659  70.945  1.00136.93           C
ATOM    672  CB  LYS A  91       7.611   3.483  71.794  1.00136.93           C
ATOM    673  CG  LYS A  91       8.061   3.581  73.254  1.00136.93           C
ATOM    674  CD  LYS A  91       7.315   2.635  74.197  1.00136.93           C
ATOM    675  CE  LYS A  91       7.881   2.618  75.618  1.00136.93           C
ATOM    676  NZ  LYS A  91       9.202   1.951  75.619  1.00136.93           N
ATOM    677  C   LYS A  91       7.872   4.351  69.506  1.00136.93           C
ATOM    678  O   LYS A  91       8.800   4.003  68.776  1.00136.93           O
ATOM    679  N   GLY A  92       6.612   4.487  69.055  1.00156.02           N
ATOM    680  CA  GLY A  92       6.315   4.217  67.681  1.00156.02           C
ATOM    681  C   GLY A  92       6.706   2.804  67.405  1.00156.02           C
ATOM    682  O   GLY A  92       6.499   1.911  68.225  1.00156.02           O
ATOM    683  N   ASN A  93       7.292   2.573  66.215  1.00 39.44           N
ATOM    684  CA  ASN A  93       7.720   1.257  65.854  1.00 39.44           C
ATOM    685  CB  ASN A  93       8.424   1.204  64.488  1.00 39.44           C
ATOM    686  CG  ASN A  93       7.375   1.481  63.420  1.00 39.44           C
ATOM    687  OD1 ASN A  93       6.359   0.793  63.343  1.00 39.44           O
ATOM    688  ND2 ASN A  93       7.618   2.519  62.575  1.00 39.44           N
ATOM    689  C   ASN A  93       8.716   0.804  66.913  1.00 39.44           C
ATOM    690  O   ASN A  93       9.784   1.459  67.039  1.00 39.44           O
ATOM    691  OXT ASN A  93       8.423  -0.206  67.608  1.00 39.44           O
TER     692      ASN A  93
ATOM    693  N   MET B  94      33.678   8.579  84.693  1.00 43.37           N
ATOM    694  CA  MET B  94      32.926   8.721  85.961  1.00 43.37           C
ATOM    695  CB  MET B  94      33.062  10.150  86.505  1.00 43.37           C
ATOM    696  CG  MET B  94      32.581  10.300  87.948  1.00 43.37           C
ATOM    697  SD  MET B  94      32.739  11.985  88.605  1.00 43.37           S
ATOM    698  CE  MET B  94      34.548  12.031  88.458  1.00 43.37           C
ATOM    699  C   MET B  94      31.476   8.410  85.763  1.00 43.37           C
ATOM    700  O   MET B  94      30.834   8.942  84.858  1.00 43.37           O
ATOM    701  N   ASN B  95      30.941   7.500  86.602  1.00 58.28           N
ATOM    702  CA  ASN B  95      29.570   7.084  86.514  1.00 58.28           C
ATOM    703  CB  ASN B  95      29.367   5.574  86.759  1.00 58.28           C
ATOM    704  CG  ASN B  95      29.837   5.213  88.161  1.00 58.28           C
ATOM    705  OD1 ASN B  95      30.207   6.076  88.955  1.00 58.28           O
ATOM    706  ND2 ASN B  95      29.837   3.890  88.473  1.00 58.28           N
ATOM    707  C   ASN B  95      28.742   7.868  87.486  1.00 58.28           C
ATOM    708  O   ASN B  95      29.241   8.730  88.207  1.00 58.28           O
ATOM    709  N   ARG B  96      27.425   7.579  87.515  1.00105.39           N
ATOM    710  CA  ARG B  96      26.519   8.306  88.357  1.00105.39           C
ATOM    711  CB  ARG B  96      25.054   7.850  88.228  0.00105.39           C
ATOM    712  CG  ARG B  96      24.077   8.777  88.962  0.00105.39           C
ATOM    713  CD  ARG B  96      22.597   8.443  88.744  0.00105.39           C
ATOM    714  NE  ARG B  96      22.227   7.341  89.677  1.00105.39           N
ATOM    715  CZ  ARG B  96      20.941   7.235  90.123  1.00105.39           C
ATOM    716  NH1 ARG B  96      19.998   8.131  89.711  1.00105.39           N
ATOM    717  NH2 ARG B  96      20.594   6.230  90.981  1.00105.39           N
ATOM    718  C   ARG B  96      26.911   8.151  89.799  1.00105.39           C
ATOM    719  O   ARG B  96      26.944   9.128  90.545  1.00105.39           O
ATOM    720  N   SER B  97      27.245   6.922  90.231  1.00 68.44           N
ATOM    721  CA  SER B  97      27.560   6.693  91.615  1.00 68.44           C
ATOM    722  CB  SER B  97      27.888   5.221  91.924  1.00 68.44           C
ATOM    723  OG  SER B  97      28.182   5.071  93.304  1.00 68.44           O
ATOM    724  C   SER B  97      28.761   7.500  92.002  1.00 68.44           C
ATOM    725  O   SER B  97      28.822   8.044  93.103  1.00 68.44           O
ATOM    726  N   GLU B  98      29.756   7.573  91.102  1.00 49.91           N
ATOM    727  CA  GLU B  98      30.988   8.270  91.353  1.00 49.91           C
ATOM    728  CB  GLU B  98      32.061   7.943  90.304  1.00 49.91           C
ATOM    729  CG  GLU B  98      32.543   6.498  90.440  1.00 49.91           C
ATOM    730  CD  GLU B  98      33.527   6.199  89.323  1.00 49.91           C
ATOM    731  OE1 GLU B  98      33.736   7.086  88.453  1.00 49.91           O
ATOM    732  OE2 GLU B  98      34.084   5.070  89.327  1.00 49.91           O
ATOM    733  C   GLU B  98      30.776   9.755  91.409  1.00 49.91           C
ATOM    734  O   GLU B  98      31.423  10.447  92.194  1.00 49.91           O
ATOM    735  N   LEU B  99      29.884  10.292  90.554  1.00 47.37           N
ATOM    736  CA  LEU B  99      29.606  11.702  90.509  1.00 47.37           C
ATOM    737  CB  LEU B  99      28.640  12.045  89.360  1.00 47.37           C
ATOM    738  CG  LEU B  99      28.287  13.537  89.237  1.00 47.37           C
ATOM    739  CD1 LEU B  99      29.531  14.382  88.923  1.00 47.37           C
ATOM    740  CD2 LEU B  99      27.156  13.748  88.216  1.00 47.37           C
ATOM    741  C   LEU B  99      28.965  12.119  91.805  1.00 47.37           C
ATOM    742  O   LEU B  99      29.271  13.174  92.363  1.00 47.37           O
ATOM    743  N   VAL B 100      28.045  11.283  92.320  1.00 38.73           N
ATOM    744  CA  VAL B 100      27.328  11.576  93.529  1.00 38.73           C
ATOM    745  CB  VAL B 100      26.308  10.531  93.856  1.00 38.73           C
ATOM    746  CG1 VAL B 100      25.737  10.836  95.250  1.00 38.73           C
ATOM    747  CG2 VAL B 100      25.248  10.524  92.738  1.00 38.73           C
ATOM    748  C   VAL B 100      28.287  11.671  94.674  1.00 38.73           C
ATOM    749  O   VAL B 100      28.139  12.533  95.540  1.00 38.73           O
ATOM    750  N   ALA B 101      29.294  10.780  94.717  1.00 25.37           N
ATOM    751  CA  ALA B 101      30.233  10.792  95.802  1.00 25.37           C
ATOM    752  CB  ALA B 101      31.290   9.683  95.680  1.00 25.37           C
ATOM    753  C   ALA B 101      30.963  12.100  95.798  1.00 25.37           C
ATOM    754  O   ALA B 101      31.158  12.713  96.845  1.00 25.37           O
ATOM    755  N   ALA B 102      31.375  12.564  94.603  1.00 31.46           N
ATOM    756  CA  ALA B 102      32.145  13.769  94.468  1.00 31.46           C
ATOM    757  CB  ALA B 102      32.585  14.031  93.018  1.00 31.46           C
ATOM    758  C   ALA B 102      31.344  14.957  94.915  1.00 31.46           C
ATOM    759  O   ALA B 102      31.879  15.865  95.549  1.00 31.46           O
ATOM    760  N   LEU B 103      30.045  14.991  94.557  1.00122.26           N
ATOM    761  CA  LEU B 103      29.128  16.064  94.860  1.00122.26           C
ATOM    762  CB  LEU B 103      27.802  15.950  94.075  1.00122.26           C
ATOM    763  CG  LEU B 103      26.675  16.916  94.521  1.00122.26           C
ATOM    764  CD1 LEU B 103      25.928  16.409  95.767  1.00122.26           C
ATOM    765  CD2 LEU B 103      27.201  18.342  94.720  1.00122.26           C
ATOM    766  C   LEU B 103      28.798  16.146  96.314  1.00122.26           C
ATOM    767  O   LEU B 103      28.562  17.232  96.840  1.00122.26           O
ATOM    768  N   ALA B 104      28.701  14.992  96.991  1.00 32.31           N
ATOM    769  CA  ALA B 104      28.347  15.009  98.378  1.00 32.31           C
ATOM    770  CB  ALA B 104      28.260  13.600  98.994  1.00 32.31           C
ATOM    771  C   ALA B 104      29.405  15.766  99.115  1.00 32.31           C
ATOM    772  O   ALA B 104      29.103  16.530 100.030  1.00 32.31           O
ATOM    773  N   ASP B 105      30.685  15.560  98.748  1.00114.80           N
ATOM    774  CA  ASP B 105      31.738  16.207  99.475  1.00114.80           C
ATOM    775  CB  ASP B 105      33.137  15.565  99.289  1.00114.80           C
ATOM    776  CG  ASP B 105      33.658  15.607  97.858  1.00114.80           C
ATOM    777  OD1 ASP B 105      33.606  16.689  97.217  1.00114.80           O
ATOM    778  OD2 ASP B 105      34.135  14.537  97.393  1.00114.80           O
ATOM    779  C   ASP B 105      31.798  17.700  99.273  1.00114.80           C
ATOM    780  O   ASP B 105      31.981  18.436 100.241  1.00114.80           O
ATOM    781  N   ARG B 106      31.636  18.203  98.031  1.00110.52           N
ATOM    782  CA  ARG B 106      31.776  19.620  97.806  1.00110.52           C
ATOM    783  CB  ARG B 106      31.669  20.023  96.326  1.00110.52           C
ATOM    784  CG  ARG B 106      32.844  19.580  95.455  1.00110.52           C
ATOM    785  CD  ARG B 106      32.918  20.362  94.142  1.00110.52           C
ATOM    786  NE  ARG B 106      33.163  21.786  94.513  1.00110.52           N
ATOM    787  CZ  ARG B 106      33.148  22.768  93.564  1.00110.52           C
ATOM    788  NH1 ARG B 106      32.932  22.453  92.254  1.00110.52           N
ATOM    789  NH2 ARG B 106      33.339  24.070  93.931  1.00110.52           N
ATOM    790  C   ARG B 106      30.693  20.372  98.525  1.00110.52           C
ATOM    791  O   ARG B 106      30.940  21.407  99.141  1.00110.52           O
ATOM    792  N   ALA B 107      29.454  19.865  98.416  1.00 62.47           N
ATOM    793  CA  ALA B 107      28.237  20.410  98.956  1.00 62.47           C
ATOM    794  CB  ALA B 107      26.982  19.699  98.422  1.00 62.47           C
ATOM    795  C   ALA B 107      28.197  20.328 100.453  1.00 62.47           C
ATOM    796  O   ALA B 107      27.544  21.148 101.098  1.00 62.47           O
ATOM    797  N   GLU B 108      28.890  19.336 101.046  1.00 99.65           N
ATOM    798  CA  GLU B 108      28.809  19.074 102.459  1.00 99.65           C
ATOM    799  CB  GLU B 108      29.022  20.307 103.365  1.00 99.65           C
ATOM    800  CG  GLU B 108      30.458  20.830 103.445  1.00 99.65           C
ATOM    801  CD  GLU B 108      30.607  22.051 102.548  1.00 99.65           C
ATOM    802  OE1 GLU B 108      29.655  22.368 101.786  1.00 99.65           O
ATOM    803  OE2 GLU B 108      31.684  22.697 102.628  1.00 99.65           O
ATOM    804  C   GLU B 108      27.464  18.514 102.831  1.00 99.65           C
ATOM    805  O   GLU B 108      26.841  18.969 103.790  1.00 99.65           O
ATOM    806  N   VAL B 109      26.986  17.502 102.071  1.00 73.53           N
ATOM    807  CA  VAL B 109      25.751  16.825 102.366  1.00 73.53           C
ATOM    808  CB  VAL B 109      24.698  16.956 101.299  1.00 73.53           C
ATOM    809  CG1 VAL B 109      24.334  18.442 101.144  1.00 73.53           C
ATOM    810  CG2 VAL B 109      25.200  16.282 100.010  1.00 73.53           C
ATOM    811  C   VAL B 109      26.064  15.362 102.465  1.00 73.53           C
ATOM    812  O   VAL B 109      27.235  14.978 102.489  1.00 73.53           O
ATOM    813  N   THR B 110      25.011  14.519 102.596  1.00127.90           N
ATOM    814  CA  THR B 110      25.161  13.087 102.642  1.00127.90           C
ATOM    815  CB  THR B 110      23.998  12.357 103.249  1.00127.90           C
ATOM    816  OG1 THR B 110      22.848  12.502 102.429  1.00127.90           O
ATOM    817  CG2 THR B 110      23.715  12.930 104.639  1.00127.90           C
ATOM    818  C   THR B 110      25.187  12.602 101.226  1.00127.90           C
ATOM    819  O   THR B 110      24.927  13.353 100.288  1.00127.90           O
ATOM    820  N   ARG B 111      25.541  11.314 101.046  1.00184.52           N
ATOM    821  CA  ARG B 111      25.538  10.688  99.757  1.00184.52           C
ATOM    822  CB  ARG B 111      26.210   9.298  99.761  1.00184.52           C
ATOM    823  CG  ARG B 111      25.617   8.290 100.750  1.00184.52           C
ATOM    824  CD  ARG B 111      24.275   7.688 100.329  0.00184.52           C
ATOM    825  NE  ARG B 111      24.532   6.705  99.236  1.00184.52           N
ATOM    826  CZ  ARG B 111      24.878   5.421  99.543  1.00184.52           C
ATOM    827  NH1 ARG B 111      25.004   5.050 100.850  1.00184.52           N
ATOM    828  NH2 ARG B 111      25.099   4.512  98.548  1.00184.52           N
ATOM    829  C   ARG B 111      24.119  10.561  99.296  1.00184.52           C
ATOM    830  O   ARG B 111      23.824  10.702  98.109  1.00184.52           O
ATOM    831  N   LYS B 112      23.198  10.296 100.240  1.00110.63           N
ATOM    832  CA  LYS B 112      21.814  10.094  99.926  1.00110.63           C
ATOM    833  CB  LYS B 112      20.967   9.723 101.153  1.00110.63           C
ATOM    834  CG  LYS B 112      19.474   9.641 100.833  1.00110.63           C
ATOM    835  CD  LYS B 112      19.106   8.544  99.832  1.00110.63           C
ATOM    836  CE  LYS B 112      17.624   8.541  99.449  1.00110.63           C
ATOM    837  NZ  LYS B 112      17.346   9.654  98.513  1.00110.63           N
ATOM    838  C   LYS B 112      21.226  11.340  99.340  1.00110.63           C
ATOM    839  O   LYS B 112      20.382  11.263  98.450  1.00110.63           O
ATOM    840  N   ASP B 113      21.613  12.519  99.862  1.00 44.18           N
ATOM    841  CA  ASP B 113      21.090  13.773  99.390  1.00 44.18           C
ATOM    842  CB  ASP B 113      21.503  14.956 100.287  1.00 44.18           C
ATOM    843  CG  ASP B 113      20.775  14.830 101.619  1.00 44.18           C
ATOM    844  OD1 ASP B 113      19.884  13.945 101.717  1.00 44.18           O
ATOM    845  OD2 ASP B 113      21.095  15.616 102.550  1.00 44.18           O
ATOM    846  C   ASP B 113      21.590  14.074  98.010  1.00 44.18           C
ATOM    847  O   ASP B 113      20.842  14.529  97.144  1.00 44.18           O
ATOM    848  N   ALA B 114      22.888  13.823  97.769  1.00 42.56           N
ATOM    849  CA  ALA B 114      23.461  14.144  96.498  1.00 42.56           C
ATOM    850  CB  ALA B 114      24.935  13.714  96.408  1.00 42.56           C
ATOM    851  C   ALA B 114      22.724  13.365  95.458  1.00 42.56           C
ATOM    852  O   ALA B 114      22.285  13.914  94.449  1.00 42.56           O
ATOM    853  N   ASP B 115      22.531  12.059  95.719  1.00 43.75           N
ATOM    854  CA  ASP B 115      21.926  11.173  94.767  1.00 43.75           C
ATOM    855  CB  ASP B 115      21.932   9.704  95.233  1.00 43.75           C
ATOM    856  CG  ASP B 115      21.603   8.819  94.037  1.00 43.75           C
ATOM    857  OD1 ASP B 115      21.180   9.374  92.988  1.00 43.75           O
ATOM    858  OD2 ASP B 115      21.774   7.576  94.157  1.00 43.75           O
ATOM    859  C   ASP B 115      20.505  11.571  94.508  1.00 43.75           C
ATOM    860  O   ASP B 115      20.078  11.630  93.357  1.00 43.75           O
ATOM    861  N   ALA B 116      19.737  11.875  95.572  1.00 33.53           N
ATOM    862  CA  ALA B 116      18.344  12.210  95.433  1.00 33.53           C
ATOM    863  CB  ALA B 116      17.657  12.461  96.786  1.00 33.53           C
ATOM    864  C   ALA B 116      18.217  13.471  94.634  1.00 33.53           C
ATOM    865  O   ALA B 116      17.314  13.616  93.811  1.00 33.53           O
ATOM    866  N   VAL B 117      19.104  14.443  94.896  1.00 44.57           N
ATOM    867  CA  VAL B 117      19.104  15.691  94.191  1.00 44.57           C
ATOM    868  CB  VAL B 117      20.107  16.639  94.781  1.00 44.57           C
ATOM    869  CG1 VAL B 117      20.240  17.877  93.890  1.00 44.57           C
ATOM    870  CG2 VAL B 117      19.659  16.971  96.214  1.00 44.57           C
ATOM    871  C   VAL B 117      19.460  15.455  92.751  1.00 44.57           C
ATOM    872  O   VAL B 117      18.799  15.964  91.847  1.00 44.57           O
ATOM    873  N   LEU B 118      20.510  14.652  92.501  1.00115.08           N
ATOM    874  CA  LEU B 118      20.986  14.415  91.166  1.00115.08           C
ATOM    875  CB  LEU B 118      22.210  13.471  91.186  1.00115.08           C
ATOM    876  CG  LEU B 118      22.941  13.204  89.849  1.00115.08           C
ATOM    877  CD1 LEU B 118      22.064  12.490  88.812  1.00115.08           C
ATOM    878  CD2 LEU B 118      23.612  14.472  89.309  1.00115.08           C
ATOM    879  C   LEU B 118      19.907  13.746  90.370  1.00115.08           C
ATOM    880  O   LEU B 118      19.580  14.183  89.268  1.00115.08           O
ATOM    881  N   ALA B 119      19.295  12.688  90.933  1.00 32.89           N
ATOM    882  CA  ALA B 119      18.316  11.926  90.209  1.00 32.89           C
ATOM    883  CB  ALA B 119      17.750  10.752  91.026  1.00 32.89           C
ATOM    884  C   ALA B 119      17.164  12.807  89.842  1.00 32.89           C
ATOM    885  O   ALA B 119      16.671  12.755  88.715  1.00 32.89           O
ATOM    886  N   ALA B 120      16.715  13.654  90.785  1.00 26.52           N
ATOM    887  CA  ALA B 120      15.576  14.493  90.547  1.00 26.52           C
ATOM    888  CB  ALA B 120      15.218  15.363  91.764  1.00 26.52           C
ATOM    889  C   ALA B 120      15.880  15.416  89.409  1.00 26.52           C
ATOM    890  O   ALA B 120      15.054  15.622  88.522  1.00 26.52           O
ATOM    891  N   PHE B 121      17.102  15.971  89.405  1.00113.17           N
ATOM    892  CA  PHE B 121      17.567  16.911  88.424  1.00113.17           C
ATOM    893  CB  PHE B 121      19.021  17.314  88.746  1.00113.17           C
ATOM    894  CG  PHE B 121      19.712  17.847  87.541  1.00113.17           C
ATOM    895  CD1 PHE B 121      19.577  19.153  87.144  1.00113.17           C
ATOM    896  CD2 PHE B 121      20.529  17.012  86.815  1.00113.17           C
ATOM    897  CE1 PHE B 121      20.239  19.614  86.029  1.00113.17           C
ATOM    898  CE2 PHE B 121      21.193  17.465  85.701  1.00113.17           C
ATOM    899  CZ  PHE B 121      21.046  18.772  85.303  1.00113.17           C
ATOM    900  C   PHE B 121      17.538  16.310  87.041  1.00113.17           C
ATOM    901  O   PHE B 121      17.096  16.960  86.093  1.00113.17           O
ATOM    902  N   ALA B 122      18.039  15.071  86.872  1.00 39.26           N
ATOM    903  CA  ALA B 122      18.077  14.453  85.571  1.00 39.26           C
ATOM    904  CB  ALA B 122      18.850  13.120  85.559  1.00 39.26           C
ATOM    905  C   ALA B 122      16.692  14.182  85.073  1.00 39.26           C
ATOM    906  O   ALA B 122      16.399  14.383  83.895  1.00 39.26           O
ATOM    907  N   GLU B 123      15.805  13.705  85.963  1.00 71.07           N
ATOM    908  CA  GLU B 123      14.468  13.369  85.577  1.00 71.07           C
ATOM    909  CB  GLU B 123      13.650  12.790  86.742  1.00 71.07           C
ATOM    910  CG  GLU B 123      14.150  11.434  87.241  1.00 71.07           C
ATOM    911  CD  GLU B 123      13.764  10.399  86.199  1.00 71.07           C
ATOM    912  OE1 GLU B 123      13.928  10.695  84.985  1.00 71.07           O
ATOM    913  OE2 GLU B 123      13.306   9.296  86.599  1.00 71.07           O
ATOM    914  C   GLU B 123      13.771  14.613  85.130  1.00 71.07           C
ATOM    915  O   GLU B 123      13.042  14.594  84.139  1.00 71.07           O
ATOM    916  N   THR B 124      13.978  15.730  85.856  1.00115.80           N
ATOM    917  CA  THR B 124      13.303  16.960  85.550  1.00115.80           C
ATOM    918  CB  THR B 124      13.521  18.042  86.585  1.00115.80           C
ATOM    919  OG1 THR B 124      12.581  19.088  86.397  1.00115.80           O
ATOM    920  CG2 THR B 124      14.951  18.603  86.506  1.00115.80           C
ATOM    921  C   THR B 124      13.732  17.468  84.206  1.00115.80           C
ATOM    922  O   THR B 124      12.903  17.904  83.411  1.00115.80           O
ATOM    923  N   VAL B 125      15.044  17.416  83.904  1.00102.25           N
ATOM    924  CA  VAL B 125      15.495  17.927  82.642  1.00102.25           C
ATOM    925  CB  VAL B 125      16.993  17.926  82.488  1.00102.25           C
ATOM    926  CG1 VAL B 125      17.591  18.845  83.565  1.00102.25           C
ATOM    927  CG2 VAL B 125      17.518  16.485  82.534  1.00102.25           C
ATOM    928  C   VAL B 125      14.896  17.124  81.526  1.00102.25           C
ATOM    929  O   VAL B 125      14.455  17.687  80.524  1.00102.25           O
ATOM    930  N   GLY B 126      14.852  15.784  81.675  1.00 35.62           N
ATOM    931  CA  GLY B 126      14.354  14.940  80.624  1.00 35.62           C
ATOM    932  C   GLY B 126      12.916  15.242  80.368  1.00 35.62           C
ATOM    933  O   GLY B 126      12.479  15.310  79.219  1.00 35.62           O
ATOM    934  N   GLU B 127      12.137  15.412  81.448  1.00121.46           N
ATOM    935  CA  GLU B 127      10.737  15.659  81.303  1.00121.46           C
ATOM    936  CB  GLU B 127       9.979  15.665  82.638  1.00121.46           C
ATOM    937  CG  GLU B 127       8.476  15.849  82.440  1.00121.46           C
ATOM    938  CD  GLU B 127       7.965  14.632  81.680  1.00121.46           C
ATOM    939  OE1 GLU B 127       7.940  13.527  82.282  1.00121.46           O
ATOM    940  OE2 GLU B 127       7.604  14.790  80.482  1.00121.46           O
ATOM    941  C   GLU B 127      10.533  16.987  80.658  1.00121.46           C
ATOM    942  O   GLU B 127       9.709  17.130  79.757  1.00121.46           O
ATOM    943  N   ILE B 128      11.300  17.999  81.092  1.00 94.42           N
ATOM    944  CA  ILE B 128      11.090  19.315  80.579  1.00 94.42           C
ATOM    945  CB  ILE B 128      11.878  20.333  81.336  1.00 94.42           C
ATOM    946  CG1 ILE B 128      11.280  21.727  81.123  1.00 94.42           C
ATOM    947  CG2 ILE B 128      13.351  20.180  80.939  1.00 94.42           C
ATOM    948  CD1 ILE B 128      11.693  22.730  82.191  1.00 94.42           C
ATOM    949  C   ILE B 128      11.406  19.334  79.108  1.00 94.42           C
ATOM    950  O   ILE B 128      10.675  19.932  78.321  1.00 94.42           O
ATOM    951  N   VAL B 129      12.507  18.679  78.687  1.00106.72           N
ATOM    952  CA  VAL B 129      12.838  18.647  77.286  1.00106.72           C
ATOM    953  CB  VAL B 129      14.193  18.056  76.988  1.00106.72           C
ATOM    954  CG1 VAL B 129      15.272  19.044  77.459  1.00106.72           C
ATOM    955  CG2 VAL B 129      14.306  16.683  77.668  1.00106.72           C
ATOM    956  C   VAL B 129      11.805  17.876  76.513  1.00106.72           C
ATOM    957  O   VAL B 129      11.394  18.297  75.433  1.00106.72           O
ATOM    958  N   ALA B 130      11.345  16.732  77.055  1.00 39.26           N
ATOM    959  CA  ALA B 130      10.393  15.885  76.386  1.00 39.26           C
ATOM    960  CB  ALA B 130      10.067  14.612  77.185  1.00 39.26           C
ATOM    961  C   ALA B 130       9.121  16.644  76.195  1.00 39.26           C
ATOM    962  O   ALA B 130       8.438  16.506  75.181  1.00 39.26           O
ATOM    963  N   LYS B 131       8.771  17.472  77.188  1.00148.12           N
ATOM    964  CA  LYS B 131       7.568  18.244  77.134  1.00148.12           C
ATOM    965  CB  LYS B 131       7.306  19.058  78.411  1.00148.12           C
ATOM    966  CG  LYS B 131       6.012  19.872  78.347  1.00148.12           C
ATOM    967  CD  LYS B 131       4.758  19.007  78.199  1.00148.12           C
ATOM    968  CE  LYS B 131       4.552  18.014  79.343  1.00148.12           C
ATOM    969  NZ  LYS B 131       3.307  17.245  79.120  1.00148.12           N
ATOM    970  C   LYS B 131       7.681  19.184  75.986  1.00148.12           C
ATOM    971  O   LYS B 131       6.677  19.604  75.415  1.00148.12           O
ATOM    972  N   GLY B 132       8.918  19.541  75.603  1.00 41.00           N
ATOM    973  CA  GLY B 132       9.047  20.472  74.530  1.00 41.00           C
ATOM    974  C   GLY B 132       9.551  21.741  75.102  1.00 41.00           C
ATOM    975  O   GLY B 132       9.589  22.755  74.407  1.00 41.00           O
ATOM    976  N   ASP B 133       9.911  21.722  76.403  1.00 72.83           N
ATOM    977  CA  ASP B 133      10.545  22.884  76.937  1.00 72.83           C
ATOM    978  CB  ASP B 133      11.048  22.733  78.375  1.00 72.83           C
ATOM    979  CG  ASP B 133      11.692  24.045  78.798  1.00 72.83           C
ATOM    980  OD1 ASP B 133      11.577  25.040  78.035  1.00 72.83           O
ATOM    981  OD2 ASP B 133      12.330  24.062  79.884  1.00 72.83           O
ATOM    982  C   ASP B 133      11.737  22.999  76.074  1.00 72.83           C
ATOM    983  O   ASP B 133      12.660  22.185  76.158  1.00 72.83           O
ATOM    984  N   GLU B 134      11.716  24.032  75.218  1.00 83.94           N
ATOM    985  CA  GLU B 134      12.723  24.188  74.232  1.00 83.94           C
ATOM    986  CB  GLU B 134      12.586  25.490  73.422  1.00 83.94           C
ATOM    987  CG  GLU B 134      11.338  25.554  72.538  1.00 83.94           C
ATOM    988  CD  GLU B 134      11.493  24.579  71.375  1.00 83.94           C
ATOM    989  OE1 GLU B 134      11.585  23.353  71.643  1.00 83.94           O
ATOM    990  OE2 GLU B 134      11.514  25.047  70.203  1.00 83.94           O
ATOM    991  C   GLU B 134      13.989  24.270  74.985  1.00 83.94           C
ATOM    992  O   GLU B 134      15.023  23.782  74.533  1.00 83.94           O
ATOM    993  N   LYS B 135      13.957  24.876  76.181  1.00178.79           N
ATOM    994  CA  LYS B 135      15.262  24.964  76.731  1.00178.79           C
ATOM    995  CB  LYS B 135      15.888  26.355  76.551  1.00178.79           C
ATOM    996  CG  LYS B 135      16.269  26.723  75.119  1.00178.79           C
ATOM    997  CD  LYS B 135      17.475  25.961  74.568  1.00178.79           C
ATOM    998  CE  LYS B 135      17.987  26.550  73.250  1.00178.79           C
ATOM    999  NZ  LYS B 135      19.322  26.002  72.918  1.00178.79           N
ATOM   1000  C   LYS B 135      15.295  24.733  78.195  1.00178.79           C
ATOM   1001  O   LYS B 135      14.469  25.236  78.956  1.00178.79           O
ATOM   1002  N   VAL B 136      16.290  23.927  78.601  1.00 72.32           N
ATOM   1003  CA  VAL B 136      16.687  23.837  79.965  1.00 72.32           C
ATOM   1004  CB  VAL B 136      16.997  22.441  80.409  1.00 72.32           C
ATOM   1005  CG1 VAL B 136      17.402  22.471  81.894  1.00 72.32           C
ATOM   1006  CG2 VAL B 136      15.804  21.540  80.057  1.00 72.32           C
ATOM   1007  C   VAL B 136      18.000  24.548  79.888  1.00 72.32           C
ATOM   1008  O   VAL B 136      18.917  24.057  79.228  1.00 72.32           O
ATOM   1009  N   THR B 137      18.128  25.729  80.522  1.00 40.45           N
ATOM   1010  CA  THR B 137      19.354  26.456  80.357  1.00 40.45           C
ATOM   1011  CB  THR B 137      19.138  27.846  79.836  1.00 40.45           C
ATOM   1012  OG1 THR B 137      18.459  27.798  78.590  1.00 40.45           O
ATOM   1013  CG2 THR B 137      20.502  28.531  79.662  1.00 40.45           C
ATOM   1014  C   THR B 137      20.013  26.578  81.686  1.00 40.45           C
ATOM   1015  O   THR B 137      19.422  27.073  82.645  1.00 40.45           O
ATOM   1016  N   ILE B 138      21.276  26.119  81.773  1.00 94.48           N
ATOM   1017  CA  ILE B 138      21.988  26.217  83.007  1.00 94.48           C
ATOM   1018  CB  ILE B 138      22.426  24.878  83.549  1.00 94.48           C
ATOM   1019  CG1 ILE B 138      23.041  25.029  84.949  1.00 94.48           C
ATOM   1020  CG2 ILE B 138      23.334  24.186  82.519  1.00 94.48           C
ATOM   1021  CD1 ILE B 138      23.204  23.698  85.683  1.00 94.48           C
ATOM   1022  C   ILE B 138      23.188  27.078  82.778  1.00 94.48           C
ATOM   1023  O   ILE B 138      24.089  26.764  82.002  1.00 94.48           O
ATOM   1024  N   PRO B 139      23.222  28.176  83.468  1.00 95.49           N
ATOM   1025  CA  PRO B 139      24.324  29.065  83.266  1.00 95.49           C
ATOM   1026  CD  PRO B 139      22.005  28.885  83.822  1.00 95.49           C
ATOM   1027  CB  PRO B 139      23.940  30.362  83.971  1.00 95.49           C
ATOM   1028  CG  PRO B 139      22.402  30.371  83.869  1.00 95.49           C
ATOM   1029  C   PRO B 139      25.588  28.428  83.730  1.00 95.49           C
ATOM   1030  O   PRO B 139      25.581  27.755  84.759  1.00 95.49           O
ATOM   1031  N   GLY B 140      26.682  28.612  82.970  1.00 35.49           N
ATOM   1032  CA  GLY B 140      27.951  28.076  83.356  1.00 35.49           C
ATOM   1033  C   GLY B 140      28.048  26.632  82.966  1.00 35.49           C
ATOM   1034  O   GLY B 140      29.008  25.962  83.342  1.00 35.49           O
ATOM   1035  N   PHE B 141      27.071  26.092  82.209  1.00171.85           N
ATOM   1036  CA  PHE B 141      27.207  24.704  81.857  1.00171.85           C
ATOM   1037  CB  PHE B 141      26.484  23.731  82.810  1.00171.85           C
ATOM   1038  CG  PHE B 141      26.894  22.348  82.412  1.00171.85           C
ATOM   1039  CD1 PHE B 141      28.206  21.940  82.495  1.00171.85           C
ATOM   1040  CD2 PHE B 141      25.960  21.438  81.988  1.00171.85           C
ATOM   1041  CE1 PHE B 141      28.566  20.665  82.123  1.00171.85           C
ATOM   1042  CE2 PHE B 141      26.308  20.162  81.614  1.00171.85           C
ATOM   1043  CZ  PHE B 141      27.621  19.770  81.679  1.00171.85           C
ATOM   1044  C   PHE B 141      26.738  24.483  80.444  1.00171.85           C
ATOM   1045  O   PHE B 141      27.551  24.202  79.563  1.00171.85           O
ATOM   1046  N   LEU B 142      25.414  24.534  80.180  1.00175.51           N
ATOM   1047  CA  LEU B 142      24.984  24.287  78.830  1.00175.51           C
ATOM   1048  CB  LEU B 142      25.272  22.832  78.399  1.00175.51           C
ATOM   1049  CG  LEU B 142      24.240  21.757  78.854  1.00175.51           C
ATOM   1050  CD1 LEU B 142      24.814  20.346  78.671  1.00175.51           C
ATOM   1051  CD2 LEU B 142      23.656  21.955  80.267  1.00175.51           C
ATOM   1052  C   LEU B 142      23.494  24.444  78.767  1.00175.51           C
ATOM   1053  O   LEU B 142      22.876  24.937  79.712  1.00175.51           O
ATOM   1054  N   THR B 143      22.883  24.011  77.639  1.00 51.23           N
ATOM   1055  CA  THR B 143      21.450  24.006  77.509  1.00 51.23           C
ATOM   1056  CB  THR B 143      20.924  25.102  76.634  1.00 51.23           C
ATOM   1057  OG1 THR B 143      21.308  26.367  77.154  1.00 51.23           O
ATOM   1058  CG2 THR B 143      19.391  24.986  76.590  1.00 51.23           C
ATOM   1059  C   THR B 143      21.018  22.701  76.884  1.00 51.23           C
ATOM   1060  O   THR B 143      21.779  22.087  76.134  1.00 51.23           O
ATOM   1061  N   PHE B 144      19.776  22.242  77.198  1.00 72.36           N
ATOM   1062  CA  PHE B 144      19.217  21.023  76.653  1.00 72.36           C
ATOM   1063  CB  PHE B 144      18.854  19.960  77.715  1.00 72.36           C
ATOM   1064  CG  PHE B 144      20.091  19.488  78.412  1.00 72.36           C
ATOM   1065  CD1 PHE B 144      20.588  20.172  79.500  1.00 72.36           C
ATOM   1066  CD2 PHE B 144      20.753  18.357  77.988  1.00 72.36           C
ATOM   1067  CE1 PHE B 144      21.721  19.738  80.148  1.00 72.36           C
ATOM   1068  CE2 PHE B 144      21.888  17.919  78.633  1.00 72.36           C
ATOM   1069  CZ  PHE B 144      22.377  18.613  79.715  1.00 72.36           C
ATOM   1070  C   PHE B 144      17.927  21.383  75.968  1.00 72.36           C
ATOM   1071  O   PHE B 144      17.114  22.135  76.505  1.00 72.36           O
ATOM   1072  N   GLU B 145      17.692  20.824  74.761  1.00120.86           N
ATOM   1073  CA  GLU B 145      16.537  21.195  73.989  1.00120.86           C
ATOM   1074  CB  GLU B 145      16.901  22.349  73.042  1.00120.86           C
ATOM   1075  CG  GLU B 145      15.820  22.825  72.081  1.00120.86           C
ATOM   1076  CD  GLU B 145      16.525  23.773  71.117  1.00120.86           C
ATOM   1077  OE1 GLU B 145      17.581  23.371  70.555  1.00120.86           O
ATOM   1078  OE2 GLU B 145      16.022  24.913  70.937  1.00120.86           O
ATOM   1079  C   GLU B 145      16.134  20.033  73.128  1.00120.86           C
ATOM   1080  O   GLU B 145      16.906  19.100  72.913  1.00120.86           O
ATOM   1081  N   ARG B 146      14.888  20.068  72.610  1.00149.88           N
ATOM   1082  CA  ARG B 146      14.412  19.039  71.733  1.00149.88           C
ATOM   1083  CB  ARG B 146      12.961  18.620  72.035  1.00149.88           C
ATOM   1084  CG  ARG B 146      12.465  17.445  71.191  1.00149.88           C
ATOM   1085  CD  ARG B 146      11.198  16.779  71.737  1.00149.88           C
ATOM   1086  NE  ARG B 146      10.025  17.614  71.357  1.00149.88           N
ATOM   1087  CZ  ARG B 146       8.785  17.046  71.339  1.00149.88           C
ATOM   1088  NH1 ARG B 146       8.634  15.728  71.665  1.00149.88           N
ATOM   1089  NH2 ARG B 146       7.694  17.792  70.998  1.00149.88           N
ATOM   1090  C   ARG B 146      14.493  19.580  70.341  1.00149.88           C
ATOM   1091  O   ARG B 146      14.124  20.727  70.100  1.00149.88           O
ATOM   1092  N   THR B 147      15.004  18.779  69.378  1.00113.09           N
ATOM   1093  CA  THR B 147      15.130  19.289  68.039  1.00113.09           C
ATOM   1094  CB  THR B 147      16.519  19.174  67.489  1.00113.09           C
ATOM   1095  OG1 THR B 147      16.902  17.809  67.419  1.00113.09           O
ATOM   1096  CG2 THR B 147      17.479  19.946  68.408  1.00113.09           C
ATOM   1097  C   THR B 147      14.234  18.509  67.130  1.00113.09           C
ATOM   1098  O   THR B 147      14.022  17.311  67.324  1.00113.09           O
ATOM   1099  N   HIS B 148      13.656  19.202  66.123  1.00 90.52           N
ATOM   1100  CA  HIS B 148      12.802  18.580  65.151  1.00 90.52           C
ATOM   1101  ND1 HIS B 148      11.445  21.586  65.810  1.00 90.52           N
ATOM   1102  CG  HIS B 148      11.025  20.434  65.179  1.00 90.52           C
ATOM   1103  CB  HIS B 148      11.926  19.566  64.356  1.00 90.52           C
ATOM   1104  NE2 HIS B 148       9.269  21.390  66.225  1.00 90.52           N
ATOM   1105  CD2 HIS B 148       9.695  20.329  65.444  1.00 90.52           C
ATOM   1106  CE1 HIS B 148      10.355  22.116  66.418  1.00 90.52           C
ATOM   1107  C   HIS B 148      13.697  17.977  64.127  1.00 90.52           C
ATOM   1108  O   HIS B 148      14.727  18.551  63.776  1.00 90.52           O
ATOM   1109  N   ARG B 149      13.335  16.787  63.619  1.00126.35           N
ATOM   1110  CA  ARG B 149      14.142  16.236  62.581  1.00126.35           C
ATOM   1111  CB  ARG B 149      14.974  15.027  63.030  1.00126.35           C
ATOM   1112  CG  ARG B 149      15.986  14.582  61.976  1.00126.35           C
ATOM   1113  CD  ARG B 149      17.082  15.617  61.716  1.00126.35           C
ATOM   1114  NE  ARG B 149      18.101  15.474  62.793  1.00126.35           N
ATOM   1115  CZ  ARG B 149      18.029  16.217  63.935  1.00126.35           C
ATOM   1116  NH1 ARG B 149      17.004  17.097  64.120  1.00126.35           N
ATOM   1117  NH2 ARG B 149      18.992  16.079  64.892  1.00126.35           N
ATOM   1118  C   ARG B 149      13.213  15.790  61.502  1.00126.35           C
ATOM   1119  O   ARG B 149      12.208  15.133  61.768  1.00126.35           O
ATOM   1120  N   ALA B 150      13.525  16.168  60.248  1.00 28.89           N
ATOM   1121  CA  ALA B 150      12.710  15.785  59.135  1.00 28.89           C
ATOM   1122  CB  ALA B 150      12.914  16.652  57.880  1.00 28.89           C
ATOM   1123  C   ALA B 150      13.075  14.381  58.787  1.00 28.89           C
ATOM   1124  O   ALA B 150      14.111  13.875  59.214  1.00 28.89           O
ATOM   1125  N   ALA B 151      12.211  13.701  58.010  1.00 27.10           N
ATOM   1126  CA  ALA B 151      12.514  12.350  57.647  1.00 27.10           C
ATOM   1127  CB  ALA B 151      11.437  11.694  56.768  1.00 27.10           C
ATOM   1128  C   ALA B 151      13.788  12.386  56.869  1.00 27.10           C
ATOM   1129  O   ALA B 151      14.072  13.358  56.170  1.00 27.10           O
ATOM   1130  N   ARG B 152      14.609  11.326  57.001  1.00 83.71           N
ATOM   1131  CA  ARG B 152      15.865  11.301  56.314  1.00 83.71           C
ATOM   1132  CB  ARG B 152      17.034  11.820  57.168  1.00 83.71           C
ATOM   1133  CG  ARG B 152      17.229  11.090  58.497  1.00 83.71           C
ATOM   1134  CD  ARG B 152      18.344  11.708  59.341  1.00 83.71           C
ATOM   1135  NE  ARG B 152      18.458  10.925  60.600  1.00 83.71           N
ATOM   1136  CZ  ARG B 152      19.687  10.722  61.158  1.00 83.71           C
ATOM   1137  NH1 ARG B 152      20.803  11.236  60.562  1.00 83.71           N
ATOM   1138  NH2 ARG B 152      19.799  10.003  62.312  1.00 83.71           N
ATOM   1139  C   ARG B 152      16.147   9.905  55.881  1.00 83.71           C
ATOM   1140  O   ARG B 152      15.357   8.991  56.123  1.00 83.71           O
ATOM   1141  N   THR B 153      17.298   9.713  55.210  1.00 41.37           N
ATOM   1142  CA  THR B 153      17.612   8.430  54.663  1.00 41.37           C
ATOM   1143  CB  THR B 153      18.234   8.502  53.301  1.00 41.37           C
ATOM   1144  OG1 THR B 153      17.361   9.164  52.396  1.00 41.37           O
ATOM   1145  CG2 THR B 153      18.521   7.070  52.818  1.00 41.37           C
ATOM   1146  C   THR B 153      18.580   7.721  55.551  1.00 41.37           C
ATOM   1147  O   THR B 153      19.435   8.323  56.201  1.00 41.37           O
ATOM   1148  N   ALA B 154      18.418   6.386  55.602  1.00 40.85           N
ATOM   1149  CA  ALA B 154      19.250   5.495  56.354  1.00 40.85           C
ATOM   1150  CB  ALA B 154      18.593   4.969  57.640  1.00 40.85           C
ATOM   1151  C   ALA B 154      19.458   4.322  55.458  1.00 40.85           C
ATOM   1152  O   ALA B 154      18.831   4.231  54.405  1.00 40.85           O
ATOM   1153  N   ARG B 155      20.369   3.404  55.831  1.00133.06           N
ATOM   1154  CA  ARG B 155      20.627   2.280  54.977  1.00133.06           C
ATOM   1155  CB  ARG B 155      22.095   2.131  54.552  1.00133.06           C
ATOM   1156  CG  ARG B 155      22.688   3.261  53.721  1.00133.06           C
ATOM   1157  CD  ARG B 155      24.159   2.996  53.397  1.00133.06           C
ATOM   1158  NE  ARG B 155      24.706   4.178  52.675  1.00133.06           N
ATOM   1159  CZ  ARG B 155      24.929   4.132  51.328  1.00133.06           C
ATOM   1160  NH1 ARG B 155      24.630   3.008  50.615  1.00133.06           N
ATOM   1161  NH2 ARG B 155      25.471   5.216  50.696  1.00133.06           N
ATOM   1162  C   ARG B 155      20.384   1.027  55.750  1.00133.06           C
ATOM   1163  O   ARG B 155      20.425   1.010  56.979  1.00133.06           O
ATOM   1164  N   ASN B 156      20.119  -0.071  55.018  1.00 82.31           N
ATOM   1165  CA  ASN B 156      20.001  -1.364  55.627  1.00 82.31           C
ATOM   1166  CB  ASN B 156      18.991  -2.286  54.906  1.00 82.31           C
ATOM   1167  CG  ASN B 156      18.702  -3.550  55.719  1.00 82.31           C
ATOM   1168  OD1 ASN B 156      17.568  -4.025  55.747  1.00 82.31           O
ATOM   1169  ND2 ASN B 156      19.739  -4.125  56.387  1.00 82.31           N
ATOM   1170  C   ASN B 156      21.358  -1.964  55.442  1.00 82.31           C
ATOM   1171  O   ASN B 156      21.827  -2.094  54.317  1.00 82.31           O
ATOM   1172  N   PRO B 157      22.032  -2.307  56.499  1.00160.92           N
ATOM   1173  CA  PRO B 157      23.351  -2.843  56.333  1.00160.92           C
ATOM   1174  CD  PRO B 157      21.886  -1.599  57.757  1.00160.92           C
ATOM   1175  CB  PRO B 157      23.966  -2.870  57.728  1.00160.92           C
ATOM   1176  CG  PRO B 157      23.261  -1.701  58.439  1.00160.92           C
ATOM   1177  C   PRO B 157      23.403  -4.146  55.610  1.00160.92           C
ATOM   1178  O   PRO B 157      24.344  -4.355  54.844  1.00160.92           O
ATOM   1179  N   GLN B 158      22.446  -5.057  55.863  1.00 82.68           N
ATOM   1180  CA  GLN B 158      22.523  -6.314  55.179  1.00 82.68           C
ATOM   1181  CB  GLN B 158      21.609  -7.397  55.780  1.00 82.68           C
ATOM   1182  CG  GLN B 158      21.974  -7.809  57.209  1.00 82.68           C
ATOM   1183  CD  GLN B 158      21.040  -7.073  58.156  1.00 82.68           C
ATOM   1184  OE1 GLN B 158      19.836  -7.001  57.918  1.00 82.68           O
ATOM   1185  NE2 GLN B 158      21.602  -6.512  59.260  1.00 82.68           N
ATOM   1186  C   GLN B 158      22.148  -6.160  53.735  1.00 82.68           C
ATOM   1187  O   GLN B 158      22.865  -6.620  52.846  1.00 82.68           O
ATOM   1188  N   THR B 159      20.996  -5.504  53.482  1.00112.03           N
ATOM   1189  CA  THR B 159      20.450  -5.338  52.161  1.00112.03           C
ATOM   1190  CB  THR B 159      19.082  -4.732  52.172  1.00112.03           C
ATOM   1191  OG1 THR B 159      18.186  -5.522  52.932  1.00112.03           O
ATOM   1192  CG2 THR B 159      18.593  -4.622  50.723  1.00112.03           C
ATOM   1193  C   THR B 159      21.274  -4.385  51.363  1.00112.03           C
ATOM   1194  O   THR B 159      21.612  -4.645  50.211  1.00112.03           O
ATOM   1195  N   GLY B 160      21.611  -3.240  51.979  1.00 21.19           N
ATOM   1196  CA  GLY B 160      22.332  -2.207  51.303  1.00 21.19           C
ATOM   1197  C   GLY B 160      21.325  -1.299  50.665  1.00 21.19           C
ATOM   1198  O   GLY B 160      21.690  -0.323  50.011  1.00 21.19           O
ATOM   1199  N   ASP B 161      20.018  -1.605  50.819  1.00 85.45           N
ATOM   1200  CA  ASP B 161      19.009  -0.764  50.236  1.00 85.45           C
ATOM   1201  CB  ASP B 161      17.635  -1.445  50.087  1.00 85.45           C
ATOM   1202  CG  ASP B 161      16.759  -0.583  49.182  0.00 85.45           C
ATOM   1203  OD1 ASP B 161      17.287  -0.081  48.152  1.00 85.45           O
ATOM   1204  OD2 ASP B 161      15.558  -0.403  49.513  1.00 85.45           O
ATOM   1205  C   ASP B 161      18.814   0.423  51.125  1.00 85.45           C
ATOM   1206  O   ASP B 161      18.996   0.353  52.340  1.00 85.45           O
ATOM   1207  N   PRO B 162      18.463   1.529  50.528  1.00 78.17           N
ATOM   1208  CA  PRO B 162      18.203   2.700  51.315  1.00 78.17           C
ATOM   1209  CD  PRO B 162      19.011   1.874  49.228  1.00 78.17           C
ATOM   1210  CB  PRO B 162      18.393   3.900  50.381  1.00 78.17           C
ATOM   1211  CG  PRO B 162      18.478   3.290  48.970  1.00 78.17           C
ATOM   1212  C   PRO B 162      16.855   2.611  51.950  1.00 78.17           C
ATOM   1213  O   PRO B 162      15.973   1.963  51.389  1.00 78.17           O
ATOM   1214  N   ILE B 163      16.682   3.241  53.128  1.00120.77           N
ATOM   1215  CA  ILE B 163      15.418   3.232  53.805  1.00120.77           C
ATOM   1216  CB  ILE B 163      15.380   2.351  55.019  1.00120.77           C
ATOM   1217  CG1 ILE B 163      13.930   2.192  55.511  1.00120.77           C
ATOM   1218  CG2 ILE B 163      16.338   2.939  56.069  1.00120.77           C
ATOM   1219  CD1 ILE B 163      13.031   1.439  54.531  1.00120.77           C
ATOM   1220  C   ILE B 163      15.146   4.629  54.253  1.00120.77           C
ATOM   1221  O   ILE B 163      16.063   5.438  54.387  1.00120.77           O
ATOM   1222  N   GLN B 164      13.859   4.963  54.467  1.00 51.36           N
ATOM   1223  CA  GLN B 164      13.556   6.292  54.903  1.00 51.36           C
ATOM   1224  CB  GLN B 164      12.388   6.940  54.134  1.00 51.36           C
ATOM   1225  CG  GLN B 164      12.224   8.439  54.400  1.00 51.36           C
ATOM   1226  CD  GLN B 164      11.288   8.993  53.333  1.00 51.36           C
ATOM   1227  OE1 GLN B 164      10.243   8.411  53.046  1.00 51.36           O
ATOM   1228  NE2 GLN B 164      11.682  10.137  52.711  1.00 51.36           N
ATOM   1229  C   GLN B 164      13.211   6.220  56.353  1.00 51.36           C
ATOM   1230  O   GLN B 164      12.482   5.336  56.798  1.00 51.36           O
ATOM   1231  N   ILE B 165      13.752   7.169  57.133  1.00 52.73           N
ATOM   1232  CA  ILE B 165      13.505   7.194  58.542  1.00 52.73           C
ATOM   1233  CB  ILE B 165      14.718   7.567  59.344  1.00 52.73           C
ATOM   1234  CG1 ILE B 165      15.836   6.542  59.107  1.00 52.73           C
ATOM   1235  CG2 ILE B 165      14.308   7.709  60.822  1.00 52.73           C
ATOM   1236  CD1 ILE B 165      17.202   7.006  59.611  1.00 52.73           C
ATOM   1237  C   ILE B 165      12.501   8.278  58.737  1.00 52.73           C
ATOM   1238  O   ILE B 165      12.588   9.345  58.134  1.00 52.73           O
ATOM   1239  N   PRO B 166      11.526   7.994  59.551  1.00 68.13           N
ATOM   1240  CA  PRO B 166      10.484   8.957  59.775  1.00 68.13           C
ATOM   1241  CD  PRO B 166      11.029   6.629  59.642  1.00 68.13           C
ATOM   1242  CB  PRO B 166       9.342   8.186  60.429  1.00 68.13           C
ATOM   1243  CG  PRO B 166       9.517   6.754  59.895  1.00 68.13           C
ATOM   1244  C   PRO B 166      10.953  10.127  60.580  1.00 68.13           C
ATOM   1245  O   PRO B 166      11.974  10.023  61.256  1.00 68.13           O
ATOM   1246  N   ALA B 167      10.223  11.256  60.511  1.00 33.08           N
ATOM   1247  CA  ALA B 167      10.603  12.434  61.234  1.00 33.08           C
ATOM   1248  CB  ALA B 167       9.742  13.664  60.897  1.00 33.08           C
ATOM   1249  C   ALA B 167      10.438  12.140  62.688  1.00 33.08           C
ATOM   1250  O   ALA B 167       9.637  11.290  63.070  1.00 33.08           O
ATOM   1251  N   GLY B 168      11.221  12.829  63.541  1.00 30.40           N
ATOM   1252  CA  GLY B 168      11.137  12.586  64.949  1.00 30.40           C
ATOM   1253  C   GLY B 168      11.773  13.735  65.660  1.00 30.40           C
ATOM   1254  O   GLY B 168      12.144  14.731  65.043  1.00 30.40           O
ATOM   1255  N   TYR B 169      11.905  13.617  66.996  1.00 60.31           N
ATOM   1256  CA  TYR B 169      12.492  14.652  67.800  1.00 60.31           C
ATOM   1257  CB  TYR B 169      11.576  15.164  68.927  1.00 60.31           C
ATOM   1258  CG  TYR B 169      10.337  15.765  68.358  1.00 60.31           C
ATOM   1259  CD1 TYR B 169       9.290  14.965  67.965  1.00 60.31           C
ATOM   1260  CD2 TYR B 169      10.217  17.131  68.231  1.00 60.31           C
ATOM   1261  CE1 TYR B 169       8.140  15.519  67.451  1.00 60.31           C
ATOM   1262  CE2 TYR B 169       9.070  17.689  67.718  1.00 60.31           C
ATOM   1263  CZ  TYR B 169       8.030  16.882  67.325  1.00 60.31           C
ATOM   1264  OH  TYR B 169       6.854  17.457  66.800  1.00 60.31           O
ATOM   1265  C   TYR B 169      13.650  14.027  68.510  1.00 60.31           C
ATOM   1266  O   TYR B 169      13.608  12.843  68.846  1.00 60.31           O
ATOM   1267  N   SER B 170      14.728  14.807  68.742  1.00 41.76           N
ATOM   1268  CA  SER B 170      15.872  14.288  69.436  1.00 41.76           C
ATOM   1269  CB  SER B 170      17.068  13.989  68.511  1.00 41.76           C
ATOM   1270  OG  SER B 170      17.529  15.183  67.894  1.00 41.76           O
ATOM   1271  C   SER B 170      16.322  15.313  70.434  1.00 41.76           C
ATOM   1272  O   SER B 170      16.106  16.509  70.250  1.00 41.76           O
ATOM   1273  N   VAL B 171      16.945  14.861  71.542  1.00106.87           N
ATOM   1274  CA  VAL B 171      17.443  15.782  72.527  1.00106.87           C
ATOM   1275  CB  VAL B 171      17.612  15.159  73.884  1.00106.87           C
ATOM   1276  CG1 VAL B 171      16.222  14.769  74.418  1.00106.87           C
ATOM   1277  CG2 VAL B 171      18.572  13.963  73.754  1.00106.87           C
ATOM   1278  C   VAL B 171      18.780  16.270  72.058  1.00106.87           C
ATOM   1279  O   VAL B 171      19.545  15.526  71.447  1.00106.87           O
ATOM   1280  N   LYS B 172      19.080  17.563  72.304  1.00106.46           N
ATOM   1281  CA  LYS B 172      20.350  18.111  71.913  1.00106.46           C
ATOM   1282  CB  LYS B 172      20.298  19.042  70.686  1.00106.46           C
ATOM   1283  CG  LYS B 172      20.442  18.316  69.344  1.00106.46           C
ATOM   1284  CD  LYS B 172      21.822  17.670  69.165  1.00106.46           C
ATOM   1285  CE  LYS B 172      22.053  17.042  67.788  1.00106.46           C
ATOM   1286  NZ  LYS B 172      23.454  16.570  67.674  1.00106.46           N
ATOM   1287  C   LYS B 172      20.904  18.898  73.050  1.00106.46           C
ATOM   1288  O   LYS B 172      20.171  19.495  73.837  1.00106.46           O
ATOM   1289  N   VAL B 173      22.245  18.888  73.157  1.00 46.58           N
ATOM   1290  CA  VAL B 173      22.948  19.592  74.186  1.00 46.58           C
ATOM   1291  CB  VAL B 173      23.826  18.692  74.995  1.00 46.58           C
ATOM   1292  CG1 VAL B 173      24.746  19.571  75.842  1.00 46.58           C
ATOM   1293  CG2 VAL B 173      22.936  17.751  75.820  1.00 46.58           C
ATOM   1294  C   VAL B 173      23.848  20.582  73.527  1.00 46.58           C
ATOM   1295  O   VAL B 173      24.495  20.278  72.527  1.00 46.58           O
ATOM   1296  N   SER B 174      23.888  21.812  74.073  1.00 44.91           N
ATOM   1297  CA  SER B 174      24.786  22.814  73.578  1.00 44.91           C
ATOM   1298  CB  SER B 174      24.062  24.082  73.096  1.00 44.91           C
ATOM   1299  OG  SER B 174      23.205  23.767  72.008  1.00 44.91           O
ATOM   1300  C   SER B 174      25.610  23.193  74.761  1.00 44.91           C
ATOM   1301  O   SER B 174      25.077  23.649  75.770  1.00 44.91           O
ATOM   1302  N   ALA B 175      26.938  22.997  74.670  1.00 31.29           N
ATOM   1303  CA  ALA B 175      27.793  23.297  75.778  1.00 31.29           C
ATOM   1304  CB  ALA B 175      29.200  22.696  75.634  1.00 31.29           C
ATOM   1305  C   ALA B 175      27.932  24.780  75.863  1.00 31.29           C
ATOM   1306  O   ALA B 175      27.928  25.472  74.846  1.00 31.29           O
ATOM   1307  N   GLY B 176      28.057  25.301  77.099  1.00 17.90           N
ATOM   1308  CA  GLY B 176      28.205  26.711  77.302  1.00 17.90           C
ATOM   1309  C   GLY B 176      29.619  27.056  76.964  1.00 17.90           C
ATOM   1310  O   GLY B 176      30.460  26.176  76.795  1.00 17.90           O
ATOM   1311  N   SER B 177      29.916  28.367  76.875  1.00 71.65           N
ATOM   1312  CA  SER B 177      31.221  28.827  76.497  1.00 71.65           C
ATOM   1313  CB  SER B 177      31.310  30.358  76.378  1.00 71.65           C
ATOM   1314  OG  SER B 177      30.522  30.810  75.287  1.00 71.65           O
ATOM   1315  C   SER B 177      32.218  28.407  77.526  1.00 71.65           C
ATOM   1316  O   SER B 177      33.357  28.079  77.198  1.00 71.65           O
ATOM   1317  N   LYS B 178      31.810  28.405  78.807  1.00 67.94           N
ATOM   1318  CA  LYS B 178      32.701  28.082  79.884  1.00 67.94           C
ATOM   1319  CB  LYS B 178      31.976  28.163  81.236  1.00 67.94           C
ATOM   1320  CG  LYS B 178      32.885  28.199  82.461  1.00 67.94           C
ATOM   1321  CD  LYS B 178      32.126  28.635  83.714  1.00 67.94           C
ATOM   1322  CE  LYS B 178      32.985  28.696  84.975  1.00 67.94           C
ATOM   1323  NZ  LYS B 178      32.178  29.216  86.100  1.00 67.94           N
ATOM   1324  C   LYS B 178      33.186  26.678  79.704  1.00 67.94           C
ATOM   1325  O   LYS B 178      34.386  26.413  79.769  1.00 67.94           O
ATOM   1326  N   LEU B 179      32.259  25.739  79.441  1.00 46.76           N
ATOM   1327  CA  LEU B 179      32.638  24.364  79.301  1.00 46.76           C
ATOM   1328  CB  LEU B 179      31.456  23.391  79.170  1.00 46.76           C
ATOM   1329  CG  LEU B 179      31.919  21.929  79.024  1.00 46.76           C
ATOM   1330  CD1 LEU B 179      32.747  21.488  80.243  1.00 46.76           C
ATOM   1331  CD2 LEU B 179      30.737  20.990  78.739  1.00 46.76           C
ATOM   1332  C   LEU B 179      33.504  24.203  78.092  1.00 46.76           C
ATOM   1333  O   LEU B 179      34.456  23.426  78.102  1.00 46.76           O
ATOM   1334  N   LYS B 180      33.184  24.926  77.002  1.00107.92           N
ATOM   1335  CA  LYS B 180      33.951  24.801  75.796  1.00107.92           C
ATOM   1336  CB  LYS B 180      33.361  25.605  74.625  1.00107.92           C
ATOM   1337  CG  LYS B 180      31.948  25.149  74.250  1.00107.92           C
ATOM   1338  CD  LYS B 180      31.853  23.674  73.860  1.00107.92           C
ATOM   1339  CE  LYS B 180      32.107  23.413  72.374  1.00107.92           C
ATOM   1340  NZ  LYS B 180      31.995  21.965  72.088  1.00107.92           N
ATOM   1341  C   LYS B 180      35.340  25.296  76.051  1.00107.92           C
ATOM   1342  O   LYS B 180      36.314  24.711  75.578  1.00107.92           O
ATOM   1343  N   GLU B 181      35.456  26.393  76.824  1.00 68.16           N
ATOM   1344  CA  GLU B 181      36.712  27.022  77.117  1.00 68.16           C
ATOM   1345  CB  GLU B 181      36.545  28.280  77.996  1.00 68.16           C
ATOM   1346  CG  GLU B 181      35.751  29.417  77.347  1.00 68.16           C
ATOM   1347  CD  GLU B 181      36.694  30.241  76.483  1.00 68.16           C
ATOM   1348  OE1 GLU B 181      37.901  29.888  76.412  1.00 68.16           O
ATOM   1349  OE2 GLU B 181      36.214  31.238  75.882  1.00 68.16           O
ATOM   1350  C   GLU B 181      37.567  26.076  77.901  1.00 68.16           C
ATOM   1351  O   GLU B 181      38.773  25.998  77.671  1.00 68.16           O
ATOM   1352  N   ALA B 182      36.972  25.351  78.869  1.00 34.08           N
ATOM   1353  CA  ALA B 182      37.735  24.465  79.707  1.00 34.08           C
ATOM   1354  CB  ALA B 182      36.892  23.813  80.818  1.00 34.08           C
ATOM   1355  C   ALA B 182      38.326  23.350  78.895  1.00 34.08           C
ATOM   1356  O   ALA B 182      39.496  23.011  79.058  1.00 34.08           O
ATOM   1357  N   ALA B 183      37.523  22.746  77.998  1.00 37.11           N
ATOM   1358  CA  ALA B 183      37.975  21.636  77.201  1.00 37.11           C
ATOM   1359  CB  ALA B 183      36.873  21.036  76.312  1.00 37.11           C
ATOM   1360  C   ALA B 183      39.062  22.112  76.302  1.00 37.11           C
ATOM   1361  O   ALA B 183      40.043  21.409  76.060  1.00 37.11           O
ATOM   1362  N   LYS B 184      38.884  23.331  75.768  1.00131.10           N
ATOM   1363  CA  LYS B 184      39.857  23.941  74.921  1.00131.10           C
ATOM   1364  CB  LYS B 184      39.239  24.943  73.926  1.00131.10           C
ATOM   1365  CG  LYS B 184      40.125  25.273  72.721  1.00131.10           C
ATOM   1366  CD  LYS B 184      39.386  26.052  71.625  1.00131.10           C
ATOM   1367  CE  LYS B 184      40.130  26.116  70.289  1.00131.10           C
ATOM   1368  NZ  LYS B 184      41.463  26.728  70.477  1.00131.10           N
ATOM   1369  C   LYS B 184      40.718  24.685  75.879  1.00131.10           C
ATOM   1370  O   LYS B 184      40.656  24.413  77.074  1.00131.10           O
ATOM   1371  N   GLY B 185      41.573  25.606  75.407  1.00 72.08           N
ATOM   1372  CA  GLY B 185      42.386  26.317  76.351  1.00 72.08           C
ATOM   1373  C   GLY B 185      43.596  26.808  75.622  1.00 72.08           C
ATOM   1374  O   GLY B 185      43.641  26.787  74.394  1.00 72.08           O
ATOM   1375  N   ASN B 186      44.614  27.271  76.374  1.00 69.91           N
ATOM   1376  CA  ASN B 186      45.811  27.781  75.774  1.00 69.91           C
ATOM   1377  CB  ASN B 186      46.819  28.328  76.804  1.00 69.91           C
ATOM   1378  CG  ASN B 186      47.239  27.208  77.749  1.00 69.91           C
ATOM   1379  OD1 ASN B 186      46.405  26.456  78.251  1.00 69.91           O
ATOM   1380  ND2 ASN B 186      48.569  27.098  78.010  1.00 69.91           N
ATOM   1381  C   ASN B 186      46.471  26.656  74.990  1.00 69.91           C
ATOM   1382  O   ASN B 186      46.759  25.585  75.588  1.00 69.91           O
ATOM   1383  OXT ASN B 186      46.698  26.859  73.767  1.00 69.91           O
TER    1384      ASN B 186
END
