# Supplementary material for: Comparison of histone-like HU protein DNA-binding properties and HU/IHF protein sequence alignment
Source: PLoS One. 2017 Nov 13;12(11):e0188037. doi: 10.1371/journal.pone.0188037 (PMC5683647; doi:10.1371/journal.pone.0188037)
Supplement: S3 File — (ZIP) [file pone.0188037.s003.zip › E3_9.pdb]

EXPDTA    THEORETICAL MODEL, MODELLER 9.17 2017/03/23 13:35:18
REMARK   6 MODELLER OBJECTIVE FUNCTION:      1014.9253
REMARK   6 MODELLER BEST TEMPLATE % SEQ ID:  40.860
REMARK   6 SEQUENCE: E3_9
REMARK   6 DOPE score: -16231.67383
REMARK   6 GA341 score: 0.94434
REMARK   6 TEMPLATE: 1p71 1:A - 91:B MODELS 1:A - 186:B AT 40.9%
ATOM      1  N   MET A   1      10.985  20.721  90.142  1.00155.08           N
ATOM      2  CA  MET A   1      12.062  20.461  91.106  1.00155.08           C
ATOM      3  CB  MET A   1      12.153  18.953  91.386  1.00155.08           C
ATOM      4  CG  MET A   1      13.232  18.576  92.401  1.00155.08           C
ATOM      5  SD  MET A   1      13.385  16.790  92.704  1.00155.08           S
ATOM      6  CE  MET A   1      11.733  16.603  93.434  1.00155.08           C
ATOM      7  C   MET A   1      13.253  20.858  90.359  1.00155.08           C
ATOM      8  O   MET A   1      14.180  20.062  90.288  1.00155.08           O
ATOM      9  N   ALA A   2      13.229  22.065  89.742  1.00216.08           N
ATOM     10  CA  ALA A   2      14.413  22.491  89.062  1.00216.08           C
ATOM     11  CB  ALA A   2      14.293  23.878  88.408  1.00216.08           C
ATOM     12  C   ALA A   2      15.337  22.601  90.200  1.00216.08           C
ATOM     13  O   ALA A   2      15.301  23.647  90.855  1.00216.08           O
ATOM     14  N   TYR A   3      16.202  21.542  90.302  1.00338.00           N
ATOM     15  CA  TYR A   3      16.964  20.998  91.354  1.00338.00           C
ATOM     16  CB  TYR A   3      18.471  20.867  91.109  1.00338.00           C
ATOM     17  CG  TYR A   3      19.181  20.203  92.240  1.00338.00           C
ATOM     18  CD1 TYR A   3      18.952  18.881  92.522  1.00338.00           C
ATOM     19  CD2 TYR A   3      20.159  20.873  92.942  1.00338.00           C
ATOM     20  CE1 TYR A   3      19.636  18.279  93.546  1.00338.00           C
ATOM     21  CE2 TYR A   3      20.847  20.268  93.967  1.00338.00           C
ATOM     22  CZ  TYR A   3      20.569  18.961  94.273  1.00338.00           C
ATOM     23  OH  TYR A   3      21.242  18.306  95.318  1.00338.00           O
ATOM     24  C   TYR A   3      16.705  21.972  92.332  1.00338.00           C
ATOM     25  O   TYR A   3      17.406  22.980  92.449  1.00338.00           O
ATOM     26  N   ASN A   4      15.507  21.786  92.899  1.00211.94           N
ATOM     27  CA  ASN A   4      15.481  22.601  94.002  1.00211.94           C
ATOM     28  CB  ASN A   4      14.190  22.549  94.828  1.00211.94           C
ATOM     29  CG  ASN A   4      14.287  23.618  95.910  1.00211.94           C
ATOM     30  OD1 ASN A   4      15.288  23.715  96.619  1.00211.94           O
ATOM     31  ND2 ASN A   4      13.220  24.451  96.039  1.00211.94           N
ATOM     32  C   ASN A   4      16.508  21.779  94.652  1.00211.94           C
ATOM     33  O   ASN A   4      16.343  20.560  94.702  1.00211.94           O
ATOM     34  N   LYS A   5      17.659  22.411  94.938  1.00155.19           N
ATOM     35  CA  LYS A   5      18.719  21.627  95.434  1.00155.19           C
ATOM     36  CB  LYS A   5      19.961  22.429  95.867  1.00155.19           C
ATOM     37  CG  LYS A   5      20.720  23.135  94.744  0.00155.19           C
ATOM     38  CD  LYS A   5      21.852  24.030  95.260  0.00155.19           C
ATOM     39  CE  LYS A   5      22.927  23.262  96.039  0.00155.19           C
ATOM     40  NZ  LYS A   5      24.009  24.177  96.472  0.00155.19           N
ATOM     41  C   LYS A   5      18.127  21.103  96.670  1.00155.19           C
ATOM     42  O   LYS A   5      18.221  19.920  96.980  1.00155.19           O
ATOM     43  N   SER A   6      17.398  22.006  97.338  1.00 45.32           N
ATOM     44  CA  SER A   6      16.747  21.683  98.559  1.00 45.32           C
ATOM     45  CB  SER A   6      16.008  22.884  99.168  1.00 45.32           C
ATOM     46  OG  SER A   6      16.941  23.892  99.526  1.00 45.32           O
ATOM     47  C   SER A   6      15.747  20.598  98.313  1.00 45.32           C
ATOM     48  O   SER A   6      15.673  19.641  99.079  1.00 45.32           O
ATOM     49  N   ASP A   7      14.956  20.700  97.227  1.00 41.01           N
ATOM     50  CA  ASP A   7      13.937  19.711  97.014  1.00 41.01           C
ATOM     51  CB  ASP A   7      13.009  20.024  95.827  1.00 41.01           C
ATOM     52  CG  ASP A   7      12.049  21.123  96.263  1.00 41.01           C
ATOM     53  OD1 ASP A   7      12.081  21.497  97.467  1.00 41.01           O
ATOM     54  OD2 ASP A   7      11.275  21.608  95.395  1.00 41.01           O
ATOM     55  C   ASP A   7      14.548  18.370  96.778  1.00 41.01           C
ATOM     56  O   ASP A   7      14.064  17.365  97.295  1.00 41.01           O
ATOM     57  N   LEU A   8      15.624  18.305  95.977  1.00 77.77           N
ATOM     58  CA  LEU A   8      16.180  17.019  95.683  1.00 77.77           C
ATOM     59  CB  LEU A   8      17.173  17.052  94.526  1.00 77.77           C
ATOM     60  CG  LEU A   8      17.410  15.660  93.930  1.00 77.77           C
ATOM     61  CD1 LEU A   8      16.074  15.129  93.397  1.00 77.77           C
ATOM     62  CD2 LEU A   8      18.487  15.663  92.838  1.00 77.77           C
ATOM     63  C   LEU A   8      16.824  16.464  96.920  1.00 77.77           C
ATOM     64  O   LEU A   8      16.784  15.260  97.163  1.00 77.77           O
ATOM     65  N   VAL A   9      17.447  17.331  97.741  1.00 40.73           N
ATOM     66  CA  VAL A   9      18.077  16.882  98.951  1.00 40.73           C
ATOM     67  CB  VAL A   9      18.710  18.005  99.722  1.00 40.73           C
ATOM     68  CG1 VAL A   9      19.219  17.452 101.062  1.00 40.73           C
ATOM     69  CG2 VAL A   9      19.809  18.643  98.852  1.00 40.73           C
ATOM     70  C   VAL A   9      17.023  16.266  99.825  1.00 40.73           C
ATOM     71  O   VAL A   9      17.243  15.228 100.449  1.00 40.73           O
ATOM     72  N   SER A  10      15.832  16.890  99.871  1.00 32.28           N
ATOM     73  CA  SER A  10      14.764  16.428 100.709  1.00 32.28           C
ATOM     74  CB  SER A  10      13.484  17.264 100.542  1.00 32.28           C
ATOM     75  OG  SER A  10      13.722  18.605 100.945  1.00 32.28           O
ATOM     76  C   SER A  10      14.425  15.020 100.336  1.00 32.28           C
ATOM     77  O   SER A  10      14.307  14.157 101.203  1.00 32.28           O
ATOM     78  N   LYS A  11      14.258  14.753  99.027  1.00 68.85           N
ATOM     79  CA  LYS A  11      13.887  13.443  98.575  1.00 68.85           C
ATOM     80  CB  LYS A  11      13.577  13.381  97.070  1.00 68.85           C
ATOM     81  CG  LYS A  11      12.966  12.044  96.649  1.00 68.85           C
ATOM     82  CD  LYS A  11      12.310  12.068  95.267  1.00 68.85           C
ATOM     83  CE  LYS A  11      11.653  10.739  94.886  1.00 68.85           C
ATOM     84  NZ  LYS A  11      10.953  10.870  93.588  1.00 68.85           N
ATOM     85  C   LYS A  11      14.991  12.468  98.852  1.00 68.85           C
ATOM     86  O   LYS A  11      14.731  11.330  99.241  1.00 68.85           O
ATOM     87  N   ILE A  12      16.255  12.884  98.635  1.00101.27           N
ATOM     88  CA  ILE A  12      17.376  12.003  98.815  1.00101.27           C
ATOM     89  CB  ILE A  12      18.664  12.552  98.258  1.00101.27           C
ATOM     90  CG1 ILE A  12      19.085  13.853  98.953  1.00101.27           C
ATOM     91  CG2 ILE A  12      18.486  12.698  96.738  1.00101.27           C
ATOM     92  CD1 ILE A  12      20.465  14.338  98.508  1.00101.27           C
ATOM     93  C   ILE A  12      17.548  11.644 100.260  1.00101.27           C
ATOM     94  O   ILE A  12      17.752  10.477 100.592  1.00101.27           O
ATOM     95  N   ALA A  13      17.422  12.626 101.171  1.00 37.36           N
ATOM     96  CA  ALA A  13      17.620  12.358 102.565  1.00 37.36           C
ATOM     97  CB  ALA A  13      17.357  13.590 103.449  1.00 37.36           C
ATOM     98  C   ALA A  13      16.642  11.299 102.960  1.00 37.36           C
ATOM     99  O   ALA A  13      16.963  10.411 103.747  1.00 37.36           O
ATOM    100  N   GLN A  14      15.407  11.376 102.436  1.00 81.73           N
ATOM    101  CA  GLN A  14      14.423  10.393 102.775  1.00 81.73           C
ATOM    102  CB  GLN A  14      13.018  10.771 102.282  1.00 81.73           C
ATOM    103  CG  GLN A  14      11.948   9.767 102.705  0.00 81.73           C
ATOM    104  CD  GLN A  14      10.596  10.313 102.270  0.00 81.73           C
ATOM    105  OE1 GLN A  14      10.381  11.523 102.243  0.00 81.73           O
ATOM    106  NE2 GLN A  14       9.654   9.396 101.920  1.00 81.73           N
ATOM    107  C   GLN A  14      14.781   9.050 102.196  1.00 81.73           C
ATOM    108  O   GLN A  14      14.673   8.032 102.878  1.00 81.73           O
ATOM    109  N   LYS A  15      15.212   9.005 100.916  1.00 51.55           N
ATOM    110  CA  LYS A  15      15.500   7.746 100.275  1.00 51.55           C
ATOM    111  CB  LYS A  15      15.784   7.878  98.769  1.00 51.55           C
ATOM    112  CG  LYS A  15      14.542   8.167  97.927  1.00 51.55           C
ATOM    113  CD  LYS A  15      14.861   8.527  96.475  0.00 51.55           C
ATOM    114  CE  LYS A  15      13.619   8.655  95.591  0.00 51.55           C
ATOM    115  NZ  LYS A  15      14.016   9.004  94.209  0.00 51.55           N
ATOM    116  C   LYS A  15      16.693   7.068 100.884  1.00 51.55           C
ATOM    117  O   LYS A  15      16.674   5.861 101.117  1.00 51.55           O
ATOM    118  N   SER A  16      17.784   7.825 101.102  1.00 56.97           N
ATOM    119  CA  SER A  16      19.026   7.319 101.625  1.00 56.97           C
ATOM    120  CB  SER A  16      20.223   8.214 101.260  1.00 56.97           C
ATOM    121  OG  SER A  16      20.085   9.489 101.872  1.00 56.97           O
ATOM    122  C   SER A  16      18.997   7.197 103.121  1.00 56.97           C
ATOM    123  O   SER A  16      19.870   6.550 103.698  1.00 56.97           O
ATOM    124  N   ASN A  17      17.999   7.809 103.788  1.00 88.86           N
ATOM    125  CA  ASN A  17      17.924   7.800 105.225  1.00 88.86           C
ATOM    126  CB  ASN A  17      17.885   6.380 105.819  1.00 88.86           C
ATOM    127  CG  ASN A  17      17.491   6.491 107.285  1.00 88.86           C
ATOM    128  OD1 ASN A  17      17.314   7.589 107.810  1.00 88.86           O
ATOM    129  ND2 ASN A  17      17.354   5.323 107.967  1.00 88.86           N
ATOM    130  C   ASN A  17      19.105   8.523 105.811  1.00 88.86           C
ATOM    131  O   ASN A  17      19.679   8.080 106.806  1.00 88.86           O
ATOM    132  N   LEU A  18      19.491   9.668 105.202  1.00135.81           N
ATOM    133  CA  LEU A  18      20.580  10.475 105.682  1.00135.81           C
ATOM    134  CB  LEU A  18      21.692  10.615 104.629  1.00135.81           C
ATOM    135  CG  LEU A  18      22.996  11.248 105.130  1.00135.81           C
ATOM    136  CD1 LEU A  18      23.627  10.386 106.236  1.00135.81           C
ATOM    137  CD2 LEU A  18      23.962  11.490 103.957  1.00135.81           C
ATOM    138  C   LEU A  18      20.025  11.841 105.976  1.00135.81           C
ATOM    139  O   LEU A  18      19.010  12.244 105.406  1.00135.81           O
ATOM    140  N   THR A  19      20.700  12.593 106.875  1.00 39.93           N
ATOM    141  CA  THR A  19      20.233  13.884 107.298  1.00 39.93           C
ATOM    142  CB  THR A  19      21.130  14.531 108.317  1.00 39.93           C
ATOM    143  OG1 THR A  19      21.243  13.702 109.465  1.00 39.93           O
ATOM    144  CG2 THR A  19      20.546  15.898 108.714  1.00 39.93           C
ATOM    145  C   THR A  19      20.157  14.779 106.104  1.00 39.93           C
ATOM    146  O   THR A  19      20.844  14.578 105.104  1.00 39.93           O
ATOM    147  N   LYS A  20      19.283  15.800 106.190  1.00158.63           N
ATOM    148  CA  LYS A  20      19.075  16.724 105.118  1.00158.63           C
ATOM    149  CB  LYS A  20      18.017  17.786 105.456  1.00158.63           C
ATOM    150  CG  LYS A  20      17.477  18.524 104.231  1.00158.63           C
ATOM    151  CD  LYS A  20      16.640  17.628 103.315  1.00158.63           C
ATOM    152  CE  LYS A  20      15.566  16.832 104.059  0.00158.63           C
ATOM    153  NZ  LYS A  20      14.552  17.750 104.623  0.00158.63           N
ATOM    154  C   LYS A  20      20.373  17.422 104.872  1.00158.63           C
ATOM    155  O   LYS A  20      20.728  17.711 103.730  1.00158.63           O
ATOM    156  N   ALA A  21      21.114  17.733 105.950  1.00 27.54           N
ATOM    157  CA  ALA A  21      22.375  18.394 105.790  1.00 27.54           C
ATOM    158  CB  ALA A  21      23.034  18.745 107.135  1.00 27.54           C
ATOM    159  C   ALA A  21      23.316  17.490 105.051  1.00 27.54           C
ATOM    160  O   ALA A  21      24.017  17.924 104.138  1.00 27.54           O
ATOM    161  N   GLN A  22      23.342  16.195 105.419  1.00 55.01           N
ATOM    162  CA  GLN A  22      24.273  15.260 104.851  1.00 55.01           C
ATOM    163  CB  GLN A  22      24.281  13.916 105.593  1.00 55.01           C
ATOM    164  CG  GLN A  22      24.731  14.061 107.048  1.00 55.01           C
ATOM    165  CD  GLN A  22      24.814  12.678 107.670  1.00 55.01           C
ATOM    166  OE1 GLN A  22      25.817  11.982 107.522  1.00 55.01           O
ATOM    167  NE2 GLN A  22      23.738  12.267 108.392  1.00 55.01           N
ATOM    168  C   GLN A  22      23.980  15.025 103.405  1.00 55.01           C
ATOM    169  O   GLN A  22      24.895  14.912 102.589  1.00 55.01           O
ATOM    170  N   ALA A  23      22.691  14.936 103.040  1.00 32.43           N
ATOM    171  CA  ALA A  23      22.371  14.736 101.659  1.00 32.43           C
ATOM    172  CB  ALA A  23      20.853  14.680 101.409  1.00 32.43           C
ATOM    173  C   ALA A  23      22.914  15.923 100.933  1.00 32.43           C
ATOM    174  O   ALA A  23      23.534  15.797  99.878  1.00 32.43           O
ATOM    175  N   GLU A  24      22.718  17.120 101.514  1.00 72.96           N
ATOM    176  CA  GLU A  24      23.176  18.315 100.872  1.00 72.96           C
ATOM    177  CB  GLU A  24      22.767  19.598 101.614  1.00 72.96           C
ATOM    178  CG  GLU A  24      23.188  20.876 100.883  1.00 72.96           C
ATOM    179  CD  GLU A  24      22.731  22.071 101.708  1.00 72.96           C
ATOM    180  OE1 GLU A  24      21.535  22.095 102.107  1.00 72.96           O
ATOM    181  OE2 GLU A  24      23.574  22.973 101.954  1.00 72.96           O
ATOM    182  C   GLU A  24      24.670  18.292 100.795  1.00 72.96           C
ATOM    183  O   GLU A  24      25.248  18.645  99.768  1.00 72.96           O
ATOM    184  N   ALA A  25      25.343  17.867 101.882  1.00 33.10           N
ATOM    185  CA  ALA A  25      26.778  17.889 101.902  1.00 33.10           C
ATOM    186  CB  ALA A  25      27.357  17.430 103.252  1.00 33.10           C
ATOM    187  C   ALA A  25      27.318  16.973 100.847  1.00 33.10           C
ATOM    188  O   ALA A  25      28.194  17.355 100.074  1.00 33.10           O
ATOM    189  N   ALA A  26      26.790  15.738 100.776  1.00 34.64           N
ATOM    190  CA  ALA A  26      27.267  14.764  99.834  1.00 34.64           C
ATOM    191  CB  ALA A  26      26.614  13.386 100.031  1.00 34.64           C
ATOM    192  C   ALA A  26      26.968  15.212  98.438  1.00 34.64           C
ATOM    193  O   ALA A  26      27.791  15.065  97.536  1.00 34.64           O
ATOM    194  N   VAL A  27      25.762  15.765  98.220  1.00 47.49           N
ATOM    195  CA  VAL A  27      25.370  16.169  96.901  1.00 47.49           C
ATOM    196  CB  VAL A  27      23.979  16.704  96.827  1.00 47.49           C
ATOM    197  CG1 VAL A  27      23.820  17.311  95.426  1.00 47.49           C
ATOM    198  CG2 VAL A  27      22.981  15.576  97.147  1.00 47.49           C
ATOM    199  C   VAL A  27      26.245  17.268  96.388  1.00 47.49           C
ATOM    200  O   VAL A  27      26.690  17.218  95.243  1.00 47.49           O
ATOM    201  N   ASN A  28      26.515  18.295  97.217  1.00 92.39           N
ATOM    202  CA  ASN A  28      27.262  19.417  96.726  1.00 92.39           C
ATOM    203  CB  ASN A  28      27.387  20.585  97.728  1.00 92.39           C
ATOM    204  CG  ASN A  28      28.210  20.165  98.936  1.00 92.39           C
ATOM    205  OD1 ASN A  28      29.430  20.028  98.859  1.00 92.39           O
ATOM    206  ND2 ASN A  28      27.526  19.984 100.096  1.00 92.39           N
ATOM    207  C   ASN A  28      28.628  18.958  96.341  1.00 92.39           C
ATOM    208  O   ASN A  28      29.172  19.382  95.324  1.00 92.39           O
ATOM    209  N   ALA A  29      29.216  18.060  97.145  1.00 34.06           N
ATOM    210  CA  ALA A  29      30.534  17.573  96.871  1.00 34.06           C
ATOM    211  CB  ALA A  29      31.049  16.605  97.951  1.00 34.06           C
ATOM    212  C   ALA A  29      30.533  16.834  95.569  1.00 34.06           C
ATOM    213  O   ALA A  29      31.496  16.928  94.810  1.00 34.06           O
ATOM    214  N   PHE A  30      29.471  16.053  95.273  1.00138.11           N
ATOM    215  CA  PHE A  30      29.526  15.292  94.058  1.00138.11           C
ATOM    216  CB  PHE A  30      28.494  14.148  93.900  1.00138.11           C
ATOM    217  CG  PHE A  30      27.091  14.592  93.665  1.00138.11           C
ATOM    218  CD1 PHE A  30      26.729  15.175  92.473  1.00138.11           C
ATOM    219  CD2 PHE A  30      26.119  14.361  94.611  1.00138.11           C
ATOM    220  CE1 PHE A  30      25.430  15.563  92.246  1.00138.11           C
ATOM    221  CE2 PHE A  30      24.819  14.743  94.386  1.00138.11           C
ATOM    222  CZ  PHE A  30      24.471  15.353  93.206  1.00138.11           C
ATOM    223  C   PHE A  30      29.478  16.189  92.856  1.00138.11           C
ATOM    224  O   PHE A  30      30.214  15.968  91.899  1.00138.11           O
ATOM    225  N   GLN A  31      28.623  17.232  92.870  1.00 57.73           N
ATOM    226  CA  GLN A  31      28.486  18.110  91.739  1.00 57.73           C
ATOM    227  CB  GLN A  31      27.417  19.188  91.977  1.00 57.73           C
ATOM    228  CG  GLN A  31      26.024  18.618  92.246  1.00 57.73           C
ATOM    229  CD  GLN A  31      25.102  19.784  92.565  1.00 57.73           C
ATOM    230  OE1 GLN A  31      25.508  20.944  92.510  1.00 57.73           O
ATOM    231  NE2 GLN A  31      23.825  19.472  92.915  1.00 57.73           N
ATOM    232  C   GLN A  31      29.777  18.833  91.523  1.00 57.73           C
ATOM    233  O   GLN A  31      30.212  19.023  90.386  1.00 57.73           O
ATOM    234  N   ASP A  32      30.415  19.270  92.625  1.00 28.65           N
ATOM    235  CA  ASP A  32      31.644  20.006  92.540  1.00 28.65           C
ATOM    236  CB  ASP A  32      32.154  20.485  93.911  1.00 28.65           C
ATOM    237  CG  ASP A  32      31.214  21.571  94.417  1.00 28.65           C
ATOM    238  OD1 ASP A  32      30.300  21.969  93.647  1.00 28.65           O
ATOM    239  OD2 ASP A  32      31.394  22.012  95.584  1.00 28.65           O
ATOM    240  C   ASP A  32      32.703  19.123  91.958  1.00 28.65           C
ATOM    241  O   ASP A  32      33.528  19.571  91.164  1.00 28.65           O
ATOM    242  N   VAL A  33      32.714  17.838  92.352  1.00 38.86           N
ATOM    243  CA  VAL A  33      33.708  16.914  91.884  1.00 38.86           C
ATOM    244  CB  VAL A  33      33.608  15.569  92.544  1.00 38.86           C
ATOM    245  CG1 VAL A  33      34.598  14.611  91.860  1.00 38.86           C
ATOM    246  CG2 VAL A  33      33.855  15.744  94.052  1.00 38.86           C
ATOM    247  C   VAL A  33      33.559  16.718  90.407  1.00 38.86           C
ATOM    248  O   VAL A  33      34.554  16.658  89.685  1.00 38.86           O
ATOM    249  N   PHE A  34      32.309  16.614  89.914  1.00119.29           N
ATOM    250  CA  PHE A  34      32.111  16.412  88.506  1.00119.29           C
ATOM    251  CB  PHE A  34      30.643  16.316  88.069  1.00119.29           C
ATOM    252  CG  PHE A  34      30.661  16.703  86.629  1.00119.29           C
ATOM    253  CD1 PHE A  34      31.297  15.926  85.690  1.00119.29           C
ATOM    254  CD2 PHE A  34      30.035  17.859  86.220  1.00119.29           C
ATOM    255  CE1 PHE A  34      31.315  16.300  84.369  1.00119.29           C
ATOM    256  CE2 PHE A  34      30.047  18.237  84.898  1.00119.29           C
ATOM    257  CZ  PHE A  34      30.691  17.457  83.969  1.00119.29           C
ATOM    258  C   PHE A  34      32.680  17.552  87.725  1.00119.29           C
ATOM    259  O   PHE A  34      33.391  17.341  86.742  1.00119.29           O
ATOM    260  N   VAL A  35      32.396  18.796  88.145  1.00106.08           N
ATOM    261  CA  VAL A  35      32.839  19.927  87.386  1.00106.08           C
ATOM    262  CB  VAL A  35      32.394  21.233  87.975  1.00106.08           C
ATOM    263  CG1 VAL A  35      30.869  21.160  88.132  1.00106.08           C
ATOM    264  CG2 VAL A  35      33.157  21.520  89.277  1.00106.08           C
ATOM    265  C   VAL A  35      34.337  19.911  87.337  1.00106.08           C
ATOM    266  O   VAL A  35      34.930  20.252  86.314  1.00106.08           O
ATOM    267  N   GLU A  36      34.982  19.524  88.455  1.00108.21           N
ATOM    268  CA  GLU A  36      36.415  19.507  88.558  1.00108.21           C
ATOM    269  CB  GLU A  36      36.886  19.155  89.978  1.00108.21           C
ATOM    270  CG  GLU A  36      38.335  19.550  90.257  1.00108.21           C
ATOM    271  CD  GLU A  36      38.348  21.059  90.459  0.00108.21           C
ATOM    272  OE1 GLU A  36      37.564  21.543  91.317  0.00108.21           O
ATOM    273  OE2 GLU A  36      39.137  21.746  89.757  0.00108.21           O
ATOM    274  C   GLU A  36      37.013  18.492  87.621  1.00108.21           C
ATOM    275  O   GLU A  36      37.974  18.790  86.913  1.00108.21           O
ATOM    276  N   ALA A  37      36.460  17.262  87.588  1.00 40.35           N
ATOM    277  CA  ALA A  37      36.992  16.204  86.766  1.00 40.35           C
ATOM    278  CB  ALA A  37      36.275  14.858  86.983  1.00 40.35           C
ATOM    279  C   ALA A  37      36.856  16.566  85.316  1.00 40.35           C
ATOM    280  O   ALA A  37      37.754  16.318  84.513  1.00 40.35           O
ATOM    281  N   MET A  38      35.706  17.152  84.944  1.00 96.81           N
ATOM    282  CA  MET A  38      35.416  17.532  83.591  1.00 96.81           C
ATOM    283  CB  MET A  38      34.018  18.148  83.495  1.00 96.81           C
ATOM    284  CG  MET A  38      33.765  18.914  82.205  1.00 96.81           C
ATOM    285  SD  MET A  38      32.339  20.025  82.334  1.00 96.81           S
ATOM    286  CE  MET A  38      33.069  21.061  83.635  1.00 96.81           C
ATOM    287  C   MET A  38      36.380  18.587  83.137  1.00 96.81           C
ATOM    288  O   MET A  38      36.906  18.525  82.026  1.00 96.81           O
ATOM    289  N   LYS A  39      36.650  19.577  84.007  1.00128.85           N
ATOM    290  CA  LYS A  39      37.488  20.698  83.676  1.00128.85           C
ATOM    291  CB  LYS A  39      37.572  21.729  84.823  1.00128.85           C
ATOM    292  CG  LYS A  39      38.400  22.989  84.524  1.00128.85           C
ATOM    293  CD  LYS A  39      39.910  22.760  84.401  1.00128.85           C
ATOM    294  CE  LYS A  39      40.704  24.034  84.104  1.00128.85           C
ATOM    295  NZ  LYS A  39      42.155  23.740  84.120  1.00128.85           N
ATOM    296  C   LYS A  39      38.870  20.207  83.378  1.00128.85           C
ATOM    297  O   LYS A  39      39.561  20.769  82.528  1.00128.85           O
ATOM    298  N   SER A  40      39.314  19.173  84.117  1.00 88.60           N
ATOM    299  CA  SER A  40      40.614  18.575  83.984  1.00 88.60           C
ATOM    300  CB  SER A  40      40.926  17.594  85.125  1.00 88.60           C
ATOM    301  OG  SER A  40      40.881  18.270  86.371  1.00 88.60           O
ATOM    302  C   SER A  40      40.683  17.789  82.711  1.00 88.60           C
ATOM    303  O   SER A  40      41.774  17.491  82.229  1.00 88.60           O
ATOM    304  N   GLY A  41      39.527  17.423  82.124  1.00 33.82           N
ATOM    305  CA  GLY A  41      39.576  16.664  80.906  1.00 33.82           C
ATOM    306  C   GLY A  41      39.260  15.226  81.171  1.00 33.82           C
ATOM    307  O   GLY A  41      39.407  14.387  80.284  1.00 33.82           O
ATOM    308  N   GLU A  42      38.847  14.894  82.408  1.00 47.58           N
ATOM    309  CA  GLU A  42      38.469  13.544  82.719  1.00 47.58           C
ATOM    310  CB  GLU A  42      38.587  13.203  84.212  1.00 47.58           C
ATOM    311  CG  GLU A  42      40.031  13.120  84.698  1.00 47.58           C
ATOM    312  CD  GLU A  42      40.021  13.059  86.218  1.00 47.58           C
ATOM    313  OE1 GLU A  42      38.912  13.158  86.808  1.00 47.58           O
ATOM    314  OE2 GLU A  42      41.123  12.918  86.811  1.00 47.58           O
ATOM    315  C   GLU A  42      37.035  13.354  82.336  1.00 47.58           C
ATOM    316  O   GLU A  42      36.284  14.318  82.193  1.00 47.58           O
ATOM    317  N   GLY A  43      36.624  12.083  82.144  1.00 32.00           N
ATOM    318  CA  GLY A  43      35.262  11.797  81.802  1.00 32.00           C
ATOM    319  C   GLY A  43      34.621  11.193  83.012  1.00 32.00           C
ATOM    320  O   GLY A  43      35.203  10.350  83.693  1.00 32.00           O
ATOM    321  N   LEU A  44      33.381  11.626  83.293  1.00124.14           N
ATOM    322  CA  LEU A  44      32.596  11.171  84.408  1.00124.14           C
ATOM    323  CB  LEU A  44      31.702  12.326  84.909  1.00124.14           C
ATOM    324  CG  LEU A  44      30.762  12.109  86.115  1.00124.14           C
ATOM    325  CD1 LEU A  44      29.950  13.392  86.336  1.00124.14           C
ATOM    326  CD2 LEU A  44      29.841  10.881  86.000  1.00124.14           C
ATOM    327  C   LEU A  44      31.695  10.116  83.864  1.00124.14           C
ATOM    328  O   LEU A  44      30.935  10.387  82.936  1.00124.14           O
ATOM    329  N   LYS A  45      31.737   8.885  84.424  1.00 68.14           N
ATOM    330  CA  LYS A  45      30.868   7.871  83.889  1.00 68.14           C
ATOM    331  CB  LYS A  45      31.600   6.674  83.248  1.00 68.14           C
ATOM    332  CG  LYS A  45      32.252   6.950  81.893  1.00 68.14           C
ATOM    333  CD  LYS A  45      33.087   5.767  81.395  1.00 68.14           C
ATOM    334  CE  LYS A  45      33.523   5.882  79.934  1.00 68.14           C
ATOM    335  NZ  LYS A  45      34.257   4.661  79.532  1.00 68.14           N
ATOM    336  C   LYS A  45      30.032   7.270  84.974  1.00 68.14           C
ATOM    337  O   LYS A  45      30.547   6.615  85.878  1.00 68.14           O
ATOM    338  N   LEU A  46      28.698   7.448  84.888  1.00 67.64           N
ATOM    339  CA  LEU A  46      27.807   6.869  85.856  1.00 67.64           C
ATOM    340  CB  LEU A  46      26.933   7.930  86.542  1.00 67.64           C
ATOM    341  CG  LEU A  46      27.759   8.927  87.374  1.00 67.64           C
ATOM    342  CD1 LEU A  46      26.868   9.981  88.052  1.00 67.64           C
ATOM    343  CD2 LEU A  46      28.640   8.188  88.390  1.00 67.64           C
ATOM    344  C   LEU A  46      26.906   5.927  85.112  1.00 67.64           C
ATOM    345  O   LEU A  46      26.035   6.347  84.352  1.00 67.64           O
ATOM    346  N   THR A  47      27.057   4.613  85.353  1.00111.82           N
ATOM    347  CA  THR A  47      26.324   3.644  84.587  1.00111.82           C
ATOM    348  CB  THR A  47      26.678   2.224  84.931  1.00111.82           C
ATOM    349  OG1 THR A  47      26.045   1.330  84.028  1.00111.82           O
ATOM    350  CG2 THR A  47      26.242   1.932  86.377  0.00111.82           C
ATOM    351  C   THR A  47      24.848   3.817  84.771  1.00111.82           C
ATOM    352  O   THR A  47      24.329   3.836  85.887  1.00111.82           O
ATOM    353  N   GLY A  48      24.139   3.975  83.637  1.00 44.89           N
ATOM    354  CA  GLY A  48      22.709   4.052  83.611  1.00 44.89           C
ATOM    355  C   GLY A  48      22.289   5.488  83.525  1.00 44.89           C
ATOM    356  O   GLY A  48      21.410   5.820  82.730  1.00 44.89           O
ATOM    357  N   LEU A  49      22.861   6.370  84.378  1.00129.58           N
ATOM    358  CA  LEU A  49      22.506   7.765  84.322  1.00129.58           C
ATOM    359  CB  LEU A  49      23.026   8.553  85.543  1.00129.58           C
ATOM    360  CG  LEU A  49      22.611  10.040  85.602  1.00129.58           C
ATOM    361  CD1 LEU A  49      23.315  10.898  84.537  1.00129.58           C
ATOM    362  CD2 LEU A  49      21.081  10.181  85.565  1.00129.58           C
ATOM    363  C   LEU A  49      23.105   8.350  83.083  1.00129.58           C
ATOM    364  O   LEU A  49      22.399   8.877  82.223  1.00129.58           O
ATOM    365  N   PHE A  50      24.452   8.264  83.008  1.00201.23           N
ATOM    366  CA  PHE A  50      25.268   8.527  81.862  1.00201.23           C
ATOM    367  CB  PHE A  50      24.615   9.016  80.614  1.00201.23           C
ATOM    368  CG  PHE A  50      25.414   8.372  79.526  1.00201.23           C
ATOM    369  CD1 PHE A  50      25.312   7.013  79.335  1.00201.23           C
ATOM    370  CD2 PHE A  50      26.246   9.074  78.692  1.00201.23           C
ATOM    371  CE1 PHE A  50      26.023   6.371  78.349  1.00201.23           C
ATOM    372  CE2 PHE A  50      26.964   8.446  77.701  1.00201.23           C
ATOM    373  CZ  PHE A  50      26.857   7.088  77.528  1.00201.23           C
ATOM    374  C   PHE A  50      26.497   9.310  82.203  1.00201.23           C
ATOM    375  O   PHE A  50      26.915   9.327  83.358  1.00201.23           O
ATOM    376  N   SER A  51      27.120   9.972  81.199  1.00 55.92           N
ATOM    377  CA  SER A  51      28.417  10.539  81.430  1.00 55.92           C
ATOM    378  CB  SER A  51      29.527   9.811  80.653  1.00 55.92           C
ATOM    379  OG  SER A  51      29.332   9.982  79.255  1.00 55.92           O
ATOM    380  C   SER A  51      28.509  11.980  81.044  1.00 55.92           C
ATOM    381  O   SER A  51      27.702  12.514  80.282  1.00 55.92           O
ATOM    382  N   ALA A  52      29.539  12.646  81.610  1.00 45.45           N
ATOM    383  CA  ALA A  52      29.799  14.017  81.306  1.00 45.45           C
ATOM    384  CB  ALA A  52      29.513  14.966  82.476  1.00 45.45           C
ATOM    385  C   ALA A  52      31.243  14.127  80.932  1.00 45.45           C
ATOM    386  O   ALA A  52      32.096  13.447  81.500  1.00 45.45           O
ATOM    387  N   GLU A  53      31.548  14.977  79.930  1.00 90.34           N
ATOM    388  CA  GLU A  53      32.910  15.126  79.507  1.00 90.34           C
ATOM    389  CB  GLU A  53      33.373  14.041  78.517  1.00 90.34           C
ATOM    390  CG  GLU A  53      32.563  13.982  77.221  1.00 90.34           C
ATOM    391  CD  GLU A  53      33.145  12.868  76.362  1.00 90.34           C
ATOM    392  OE1 GLU A  53      33.563  11.832  76.945  1.00 90.34           O
ATOM    393  OE2 GLU A  53      33.184  13.039  75.115  1.00 90.34           O
ATOM    394  C   GLU A  53      33.068  16.457  78.845  1.00 90.34           C
ATOM    395  O   GLU A  53      32.100  17.191  78.651  1.00 90.34           O
ATOM    396  N   ARG A  54      34.325  16.814  78.508  1.00110.67           N
ATOM    397  CA  ARG A  54      34.580  18.059  77.843  1.00110.67           C
ATOM    398  CB  ARG A  54      35.863  18.764  78.316  1.00110.67           C
ATOM    399  CG  ARG A  54      36.060  20.143  77.684  1.00110.67           C
ATOM    400  CD  ARG A  54      37.189  20.965  78.313  1.00110.67           C
ATOM    401  NE  ARG A  54      38.480  20.468  77.761  1.00110.67           N
ATOM    402  CZ  ARG A  54      39.184  19.533  78.458  1.00110.67           C
ATOM    403  NH1 ARG A  54      38.691  19.076  79.644  1.00110.67           N
ATOM    404  NH2 ARG A  54      40.375  19.067  77.977  1.00110.67           N
ATOM    405  C   ARG A  54      34.715  17.758  76.382  1.00110.67           C
ATOM    406  O   ARG A  54      35.302  16.745  76.000  1.00110.67           O
ATOM    407  N   VAL A  55      34.144  18.626  75.519  1.00 33.79           N
ATOM    408  CA  VAL A  55      34.215  18.389  74.104  1.00 33.79           C
ATOM    409  CB  VAL A  55      32.876  18.185  73.458  1.00 33.79           C
ATOM    410  CG1 VAL A  55      33.089  17.995  71.946  1.00 33.79           C
ATOM    411  CG2 VAL A  55      32.172  17.002  74.142  1.00 33.79           C
ATOM    412  C   VAL A  55      34.827  19.585  73.442  1.00 33.79           C
ATOM    413  O   VAL A  55      34.654  20.719  73.885  1.00 33.79           O
ATOM    414  N   LYS A  56      35.575  19.340  72.348  1.00 72.84           N
ATOM    415  CA  LYS A  56      36.226  20.391  71.615  1.00 72.84           C
ATOM    416  CB  LYS A  56      37.326  19.883  70.664  1.00 72.84           C
ATOM    417  CG  LYS A  56      38.489  19.178  71.365  1.00 72.84           C
ATOM    418  CD  LYS A  56      39.380  18.384  70.406  1.00 72.84           C
ATOM    419  CE  LYS A  56      38.702  17.136  69.833  1.00 72.84           C
ATOM    420  NZ  LYS A  56      39.626  16.428  68.918  1.00 72.84           N
ATOM    421  C   LYS A  56      35.204  21.064  70.750  1.00 72.84           C
ATOM    422  O   LYS A  56      34.272  20.424  70.265  1.00 72.84           O
ATOM    423  N   ARG A  57      35.351  22.390  70.542  1.00136.18           N
ATOM    424  CA  ARG A  57      34.424  23.104  69.707  1.00136.18           C
ATOM    425  CB  ARG A  57      33.506  24.063  70.486  1.00136.18           C
ATOM    426  CG  ARG A  57      32.508  23.357  71.408  1.00136.18           C
ATOM    427  CD  ARG A  57      31.073  23.341  70.874  1.00136.18           C
ATOM    428  NE  ARG A  57      31.010  22.375  69.740  1.00136.18           N
ATOM    429  CZ  ARG A  57      30.847  21.045  69.992  1.00136.18           C
ATOM    430  NH1 ARG A  57      30.820  20.594  71.281  1.00136.18           N
ATOM    431  NH2 ARG A  57      30.716  20.162  68.958  1.00136.18           N
ATOM    432  C   ARG A  57      35.206  23.937  68.739  1.00136.18           C
ATOM    433  O   ARG A  57      36.251  24.490  69.075  1.00136.18           O
ATOM    434  N   ALA A  58      34.698  24.035  67.494  1.00 30.36           N
ATOM    435  CA  ALA A  58      35.336  24.785  66.449  1.00 30.36           C
ATOM    436  CB  ALA A  58      34.886  24.378  65.036  1.00 30.36           C
ATOM    437  C   ALA A  58      35.015  26.238  66.619  1.00 30.36           C
ATOM    438  O   ALA A  58      34.086  26.606  67.336  1.00 30.36           O
ATOM    439  N   ALA A  59      35.804  27.106  65.953  1.00 32.72           N
ATOM    440  CA  ALA A  59      35.613  28.527  66.037  1.00 32.72           C
ATOM    441  CB  ALA A  59      36.719  29.342  65.345  1.00 32.72           C
ATOM    442  C   ALA A  59      34.313  28.878  65.384  1.00 32.72           C
ATOM    443  O   ALA A  59      33.843  28.178  64.490  1.00 32.72           O
ATOM    444  N   ARG A  60      33.681  29.977  65.852  1.00 75.91           N
ATOM    445  CA  ARG A  60      32.411  30.389  65.324  1.00 75.91           C
ATOM    446  CB  ARG A  60      31.248  29.667  66.018  1.00 75.91           C
ATOM    447  CG  ARG A  60      31.260  29.938  67.523  1.00 75.91           C
ATOM    448  CD  ARG A  60      30.311  29.078  68.355  1.00 75.91           C
ATOM    449  NE  ARG A  60      30.494  29.519  69.767  1.00 75.91           N
ATOM    450  CZ  ARG A  60      29.908  28.836  70.790  1.00 75.91           C
ATOM    451  NH1 ARG A  60      29.149  27.733  70.527  1.00 75.91           N
ATOM    452  NH2 ARG A  60      30.077  29.261  72.077  1.00 75.91           N
ATOM    453  C   ARG A  60      32.242  31.848  65.626  1.00 75.91           C
ATOM    454  O   ARG A  60      32.959  32.406  66.453  1.00 75.91           O
ATOM    455  N   THR A  61      31.286  32.516  64.945  1.00 97.99           N
ATOM    456  CA  THR A  61      31.035  33.900  65.229  1.00 97.99           C
ATOM    457  CB  THR A  61      30.356  34.641  64.114  1.00 97.99           C
ATOM    458  OG1 THR A  61      30.308  36.030  64.407  1.00 97.99           O
ATOM    459  CG2 THR A  61      28.931  34.085  63.945  1.00 97.99           C
ATOM    460  C   THR A  61      30.122  33.944  66.408  1.00 97.99           C
ATOM    461  O   THR A  61      29.372  33.004  66.667  1.00 97.99           O
ATOM    462  N   GLY A  62      30.163  35.051  67.168  1.00 46.68           N
ATOM    463  CA  GLY A  62      29.319  35.133  68.319  1.00 46.68           C
ATOM    464  C   GLY A  62      29.118  36.574  68.621  1.00 46.68           C
ATOM    465  O   GLY A  62      29.611  37.443  67.905  1.00 46.68           O
ATOM    466  N   ARG A  63      28.359  36.856  69.696  1.00 40.58           N
ATOM    467  CA  ARG A  63      28.101  38.212  70.070  1.00 40.58           C
ATOM    468  CB  ARG A  63      26.652  38.635  69.774  1.00 40.58           C
ATOM    469  CG  ARG A  63      26.324  40.081  70.148  1.00 40.58           C
ATOM    470  CD  ARG A  63      24.854  40.442  69.920  1.00 40.58           C
ATOM    471  NE  ARG A  63      24.579  40.296  68.463  1.00 40.58           N
ATOM    472  CZ  ARG A  63      24.644  41.381  67.638  1.00 40.58           C
ATOM    473  NH1 ARG A  63      24.922  42.615  68.149  1.00 40.58           N
ATOM    474  NH2 ARG A  63      24.422  41.231  66.299  1.00 40.58           N
ATOM    475  C   ARG A  63      28.311  38.304  71.548  1.00 40.58           C
ATOM    476  O   ARG A  63      28.048  37.356  72.286  1.00 40.58           O
ATOM    477  N   ASN A  64      28.809  39.462  72.020  1.00 56.41           N
ATOM    478  CA  ASN A  64      29.026  39.643  73.426  1.00 56.41           C
ATOM    479  CB  ASN A  64      30.245  40.541  73.711  1.00 56.41           C
ATOM    480  CG  ASN A  64      30.542  40.584  75.203  1.00 56.41           C
ATOM    481  OD1 ASN A  64      29.674  40.896  76.016  1.00 56.41           O
ATOM    482  ND2 ASN A  64      31.812  40.269  75.575  1.00 56.41           N
ATOM    483  C   ASN A  64      27.788  40.299  73.945  1.00 56.41           C
ATOM    484  O   ASN A  64      27.360  41.328  73.429  1.00 56.41           O
ATOM    485  N   PRO A  65      27.164  39.720  74.929  1.00163.64           N
ATOM    486  CA  PRO A  65      25.936  40.287  75.407  1.00163.64           C
ATOM    487  CD  PRO A  65      27.211  38.279  75.118  1.00163.64           C
ATOM    488  CB  PRO A  65      25.326  39.234  76.328  1.00163.64           C
ATOM    489  CG  PRO A  65      25.860  37.908  75.756  1.00163.64           C
ATOM    490  C   PRO A  65      26.073  41.641  76.024  1.00163.64           C
ATOM    491  O   PRO A  65      25.148  42.442  75.894  1.00163.64           O
ATOM    492  N   ARG A  66      27.177  41.904  76.744  1.00123.86           N
ATOM    493  CA  ARG A  66      27.312  43.185  77.372  1.00123.86           C
ATOM    494  CB  ARG A  66      28.518  43.221  78.318  1.00123.86           C
ATOM    495  CG  ARG A  66      28.386  42.242  79.484  1.00123.86           C
ATOM    496  CD  ARG A  66      29.706  41.997  80.210  1.00123.86           C
ATOM    497  NE  ARG A  66      30.599  41.273  79.261  1.00123.86           N
ATOM    498  CZ  ARG A  66      31.930  41.573  79.200  1.00123.86           C
ATOM    499  NH1 ARG A  66      32.449  42.551  80.000  1.00123.86           N
ATOM    500  NH2 ARG A  66      32.740  40.897  78.335  1.00123.86           N
ATOM    501  C   ARG A  66      27.516  44.263  76.352  1.00123.86           C
ATOM    502  O   ARG A  66      26.753  45.226  76.284  1.00123.86           O
ATOM    503  N   THR A  67      28.570  44.102  75.526  1.00109.32           N
ATOM    504  CA  THR A  67      28.961  45.068  74.536  1.00109.32           C
ATOM    505  CB  THR A  67      30.340  44.814  74.009  1.00109.32           C
ATOM    506  OG1 THR A  67      30.706  45.833  73.096  1.00109.32           O
ATOM    507  CG2 THR A  67      30.363  43.453  73.308  1.00109.32           C
ATOM    508  C   THR A  67      28.014  45.075  73.379  1.00109.32           C
ATOM    509  O   THR A  67      27.658  46.129  72.858  1.00109.32           O
ATOM    510  N   GLY A  68      27.586  43.881  72.939  1.00 18.01           N
ATOM    511  CA  GLY A  68      26.705  43.776  71.814  1.00 18.01           C
ATOM    512  C   GLY A  68      27.544  43.683  70.578  1.00 18.01           C
ATOM    513  O   GLY A  68      27.023  43.582  69.469  1.00 18.01           O
ATOM    514  N   GLU A  69      28.881  43.712  70.736  1.00 62.50           N
ATOM    515  CA  GLU A  69      29.735  43.654  69.587  1.00 62.50           C
ATOM    516  CB  GLU A  69      31.185  44.092  69.859  1.00 62.50           C
ATOM    517  CG  GLU A  69      31.935  43.167  70.820  1.00 62.50           C
ATOM    518  CD  GLU A  69      33.347  43.713  70.992  1.00 62.50           C
ATOM    519  OE1 GLU A  69      33.669  44.742  70.340  1.00 62.50           O
ATOM    520  OE2 GLU A  69      34.123  43.104  71.776  1.00 62.50           O
ATOM    521  C   GLU A  69      29.802  42.244  69.094  1.00 62.50           C
ATOM    522  O   GLU A  69      29.727  41.294  69.871  1.00 62.50           O
ATOM    523  N   GLN A  70      29.935  42.081  67.763  1.00 78.63           N
ATOM    524  CA  GLN A  70      30.062  40.769  67.198  1.00 78.63           C
ATOM    525  CB  GLN A  70      29.718  40.712  65.698  1.00 78.63           C
ATOM    526  CG  GLN A  70      28.255  41.051  65.404  1.00 78.63           C
ATOM    527  CD  GLN A  70      28.031  40.964  63.901  1.00 78.63           C
ATOM    528  OE1 GLN A  70      28.921  40.570  63.149  1.00 78.63           O
ATOM    529  NE2 GLN A  70      26.806  41.344  63.448  1.00 78.63           N
ATOM    530  C   GLN A  70      31.492  40.373  67.374  1.00 78.63           C
ATOM    531  O   GLN A  70      32.384  41.221  67.335  1.00 78.63           O
ATOM    532  N   ILE A  71      31.749  39.072  67.616  1.00 46.15           N
ATOM    533  CA  ILE A  71      33.103  38.646  67.822  1.00 46.15           C
ATOM    534  CB  ILE A  71      33.454  38.535  69.283  1.00 46.15           C
ATOM    535  CG1 ILE A  71      33.294  39.903  69.968  1.00 46.15           C
ATOM    536  CG2 ILE A  71      34.874  37.964  69.419  1.00 46.15           C
ATOM    537  CD1 ILE A  71      33.353  39.832  71.493  1.00 46.15           C
ATOM    538  C   ILE A  71      33.296  37.299  67.186  1.00 46.15           C
ATOM    539  O   ILE A  71      32.346  36.539  67.004  1.00 46.15           O
ATOM    540  N   ASP A  72      34.551  36.989  66.795  1.00 86.35           N
ATOM    541  CA  ASP A  72      34.891  35.706  66.250  1.00 86.35           C
ATOM    542  CB  ASP A  72      35.984  35.767  65.168  1.00 86.35           C
ATOM    543  CG  ASP A  72      36.264  34.360  64.650  1.00 86.35           C
ATOM    544  OD1 ASP A  72      35.573  33.403  65.091  1.00 86.35           O
ATOM    545  OD2 ASP A  72      37.183  34.228  63.799  1.00 86.35           O
ATOM    546  C   ASP A  72      35.441  34.923  67.392  1.00 86.35           C
ATOM    547  O   ASP A  72      36.346  35.369  68.095  1.00 86.35           O
ATOM    548  N   ILE A  73      34.907  33.714  67.607  1.00 60.43           N
ATOM    549  CA  ILE A  73      35.346  32.957  68.733  1.00 60.43           C
ATOM    550  CB  ILE A  73      34.217  32.298  69.481  1.00 60.43           C
ATOM    551  CG1 ILE A  73      33.256  33.354  70.050  1.00 60.43           C
ATOM    552  CG2 ILE A  73      34.810  31.380  70.562  1.00 60.43           C
ATOM    553  CD1 ILE A  73      31.940  32.768  70.559  1.00 60.43           C
ATOM    554  C   ILE A  73      36.232  31.872  68.232  1.00 60.43           C
ATOM    555  O   ILE A  73      35.925  31.164  67.274  1.00 60.43           O
ATOM    556  N   PRO A  74      37.361  31.780  68.871  1.00 72.75           N
ATOM    557  CA  PRO A  74      38.320  30.757  68.571  1.00 72.75           C
ATOM    558  CD  PRO A  74      37.966  32.929  69.518  1.00 72.75           C
ATOM    559  CB  PRO A  74      39.651  31.239  69.153  1.00 72.75           C
ATOM    560  CG  PRO A  74      39.267  32.375  70.117  1.00 72.75           C
ATOM    561  C   PRO A  74      37.822  29.485  69.173  1.00 72.75           C
ATOM    562  O   PRO A  74      36.893  29.530  69.977  1.00 72.75           O
ATOM    563  N   ALA A  75      38.419  28.339  68.806  1.00 36.64           N
ATOM    564  CA  ALA A  75      37.944  27.083  69.308  1.00 36.64           C
ATOM    565  CB  ALA A  75      38.728  25.871  68.776  1.00 36.64           C
ATOM    566  C   ALA A  75      38.044  27.082  70.805  1.00 36.64           C
ATOM    567  O   ALA A  75      38.905  27.741  71.385  1.00 36.64           O
ATOM    568  N   SER A  76      37.123  26.345  71.466  1.00 82.20           N
ATOM    569  CA  SER A  76      37.079  26.277  72.901  1.00 82.20           C
ATOM    570  CB  SER A  76      36.142  27.339  73.512  1.00 82.20           C
ATOM    571  OG  SER A  76      36.176  27.299  74.932  1.00 82.20           O
ATOM    572  C   SER A  76      36.550  24.920  73.258  1.00 82.20           C
ATOM    573  O   SER A  76      36.366  24.072  72.386  1.00 82.20           O
ATOM    574  N   TYR A  77      36.323  24.675  74.566  1.00 44.90           N
ATOM    575  CA  TYR A  77      35.825  23.410  75.025  1.00 44.90           C
ATOM    576  CB  TYR A  77      36.810  22.662  75.936  1.00 44.90           C
ATOM    577  CG  TYR A  77      37.976  22.240  75.109  1.00 44.90           C
ATOM    578  CD1 TYR A  77      38.973  23.134  74.791  1.00 44.90           C
ATOM    579  CD2 TYR A  77      38.074  20.944  74.658  1.00 44.90           C
ATOM    580  CE1 TYR A  77      40.048  22.741  74.029  1.00 44.90           C
ATOM    581  CE2 TYR A  77      39.147  20.546  73.895  1.00 44.90           C
ATOM    582  CZ  TYR A  77      40.136  21.446  73.579  1.00 44.90           C
ATOM    583  OH  TYR A  77      41.238  21.040  72.797  1.00 44.90           O
ATOM    584  C   TYR A  77      34.581  23.658  75.822  1.00 44.90           C
ATOM    585  O   TYR A  77      34.411  24.722  76.416  1.00 44.90           O
ATOM    586  N   GLY A  78      33.659  22.672  75.831  1.00 29.85           N
ATOM    587  CA  GLY A  78      32.439  22.827  76.571  1.00 29.85           C
ATOM    588  C   GLY A  78      32.091  21.510  77.198  1.00 29.85           C
ATOM    589  O   GLY A  78      32.510  20.450  76.737  1.00 29.85           O
ATOM    590  N   VAL A  79      31.293  21.563  78.282  1.00113.83           N
ATOM    591  CA  VAL A  79      30.845  20.396  78.995  1.00113.83           C
ATOM    592  CB  VAL A  79      30.170  20.734  80.289  1.00113.83           C
ATOM    593  CG1 VAL A  79      29.025  21.716  79.990  1.00113.83           C
ATOM    594  CG2 VAL A  79      29.675  19.426  80.933  1.00113.83           C
ATOM    595  C   VAL A  79      29.800  19.704  78.172  1.00113.83           C
ATOM    596  O   VAL A  79      28.984  20.357  77.522  1.00113.83           O
ATOM    597  N   ARG A  80      29.797  18.352  78.182  1.00 99.83           N
ATOM    598  CA  ARG A  80      28.813  17.632  77.419  1.00 99.83           C
ATOM    599  CB  ARG A  80      29.401  17.053  76.124  1.00 99.83           C
ATOM    600  CG  ARG A  80      28.388  16.373  75.207  1.00 99.83           C
ATOM    601  CD  ARG A  80      29.026  15.895  73.903  1.00 99.83           C
ATOM    602  NE  ARG A  80      27.967  15.245  73.085  1.00 99.83           N
ATOM    603  CZ  ARG A  80      28.250  14.074  72.447  1.00 99.83           C
ATOM    604  NH1 ARG A  80      29.481  13.502  72.596  1.00 99.83           N
ATOM    605  NH2 ARG A  80      27.305  13.471  71.667  1.00 99.83           N
ATOM    606  C   ARG A  80      28.277  16.499  78.244  1.00 99.83           C
ATOM    607  O   ARG A  80      28.984  15.902  79.056  1.00 99.83           O
ATOM    608  N   ILE A  81      26.982  16.181  78.054  1.00138.48           N
ATOM    609  CA  ILE A  81      26.362  15.141  78.813  1.00138.48           C
ATOM    610  CB  ILE A  81      25.292  15.646  79.735  1.00138.48           C
ATOM    611  CG1 ILE A  81      24.823  14.529  80.678  1.00138.48           C
ATOM    612  CG2 ILE A  81      24.175  16.255  78.874  1.00138.48           C
ATOM    613  CD1 ILE A  81      25.885  14.105  81.690  1.00138.48           C
ATOM    614  C   ILE A  81      25.727  14.211  77.849  1.00138.48           C
ATOM    615  O   ILE A  81      25.093  14.616  76.878  1.00138.48           O
ATOM    616  N   SER A  82      25.919  12.911  78.073  1.00119.53           N
ATOM    617  CA  SER A  82      25.213  11.995  77.251  1.00119.53           C
ATOM    618  CB  SER A  82      26.141  11.022  76.511  1.00119.53           C
ATOM    619  OG  SER A  82      25.378  10.163  75.685  1.00119.53           O
ATOM    620  C   SER A  82      24.351  11.319  78.255  1.00119.53           C
ATOM    621  O   SER A  82      24.651  11.410  79.441  1.00119.53           O
ATOM    622  N   ALA A  83      23.230  10.703  77.836  1.00 54.91           N
ATOM    623  CA  ALA A  83      22.345  10.083  78.786  1.00 54.91           C
ATOM    624  CB  ALA A  83      20.864  10.437  78.571  1.00 54.91           C
ATOM    625  C   ALA A  83      22.474   8.602  78.628  1.00 54.91           C
ATOM    626  O   ALA A  83      22.769   8.109  77.542  1.00 54.91           O
ATOM    627  N   GLY A  84      22.265   7.859  79.734  1.00 35.40           N
ATOM    628  CA  GLY A  84      22.456   6.441  79.753  1.00 35.40           C
ATOM    629  C   GLY A  84      21.196   5.826  79.275  1.00 35.40           C
ATOM    630  O   GLY A  84      20.182   6.504  79.140  1.00 35.40           O
ATOM    631  N   SER A  85      21.232   4.504  79.040  1.00 71.18           N
ATOM    632  CA  SER A  85      20.095   3.812  78.513  1.00 71.18           C
ATOM    633  CB  SER A  85      20.375   2.326  78.236  1.00 71.18           C
ATOM    634  OG  SER A  85      20.646   1.649  79.454  1.00 71.18           O
ATOM    635  C   SER A  85      18.965   3.877  79.489  1.00 71.18           C
ATOM    636  O   SER A  85      17.813   4.052  79.098  1.00 71.18           O
ATOM    637  N   LEU A  86      19.263   3.740  80.793  1.00134.14           N
ATOM    638  CA  LEU A  86      18.212   3.725  81.769  1.00134.14           C
ATOM    639  CB  LEU A  86      18.731   3.501  83.200  1.00134.14           C
ATOM    640  CG  LEU A  86      19.408   2.133  83.392  1.00134.14           C
ATOM    641  CD1 LEU A  86      19.881   1.936  84.842  1.00134.14           C
ATOM    642  CD2 LEU A  86      18.504   0.995  82.893  1.00134.14           C
ATOM    643  C   LEU A  86      17.517   5.047  81.753  1.00134.14           C
ATOM    644  O   LEU A  86      16.288   5.112  81.758  1.00134.14           O
ATOM    645  N   LEU A  87      18.292   6.146  81.724  1.00 42.45           N
ATOM    646  CA  LEU A  87      17.702   7.453  81.743  1.00 42.45           C
ATOM    647  CB  LEU A  87      18.748   8.582  81.795  1.00 42.45           C
ATOM    648  CG  LEU A  87      18.130   9.995  81.811  1.00 42.45           C
ATOM    649  CD1 LEU A  87      17.274  10.216  83.065  1.00 42.45           C
ATOM    650  CD2 LEU A  87      19.206  11.081  81.635  1.00 42.45           C
ATOM    651  C   LEU A  87      16.903   7.652  80.495  1.00 42.45           C
ATOM    652  O   LEU A  87      15.785   8.165  80.526  1.00 42.45           O
ATOM    653  N   LYS A  88      17.461   7.202  79.359  1.00107.12           N
ATOM    654  CA  LYS A  88      16.925   7.438  78.050  1.00107.12           C
ATOM    655  CB  LYS A  88      17.830   6.912  76.924  1.00107.12           C
ATOM    656  CG  LYS A  88      19.175   7.632  76.822  1.00107.12           C
ATOM    657  CD  LYS A  88      20.127   6.987  75.813  1.00107.12           C
ATOM    658  CE  LYS A  88      20.495   5.542  76.152  1.00107.12           C
ATOM    659  NZ  LYS A  88      21.317   4.965  75.065  1.00107.12           N
ATOM    660  C   LYS A  88      15.585   6.817  77.846  1.00107.12           C
ATOM    661  O   LYS A  88      14.789   7.381  77.104  1.00107.12           O
ATOM    662  N   LYS A  89      15.289   5.659  78.472  1.00234.79           N
ATOM    663  CA  LYS A  89      14.084   4.946  78.132  1.00234.79           C
ATOM    664  CB  LYS A  89      13.940   3.590  78.846  1.00234.79           C
ATOM    665  CG  LYS A  89      14.919   2.529  78.340  1.00234.79           C
ATOM    666  CD  LYS A  89      14.954   1.262  79.198  1.00234.79           C
ATOM    667  CE  LYS A  89      13.632   0.491  79.204  1.00234.79           C
ATOM    668  NZ  LYS A  89      13.325  -0.007  77.844  1.00234.79           N
ATOM    669  C   LYS A  89      12.811   5.724  78.385  1.00234.79           C
ATOM    670  O   LYS A  89      12.202   5.585  79.446  1.00234.79           O
ATOM    671  N   ALA A  90      12.364   6.516  77.372  1.00160.80           N
ATOM    672  CA  ALA A  90      11.102   7.183  77.315  1.00160.80           C
ATOM    673  CB  ALA A  90      10.906   7.975  76.010  1.00160.80           C
ATOM    674  C   ALA A  90      10.097   6.085  77.337  1.00160.80           C
ATOM    675  O   ALA A  90       9.063   6.182  77.991  1.00160.80           O
ATOM    676  N   VAL A  91      10.399   4.998  76.605  1.00121.83           N
ATOM    677  CA  VAL A  91       9.551   3.845  76.548  1.00121.83           C
ATOM    678  CB  VAL A  91       8.419   3.972  75.571  1.00121.83           C
ATOM    679  CG1 VAL A  91       7.480   5.101  76.029  1.00121.83           C
ATOM    680  CG2 VAL A  91       9.015   4.184  74.170  1.00121.83           C
ATOM    681  C   VAL A  91      10.407   2.725  76.049  1.00121.83           C
ATOM    682  O   VAL A  91      11.577   2.920  75.725  1.00121.83           O
ATOM    683  N   THR A  92       9.838   1.506  75.987  1.00115.15           N
ATOM    684  CA  THR A  92      10.602   0.360  75.589  1.00115.15           C
ATOM    685  CB  THR A  92       9.837  -0.927  75.737  1.00115.15           C
ATOM    686  OG1 THR A  92      10.668  -2.027  75.395  1.00115.15           O
ATOM    687  CG2 THR A  92       8.582  -0.898  74.848  1.00115.15           C
ATOM    688  C   THR A  92      11.078   0.471  74.177  1.00115.15           C
ATOM    689  O   THR A  92      12.270   0.319  73.915  1.00115.15           O
ATOM    690  N   GLU A  93      10.172   0.778  73.231  1.00 78.00           N
ATOM    691  CA  GLU A  93      10.565   0.834  71.855  1.00 78.00           C
ATOM    692  CB  GLU A  93      11.787   1.740  71.615  1.00 78.00           C
ATOM    693  CG  GLU A  93      12.183   1.874  70.143  1.00 78.00           C
ATOM    694  CD  GLU A  93      13.350   2.850  70.061  1.00 78.00           C
ATOM    695  OE1 GLU A  93      13.211   3.981  70.600  1.00 78.00           O
ATOM    696  OE2 GLU A  93      14.395   2.479  69.465  1.00 78.00           O
ATOM    697  C   GLU A  93      10.892  -0.576  71.370  1.00 78.00           C
ATOM    698  O   GLU A  93      10.262  -1.004  70.367  1.00 78.00           O
ATOM    699  OXT GLU A  93      11.766  -1.244  71.985  1.00 78.00           O
TER     700      GLU A  93
ATOM    701  N   MET B  94      36.995   8.802  85.090  1.00126.92           N
ATOM    702  CA  MET B  94      36.507   8.750  86.482  1.00126.92           C
ATOM    703  CB  MET B  94      37.622   9.146  87.464  1.00126.92           C
ATOM    704  CG  MET B  94      37.170   9.103  88.927  1.00126.92           C
ATOM    705  SD  MET B  94      38.428   9.595  90.143  1.00126.92           S
ATOM    706  CE  MET B  94      38.343  11.368  89.758  1.00126.92           C
ATOM    707  C   MET B  94      35.446   9.754  86.616  1.00126.92           C
ATOM    708  O   MET B  94      34.299   9.487  86.238  1.00126.92           O
ATOM    709  N   ALA B  95      35.871  10.930  87.145  1.00192.61           N
ATOM    710  CA  ALA B  95      34.966  11.982  87.459  1.00192.61           C
ATOM    711  CB  ALA B  95      34.303  12.659  86.259  1.00192.61           C
ATOM    712  C   ALA B  95      34.006  11.250  88.294  1.00192.61           C
ATOM    713  O   ALA B  95      34.359  10.787  89.377  1.00192.61           O
ATOM    714  N   TYR B  96      32.756  11.105  87.844  1.00241.96           N
ATOM    715  CA  TYR B  96      32.077  10.225  88.719  1.00241.96           C
ATOM    716  CB  TYR B  96      30.548  10.389  88.853  1.00241.96           C
ATOM    717  CG  TYR B  96      30.100  11.782  89.125  1.00241.96           C
ATOM    718  CD1 TYR B  96      30.874  12.688  89.808  1.00241.96           C
ATOM    719  CD2 TYR B  96      28.828  12.144  88.742  1.00241.96           C
ATOM    720  CE1 TYR B  96      30.399  13.955  90.047  1.00241.96           C
ATOM    721  CE2 TYR B  96      28.346  13.406  88.981  1.00241.96           C
ATOM    722  CZ  TYR B  96      29.138  14.317  89.634  1.00241.96           C
ATOM    723  OH  TYR B  96      28.650  15.618  89.883  1.00241.96           O
ATOM    724  C   TYR B  96      32.183   8.861  88.108  1.00241.96           C
ATOM    725  O   TYR B  96      31.219   8.424  87.490  1.00241.96           O
ATOM    726  N   ASN B  97      33.325   8.128  88.235  1.00184.62           N
ATOM    727  CA  ASN B  97      33.169   6.738  87.914  1.00184.62           C
ATOM    728  CB  ASN B  97      34.431   5.875  88.076  1.00184.62           C
ATOM    729  CG  ASN B  97      35.309   6.084  86.858  1.00184.62           C
ATOM    730  OD1 ASN B  97      34.815   6.387  85.774  1.00184.62           O
ATOM    731  ND2 ASN B  97      36.647   5.912  87.033  1.00184.62           N
ATOM    732  C   ASN B  97      32.325   6.479  89.086  1.00184.62           C
ATOM    733  O   ASN B  97      32.616   7.089  90.109  1.00184.62           O
ATOM    734  N   LYS B  98      31.293   5.626  89.007  1.00 60.82           N
ATOM    735  CA  LYS B  98      30.388   5.588  90.122  1.00 60.82           C
ATOM    736  CB  LYS B  98      29.270   4.545  89.959  0.00 60.82           C
ATOM    737  CG  LYS B  98      28.228   4.620  91.077  0.00 60.82           C
ATOM    738  CD  LYS B  98      26.931   3.862  90.782  0.00 60.82           C
ATOM    739  CE  LYS B  98      25.905   3.966  91.914  0.00 60.82           C
ATOM    740  NZ  LYS B  98      24.664   3.246  91.547  0.00 60.82           N
ATOM    741  C   LYS B  98      31.127   5.261  91.384  1.00 60.82           C
ATOM    742  O   LYS B  98      30.992   5.968  92.382  1.00 60.82           O
ATOM    743  N   SER B  99      31.994   4.240  91.350  1.00 39.28           N
ATOM    744  CA  SER B  99      32.725   3.896  92.534  1.00 39.28           C
ATOM    745  CB  SER B  99      33.542   2.602  92.375  1.00 39.28           C
ATOM    746  OG  SER B  99      32.672   1.493  92.201  1.00 39.28           O
ATOM    747  C   SER B  99      33.691   4.990  92.895  1.00 39.28           C
ATOM    748  O   SER B  99      33.833   5.330  94.068  1.00 39.28           O
ATOM    749  N   ASP B 100      34.390   5.564  91.895  1.00 40.28           N
ATOM    750  CA  ASP B 100      35.411   6.551  92.138  1.00 40.28           C
ATOM    751  CB  ASP B 100      36.233   6.883  90.882  1.00 40.28           C
ATOM    752  CG  ASP B 100      37.137   5.689  90.614  1.00 40.28           C
ATOM    753  OD1 ASP B 100      37.298   4.857  91.546  1.00 40.28           O
ATOM    754  OD2 ASP B 100      37.677   5.590  89.480  1.00 40.28           O
ATOM    755  C   ASP B 100      34.848   7.832  92.674  1.00 40.28           C
ATOM    756  O   ASP B 100      35.449   8.455  93.548  1.00 40.28           O
ATOM    757  N   LEU B 101      33.694   8.277  92.150  1.00 62.10           N
ATOM    758  CA  LEU B 101      33.083   9.500  92.581  1.00 62.10           C
ATOM    759  CB  LEU B 101      31.790   9.841  91.831  1.00 62.10           C
ATOM    760  CG  LEU B 101      31.023  10.982  92.527  1.00 62.10           C
ATOM    761  CD1 LEU B 101      31.847  12.280  92.555  1.00 62.10           C
ATOM    762  CD2 LEU B 101      29.601  11.140  91.962  1.00 62.10           C
ATOM    763  C   LEU B 101      32.684   9.380  94.014  1.00 62.10           C
ATOM    764  O   LEU B 101      32.859  10.316  94.792  1.00 62.10           O
ATOM    765  N   VAL B 102      32.126   8.215  94.391  1.00 37.32           N
ATOM    766  CA  VAL B 102      31.642   7.992  95.723  1.00 37.32           C
ATOM    767  CB  VAL B 102      31.061   6.618  95.903  1.00 37.32           C
ATOM    768  CG1 VAL B 102      30.736   6.413  97.393  1.00 37.32           C
ATOM    769  CG2 VAL B 102      29.843   6.475  94.973  1.00 37.32           C
ATOM    770  C   VAL B 102      32.783   8.115  96.681  1.00 37.32           C
ATOM    771  O   VAL B 102      32.643   8.696  97.757  1.00 37.32           O
ATOM    772  N   SER B 103      33.952   7.562  96.317  1.00 29.19           N
ATOM    773  CA  SER B 103      35.077   7.607  97.203  1.00 29.19           C
ATOM    774  CB  SER B 103      36.309   6.877  96.640  1.00 29.19           C
ATOM    775  OG  SER B 103      36.051   5.485  96.526  1.00 29.19           O
ATOM    776  C   SER B 103      35.463   9.038  97.429  1.00 29.19           C
ATOM    777  O   SER B 103      35.736   9.439  98.558  1.00 29.19           O
ATOM    778  N   LYS B 104      35.479   9.851  96.356  1.00132.53           N
ATOM    779  CA  LYS B 104      35.907  11.221  96.443  1.00132.53           C
ATOM    780  CB  LYS B 104      35.932  11.925  95.074  1.00132.53           C
ATOM    781  CG  LYS B 104      36.388  13.386  95.141  1.00132.53           C
ATOM    782  CD  LYS B 104      37.872  13.559  95.463  1.00132.53           C
ATOM    783  CE  LYS B 104      38.785  13.343  94.254  1.00132.53           C
ATOM    784  NZ  LYS B 104      40.200  13.527  94.646  1.00132.53           N
ATOM    785  C   LYS B 104      34.983  12.006  97.325  1.00132.53           C
ATOM    786  O   LYS B 104      35.429  12.849  98.102  1.00132.53           O
ATOM    787  N   ILE B 105      33.665  11.766  97.187  1.00113.13           N
ATOM    788  CA  ILE B 105      32.616  12.452  97.896  1.00113.13           C
ATOM    789  CB  ILE B 105      31.253  12.215  97.302  1.00113.13           C
ATOM    790  CG1 ILE B 105      30.852  10.735  97.372  1.00113.13           C
ATOM    791  CG2 ILE B 105      31.264  12.782  95.872  1.00113.13           C
ATOM    792  CD1 ILE B 105      29.396  10.487  96.975  1.00113.13           C
ATOM    793  C   ILE B 105      32.581  12.107  99.355  1.00113.13           C
ATOM    794  O   ILE B 105      32.225  12.944 100.184  1.00113.13           O
ATOM    795  N   ALA B 106      32.878  10.846  99.713  1.00 36.38           N
ATOM    796  CA  ALA B 106      32.845  10.459 101.095  1.00 36.38           C
ATOM    797  CB  ALA B 106      33.186   8.974 101.308  1.00 36.38           C
ATOM    798  C   ALA B 106      33.861  11.274 101.840  1.00 36.38           C
ATOM    799  O   ALA B 106      33.618  11.693 102.970  1.00 36.38           O
ATOM    800  N   GLN B 107      35.042  11.503 101.229  1.00 94.61           N
ATOM    801  CA  GLN B 107      36.097  12.228 101.887  1.00 94.61           C
ATOM    802  CB  GLN B 107      37.439  12.180 101.130  1.00 94.61           C
ATOM    803  CG  GLN B 107      38.237  10.883 101.320  1.00 94.61           C
ATOM    804  CD  GLN B 107      37.545   9.734 100.605  0.00 94.61           C
ATOM    805  OE1 GLN B 107      36.458   9.309 100.993  0.00 94.61           O
ATOM    806  NE2 GLN B 107      38.198   9.202  99.536  1.00 94.61           N
ATOM    807  C   GLN B 107      35.761  13.676 102.114  1.00 94.61           C
ATOM    808  O   GLN B 107      35.971  14.195 103.209  1.00 94.61           O
ATOM    809  N   LYS B 108      35.214  14.364 101.095  1.00142.35           N
ATOM    810  CA  LYS B 108      34.959  15.779 101.167  1.00142.35           C
ATOM    811  CB  LYS B 108      34.343  16.305  99.858  1.00142.35           C
ATOM    812  CG  LYS B 108      34.475  17.813  99.643  1.00142.35           C
ATOM    813  CD  LYS B 108      35.851  18.225  99.120  1.00142.35           C
ATOM    814  CE  LYS B 108      36.075  17.820  97.659  1.00142.35           C
ATOM    815  NZ  LYS B 108      37.418  18.241  97.206  1.00142.35           N
ATOM    816  C   LYS B 108      33.954  16.073 102.245  1.00142.35           C
ATOM    817  O   LYS B 108      34.132  16.999 103.034  1.00142.35           O
ATOM    818  N   SER B 109      32.853  15.296 102.273  1.00 97.44           N
ATOM    819  CA  SER B 109      31.736  15.465 103.168  1.00 97.44           C
ATOM    820  CB  SER B 109      30.471  14.756 102.659  1.00 97.44           C
ATOM    821  OG  SER B 109      30.063  15.322 101.423  1.00 97.44           O
ATOM    822  C   SER B 109      32.015  14.917 104.538  1.00 97.44           C
ATOM    823  O   SER B 109      31.286  15.231 105.478  1.00 97.44           O
ATOM    824  N   ASN B 110      33.083  14.106 104.678  1.00126.88           N
ATOM    825  CA  ASN B 110      33.458  13.399 105.876  1.00126.88           C
ATOM    826  CB  ASN B 110      34.027  14.264 107.033  1.00126.88           C
ATOM    827  CG  ASN B 110      33.028  15.274 107.584  1.00126.88           C
ATOM    828  OD1 ASN B 110      32.894  16.380 107.061  1.00126.88           O
ATOM    829  ND2 ASN B 110      32.322  14.902 108.685  1.00126.88           N
ATOM    830  C   ASN B 110      32.373  12.476 106.365  1.00126.88           C
ATOM    831  O   ASN B 110      31.946  12.544 107.517  1.00126.88           O
ATOM    832  N   LEU B 111      31.902  11.579 105.469  1.00108.08           N
ATOM    833  CA  LEU B 111      30.947  10.554 105.796  1.00108.08           C
ATOM    834  CB  LEU B 111      29.625  10.648 105.012  1.00108.08           C
ATOM    835  CG  LEU B 111      28.792  11.898 105.353  1.00108.08           C
ATOM    836  CD1 LEU B 111      29.539  13.182 104.976  1.00108.08           C
ATOM    837  CD2 LEU B 111      27.394  11.837 104.720  1.00108.08           C
ATOM    838  C   LEU B 111      31.578   9.238 105.443  1.00108.08           C
ATOM    839  O   LEU B 111      32.778   9.174 105.168  1.00108.08           O
ATOM    840  N   THR B 112      30.782   8.144 105.506  1.00112.61           N
ATOM    841  CA  THR B 112      31.232   6.829 105.129  1.00112.61           C
ATOM    842  CB  THR B 112      30.447   5.721 105.777  1.00112.61           C
ATOM    843  OG1 THR B 112      30.950   4.459 105.362  1.00112.61           O
ATOM    844  CG2 THR B 112      28.964   5.863 105.386  1.00112.61           C
ATOM    845  C   THR B 112      31.036   6.691 103.647  1.00112.61           C
ATOM    846  O   THR B 112      30.387   7.522 103.012  1.00112.61           O
ATOM    847  N   LYS B 113      31.647   5.645 103.052  1.00 84.72           N
ATOM    848  CA  LYS B 113      31.519   5.367 101.648  1.00 84.72           C
ATOM    849  CB  LYS B 113      32.461   4.253 101.165  1.00 84.72           C
ATOM    850  CG  LYS B 113      33.938   4.652 101.212  1.00 84.72           C
ATOM    851  CD  LYS B 113      34.896   3.481 100.994  0.00 84.72           C
ATOM    852  CE  LYS B 113      35.024   3.066  99.527  0.00 84.72           C
ATOM    853  NZ  LYS B 113      33.733   2.533  99.041  0.00 84.72           N
ATOM    854  C   LYS B 113      30.111   4.936 101.377  1.00 84.72           C
ATOM    855  O   LYS B 113      29.537   5.257 100.338  1.00 84.72           O
ATOM    856  N   ALA B 114      29.524   4.184 102.325  1.00 36.76           N
ATOM    857  CA  ALA B 114      28.204   3.651 102.171  1.00 36.76           C
ATOM    858  CB  ALA B 114      27.767   2.786 103.365  1.00 36.76           C
ATOM    859  C   ALA B 114      27.219   4.773 102.045  1.00 36.76           C
ATOM    860  O   ALA B 114      26.256   4.666 101.288  1.00 36.76           O
ATOM    861  N   GLN B 115      27.399   5.856 102.827  1.00 58.82           N
ATOM    862  CA  GLN B 115      26.491   6.970 102.807  1.00 58.82           C
ATOM    863  CB  GLN B 115      26.705   7.915 104.000  1.00 58.82           C
ATOM    864  CG  GLN B 115      26.330   7.253 105.329  1.00 58.82           C
ATOM    865  CD  GLN B 115      26.569   8.242 106.459  1.00 58.82           C
ATOM    866  OE1 GLN B 115      26.127   8.031 107.589  1.00 58.82           O
ATOM    867  NE2 GLN B 115      27.291   9.351 106.149  1.00 58.82           N
ATOM    868  C   GLN B 115      26.612   7.756 101.536  1.00 58.82           C
ATOM    869  O   GLN B 115      25.614   8.196 100.965  1.00 58.82           O
ATOM    870  N   ALA B 116      27.851   7.960 101.052  1.00 37.51           N
ATOM    871  CA  ALA B 116      28.019   8.737  99.863  1.00 37.51           C
ATOM    872  CB  ALA B 116      29.493   8.870  99.442  1.00 37.51           C
ATOM    873  C   ALA B 116      27.290   8.035  98.760  1.00 37.51           C
ATOM    874  O   ALA B 116      26.538   8.655  98.007  1.00 37.51           O
ATOM    875  N   GLU B 117      27.461   6.702  98.671  1.00 76.79           N
ATOM    876  CA  GLU B 117      26.878   5.938  97.603  1.00 76.79           C
ATOM    877  CB  GLU B 117      27.304   4.459  97.599  1.00 76.79           C
ATOM    878  CG  GLU B 117      26.763   3.687  96.391  1.00 76.79           C
ATOM    879  CD  GLU B 117      27.242   2.245  96.486  1.00 76.79           C
ATOM    880  OE1 GLU B 117      28.454   2.039  96.759  1.00 76.79           O
ATOM    881  OE2 GLU B 117      26.398   1.330  96.290  1.00 76.79           O
ATOM    882  C   GLU B 117      25.384   5.970  97.679  1.00 76.79           C
ATOM    883  O   GLU B 117      24.715   6.150  96.663  1.00 76.79           O
ATOM    884  N   ALA B 118      24.815   5.796  98.888  1.00 31.02           N
ATOM    885  CA  ALA B 118      23.388   5.761  99.043  1.00 31.02           C
ATOM    886  CB  ALA B 118      22.951   5.481 100.490  1.00 31.02           C
ATOM    887  C   ALA B 118      22.823   7.090  98.655  1.00 31.02           C
ATOM    888  O   ALA B 118      21.764   7.165  98.032  1.00 31.02           O
ATOM    889  N   ALA B 119      23.494   8.184  99.056  1.00 35.65           N
ATOM    890  CA  ALA B 119      23.024   9.498  98.724  1.00 35.65           C
ATOM    891  CB  ALA B 119      23.849  10.610  99.394  1.00 35.65           C
ATOM    892  C   ALA B 119      23.103   9.712  97.242  1.00 35.65           C
ATOM    893  O   ALA B 119      22.161  10.212  96.629  1.00 35.65           O
ATOM    894  N   VAL B 120      24.232   9.319  96.620  1.00 37.92           N
ATOM    895  CA  VAL B 120      24.428   9.546  95.216  1.00 37.92           C
ATOM    896  CB  VAL B 120      25.772   9.076  94.739  1.00 37.92           C
ATOM    897  CG1 VAL B 120      25.851   9.278  93.217  1.00 37.92           C
ATOM    898  CG2 VAL B 120      26.861   9.824  95.527  1.00 37.92           C
ATOM    899  C   VAL B 120      23.398   8.795  94.436  1.00 37.92           C
ATOM    900  O   VAL B 120      22.759   9.351  93.545  1.00 37.92           O
ATOM    901  N   ASN B 121      23.188   7.512  94.779  1.00 65.76           N
ATOM    902  CA  ASN B 121      22.284   6.688  94.032  1.00 65.76           C
ATOM    903  CB  ASN B 121      22.203   5.249  94.568  1.00 65.76           C
ATOM    904  CG  ASN B 121      21.425   4.415  93.560  1.00 65.76           C
ATOM    905  OD1 ASN B 121      20.831   4.942  92.621  1.00 65.76           O
ATOM    906  ND2 ASN B 121      21.420   3.070  93.760  1.00 65.76           N
ATOM    907  C   ASN B 121      20.913   7.281  94.106  1.00 65.76           C
ATOM    908  O   ASN B 121      20.204   7.350  93.103  1.00 65.76           O
ATOM    909  N   ALA B 122      20.508   7.746  95.300  1.00 28.00           N
ATOM    910  CA  ALA B 122      19.188   8.283  95.475  1.00 28.00           C
ATOM    911  CB  ALA B 122      18.913   8.721  96.923  1.00 28.00           C
ATOM    912  C   ALA B 122      19.019   9.492  94.605  1.00 28.00           C
ATOM    913  O   ALA B 122      17.994   9.656  93.947  1.00 28.00           O
ATOM    914  N   PHE B 123      20.048  10.355  94.559  1.00162.48           N
ATOM    915  CA  PHE B 123      20.035  11.595  93.828  1.00162.48           C
ATOM    916  CB  PHE B 123      21.394  12.311  93.991  1.00162.48           C
ATOM    917  CG  PHE B 123      21.543  13.467  93.059  1.00162.48           C
ATOM    918  CD1 PHE B 123      21.980  13.259  91.770  1.00162.48           C
ATOM    919  CD2 PHE B 123      21.261  14.753  93.461  1.00162.48           C
ATOM    920  CE1 PHE B 123      22.134  14.305  90.893  1.00162.48           C
ATOM    921  CE2 PHE B 123      21.416  15.806  92.588  1.00162.48           C
ATOM    922  CZ  PHE B 123      21.846  15.584  91.301  1.00162.48           C
ATOM    923  C   PHE B 123      19.832  11.337  92.361  1.00162.48           C
ATOM    924  O   PHE B 123      19.060  12.033  91.702  1.00162.48           O
ATOM    925  N   GLN B 124      20.555  10.353  91.797  1.00 56.21           N
ATOM    926  CA  GLN B 124      20.480  10.084  90.387  1.00 56.21           C
ATOM    927  CB  GLN B 124      21.499   9.023  89.941  1.00 56.21           C
ATOM    928  CG  GLN B 124      22.954   9.442  90.157  1.00 56.21           C
ATOM    929  CD  GLN B 124      23.840   8.303  89.676  1.00 56.21           C
ATOM    930  OE1 GLN B 124      23.353   7.282  89.194  1.00 56.21           O
ATOM    931  NE2 GLN B 124      25.181   8.477  89.817  1.00 56.21           N
ATOM    932  C   GLN B 124      19.127   9.560  90.034  1.00 56.21           C
ATOM    933  O   GLN B 124      18.544   9.955  89.025  1.00 56.21           O
ATOM    934  N   ASP B 125      18.595   8.644  90.862  1.00 71.07           N
ATOM    935  CA  ASP B 125      17.328   8.036  90.581  1.00 71.07           C
ATOM    936  CB  ASP B 125      16.965   6.936  91.593  1.00 71.07           C
ATOM    937  CG  ASP B 125      15.759   6.180  91.056  1.00 71.07           C
ATOM    938  OD1 ASP B 125      15.229   6.585  89.986  1.00 71.07           O
ATOM    939  OD2 ASP B 125      15.351   5.182  91.707  1.00 71.07           O
ATOM    940  C   ASP B 125      16.262   9.084  90.631  1.00 71.07           C
ATOM    941  O   ASP B 125      15.368   9.112  89.787  1.00 71.07           O
ATOM    942  N   VAL B 126      16.329   9.985  91.628  1.00102.94           N
ATOM    943  CA  VAL B 126      15.322  10.997  91.762  1.00102.94           C
ATOM    944  CB  VAL B 126      15.407  11.741  93.062  1.00102.94           C
ATOM    945  CG1 VAL B 126      16.822  12.295  93.243  1.00102.94           C
ATOM    946  CG2 VAL B 126      14.293  12.800  93.085  1.00102.94           C
ATOM    947  C   VAL B 126      15.362  11.926  90.586  1.00102.94           C
ATOM    948  O   VAL B 126      14.316  12.345  90.089  1.00102.94           O
ATOM    949  N   PHE B 127      16.563  12.277  90.091  1.00120.07           N
ATOM    950  CA  PHE B 127      16.601  13.132  88.936  1.00120.07           C
ATOM    951  CB  PHE B 127      18.012  13.513  88.457  1.00120.07           C
ATOM    952  CG  PHE B 127      17.758  13.889  87.040  1.00120.07           C
ATOM    953  CD1 PHE B 127      17.043  15.023  86.736  1.00120.07           C
ATOM    954  CD2 PHE B 127      18.221  13.091  86.017  1.00120.07           C
ATOM    955  CE1 PHE B 127      16.794  15.350  85.426  1.00120.07           C
ATOM    956  CE2 PHE B 127      17.976  13.417  84.705  1.00120.07           C
ATOM    957  CZ  PHE B 127      17.257  14.548  84.410  1.00120.07           C
ATOM    958  C   PHE B 127      15.942  12.452  87.770  1.00120.07           C
ATOM    959  O   PHE B 127      15.144  13.068  87.062  1.00120.07           O
ATOM    960  N   VAL B 128      16.255  11.160  87.538  1.00 39.20           N
ATOM    961  CA  VAL B 128      15.741  10.471  86.389  1.00 39.20           C
ATOM    962  CB  VAL B 128      16.221   9.052  86.299  1.00 39.20           C
ATOM    963  CG1 VAL B 128      15.544   8.383  85.090  1.00 39.20           C
ATOM    964  CG2 VAL B 128      17.758   9.057  86.231  1.00 39.20           C
ATOM    965  C   VAL B 128      14.247  10.431  86.461  1.00 39.20           C
ATOM    966  O   VAL B 128      13.565  10.609  85.449  1.00 39.20           O
ATOM    967  N   GLU B 129      13.704  10.173  87.666  1.00 71.74           N
ATOM    968  CA  GLU B 129      12.285  10.077  87.850  1.00 71.74           C
ATOM    969  CB  GLU B 129      11.904   9.660  89.279  1.00 71.74           C
ATOM    970  CG  GLU B 129      12.341   8.236  89.626  1.00 71.74           C
ATOM    971  CD  GLU B 129      11.497   7.276  88.801  1.00 71.74           C
ATOM    972  OE1 GLU B 129      10.244   7.356  88.897  1.00 71.74           O
ATOM    973  OE2 GLU B 129      12.096   6.453  88.058  1.00 71.74           O
ATOM    974  C   GLU B 129      11.659  11.408  87.587  1.00 71.74           C
ATOM    975  O   GLU B 129      10.649  11.496  86.891  1.00 71.74           O
ATOM    976  N   ALA B 130      12.264  12.483  88.124  1.00 42.54           N
ATOM    977  CA  ALA B 130      11.713  13.801  87.973  1.00 42.54           C
ATOM    978  CB  ALA B 130      12.544  14.882  88.685  1.00 42.54           C
ATOM    979  C   ALA B 130      11.674  14.148  86.511  1.00 42.54           C
ATOM    980  O   ALA B 130      10.673  14.661  86.016  1.00 42.54           O
ATOM    981  N   MET B 131      12.760  13.861  85.768  1.00163.61           N
ATOM    982  CA  MET B 131      12.810  14.231  84.379  1.00163.61           C
ATOM    983  CB  MET B 131      14.189  13.988  83.728  1.00163.61           C
ATOM    984  CG  MET B 131      14.375  12.628  83.044  1.00163.61           C
ATOM    985  SD  MET B 131      13.663  12.514  81.371  1.00163.61           S
ATOM    986  CE  MET B 131      14.161  10.793  81.072  1.00163.61           C
ATOM    987  C   MET B 131      11.798  13.424  83.625  1.00163.61           C
ATOM    988  O   MET B 131      11.138  13.916  82.710  1.00163.61           O
ATOM    989  N   LYS B 132      11.650  12.145  84.004  1.00 95.38           N
ATOM    990  CA  LYS B 132      10.762  11.231  83.338  1.00 95.38           C
ATOM    991  CB  LYS B 132      10.752   9.855  84.025  1.00 95.38           C
ATOM    992  CG  LYS B 132       9.833   8.818  83.380  1.00 95.38           C
ATOM    993  CD  LYS B 132       9.983   7.430  84.008  1.00 95.38           C
ATOM    994  CE  LYS B 132       8.938   6.417  83.540  1.00 95.38           C
ATOM    995  NZ  LYS B 132       9.119   5.137  84.262  1.00 95.38           N
ATOM    996  C   LYS B 132       9.365  11.760  83.424  1.00 95.38           C
ATOM    997  O   LYS B 132       8.591  11.625  82.476  1.00 95.38           O
ATOM    998  N   SER B 133       9.012  12.340  84.591  1.00 48.87           N
ATOM    999  CA  SER B 133       7.704  12.871  84.858  1.00 48.87           C
ATOM   1000  CB  SER B 133       7.438  13.123  86.355  1.00 48.87           C
ATOM   1001  OG  SER B 133       8.282  14.153  86.846  1.00 48.87           O
ATOM   1002  C   SER B 133       7.494  14.162  84.122  1.00 48.87           C
ATOM   1003  O   SER B 133       6.359  14.620  84.002  1.00 48.87           O
ATOM   1004  N   GLY B 134       8.565  14.791  83.598  1.00 36.14           N
ATOM   1005  CA  GLY B 134       8.371  16.026  82.885  1.00 36.14           C
ATOM   1006  C   GLY B 134       8.777  17.195  83.732  1.00 36.14           C
ATOM   1007  O   GLY B 134       8.516  18.341  83.367  1.00 36.14           O
ATOM   1008  N   GLU B 135       9.413  16.938  84.891  1.00 83.54           N
ATOM   1009  CA  GLU B 135       9.859  18.010  85.741  1.00 83.54           C
ATOM   1010  CB  GLU B 135       9.945  17.640  87.233  1.00 83.54           C
ATOM   1011  CG  GLU B 135       8.591  17.444  87.911  1.00 83.54           C
ATOM   1012  CD  GLU B 135       7.942  18.810  88.088  1.00 83.54           C
ATOM   1013  OE1 GLU B 135       8.547  19.814  87.626  1.00 83.54           O
ATOM   1014  OE2 GLU B 135       6.834  18.868  88.686  1.00 83.54           O
ATOM   1015  C   GLU B 135      11.242  18.401  85.331  1.00 83.54           C
ATOM   1016  O   GLU B 135      11.987  17.609  84.756  1.00 83.54           O
ATOM   1017  N   GLY B 136      11.612  19.665  85.613  1.00 40.84           N
ATOM   1018  CA  GLY B 136      12.938  20.114  85.311  1.00 40.84           C
ATOM   1019  C   GLY B 136      13.684  20.144  86.601  1.00 40.84           C
ATOM   1020  O   GLY B 136      13.142  20.527  87.636  1.00 40.84           O
ATOM   1021  N   LEU B 137      14.959  19.717  86.566  1.00136.82           N
ATOM   1022  CA  LEU B 137      15.779  19.739  87.740  1.00136.82           C
ATOM   1023  CB  LEU B 137      16.252  18.311  88.096  1.00136.82           C
ATOM   1024  CG  LEU B 137      17.178  18.152  89.316  1.00136.82           C
ATOM   1025  CD1 LEU B 137      17.321  16.669  89.695  1.00136.82           C
ATOM   1026  CD2 LEU B 137      18.561  18.765  89.056  1.00136.82           C
ATOM   1027  C   LEU B 137      16.962  20.632  87.439  1.00136.82           C
ATOM   1028  O   LEU B 137      17.920  20.212  86.801  1.00136.82           O
ATOM   1029  N   LYS B 138      16.902  21.905  87.883  1.00151.22           N
ATOM   1030  CA  LYS B 138      17.929  22.908  87.835  1.00151.22           C
ATOM   1031  CB  LYS B 138      17.388  24.318  87.538  1.00151.22           C
ATOM   1032  CG  LYS B 138      16.781  24.496  86.145  1.00151.22           C
ATOM   1033  CD  LYS B 138      15.949  25.775  86.012  1.00151.22           C
ATOM   1034  CE  LYS B 138      16.675  27.039  86.485  1.00151.22           C
ATOM   1035  NZ  LYS B 138      15.795  28.220  86.331  1.00151.22           N
ATOM   1036  C   LYS B 138      18.621  23.023  89.158  1.00151.22           C
ATOM   1037  O   LYS B 138      18.012  23.477  90.118  1.00151.22           O
ATOM   1038  N   LEU B 139      19.919  22.637  89.240  1.00144.87           N
ATOM   1039  CA  LEU B 139      20.725  22.642  90.442  1.00144.87           C
ATOM   1040  CB  LEU B 139      21.723  21.470  90.516  1.00144.87           C
ATOM   1041  CG  LEU B 139      21.170  20.088  90.115  1.00144.87           C
ATOM   1042  CD1 LEU B 139      21.275  19.823  88.607  1.00144.87           C
ATOM   1043  CD2 LEU B 139      21.734  18.973  90.999  1.00144.87           C
ATOM   1044  C   LEU B 139      21.622  23.843  90.396  1.00144.87           C
ATOM   1045  O   LEU B 139      22.441  23.989  89.488  1.00144.87           O
ATOM   1046  N   THR B 140      21.540  24.716  91.416  1.00 44.47           N
ATOM   1047  CA  THR B 140      22.365  25.889  91.377  1.00 44.47           C
ATOM   1048  CB  THR B 140      22.127  26.829  92.524  1.00 44.47           C
ATOM   1049  OG1 THR B 140      20.770  27.248  92.543  1.00 44.47           O
ATOM   1050  CG2 THR B 140      23.051  28.048  92.360  1.00 44.47           C
ATOM   1051  C   THR B 140      23.803  25.475  91.428  1.00 44.47           C
ATOM   1052  O   THR B 140      24.210  24.660  92.254  1.00 44.47           O
ATOM   1053  N   GLY B 141      24.609  26.018  90.496  1.00 70.47           N
ATOM   1054  CA  GLY B 141      26.022  25.783  90.473  1.00 70.47           C
ATOM   1055  C   GLY B 141      26.364  24.658  89.535  1.00 70.47           C
ATOM   1056  O   GLY B 141      27.486  24.608  89.039  1.00 70.47           O
ATOM   1057  N   LEU B 142      25.516  23.615  89.406  1.00128.31           N
ATOM   1058  CA  LEU B 142      25.801  22.630  88.382  1.00128.31           C
ATOM   1059  CB  LEU B 142      25.294  21.234  88.784  1.00128.31           C
ATOM   1060  CG  LEU B 142      25.569  20.137  87.741  1.00128.31           C
ATOM   1061  CD1 LEU B 142      27.075  19.879  87.596  1.00128.31           C
ATOM   1062  CD2 LEU B 142      24.775  18.857  88.050  1.00128.31           C
ATOM   1063  C   LEU B 142      25.174  22.971  87.054  1.00128.31           C
ATOM   1064  O   LEU B 142      25.851  23.157  86.045  1.00128.31           O
ATOM   1065  N   PHE B 143      23.821  23.049  87.060  1.00217.81           N
ATOM   1066  CA  PHE B 143      22.952  23.421  85.972  1.00217.81           C
ATOM   1067  CB  PHE B 143      23.547  23.681  84.612  1.00217.81           C
ATOM   1068  CG  PHE B 143      22.582  24.676  84.043  1.00217.81           C
ATOM   1069  CD1 PHE B 143      22.573  25.969  84.520  1.00217.81           C
ATOM   1070  CD2 PHE B 143      21.684  24.353  83.059  1.00217.81           C
ATOM   1071  CE1 PHE B 143      21.706  26.916  84.030  1.00217.81           C
ATOM   1072  CE2 PHE B 143      20.810  25.294  82.562  1.00217.81           C
ATOM   1073  CZ  PHE B 143      20.814  26.578  83.045  1.00217.81           C
ATOM   1074  C   PHE B 143      21.731  22.523  85.966  1.00217.81           C
ATOM   1075  O   PHE B 143      21.352  22.062  87.037  1.00217.81           O
ATOM   1076  N   SER B 144      21.052  22.245  84.816  1.00 72.08           N
ATOM   1077  CA  SER B 144      19.794  21.537  84.950  1.00 72.08           C
ATOM   1078  CB  SER B 144      18.579  22.476  84.866  1.00 72.08           C
ATOM   1079  OG  SER B 144      18.539  23.105  83.593  1.00 72.08           O
ATOM   1080  C   SER B 144      19.562  20.450  83.932  1.00 72.08           C
ATOM   1081  O   SER B 144      20.247  20.343  82.913  1.00 72.08           O
ATOM   1082  N   ALA B 145      18.550  19.591  84.226  1.00 63.03           N
ATOM   1083  CA  ALA B 145      18.188  18.509  83.353  1.00 63.03           C
ATOM   1084  CB  ALA B 145      18.569  17.134  83.909  1.00 63.03           C
ATOM   1085  C   ALA B 145      16.707  18.546  83.091  1.00 63.03           C
ATOM   1086  O   ALA B 145      15.906  18.791  83.995  1.00 63.03           O
ATOM   1087  N   GLU B 146      16.315  18.301  81.816  1.00 78.59           N
ATOM   1088  CA  GLU B 146      14.933  18.361  81.415  1.00 78.59           C
ATOM   1089  CB  GLU B 146      14.524  19.686  80.754  1.00 78.59           C
ATOM   1090  CG  GLU B 146      14.426  20.887  81.685  1.00 78.59           C
ATOM   1091  CD  GLU B 146      14.022  22.080  80.829  1.00 78.59           C
ATOM   1092  OE1 GLU B 146      14.833  22.459  79.942  1.00 78.59           O
ATOM   1093  OE2 GLU B 146      12.904  22.621  81.041  1.00 78.59           O
ATOM   1094  C   GLU B 146      14.679  17.355  80.336  1.00 78.59           C
ATOM   1095  O   GLU B 146      15.593  16.728  79.800  1.00 78.59           O
ATOM   1096  N   ARG B 147      13.385  17.192  79.988  1.00106.03           N
ATOM   1097  CA  ARG B 147      13.004  16.302  78.929  1.00106.03           C
ATOM   1098  CB  ARG B 147      11.765  15.446  79.256  1.00106.03           C
ATOM   1099  CG  ARG B 147      11.466  14.380  78.199  1.00106.03           C
ATOM   1100  CD  ARG B 147      10.258  13.495  78.523  1.00106.03           C
ATOM   1101  NE  ARG B 147       9.057  14.106  77.886  1.00106.03           N
ATOM   1102  CZ  ARG B 147       8.227  14.917  78.604  1.00106.03           C
ATOM   1103  NH1 ARG B 147       8.479  15.160  79.923  1.00106.03           N
ATOM   1104  NH2 ARG B 147       7.138  15.480  78.001  1.00106.03           N
ATOM   1105  C   ARG B 147      12.673  17.149  77.738  1.00106.03           C
ATOM   1106  O   ARG B 147      12.040  18.194  77.869  1.00106.03           O
ATOM   1107  N   VAL B 148      13.123  16.724  76.538  1.00 38.24           N
ATOM   1108  CA  VAL B 148      12.842  17.462  75.337  1.00 38.24           C
ATOM   1109  CB  VAL B 148      14.076  17.894  74.601  1.00 38.24           C
ATOM   1110  CG1 VAL B 148      13.649  18.559  73.281  1.00 38.24           C
ATOM   1111  CG2 VAL B 148      14.906  18.801  75.527  1.00 38.24           C
ATOM   1112  C   VAL B 148      12.060  16.579  74.414  1.00 38.24           C
ATOM   1113  O   VAL B 148      12.223  15.358  74.405  1.00 38.24           O
ATOM   1114  N   LYS B 149      11.156  17.187  73.618  1.00 80.45           N
ATOM   1115  CA  LYS B 149      10.362  16.412  72.712  1.00 80.45           C
ATOM   1116  CB  LYS B 149       8.960  16.989  72.450  1.00 80.45           C
ATOM   1117  CG  LYS B 149       8.087  16.059  71.606  1.00 80.45           C
ATOM   1118  CD  LYS B 149       6.598  16.409  71.632  1.00 80.45           C
ATOM   1119  CE  LYS B 149       5.738  15.467  70.786  1.00 80.45           C
ATOM   1120  NZ  LYS B 149       4.302  15.766  70.988  1.00 80.45           N
ATOM   1121  C   LYS B 149      11.069  16.324  71.401  1.00 80.45           C
ATOM   1122  O   LYS B 149      11.740  17.262  70.972  1.00 80.45           O
ATOM   1123  N   ARG B 150      10.945  15.154  70.744  1.00196.18           N
ATOM   1124  CA  ARG B 150      11.515  14.951  69.446  1.00196.18           C
ATOM   1125  CB  ARG B 150      12.527  13.793  69.350  1.00196.18           C
ATOM   1126  CG  ARG B 150      13.948  14.116  69.804  1.00196.18           C
ATOM   1127  CD  ARG B 150      14.086  14.355  71.304  1.00196.18           C
ATOM   1128  NE  ARG B 150      15.532  14.584  71.573  1.00196.18           N
ATOM   1129  CZ  ARG B 150      16.076  15.822  71.394  1.00196.18           C
ATOM   1130  NH1 ARG B 150      15.299  16.856  70.960  1.00196.18           N
ATOM   1131  NH2 ARG B 150      17.403  16.025  71.645  1.00196.18           N
ATOM   1132  C   ARG B 150      10.407  14.544  68.533  1.00196.18           C
ATOM   1133  O   ARG B 150       9.573  13.709  68.880  1.00196.18           O
ATOM   1134  N   ALA B 151      10.371  15.143  67.329  1.00 33.99           N
ATOM   1135  CA  ALA B 151       9.398  14.768  66.347  1.00 33.99           C
ATOM   1136  CB  ALA B 151       9.131  15.850  65.287  1.00 33.99           C
ATOM   1137  C   ALA B 151       9.950  13.571  65.641  1.00 33.99           C
ATOM   1138  O   ALA B 151      11.128  13.249  65.788  1.00 33.99           O
ATOM   1139  N   ALA B 152       9.102  12.863  64.868  1.00 29.07           N
ATOM   1140  CA  ALA B 152       9.570  11.719  64.139  1.00 29.07           C
ATOM   1141  CB  ALA B 152       8.475  11.017  63.317  1.00 29.07           C
ATOM   1142  C   ALA B 152      10.614  12.213  63.190  1.00 29.07           C
ATOM   1143  O   ALA B 152      10.557  13.350  62.726  1.00 29.07           O
ATOM   1144  N   ARG B 153      11.614  11.359  62.893  1.00208.29           N
ATOM   1145  CA  ARG B 153      12.707  11.778  62.068  1.00208.29           C
ATOM   1146  CB  ARG B 153      14.021  11.894  62.857  1.00208.29           C
ATOM   1147  CG  ARG B 153      13.984  12.927  63.980  1.00208.29           C
ATOM   1148  CD  ARG B 153      15.086  12.735  65.025  1.00208.29           C
ATOM   1149  NE  ARG B 153      16.397  12.819  64.324  1.00208.29           N
ATOM   1150  CZ  ARG B 153      16.986  14.034  64.126  1.00208.29           C
ATOM   1151  NH1 ARG B 153      16.379  15.166  64.585  1.00208.29           N
ATOM   1152  NH2 ARG B 153      18.178  14.114  63.466  1.00208.29           N
ATOM   1153  C   ARG B 153      12.959  10.717  61.054  1.00208.29           C
ATOM   1154  O   ARG B 153      12.486   9.588  61.173  1.00208.29           O
ATOM   1155  N   THR B 154      13.721  11.077  60.008  1.00101.08           N
ATOM   1156  CA  THR B 154      14.096  10.111  59.028  1.00101.08           C
ATOM   1157  CB  THR B 154      13.948  10.592  57.614  1.00101.08           C
ATOM   1158  OG1 THR B 154      14.791  11.711  57.385  1.00101.08           O
ATOM   1159  CG2 THR B 154      12.478  10.976  57.378  1.00101.08           C
ATOM   1160  C   THR B 154      15.543   9.857  59.270  1.00101.08           C
ATOM   1161  O   THR B 154      16.296  10.768  59.609  1.00101.08           O
ATOM   1162  N   GLY B 155      15.959   8.589  59.134  1.00 18.70           N
ATOM   1163  CA  GLY B 155      17.330   8.244  59.356  1.00 18.70           C
ATOM   1164  C   GLY B 155      17.635   7.161  58.387  1.00 18.70           C
ATOM   1165  O   GLY B 155      16.784   6.788  57.582  1.00 18.70           O
ATOM   1166  N   ARG B 156      18.868   6.627  58.433  1.00 67.15           N
ATOM   1167  CA  ARG B 156      19.199   5.595  57.501  1.00 67.15           C
ATOM   1168  CB  ARG B 156      20.032   6.124  56.320  1.00 67.15           C
ATOM   1169  CG  ARG B 156      20.089   5.193  55.110  1.00 67.15           C
ATOM   1170  CD  ARG B 156      20.604   5.896  53.852  1.00 67.15           C
ATOM   1171  NE  ARG B 156      19.690   7.048  53.602  1.00 67.15           N
ATOM   1172  CZ  ARG B 156      19.774   7.761  52.441  1.00 67.15           C
ATOM   1173  NH1 ARG B 156      20.676   7.402  51.482  1.00 67.15           N
ATOM   1174  NH2 ARG B 156      18.952   8.832  52.240  1.00 67.15           N
ATOM   1175  C   ARG B 156      19.995   4.557  58.229  1.00 67.15           C
ATOM   1176  O   ARG B 156      20.662   4.848  59.220  1.00 67.15           O
ATOM   1177  N   ASN B 157      19.923   3.300  57.751  1.00 62.14           N
ATOM   1178  CA  ASN B 157      20.652   2.223  58.360  1.00 62.14           C
ATOM   1179  CB  ASN B 157      19.931   0.868  58.213  1.00 62.14           C
ATOM   1180  CG  ASN B 157      20.644  -0.189  59.042  1.00 62.14           C
ATOM   1181  OD1 ASN B 157      20.182  -0.569  60.117  1.00 62.14           O
ATOM   1182  ND2 ASN B 157      21.798  -0.691  58.528  1.00 62.14           N
ATOM   1183  C   ASN B 157      21.959   2.144  57.637  1.00 62.14           C
ATOM   1184  O   ASN B 157      22.000   2.062  56.411  1.00 62.14           O
ATOM   1185  N   PRO B 158      23.043   2.201  58.357  1.00159.39           N
ATOM   1186  CA  PRO B 158      24.326   2.190  57.717  1.00159.39           C
ATOM   1187  CD  PRO B 158      23.077   2.866  59.650  1.00159.39           C
ATOM   1188  CB  PRO B 158      25.338   2.499  58.819  1.00159.39           C
ATOM   1189  CG  PRO B 158      24.530   3.344  59.822  1.00159.39           C
ATOM   1190  C   PRO B 158      24.622   0.946  56.943  1.00159.39           C
ATOM   1191  O   PRO B 158      25.192   1.045  55.857  1.00159.39           O
ATOM   1192  N   ARG B 159      24.300  -0.235  57.500  1.00162.37           N
ATOM   1193  CA  ARG B 159      24.571  -1.456  56.799  1.00162.37           C
ATOM   1194  CB  ARG B 159      24.414  -2.697  57.690  1.00162.37           C
ATOM   1195  CG  ARG B 159      25.569  -2.869  58.674  1.00162.37           C
ATOM   1196  CD  ARG B 159      26.737  -3.657  58.080  1.00162.37           C
ATOM   1197  NE  ARG B 159      26.989  -3.114  56.715  1.00162.37           N
ATOM   1198  CZ  ARG B 159      27.794  -2.024  56.546  1.00162.37           C
ATOM   1199  NH1 ARG B 159      28.380  -1.434  57.629  1.00162.37           N
ATOM   1200  NH2 ARG B 159      28.012  -1.527  55.295  1.00162.37           N
ATOM   1201  C   ARG B 159      23.649  -1.628  55.637  1.00162.37           C
ATOM   1202  O   ARG B 159      24.084  -1.883  54.514  1.00162.37           O
ATOM   1203  N   THR B 160      22.336  -1.491  55.907  1.00110.46           N
ATOM   1204  CA  THR B 160      21.307  -1.721  54.935  1.00110.46           C
ATOM   1205  CB  THR B 160      19.938  -1.667  55.533  1.00110.46           C
ATOM   1206  OG1 THR B 160      19.805  -2.616  56.578  1.00110.46           O
ATOM   1207  CG2 THR B 160      18.926  -1.957  54.418  1.00110.46           C
ATOM   1208  C   THR B 160      21.318  -0.659  53.886  1.00110.46           C
ATOM   1209  O   THR B 160      21.268  -0.949  52.692  1.00110.46           O
ATOM   1210  N   GLY B 161      21.391   0.612  54.318  1.00 18.01           N
ATOM   1211  CA  GLY B 161      21.301   1.707  53.399  1.00 18.01           C
ATOM   1212  C   GLY B 161      19.843   2.020  53.256  1.00 18.01           C
ATOM   1213  O   GLY B 161      19.454   2.900  52.490  1.00 18.01           O
ATOM   1214  N   GLU B 162      18.998   1.280  54.002  1.00 36.49           N
ATOM   1215  CA  GLU B 162      17.577   1.471  53.970  1.00 36.49           C
ATOM   1216  CB  GLU B 162      16.808   0.291  54.592  1.00 36.49           C
ATOM   1217  CG  GLU B 162      15.287   0.446  54.579  0.00 36.49           C
ATOM   1218  CD  GLU B 162      14.691  -0.764  55.287  0.00 36.49           C
ATOM   1219  OE1 GLU B 162      15.484  -1.598  55.801  0.00 36.49           O
ATOM   1220  OE2 GLU B 162      13.436  -0.866  55.332  0.00 36.49           O
ATOM   1221  C   GLU B 162      17.252   2.681  54.786  1.00 36.49           C
ATOM   1222  O   GLU B 162      17.869   2.936  55.819  1.00 36.49           O
ATOM   1223  N   GLN B 163      16.263   3.475  54.328  1.00116.28           N
ATOM   1224  CA  GLN B 163      15.868   4.618  55.094  1.00116.28           C
ATOM   1225  CB  GLN B 163      15.158   5.702  54.259  1.00116.28           C
ATOM   1226  CG  GLN B 163      13.814   5.268  53.670  1.00116.28           C
ATOM   1227  CD  GLN B 163      12.702   5.763  54.585  1.00116.28           C
ATOM   1228  OE1 GLN B 163      12.264   6.908  54.478  1.00116.28           O
ATOM   1229  NE2 GLN B 163      12.228   4.886  55.509  1.00116.28           N
ATOM   1230  C   GLN B 163      14.940   4.111  56.148  1.00116.28           C
ATOM   1231  O   GLN B 163      14.204   3.152  55.924  1.00116.28           O
ATOM   1232  N   ILE B 164      14.990   4.706  57.355  1.00141.01           N
ATOM   1233  CA  ILE B 164      14.099   4.262  58.385  1.00141.01           C
ATOM   1234  CB  ILE B 164      14.726   3.389  59.436  1.00141.01           C
ATOM   1235  CG1 ILE B 164      15.847   4.122  60.188  1.00141.01           C
ATOM   1236  CG2 ILE B 164      15.190   2.096  58.746  1.00141.01           C
ATOM   1237  CD1 ILE B 164      17.057   4.425  59.311  1.00141.01           C
ATOM   1238  C   ILE B 164      13.514   5.457  59.057  1.00141.01           C
ATOM   1239  O   ILE B 164      14.071   6.552  59.013  1.00141.01           O
ATOM   1240  N   ASP B 165      12.332   5.265  59.672  1.00 77.32           N
ATOM   1241  CA  ASP B 165      11.656   6.327  60.352  1.00 77.32           C
ATOM   1242  CB  ASP B 165      10.127   6.255  60.189  1.00 77.32           C
ATOM   1243  CG  ASP B 165       9.484   7.426  60.916  1.00 77.32           C
ATOM   1244  OD1 ASP B 165      10.229   8.334  61.373  1.00 77.32           O
ATOM   1245  OD2 ASP B 165       8.229   7.426  61.022  1.00 77.32           O
ATOM   1246  C   ASP B 165      11.953   6.182  61.806  1.00 77.32           C
ATOM   1247  O   ASP B 165      11.819   5.102  62.379  1.00 77.32           O
ATOM   1248  N   ILE B 166      12.379   7.285  62.442  1.00 57.00           N
ATOM   1249  CA  ILE B 166      12.633   7.255  63.850  1.00 57.00           C
ATOM   1250  CB  ILE B 166      13.750   8.173  64.267  1.00 57.00           C
ATOM   1251  CG1 ILE B 166      15.066   7.794  63.567  1.00 57.00           C
ATOM   1252  CG2 ILE B 166      13.844   8.150  65.802  1.00 57.00           C
ATOM   1253  CD1 ILE B 166      16.148   8.869  63.684  1.00 57.00           C
ATOM   1254  C   ILE B 166      11.382   7.814  64.448  1.00 57.00           C
ATOM   1255  O   ILE B 166      10.942   8.899  64.072  1.00 57.00           O
ATOM   1256  N   PRO B 167      10.777   7.094  65.350  1.00 66.99           N
ATOM   1257  CA  PRO B 167       9.542   7.564  65.917  1.00 66.99           C
ATOM   1258  CD  PRO B 167      10.815   5.641  65.275  1.00 66.99           C
ATOM   1259  CB  PRO B 167       8.906   6.355  66.597  1.00 66.99           C
ATOM   1260  CG  PRO B 167       9.447   5.162  65.790  1.00 66.99           C
ATOM   1261  C   PRO B 167       9.755   8.725  66.832  1.00 66.99           C
ATOM   1262  O   PRO B 167      10.870   8.911  67.316  1.00 66.99           O
ATOM   1263  N   ALA B 168       8.697   9.529  67.064  1.00 33.91           N
ATOM   1264  CA  ALA B 168       8.811  10.670  67.924  1.00 33.91           C
ATOM   1265  CB  ALA B 168       7.571  11.580  67.914  1.00 33.91           C
ATOM   1266  C   ALA B 168       8.990  10.155  69.309  1.00 33.91           C
ATOM   1267  O   ALA B 168       8.490   9.085  69.653  1.00 33.91           O
ATOM   1268  N   SER B 169       9.742  10.900  70.141  1.00 48.00           N
ATOM   1269  CA  SER B 169       9.958  10.453  71.482  1.00 48.00           C
ATOM   1270  CB  SER B 169      11.064   9.391  71.619  1.00 48.00           C
ATOM   1271  OG  SER B 169      12.336   9.967  71.363  1.00 48.00           O
ATOM   1272  C   SER B 169      10.375  11.627  72.301  1.00 48.00           C
ATOM   1273  O   SER B 169      10.247  12.775  71.879  1.00 48.00           O
ATOM   1274  N   TYR B 170      10.861  11.353  73.527  1.00 57.29           N
ATOM   1275  CA  TYR B 170      11.291  12.391  74.419  1.00 57.29           C
ATOM   1276  CB  TYR B 170      10.456  12.433  75.709  1.00 57.29           C
ATOM   1277  CG  TYR B 170       9.023  12.476  75.295  1.00 57.29           C
ATOM   1278  CD1 TYR B 170       8.351  11.300  75.048  1.00 57.29           C
ATOM   1279  CD2 TYR B 170       8.352  13.668  75.143  1.00 57.29           C
ATOM   1280  CE1 TYR B 170       7.031  11.305  74.665  1.00 57.29           C
ATOM   1281  CE2 TYR B 170       7.030  13.680  74.759  1.00 57.29           C
ATOM   1282  CZ  TYR B 170       6.367  12.499  74.521  1.00 57.29           C
ATOM   1283  OH  TYR B 170       5.012  12.512  74.128  1.00 57.29           O
ATOM   1284  C   TYR B 170      12.693  12.032  74.813  1.00 57.29           C
ATOM   1285  O   TYR B 170      13.027  10.852  74.905  1.00 57.29           O
ATOM   1286  N   GLY B 171      13.564  13.040  75.040  1.00 31.90           N
ATOM   1287  CA  GLY B 171      14.917  12.717  75.409  1.00 31.90           C
ATOM   1288  C   GLY B 171      15.331  13.611  76.536  1.00 31.90           C
ATOM   1289  O   GLY B 171      14.801  14.708  76.703  1.00 31.90           O
ATOM   1290  N   VAL B 172      16.305  13.148  77.345  1.00101.14           N
ATOM   1291  CA  VAL B 172      16.800  13.917  78.452  1.00101.14           C
ATOM   1292  CB  VAL B 172      17.441  13.081  79.519  1.00101.14           C
ATOM   1293  CG1 VAL B 172      18.657  12.366  78.910  1.00101.14           C
ATOM   1294  CG2 VAL B 172      17.796  13.995  80.704  1.00101.14           C
ATOM   1295  C   VAL B 172      17.841  14.855  77.932  1.00101.14           C
ATOM   1296  O   VAL B 172      18.603  14.504  77.033  1.00101.14           O
ATOM   1297  N   ARG B 173      17.882  16.087  78.479  1.00117.41           N
ATOM   1298  CA  ARG B 173      18.851  17.055  78.046  1.00117.41           C
ATOM   1299  CB  ARG B 173      18.234  18.221  77.255  1.00117.41           C
ATOM   1300  CG  ARG B 173      19.263  19.260  76.803  1.00117.41           C
ATOM   1301  CD  ARG B 173      18.639  20.505  76.168  1.00117.41           C
ATOM   1302  NE  ARG B 173      18.074  20.107  74.849  1.00117.41           N
ATOM   1303  CZ  ARG B 173      18.818  20.278  73.717  1.00117.41           C
ATOM   1304  NH1 ARG B 173      20.066  20.823  73.800  1.00117.41           N
ATOM   1305  NH2 ARG B 173      18.309  19.914  72.504  1.00117.41           N
ATOM   1306  C   ARG B 173      19.472  17.661  79.261  1.00117.41           C
ATOM   1307  O   ARG B 173      18.832  17.787  80.304  1.00117.41           O
ATOM   1308  N   ILE B 174      20.757  18.049  79.152  1.00 82.17           N
ATOM   1309  CA  ILE B 174      21.428  18.667  80.254  1.00 82.17           C
ATOM   1310  CB  ILE B 174      22.620  17.902  80.756  1.00 82.17           C
ATOM   1311  CG1 ILE B 174      22.193  16.530  81.305  1.00 82.17           C
ATOM   1312  CG2 ILE B 174      23.341  18.781  81.791  1.00 82.17           C
ATOM   1313  CD1 ILE B 174      21.642  15.591  80.234  1.00 82.17           C
ATOM   1314  C   ILE B 174      21.920  19.988  79.776  1.00 82.17           C
ATOM   1315  O   ILE B 174      22.437  20.107  78.667  1.00 82.17           O
ATOM   1316  N   SER B 175      21.724  21.031  80.600  1.00 75.96           N
ATOM   1317  CA  SER B 175      22.246  22.316  80.268  1.00 75.96           C
ATOM   1318  CB  SER B 175      21.204  23.441  80.312  1.00 75.96           C
ATOM   1319  OG  SER B 175      20.190  23.207  79.346  1.00 75.96           O
ATOM   1320  C   SER B 175      23.316  22.534  81.281  1.00 75.96           C
ATOM   1321  O   SER B 175      23.193  22.116  82.430  1.00 75.96           O
ATOM   1322  N   ALA B 176      24.404  23.175  80.830  1.00211.64           N
ATOM   1323  CA  ALA B 176      25.668  23.283  81.492  1.00211.64           C
ATOM   1324  CB  ALA B 176      26.751  23.871  80.563  1.00211.64           C
ATOM   1325  C   ALA B 176      25.795  24.013  82.768  1.00211.64           C
ATOM   1326  O   ALA B 176      26.448  23.454  83.628  1.00211.64           O
ATOM   1327  N   GLY B 177      25.239  25.223  82.968  1.00119.08           N
ATOM   1328  CA  GLY B 177      25.491  25.958  84.184  1.00119.08           C
ATOM   1329  C   GLY B 177      26.652  26.856  83.882  1.00119.08           C
ATOM   1330  O   GLY B 177      27.659  26.409  83.339  1.00119.08           O
ATOM   1331  N   SER B 178      26.553  28.144  84.264  1.00 87.48           N
ATOM   1332  CA  SER B 178      27.557  29.125  83.943  1.00 87.48           C
ATOM   1333  CB  SER B 178      27.173  30.540  84.405  1.00 87.48           C
ATOM   1334  OG  SER B 178      26.019  30.986  83.707  1.00 87.48           O
ATOM   1335  C   SER B 178      28.862  28.793  84.596  1.00 87.48           C
ATOM   1336  O   SER B 178      29.917  28.899  83.972  1.00 87.48           O
ATOM   1337  N   LEU B 179      28.831  28.376  85.873  1.00 38.94           N
ATOM   1338  CA  LEU B 179      30.051  28.118  86.581  1.00 38.94           C
ATOM   1339  CB  LEU B 179      29.811  27.715  88.046  1.00 38.94           C
ATOM   1340  CG  LEU B 179      31.112  27.444  88.823  1.00 38.94           C
ATOM   1341  CD1 LEU B 179      31.965  28.716  88.932  0.00 38.94           C
ATOM   1342  CD2 LEU B 179      30.825  26.800  90.189  0.00 38.94           C
ATOM   1343  C   LEU B 179      30.776  26.998  85.913  1.00 38.94           C
ATOM   1344  O   LEU B 179      31.986  27.057  85.704  1.00 38.94           O
ATOM   1345  N   LEU B 180      30.035  25.946  85.539  1.00167.59           N
ATOM   1346  CA  LEU B 180      30.611  24.781  84.936  1.00167.59           C
ATOM   1347  CB  LEU B 180      29.603  23.661  84.638  1.00167.59           C
ATOM   1348  CG  LEU B 180      28.752  23.268  85.854  1.00167.59           C
ATOM   1349  CD1 LEU B 180      28.220  21.834  85.709  1.00167.59           C
ATOM   1350  CD2 LEU B 180      29.471  23.563  87.177  1.00167.59           C
ATOM   1351  C   LEU B 180      31.218  25.153  83.621  1.00167.59           C
ATOM   1352  O   LEU B 180      32.286  24.662  83.261  1.00167.59           O
ATOM   1353  N   LYS B 181      30.535  26.021  82.857  1.00 96.38           N
ATOM   1354  CA  LYS B 181      31.003  26.388  81.555  1.00 96.38           C
ATOM   1355  CB  LYS B 181      30.006  27.285  80.807  1.00 96.38           C
ATOM   1356  CG  LYS B 181      30.294  27.378  79.311  1.00 96.38           C
ATOM   1357  CD  LYS B 181      29.133  27.951  78.499  1.00 96.38           C
ATOM   1358  CE  LYS B 181      29.327  27.818  76.989  1.00 96.38           C
ATOM   1359  NZ  LYS B 181      29.324  26.388  76.605  1.00 96.38           N
ATOM   1360  C   LYS B 181      32.300  27.129  81.673  1.00 96.38           C
ATOM   1361  O   LYS B 181      33.233  26.888  80.909  1.00 96.38           O
ATOM   1362  N   LYS B 182      32.387  28.054  82.646  1.00103.54           N
ATOM   1363  CA  LYS B 182      33.557  28.865  82.834  1.00103.54           C
ATOM   1364  CB  LYS B 182      33.366  29.954  83.903  1.00103.54           C
ATOM   1365  CG  LYS B 182      32.685  31.218  83.372  1.00103.54           C
ATOM   1366  CD  LYS B 182      31.276  30.995  82.822  1.00103.54           C
ATOM   1367  CE  LYS B 182      31.273  30.464  81.386  1.00103.54           C
ATOM   1368  NZ  LYS B 182      29.885  30.334  80.891  1.00103.54           N
ATOM   1369  C   LYS B 182      34.731  28.026  83.232  1.00103.54           C
ATOM   1370  O   LYS B 182      35.853  28.286  82.801  1.00103.54           O
ATOM   1371  N   ALA B 183      34.510  27.005  84.080  1.00 27.25           N
ATOM   1372  CA  ALA B 183      35.594  26.189  84.545  1.00 27.25           C
ATOM   1373  CB  ALA B 183      35.139  25.109  85.540  1.00 27.25           C
ATOM   1374  C   ALA B 183      36.220  25.486  83.379  1.00 27.25           C
ATOM   1375  O   ALA B 183      37.443  25.403  83.275  1.00 27.25           O
ATOM   1376  N   VAL B 184      35.383  24.958  82.467  1.00 42.75           N
ATOM   1377  CA  VAL B 184      35.840  24.228  81.319  1.00 42.75           C
ATOM   1378  CB  VAL B 184      34.713  23.691  80.489  1.00 42.75           C
ATOM   1379  CG1 VAL B 184      35.298  23.035  79.229  1.00 42.75           C
ATOM   1380  CG2 VAL B 184      33.896  22.724  81.353  1.00 42.75           C
ATOM   1381  C   VAL B 184      36.625  25.141  80.438  1.00 42.75           C
ATOM   1382  O   VAL B 184      37.680  24.768  79.927  1.00 42.75           O
ATOM   1383  N   THR B 185      36.112  26.361  80.197  1.00116.79           N
ATOM   1384  CA  THR B 185      36.873  27.264  79.391  1.00116.79           C
ATOM   1385  CB  THR B 185      36.278  27.513  78.028  1.00116.79           C
ATOM   1386  OG1 THR B 185      37.111  28.386  77.279  1.00116.79           O
ATOM   1387  CG2 THR B 185      34.862  28.098  78.167  1.00116.79           C
ATOM   1388  C   THR B 185      36.981  28.554  80.131  1.00116.79           C
ATOM   1389  O   THR B 185      35.989  29.235  80.386  1.00116.79           O
ATOM   1390  N   GLU B 186      38.219  28.929  80.495  1.00 61.66           N
ATOM   1391  CA  GLU B 186      38.423  30.144  81.222  1.00 61.66           C
ATOM   1392  CB  GLU B 186      39.896  30.356  81.623  1.00 61.66           C
ATOM   1393  CG  GLU B 186      40.854  30.421  80.432  1.00 61.66           C
ATOM   1394  CD  GLU B 186      42.264  30.628  80.965  1.00 61.66           C
ATOM   1395  OE1 GLU B 186      42.509  30.302  82.157  1.00 61.66           O
ATOM   1396  OE2 GLU B 186      43.119  31.113  80.177  1.00 61.66           O
ATOM   1397  C   GLU B 186      37.992  31.298  80.325  1.00 61.66           C
ATOM   1398  O   GLU B 186      38.620  31.490  79.250  1.00 61.66           O
ATOM   1399  OXT GLU B 186      37.022  32.004  80.707  1.00 61.66           O
TER    1400      GLU B 186
END
