# Supplementary material for: Comparison of histone-like HU protein DNA-binding properties and HU/IHF protein sequence alignment
Source: PLoS One. 2017 Nov 13;12(11):e0188037. doi: 10.1371/journal.pone.0188037 (PMC5683647; doi:10.1371/journal.pone.0188037)
Supplement: S3 File — (ZIP) [file pone.0188037.s003.zip › E4_1.pdb]

EXPDTA    THEORETICAL MODEL, MODELLER 9.17 2017/01/19 02:41:30
REMARK   6 MODELLER OBJECTIVE FUNCTION:       853.4799
REMARK   6 MODELLER BEST TEMPLATE % SEQ ID:  33.155
REMARK   6 SEQUENCE: E4_1
REMARK   6 DOPE score: -18317.21289
REMARK   6 GA341 score: 0.98007
REMARK   6 TEMPLATE: 1p71 1:A - 93:B MODELS 1:A - 190:B AT 33.2%
ATOM      1  N   MET A   1       9.414  24.524  90.196  1.00100.94           N
ATOM      2  CA  MET A   1       9.814  24.199  91.579  1.00100.94           C
ATOM      3  CB  MET A   1       9.754  22.683  91.835  1.00100.94           C
ATOM      4  CG  MET A   1       8.342  22.097  91.780  1.00100.94           C
ATOM      5  SD  MET A   1       8.241  20.337  92.229  1.00100.94           S
ATOM      6  CE  MET A   1       9.133  19.735  90.769  1.00100.94           C
ATOM      7  C   MET A   1      11.206  24.662  91.834  1.00100.94           C
ATOM      8  O   MET A   1      12.051  24.655  90.939  1.00100.94           O
ATOM      9  N   THR A   2      11.460  25.111  93.076  1.00 81.54           N
ATOM     10  CA  THR A   2      12.761  25.568  93.452  1.00 81.54           C
ATOM     11  CB  THR A   2      12.731  26.690  94.448  1.00 81.54           C
ATOM     12  OG1 THR A   2      14.038  27.212  94.637  1.00 81.54           O
ATOM     13  CG2 THR A   2      12.170  26.156  95.778  1.00 81.54           C
ATOM     14  C   THR A   2      13.458  24.420  94.094  1.00 81.54           C
ATOM     15  O   THR A   2      12.898  23.333  94.221  1.00 81.54           O
ATOM     16  N   LYS A   3      14.713  24.638  94.521  1.00 61.30           N
ATOM     17  CA  LYS A   3      15.460  23.586  95.137  1.00 61.30           C
ATOM     18  CB  LYS A   3      16.887  24.016  95.520  1.00 61.30           C
ATOM     19  CG  LYS A   3      17.754  22.872  96.048  0.00 61.30           C
ATOM     20  CD  LYS A   3      19.254  23.182  96.051  0.00 61.30           C
ATOM     21  CE  LYS A   3      19.645  24.373  96.928  0.00 61.30           C
ATOM     22  NZ  LYS A   3      21.116  24.531  96.950  0.00 61.30           N
ATOM     23  C   LYS A   3      14.729  23.184  96.378  1.00 61.30           C
ATOM     24  O   LYS A   3      14.635  22.000  96.698  1.00 61.30           O
ATOM     25  N   LYS A   4      14.163  24.170  97.097  1.00 51.83           N
ATOM     26  CA  LYS A   4      13.472  23.893  98.322  1.00 51.83           C
ATOM     27  CB  LYS A   4      12.878  25.156  98.967  1.00 51.83           C
ATOM     28  CG  LYS A   4      13.924  26.159  99.452  1.00 51.83           C
ATOM     29  CD  LYS A   4      13.329  27.522  99.808  1.00 51.83           C
ATOM     30  CE  LYS A   4      14.359  28.520 100.336  1.00 51.83           C
ATOM     31  NZ  LYS A   4      14.878  28.062 101.644  1.00 51.83           N
ATOM     32  C   LYS A   4      12.320  22.985  98.030  1.00 51.83           C
ATOM     33  O   LYS A   4      12.071  22.031  98.762  1.00 51.83           O
ATOM     34  N   GLU A   5      11.578  23.257  96.943  1.00 34.69           N
ATOM     35  CA  GLU A   5      10.431  22.454  96.635  1.00 34.69           C
ATOM     36  CB  GLU A   5       9.608  22.991  95.450  1.00 34.69           C
ATOM     37  CG  GLU A   5       8.867  24.291  95.766  1.00 34.69           C
ATOM     38  CD  GLU A   5       8.015  24.648  94.556  1.00 34.69           C
ATOM     39  OE1 GLU A   5       7.405  23.715  93.970  1.00 34.69           O
ATOM     40  OE2 GLU A   5       7.953  25.857  94.206  1.00 34.69           O
ATOM     41  C   GLU A   5      10.865  21.060  96.299  1.00 34.69           C
ATOM     42  O   GLU A   5      10.207  20.098  96.692  1.00 34.69           O
ATOM     43  N   LEU A   6      11.985  20.909  95.562  1.00156.12           N
ATOM     44  CA  LEU A   6      12.427  19.594  95.186  1.00156.12           C
ATOM     45  CB  LEU A   6      13.727  19.534  94.349  1.00156.12           C
ATOM     46  CG  LEU A   6      13.618  19.797  92.833  1.00156.12           C
ATOM     47  CD1 LEU A   6      12.674  18.788  92.162  1.00156.12           C
ATOM     48  CD2 LEU A   6      13.311  21.257  92.489  1.00156.12           C
ATOM     49  C   LEU A   6      12.741  18.802  96.411  1.00156.12           C
ATOM     50  O   LEU A   6      12.384  17.628  96.497  1.00156.12           O
ATOM     51  N   ILE A   7      13.417  19.418  97.397  1.00100.34           N
ATOM     52  CA  ILE A   7      13.794  18.662  98.555  1.00100.34           C
ATOM     53  CB  ILE A   7      14.642  19.404  99.557  1.00100.34           C
ATOM     54  CG1 ILE A   7      13.901  20.587 100.194  1.00100.34           C
ATOM     55  CG2 ILE A   7      15.950  19.796  98.853  1.00100.34           C
ATOM     56  CD1 ILE A   7      14.615  21.160 101.418  1.00100.34           C
ATOM     57  C   ILE A   7      12.561  18.177  99.246  1.00100.34           C
ATOM     58  O   ILE A   7      12.513  17.034  99.696  1.00100.34           O
ATOM     59  N   LYS A   8      11.518  19.025  99.325  1.00 38.84           N
ATOM     60  CA  LYS A   8      10.330  18.648 100.034  1.00 38.84           C
ATOM     61  CB  LYS A   8       9.206  19.691  99.937  1.00 38.84           C
ATOM     62  CG  LYS A   8       9.523  21.042 100.575  1.00 38.84           C
ATOM     63  CD  LYS A   8       8.407  22.064 100.344  1.00 38.84           C
ATOM     64  CE  LYS A   8       8.667  23.429 100.981  1.00 38.84           C
ATOM     65  NZ  LYS A   8       7.526  24.336 100.721  1.00 38.84           N
ATOM     66  C   LYS A   8       9.768  17.402  99.429  1.00 38.84           C
ATOM     67  O   LYS A   8       9.426  16.460 100.144  1.00 38.84           O
ATOM     68  N   ASN A   9       9.656  17.360  98.090  1.00 99.86           N
ATOM     69  CA  ASN A   9       9.065  16.219  97.456  1.00 99.86           C
ATOM     70  CB  ASN A   9       8.750  16.413  95.959  1.00 99.86           C
ATOM     71  CG  ASN A   9      10.035  16.526  95.156  1.00 99.86           C
ATOM     72  OD1 ASN A   9      10.760  15.548  94.980  1.00 99.86           O
ATOM     73  ND2 ASN A   9      10.308  17.746  94.623  1.00 99.86           N
ATOM     74  C   ASN A   9       9.954  15.027  97.605  1.00 99.86           C
ATOM     75  O   ASN A   9       9.469  13.909  97.774  1.00 99.86           O
ATOM     76  N   ILE A  10      11.285  15.215  97.523  1.00156.67           N
ATOM     77  CA  ILE A  10      12.113  14.049  97.558  1.00156.67           C
ATOM     78  CB  ILE A  10      13.552  14.279  97.185  1.00156.67           C
ATOM     79  CG1 ILE A  10      14.378  14.863  98.332  1.00156.67           C
ATOM     80  CG2 ILE A  10      13.551  15.148  95.918  1.00156.67           C
ATOM     81  CD1 ILE A  10      14.909  13.745  99.240  1.00156.67           C
ATOM     82  C   ILE A  10      12.068  13.476  98.935  1.00156.67           C
ATOM     83  O   ILE A  10      12.026  12.262  99.108  1.00156.67           O
ATOM     84  N   ALA A  11      12.126  14.349  99.963  1.00 43.07           N
ATOM     85  CA  ALA A  11      12.223  13.906 101.323  1.00 43.07           C
ATOM     86  CB  ALA A  11      12.140  15.063 102.333  1.00 43.07           C
ATOM     87  C   ALA A  11      11.060  13.004 101.558  1.00 43.07           C
ATOM     88  O   ALA A  11      11.183  11.991 102.243  1.00 43.07           O
ATOM     89  N   VAL A  12       9.891  13.360 100.997  1.00 34.89           N
ATOM     90  CA  VAL A  12       8.730  12.533 101.142  1.00 34.89           C
ATOM     91  CB  VAL A  12       7.496  13.162 100.564  1.00 34.89           C
ATOM     92  CG1 VAL A  12       6.323  12.182 100.739  1.00 34.89           C
ATOM     93  CG2 VAL A  12       7.279  14.525 101.242  1.00 34.89           C
ATOM     94  C   VAL A  12       8.930  11.220 100.433  1.00 34.89           C
ATOM     95  O   VAL A  12       8.651  10.160 100.992  1.00 34.89           O
ATOM     96  N   MET A  13       9.412  11.254  99.172  1.00 78.60           N
ATOM     97  CA  MET A  13       9.543  10.058  98.376  1.00 78.60           C
ATOM     98  CB  MET A  13       9.948  10.370  96.926  1.00 78.60           C
ATOM     99  CG  MET A  13       8.900  11.188  96.167  1.00 78.60           C
ATOM    100  SD  MET A  13       9.342  11.583  94.449  1.00 78.60           S
ATOM    101  CE  MET A  13       7.833  12.537  94.118  0.00 78.60           C
ATOM    102  C   MET A  13      10.572   9.118  98.944  1.00 78.60           C
ATOM    103  O   MET A  13      10.361   7.909  99.008  1.00 78.60           O
ATOM    104  N   ASN A  14      11.733   9.674  99.326  1.00112.63           N
ATOM    105  CA  ASN A  14      12.905   9.037  99.865  1.00112.63           C
ATOM    106  CB  ASN A  14      14.108  10.009  99.808  1.00112.63           C
ATOM    107  CG  ASN A  14      15.425   9.354 100.218  1.00112.63           C
ATOM    108  OD1 ASN A  14      15.490   8.172 100.544  1.00112.63           O
ATOM    109  ND2 ASN A  14      16.520  10.160 100.209  1.00112.63           N
ATOM    110  C   ASN A  14      12.691   8.648 101.298  1.00112.63           C
ATOM    111  O   ASN A  14      13.339   7.727 101.785  1.00112.63           O
ATOM    112  N   ASN A  15      11.782   9.354 102.004  1.00124.34           N
ATOM    113  CA  ASN A  15      11.545   9.244 103.421  1.00124.34           C
ATOM    114  CB  ASN A  15      10.879   7.937 103.936  1.00124.34           C
ATOM    115  CG  ASN A  15      11.716   6.686 103.712  1.00124.34           C
ATOM    116  OD1 ASN A  15      11.641   6.057 102.657  1.00124.34           O
ATOM    117  ND2 ASN A  15      12.529   6.307 104.734  1.00124.34           N
ATOM    118  C   ASN A  15      12.801   9.564 104.169  1.00124.34           C
ATOM    119  O   ASN A  15      13.203   8.858 105.093  1.00124.34           O
ATOM    120  N   THR A  16      13.441  10.681 103.759  1.00100.50           N
ATOM    121  CA  THR A  16      14.624  11.214 104.370  1.00100.50           C
ATOM    122  CB  THR A  16      15.765  11.319 103.402  1.00100.50           C
ATOM    123  OG1 THR A  16      16.097  10.032 102.901  1.00100.50           O
ATOM    124  CG2 THR A  16      16.969  11.959 104.098  1.00100.50           C
ATOM    125  C   THR A  16      14.292  12.603 104.824  1.00100.50           C
ATOM    126  O   THR A  16      13.403  13.253 104.272  1.00100.50           O
ATOM    127  N   SER A  17      15.023  13.092 105.847  1.00 77.30           N
ATOM    128  CA  SER A  17      14.772  14.379 106.432  1.00 77.30           C
ATOM    129  CB  SER A  17      15.711  14.685 107.611  1.00 77.30           C
ATOM    130  OG  SER A  17      15.420  15.961 108.157  1.00 77.30           O
ATOM    131  C   SER A  17      14.975  15.426 105.384  1.00 77.30           C
ATOM    132  O   SER A  17      15.757  15.247 104.455  1.00 77.30           O
ATOM    133  N   VAL A  18      14.265  16.562 105.532  1.00 33.08           N
ATOM    134  CA  VAL A  18      14.302  17.640 104.586  1.00 33.08           C
ATOM    135  CB  VAL A  18      13.441  18.797 104.999  1.00 33.08           C
ATOM    136  CG1 VAL A  18      13.633  19.942 103.991  1.00 33.08           C
ATOM    137  CG2 VAL A  18      11.988  18.304 105.099  1.00 33.08           C
ATOM    138  C   VAL A  18      15.711  18.128 104.489  1.00 33.08           C
ATOM    139  O   VAL A  18      16.176  18.487 103.409  1.00 33.08           O
ATOM    140  N   THR A  19      16.425  18.179 105.627  1.00 97.78           N
ATOM    141  CA  THR A  19      17.784  18.628 105.602  1.00 97.78           C
ATOM    142  CB  THR A  19      18.388  18.760 106.974  1.00 97.78           C
ATOM    143  OG1 THR A  19      19.677  19.347 106.879  1.00 97.78           O
ATOM    144  CG2 THR A  19      18.475  17.376 107.640  1.00 97.78           C
ATOM    145  C   THR A  19      18.617  17.662 104.810  1.00 97.78           C
ATOM    146  O   THR A  19      19.449  18.069 104.002  1.00 97.78           O
ATOM    147  N   GLN A  20      18.403  16.348 105.015  1.00 68.77           N
ATOM    148  CA  GLN A  20      19.189  15.324 104.391  1.00 68.77           C
ATOM    149  CB  GLN A  20      18.931  13.947 105.025  1.00 68.77           C
ATOM    150  CG  GLN A  20      19.326  13.944 106.509  1.00 68.77           C
ATOM    151  CD  GLN A  20      19.067  12.579 107.127  1.00 68.77           C
ATOM    152  OE1 GLN A  20      19.106  12.422 108.346  1.00 68.77           O
ATOM    153  NE2 GLN A  20      18.789  11.560 106.273  1.00 68.77           N
ATOM    154  C   GLN A  20      18.943  15.310 102.916  1.00 68.77           C
ATOM    155  O   GLN A  20      19.858  15.080 102.125  1.00 68.77           O
ATOM    156  N   THR A  21      17.690  15.555 102.502  1.00128.64           N
ATOM    157  CA  THR A  21      17.392  15.602 101.104  1.00128.64           C
ATOM    158  CB  THR A  21      15.940  15.960 100.865  1.00128.64           C
ATOM    159  OG1 THR A  21      15.661  17.321 101.158  1.00128.64           O
ATOM    160  CG2 THR A  21      15.088  15.103 101.816  1.00128.64           C
ATOM    161  C   THR A  21      18.241  16.713 100.558  1.00128.64           C
ATOM    162  O   THR A  21      18.943  16.565  99.559  1.00128.64           O
ATOM    163  N   GLN A  22      18.239  17.864 101.252  1.00 78.93           N
ATOM    164  CA  GLN A  22      18.938  19.008 100.760  1.00 78.93           C
ATOM    165  CB  GLN A  22      18.656  20.281 101.573  1.00 78.93           C
ATOM    166  CG  GLN A  22      19.314  21.526 100.976  1.00 78.93           C
ATOM    167  CD  GLN A  22      18.788  22.745 101.717  1.00 78.93           C
ATOM    168  OE1 GLN A  22      17.919  22.639 102.582  1.00 78.93           O
ATOM    169  NE2 GLN A  22      19.324  23.943 101.362  1.00 78.93           N
ATOM    170  C   GLN A  22      20.409  18.748 100.771  1.00 78.93           C
ATOM    171  O   GLN A  22      21.114  19.111  99.833  1.00 78.93           O
ATOM    172  N   ASP A  23      20.917  18.105 101.837  1.00 43.77           N
ATOM    173  CA  ASP A  23      22.328  17.882 101.930  1.00 43.77           C
ATOM    174  CB  ASP A  23      22.741  17.309 103.288  1.00 43.77           C
ATOM    175  CG  ASP A  23      22.696  18.457 104.284  1.00 43.77           C
ATOM    176  OD1 ASP A  23      23.017  19.603 103.870  1.00 43.77           O
ATOM    177  OD2 ASP A  23      22.341  18.208 105.467  1.00 43.77           O
ATOM    178  C   ASP A  23      22.777  16.960 100.844  1.00 43.77           C
ATOM    179  O   ASP A  23      23.797  17.193 100.199  1.00 43.77           O
ATOM    180  N   PHE A  24      22.013  15.885 100.611  1.00 65.95           N
ATOM    181  CA  PHE A  24      22.346  14.922  99.612  1.00 65.95           C
ATOM    182  CB  PHE A  24      21.371  13.750  99.654  1.00 65.95           C
ATOM    183  CG  PHE A  24      21.904  12.830  98.642  1.00 65.95           C
ATOM    184  CD1 PHE A  24      22.941  11.999  98.961  1.00 65.95           C
ATOM    185  CD2 PHE A  24      21.380  12.821  97.379  1.00 65.95           C
ATOM    186  CE1 PHE A  24      23.428  11.161  98.000  1.00 65.95           C
ATOM    187  CE2 PHE A  24      21.861  11.982  96.411  1.00 65.95           C
ATOM    188  CZ  PHE A  24      22.891  11.143  96.734  1.00 65.95           C
ATOM    189  C   PHE A  24      22.251  15.562  98.258  1.00 65.95           C
ATOM    190  O   PHE A  24      23.113  15.364  97.406  1.00 65.95           O
ATOM    191  N   TYR A  25      21.190  16.353  98.016  1.00 58.41           N
ATOM    192  CA  TYR A  25      21.007  16.932  96.715  1.00 58.41           C
ATOM    193  CB  TYR A  25      19.709  17.736  96.570  1.00 58.41           C
ATOM    194  CG  TYR A  25      19.645  18.124  95.137  1.00 58.41           C
ATOM    195  CD1 TYR A  25      19.393  17.168  94.181  1.00 58.41           C
ATOM    196  CD2 TYR A  25      19.821  19.427  94.744  1.00 58.41           C
ATOM    197  CE1 TYR A  25      19.327  17.499  92.849  1.00 58.41           C
ATOM    198  CE2 TYR A  25      19.756  19.768  93.413  1.00 58.41           C
ATOM    199  CZ  TYR A  25      19.511  18.804  92.466  1.00 58.41           C
ATOM    200  OH  TYR A  25      19.444  19.150  91.101  1.00 58.41           O
ATOM    201  C   TYR A  25      22.112  17.894  96.400  1.00 58.41           C
ATOM    202  O   TYR A  25      22.651  17.882  95.295  1.00 58.41           O
ATOM    203  N   ASN A  26      22.483  18.755  97.365  1.00 54.85           N
ATOM    204  CA  ASN A  26      23.466  19.770  97.114  1.00 54.85           C
ATOM    205  CB  ASN A  26      23.713  20.682  98.329  1.00 54.85           C
ATOM    206  CG  ASN A  26      22.449  21.488  98.585  1.00 54.85           C
ATOM    207  OD1 ASN A  26      22.112  21.795  99.727  1.00 54.85           O
ATOM    208  ND2 ASN A  26      21.723  21.834  97.490  1.00 54.85           N
ATOM    209  C   ASN A  26      24.768  19.128  96.750  1.00 54.85           C
ATOM    210  O   ASN A  26      25.450  19.570  95.828  1.00 54.85           O
ATOM    211  N   SER A  27      25.148  18.058  97.466  1.00 39.97           N
ATOM    212  CA  SER A  27      26.391  17.392  97.200  1.00 39.97           C
ATOM    213  CB  SER A  27      26.714  16.326  98.260  1.00 39.97           C
ATOM    214  OG  SER A  27      25.591  15.484  98.458  1.00 39.97           O
ATOM    215  C   SER A  27      26.358  16.779  95.829  1.00 39.97           C
ATOM    216  O   SER A  27      27.382  16.724  95.149  1.00 39.97           O
ATOM    217  N   PHE A  28      25.177  16.312  95.375  1.00112.22           N
ATOM    218  CA  PHE A  28      25.046  15.729  94.065  1.00112.22           C
ATOM    219  CB  PHE A  28      23.611  15.288  93.730  1.00112.22           C
ATOM    220  CG  PHE A  28      23.512  15.322  92.242  1.00112.22           C
ATOM    221  CD1 PHE A  28      24.125  14.378  91.454  1.00112.22           C
ATOM    222  CD2 PHE A  28      22.788  16.321  91.632  1.00112.22           C
ATOM    223  CE1 PHE A  28      24.019  14.438  90.083  1.00112.22           C
ATOM    224  CE2 PHE A  28      22.677  16.386  90.263  1.00112.22           C
ATOM    225  CZ  PHE A  28      23.295  15.439  89.484  1.00112.22           C
ATOM    226  C   PHE A  28      25.368  16.739  93.015  1.00112.22           C
ATOM    227  O   PHE A  28      26.126  16.460  92.085  1.00112.22           O
ATOM    228  N   GLU A  29      24.774  17.939  93.151  1.00 64.06           N
ATOM    229  CA  GLU A  29      24.886  18.998  92.194  1.00 64.06           C
ATOM    230  CB  GLU A  29      24.168  20.270  92.683  1.00 64.06           C
ATOM    231  CG  GLU A  29      22.713  20.073  93.117  1.00 64.06           C
ATOM    232  CD  GLU A  29      22.194  21.409  93.635  1.00 64.06           C
ATOM    233  OE1 GLU A  29      22.318  22.416  92.889  1.00 64.06           O
ATOM    234  OE2 GLU A  29      21.666  21.444  94.778  1.00 64.06           O
ATOM    235  C   GLU A  29      26.318  19.409  92.106  1.00 64.06           C
ATOM    236  O   GLU A  29      26.864  19.585  91.018  1.00 64.06           O
ATOM    237  N   ASN A  30      26.960  19.571  93.277  1.00 64.96           N
ATOM    238  CA  ASN A  30      28.312  20.040  93.330  1.00 64.96           C
ATOM    239  CB  ASN A  30      28.829  20.233  94.767  1.00 64.96           C
ATOM    240  CG  ASN A  30      30.122  21.035  94.696  1.00 64.96           C
ATOM    241  OD1 ASN A  30      30.641  21.306  93.614  1.00 64.96           O
ATOM    242  ND2 ASN A  30      30.659  21.428  95.882  1.00 64.96           N
ATOM    243  C   ASN A  30      29.201  19.045  92.655  1.00 64.96           C
ATOM    244  O   ASN A  30      30.120  19.413  91.927  1.00 64.96           O
ATOM    245  N   ALA A  31      28.946  17.746  92.890  1.00 32.01           N
ATOM    246  CA  ALA A  31      29.753  16.693  92.341  1.00 32.01           C
ATOM    247  CB  ALA A  31      29.310  15.301  92.823  1.00 32.01           C
ATOM    248  C   ALA A  31      29.662  16.701  90.845  1.00 32.01           C
ATOM    249  O   ALA A  31      30.663  16.510  90.156  1.00 32.01           O
ATOM    250  N   LEU A  32      28.452  16.925  90.300  1.00126.97           N
ATOM    251  CA  LEU A  32      28.243  16.896  88.879  1.00126.97           C
ATOM    252  CB  LEU A  32      26.774  17.172  88.508  1.00126.97           C
ATOM    253  CG  LEU A  32      26.481  17.154  86.994  1.00126.97           C
ATOM    254  CD1 LEU A  32      26.648  15.748  86.402  1.00126.97           C
ATOM    255  CD2 LEU A  32      25.102  17.760  86.690  1.00126.97           C
ATOM    256  C   LEU A  32      29.071  17.972  88.244  1.00126.97           C
ATOM    257  O   LEU A  32      29.737  17.739  87.235  1.00126.97           O
ATOM    258  N   ILE A  33      29.069  19.180  88.839  1.00 44.09           N
ATOM    259  CA  ILE A  33      29.789  20.297  88.292  1.00 44.09           C
ATOM    260  CB  ILE A  33      29.591  21.555  89.087  1.00 44.09           C
ATOM    261  CG1 ILE A  33      28.110  21.981  89.053  1.00 44.09           C
ATOM    262  CG2 ILE A  33      30.557  22.618  88.537  1.00 44.09           C
ATOM    263  CD1 ILE A  33      27.749  23.055  90.079  1.00 44.09           C
ATOM    264  C   ILE A  33      31.254  19.981  88.286  1.00 44.09           C
ATOM    265  O   ILE A  33      31.955  20.308  87.329  1.00 44.09           O
ATOM    266  N   GLU A  34      31.758  19.355  89.367  1.00118.44           N
ATOM    267  CA  GLU A  34      33.160  19.058  89.461  1.00118.44           C
ATOM    268  CB  GLU A  34      33.584  18.512  90.834  1.00118.44           C
ATOM    269  CG  GLU A  34      35.081  18.202  90.893  1.00118.44           C
ATOM    270  CD  GLU A  34      35.826  19.498  90.586  0.00118.44           C
ATOM    271  OE1 GLU A  34      35.233  20.590  90.795  0.00118.44           O
ATOM    272  OE2 GLU A  34      36.998  19.411  90.130  0.00118.44           O
ATOM    273  C   GLU A  34      33.580  18.051  88.432  1.00118.44           C
ATOM    274  O   GLU A  34      34.619  18.217  87.795  1.00118.44           O
ATOM    275  N   ALA A  35      32.790  16.975  88.240  1.00 31.46           N
ATOM    276  CA  ALA A  35      33.158  15.939  87.312  1.00 31.46           C
ATOM    277  CB  ALA A  35      32.177  14.752  87.323  1.00 31.46           C
ATOM    278  C   ALA A  35      33.185  16.493  85.921  1.00 31.46           C
ATOM    279  O   ALA A  35      34.076  16.183  85.132  1.00 31.46           O
ATOM    280  N   ILE A  36      32.190  17.330  85.588  1.00 42.95           N
ATOM    281  CA  ILE A  36      32.062  17.902  84.280  1.00 42.95           C
ATOM    282  CB  ILE A  36      30.791  18.685  84.157  1.00 42.95           C
ATOM    283  CG1 ILE A  36      29.584  17.777  84.440  1.00 42.95           C
ATOM    284  CG2 ILE A  36      30.745  19.313  82.763  1.00 42.95           C
ATOM    285  CD1 ILE A  36      28.278  18.545  84.635  1.00 42.95           C
ATOM    286  C   ILE A  36      33.224  18.818  84.013  1.00 42.95           C
ATOM    287  O   ILE A  36      33.796  18.801  82.925  1.00 42.95           O
ATOM    288  N   THR A  37      33.614  19.636  85.010  1.00 47.47           N
ATOM    289  CA  THR A  37      34.672  20.597  84.850  1.00 47.47           C
ATOM    290  CB  THR A  37      34.900  21.427  86.080  1.00 47.47           C
ATOM    291  OG1 THR A  37      33.721  22.141  86.425  1.00 47.47           O
ATOM    292  CG2 THR A  37      36.053  22.405  85.796  1.00 47.47           C
ATOM    293  C   THR A  37      35.958  19.884  84.555  1.00 47.47           C
ATOM    294  O   THR A  37      36.796  20.394  83.812  1.00 47.47           O
ATOM    295  N   SER A  38      36.150  18.713  85.192  1.00102.58           N
ATOM    296  CA  SER A  38      37.292  17.844  85.089  1.00102.58           C
ATOM    297  CB  SER A  38      37.326  16.819  86.233  1.00102.58           C
ATOM    298  OG  SER A  38      38.465  15.988  86.091  1.00102.58           O
ATOM    299  C   SER A  38      37.255  17.075  83.795  1.00102.58           C
ATOM    300  O   SER A  38      38.128  16.246  83.543  1.00102.58           O
ATOM    301  N   ASN A  39      36.236  17.343  82.959  1.00129.08           N
ATOM    302  CA  ASN A  39      35.946  16.736  81.683  1.00129.08           C
ATOM    303  CB  ASN A  39      37.003  16.931  80.560  1.00129.08           C
ATOM    304  CG  ASN A  39      38.316  16.197  80.810  1.00129.08           C
ATOM    305  OD1 ASN A  39      39.272  16.763  81.339  1.00129.08           O
ATOM    306  ND2 ASN A  39      38.380  14.906  80.386  1.00129.08           N
ATOM    307  C   ASN A  39      35.552  15.295  81.795  1.00129.08           C
ATOM    308  O   ASN A  39      35.796  14.504  80.885  1.00129.08           O
ATOM    309  N   GLU A  40      34.918  14.912  82.923  1.00 47.71           N
ATOM    310  CA  GLU A  40      34.354  13.595  83.024  1.00 47.71           C
ATOM    311  CB  GLU A  40      34.287  13.039  84.454  1.00 47.71           C
ATOM    312  CG  GLU A  40      35.637  12.608  85.021  1.00 47.71           C
ATOM    313  CD  GLU A  40      35.410  12.089  86.435  1.00 47.71           C
ATOM    314  OE1 GLU A  40      34.411  12.524  87.068  1.00 47.71           O
ATOM    315  OE2 GLU A  40      36.227  11.250  86.899  1.00 47.71           O
ATOM    316  C   GLU A  40      32.942  13.715  82.548  1.00 47.71           C
ATOM    317  O   GLU A  40      32.376  14.806  82.539  1.00 47.71           O
ATOM    318  N   GLU A  41      32.334  12.589  82.123  1.00 34.79           N
ATOM    319  CA  GLU A  41      30.968  12.638  81.692  1.00 34.79           C
ATOM    320  CB  GLU A  41      30.698  11.816  80.421  1.00 34.79           C
ATOM    321  CG  GLU A  41      29.244  11.879  79.951  1.00 34.79           C
ATOM    322  CD  GLU A  41      29.127  11.034  78.693  1.00 34.79           C
ATOM    323  OE1 GLU A  41      30.169  10.466  78.270  1.00 34.79           O
ATOM    324  OE2 GLU A  41      27.999  10.944  78.138  1.00 34.79           O
ATOM    325  C   GLU A  41      30.150  12.041  82.789  1.00 34.79           C
ATOM    326  O   GLU A  41      30.505  11.001  83.339  1.00 34.79           O
ATOM    327  N   VAL A  42      29.038  12.710  83.153  1.00 41.27           N
ATOM    328  CA  VAL A  42      28.189  12.172  84.174  1.00 41.27           C
ATOM    329  CB  VAL A  42      27.649  13.206  85.118  1.00 41.27           C
ATOM    330  CG1 VAL A  42      26.646  12.533  86.071  1.00 41.27           C
ATOM    331  CG2 VAL A  42      28.841  13.857  85.840  1.00 41.27           C
ATOM    332  C   VAL A  42      27.038  11.539  83.471  1.00 41.27           C
ATOM    333  O   VAL A  42      26.347  12.178  82.678  1.00 41.27           O
ATOM    334  N   VAL A  43      26.812  10.241  83.739  1.00 36.81           N
ATOM    335  CA  VAL A  43      25.757   9.573  83.045  1.00 36.81           C
ATOM    336  CB  VAL A  43      26.214   8.348  82.308  1.00 36.81           C
ATOM    337  CG1 VAL A  43      24.982   7.639  81.720  1.00 36.81           C
ATOM    338  CG2 VAL A  43      27.257   8.766  81.257  1.00 36.81           C
ATOM    339  C   VAL A  43      24.739   9.121  84.031  1.00 36.81           C
ATOM    340  O   VAL A  43      25.055   8.471  85.028  1.00 36.81           O
ATOM    341  N   LEU A  44      23.472   9.481  83.766  1.00 73.32           N
ATOM    342  CA  LEU A  44      22.395   9.013  84.577  1.00 73.32           C
ATOM    343  CB  LEU A  44      21.407  10.123  84.973  1.00 73.32           C
ATOM    344  CG  LEU A  44      22.068  11.234  85.816  1.00 73.32           C
ATOM    345  CD1 LEU A  44      21.056  12.320  86.214  1.00 73.32           C
ATOM    346  CD2 LEU A  44      22.824  10.654  87.021  1.00 73.32           C
ATOM    347  C   LEU A  44      21.701   8.057  83.679  1.00 73.32           C
ATOM    348  O   LEU A  44      21.192   8.475  82.637  1.00 73.32           O
ATOM    349  N   SER A  45      21.638   6.777  84.118  1.00 83.63           N
ATOM    350  CA  SER A  45      21.207   5.632  83.359  1.00 83.63           C
ATOM    351  CB  SER A  45      20.758   4.446  84.232  1.00 83.63           C
ATOM    352  OG  SER A  45      19.604   4.798  84.980  1.00 83.63           O
ATOM    353  C   SER A  45      20.083   6.012  82.499  1.00 83.63           C
ATOM    354  O   SER A  45      19.179   6.730  82.930  1.00 83.63           O
ATOM    355  N   PRO A  46      20.225   5.496  81.290  1.00 95.45           N
ATOM    356  CA  PRO A  46      19.401   5.854  80.169  1.00 95.45           C
ATOM    357  CD  PRO A  46      20.750   4.145  81.151  1.00 95.45           C
ATOM    358  CB  PRO A  46      19.607   4.770  79.113  1.00 95.45           C
ATOM    359  CG  PRO A  46      20.012   3.542  79.944  1.00 95.45           C
ATOM    360  C   PRO A  46      18.002   5.978  80.605  1.00 95.45           C
ATOM    361  O   PRO A  46      17.276   4.988  80.670  1.00 95.45           O
ATOM    362  N   GLN A  47      17.648   7.239  80.885  1.00142.41           N
ATOM    363  CA  GLN A  47      16.397   7.676  81.392  1.00142.41           C
ATOM    364  CB  GLN A  47      15.977   7.043  82.732  1.00142.41           C
ATOM    365  CG  GLN A  47      15.417   5.626  82.573  1.00142.41           C
ATOM    366  CD  GLN A  47      15.034   5.087  83.941  1.00142.41           C
ATOM    367  OE1 GLN A  47      14.583   3.949  84.063  1.00142.41           O
ATOM    368  NE2 GLN A  47      15.213   5.924  84.998  1.00142.41           N
ATOM    369  C   GLN A  47      16.539   9.153  81.582  1.00142.41           C
ATOM    370  O   GLN A  47      15.980   9.931  80.812  1.00142.41           O
ATOM    371  N   LEU A  48      17.258   9.585  82.637  1.00132.52           N
ATOM    372  CA  LEU A  48      17.372  10.995  82.893  1.00132.52           C
ATOM    373  CB  LEU A  48      17.982  11.280  84.283  1.00132.52           C
ATOM    374  CG  LEU A  48      17.984  12.761  84.723  1.00132.52           C
ATOM    375  CD1 LEU A  48      19.005  13.605  83.945  1.00132.52           C
ATOM    376  CD2 LEU A  48      16.562  13.346  84.673  1.00132.52           C
ATOM    377  C   LEU A  48      18.186  11.710  81.848  1.00132.52           C
ATOM    378  O   LEU A  48      17.679  12.613  81.182  1.00132.52           O
ATOM    379  N   GLY A  49      19.456  11.298  81.630  1.00 32.12           N
ATOM    380  CA  GLY A  49      20.266  12.016  80.677  1.00 32.12           C
ATOM    381  C   GLY A  49      21.689  12.075  81.160  1.00 32.12           C
ATOM    382  O   GLY A  49      22.042  11.465  82.169  1.00 32.12           O
ATOM    383  N   LYS A  50      22.552  12.827  80.435  1.00102.67           N
ATOM    384  CA  LYS A  50      23.944  12.906  80.792  1.00102.67           C
ATOM    385  CB  LYS A  50      24.871  12.169  79.811  1.00102.67           C
ATOM    386  CG  LYS A  50      24.573  10.677  79.660  1.00102.67           C
ATOM    387  CD  LYS A  50      23.251  10.388  78.948  1.00102.67           C
ATOM    388  CE  LYS A  50      23.084   8.919  78.557  1.00102.67           C
ATOM    389  NZ  LYS A  50      24.015   8.582  77.456  1.00102.67           N
ATOM    390  C   LYS A  50      24.386  14.340  80.760  1.00102.67           C
ATOM    391  O   LYS A  50      23.758  15.185  80.123  1.00102.67           O
ATOM    392  N   PHE A  51      25.493  14.640  81.478  1.00 57.11           N
ATOM    393  CA  PHE A  51      26.076  15.954  81.501  1.00 57.11           C
ATOM    394  CB  PHE A  51      26.167  16.575  82.907  1.00 57.11           C
ATOM    395  CG  PHE A  51      24.806  16.864  83.447  1.00 57.11           C
ATOM    396  CD1 PHE A  51      24.069  15.877  84.061  1.00 57.11           C
ATOM    397  CD2 PHE A  51      24.270  18.130  83.358  1.00 57.11           C
ATOM    398  CE1 PHE A  51      22.818  16.145  84.568  1.00 57.11           C
ATOM    399  CE2 PHE A  51      23.021  18.406  83.863  1.00 57.11           C
ATOM    400  CZ  PHE A  51      22.291  17.411  84.470  1.00 57.11           C
ATOM    401  C   PHE A  51      27.503  15.798  81.066  1.00 57.11           C
ATOM    402  O   PHE A  51      28.190  14.877  81.507  1.00 57.11           O
ATOM    403  N   ILE A  52      27.990  16.684  80.172  1.00 92.98           N
ATOM    404  CA  ILE A  52      29.359  16.581  79.748  1.00 92.98           C
ATOM    405  CB  ILE A  52      29.543  15.659  78.576  1.00 92.98           C
ATOM    406  CG1 ILE A  52      31.030  15.346  78.338  1.00 92.98           C
ATOM    407  CG2 ILE A  52      28.832  16.294  77.371  1.00 92.98           C
ATOM    408  CD1 ILE A  52      31.259  14.196  77.356  1.00 92.98           C
ATOM    409  C   ILE A  52      29.843  17.936  79.330  1.00 92.98           C
ATOM    410  O   ILE A  52      29.067  18.885  79.219  1.00 92.98           O
ATOM    411  N   LEU A  53      31.169  18.062  79.121  1.00103.21           N
ATOM    412  CA  LEU A  53      31.701  19.295  78.623  1.00103.21           C
ATOM    413  CB  LEU A  53      33.080  19.683  79.175  1.00103.21           C
ATOM    414  CG  LEU A  53      33.019  20.181  80.621  1.00103.21           C
ATOM    415  CD1 LEU A  53      34.378  20.737  81.076  1.00103.21           C
ATOM    416  CD2 LEU A  53      31.858  21.175  80.781  1.00103.21           C
ATOM    417  C   LEU A  53      31.852  19.148  77.145  1.00103.21           C
ATOM    418  O   LEU A  53      32.266  18.099  76.654  1.00103.21           O
ATOM    419  N   LYS A  54      31.485  20.208  76.399  1.00109.36           N
ATOM    420  CA  LYS A  54      31.599  20.197  74.970  1.00109.36           C
ATOM    421  CB  LYS A  54      30.332  20.698  74.253  1.00109.36           C
ATOM    422  CG  LYS A  54      29.106  19.790  74.381  1.00109.36           C
ATOM    423  CD  LYS A  54      29.228  18.437  73.677  1.00109.36           C
ATOM    424  CE  LYS A  54      29.394  17.264  74.642  1.00109.36           C
ATOM    425  NZ  LYS A  54      29.223  15.982  73.924  1.00109.36           N
ATOM    426  C   LYS A  54      32.670  21.174  74.618  1.00109.36           C
ATOM    427  O   LYS A  54      32.658  22.313  75.082  1.00109.36           O
ATOM    428  N   SER A  55      33.645  20.750  73.795  1.00 78.63           N
ATOM    429  CA  SER A  55      34.668  21.676  73.424  1.00 78.63           C
ATOM    430  CB  SER A  55      35.990  21.012  73.002  1.00 78.63           C
ATOM    431  OG  SER A  55      36.613  20.410  74.128  1.00 78.63           O
ATOM    432  C   SER A  55      34.160  22.465  72.272  1.00 78.63           C
ATOM    433  O   SER A  55      33.315  22.002  71.507  1.00 78.63           O
ATOM    434  N   GLN A  56      34.640  23.714  72.155  1.00131.22           N
ATOM    435  CA  GLN A  56      34.320  24.497  71.007  1.00131.22           C
ATOM    436  CB  GLN A  56      33.431  25.718  71.298  1.00131.22           C
ATOM    437  CG  GLN A  56      33.072  26.508  70.037  1.00131.22           C
ATOM    438  CD  GLN A  56      32.257  25.597  69.127  1.00131.22           C
ATOM    439  OE1 GLN A  56      32.690  24.502  68.772  1.00131.22           O
ATOM    440  NE2 GLN A  56      31.036  26.058  68.744  1.00131.22           N
ATOM    441  C   GLN A  56      35.644  24.996  70.540  1.00131.22           C
ATOM    442  O   GLN A  56      36.417  25.518  71.339  1.00131.22           O
ATOM    443  N   LYS A  57      35.956  24.826  69.241  1.00 65.29           N
ATOM    444  CA  LYS A  57      37.241  25.233  68.746  1.00 65.29           C
ATOM    445  CB  LYS A  57      37.672  24.525  67.448  1.00 65.29           C
ATOM    446  CG  LYS A  57      37.928  23.026  67.628  1.00 65.29           C
ATOM    447  CD  LYS A  57      38.165  22.279  66.313  1.00 65.29           C
ATOM    448  CE  LYS A  57      36.910  22.105  65.458  1.00 65.29           C
ATOM    449  NZ  LYS A  57      37.248  21.385  64.210  1.00 65.29           N
ATOM    450  C   LYS A  57      37.212  26.701  68.476  1.00 65.29           C
ATOM    451  O   LYS A  57      36.148  27.284  68.274  1.00 65.29           O
ATOM    452  N   ALA A  58      38.402  27.338  68.504  1.00 35.89           N
ATOM    453  CA  ALA A  58      38.515  28.749  68.254  1.00 35.89           C
ATOM    454  CB  ALA A  58      39.865  29.345  68.688  1.00 35.89           C
ATOM    455  C   ALA A  58      38.370  28.980  66.786  1.00 35.89           C
ATOM    456  O   ALA A  58      38.770  28.145  65.977  1.00 35.89           O
ATOM    457  N   ARG A  59      37.770  30.127  66.407  1.00113.95           N
ATOM    458  CA  ARG A  59      37.599  30.426  65.014  1.00113.95           C
ATOM    459  CB  ARG A  59      36.553  29.515  64.338  1.00113.95           C
ATOM    460  CG  ARG A  59      35.192  29.489  65.038  1.00113.95           C
ATOM    461  CD  ARG A  59      34.338  28.283  64.635  1.00113.95           C
ATOM    462  NE  ARG A  59      33.197  28.184  65.590  1.00113.95           N
ATOM    463  CZ  ARG A  59      32.014  28.812  65.328  1.00113.95           C
ATOM    464  NH1 ARG A  59      31.866  29.549  64.189  1.00113.95           N
ATOM    465  NH2 ARG A  59      30.976  28.696  66.208  1.00113.95           N
ATOM    466  C   ARG A  59      37.194  31.862  64.861  1.00113.95           C
ATOM    467  O   ARG A  59      36.775  32.511  65.817  1.00113.95           O
ATOM    468  N   LEU A  60      37.362  32.418  63.642  1.00131.32           N
ATOM    469  CA  LEU A  60      36.943  33.767  63.380  1.00131.32           C
ATOM    470  CB  LEU A  60      37.582  34.391  62.119  1.00131.32           C
ATOM    471  CG  LEU A  60      37.141  35.836  61.797  0.00131.32           C
ATOM    472  CD1 LEU A  60      35.725  35.893  61.202  1.00131.32           C
ATOM    473  CD2 LEU A  60      37.291  36.744  63.027  1.00131.32           C
ATOM    474  C   LEU A  60      35.468  33.730  63.181  1.00131.32           C
ATOM    475  O   LEU A  60      34.926  32.775  62.630  1.00131.32           O
ATOM    476  N   GLY A  61      34.773  34.790  63.627  1.00 54.93           N
ATOM    477  CA  GLY A  61      33.355  34.792  63.449  1.00 54.93           C
ATOM    478  C   GLY A  61      32.896  36.205  63.447  1.00 54.93           C
ATOM    479  O   GLY A  61      33.691  37.131  63.589  1.00 54.93           O
ATOM    480  N   ARG A  62      31.576  36.390  63.262  1.00146.27           N
ATOM    481  CA  ARG A  62      30.993  37.695  63.247  1.00146.27           C
ATOM    482  CB  ARG A  62      30.447  38.078  61.859  1.00146.27           C
ATOM    483  CG  ARG A  62      30.064  39.551  61.714  1.00146.27           C
ATOM    484  CD  ARG A  62      31.248  40.480  61.430  1.00146.27           C
ATOM    485  NE  ARG A  62      31.276  40.723  59.959  1.00146.27           N
ATOM    486  CZ  ARG A  62      32.062  41.712  59.441  1.00146.27           C
ATOM    487  NH1 ARG A  62      32.825  42.482  60.270  1.00146.27           N
ATOM    488  NH2 ARG A  62      32.087  41.929  58.094  1.00146.27           N
ATOM    489  C   ARG A  62      29.820  37.617  64.170  1.00146.27           C
ATOM    490  O   ARG A  62      29.127  36.602  64.207  1.00146.27           O
ATOM    491  N   ASN A  63      29.559  38.676  64.962  1.00102.83           N
ATOM    492  CA  ASN A  63      28.419  38.567  65.823  1.00102.83           C
ATOM    493  CB  ASN A  63      28.623  39.127  67.248  1.00102.83           C
ATOM    494  CG  ASN A  63      28.984  40.597  67.191  1.00102.83           C
ATOM    495  OD1 ASN A  63      29.192  41.158  66.118  1.00102.83           O
ATOM    496  ND2 ASN A  63      29.088  41.233  68.390  1.00102.83           N
ATOM    497  C   ASN A  63      27.273  39.236  65.147  1.00102.83           C
ATOM    498  O   ASN A  63      27.394  40.304  64.553  1.00102.83           O
ATOM    499  N   PRO A  64      26.156  38.576  65.171  1.00154.73           N
ATOM    500  CA  PRO A  64      25.009  39.128  64.516  1.00154.73           C
ATOM    501  CD  PRO A  64      26.146  37.122  65.151  1.00154.73           C
ATOM    502  CB  PRO A  64      23.989  37.996  64.445  1.00154.73           C
ATOM    503  CG  PRO A  64      24.866  36.733  64.393  1.00154.73           C
ATOM    504  C   PRO A  64      24.500  40.372  65.165  1.00154.73           C
ATOM    505  O   PRO A  64      23.871  41.176  64.479  1.00154.73           O
ATOM    506  N   GLN A  65      24.713  40.543  66.483  1.00 60.88           N
ATOM    507  CA  GLN A  65      24.149  41.709  67.092  1.00 60.88           C
ATOM    508  CB  GLN A  65      24.340  41.691  68.620  1.00 60.88           C
ATOM    509  CG  GLN A  65      23.640  40.503  69.289  1.00 60.88           C
ATOM    510  CD  GLN A  65      24.055  40.435  70.753  1.00 60.88           C
ATOM    511  OE1 GLN A  65      24.264  41.456  71.406  1.00 60.88           O
ATOM    512  NE2 GLN A  65      24.183  39.189  71.284  1.00 60.88           N
ATOM    513  C   GLN A  65      24.817  42.944  66.560  1.00 60.88           C
ATOM    514  O   GLN A  65      24.169  43.782  65.934  1.00 60.88           O
ATOM    515  N   THR A  66      26.142  43.079  66.788  1.00 61.21           N
ATOM    516  CA  THR A  66      26.863  44.241  66.340  1.00 61.21           C
ATOM    517  CB  THR A  66      28.081  44.563  67.158  1.00 61.21           C
ATOM    518  OG1 THR A  66      29.074  43.562  67.023  1.00 61.21           O
ATOM    519  CG2 THR A  66      27.641  44.676  68.628  1.00 61.21           C
ATOM    520  C   THR A  66      27.248  44.132  64.898  1.00 61.21           C
ATOM    521  O   THR A  66      27.279  45.124  64.173  1.00 61.21           O
ATOM    522  N   GLY A  67      27.567  42.908  64.443  1.00 19.62           N
ATOM    523  CA  GLY A  67      28.000  42.716  63.088  1.00 19.62           C
ATOM    524  C   GLY A  67      29.489  42.876  63.057  1.00 19.62           C
ATOM    525  O   GLY A  67      30.102  42.910  61.990  1.00 19.62           O
ATOM    526  N   LYS A  68      30.111  42.992  64.244  1.00 34.86           N
ATOM    527  CA  LYS A  68      31.534  43.158  64.314  1.00 34.86           C
ATOM    528  CB  LYS A  68      32.017  43.728  65.660  1.00 34.86           C
ATOM    529  CG  LYS A  68      33.535  43.900  65.737  1.00 34.86           C
ATOM    530  CD  LYS A  68      34.006  44.641  66.990  1.00 34.86           C
ATOM    531  CE  LYS A  68      35.529  44.750  67.100  1.00 34.86           C
ATOM    532  NZ  LYS A  68      35.904  45.303  68.420  1.00 34.86           N
ATOM    533  C   LYS A  68      32.192  41.822  64.155  1.00 34.86           C
ATOM    534  O   LYS A  68      31.659  40.797  64.579  1.00 34.86           O
ATOM    535  N   LYS A  69      33.378  41.806  63.508  1.00122.98           N
ATOM    536  CA  LYS A  69      34.121  40.585  63.388  1.00122.98           C
ATOM    537  CB  LYS A  69      35.243  40.604  62.339  1.00122.98           C
ATOM    538  CG  LYS A  69      34.788  40.167  60.950  1.00122.98           C
ATOM    539  CD  LYS A  69      34.324  38.708  60.913  1.00122.98           C
ATOM    540  CE  LYS A  69      33.882  38.224  59.531  1.00122.98           C
ATOM    541  NZ  LYS A  69      33.470  36.804  59.600  1.00122.98           N
ATOM    542  C   LYS A  69      34.756  40.317  64.705  1.00122.98           C
ATOM    543  O   LYS A  69      35.183  41.234  65.404  1.00122.98           O
ATOM    544  N   LEU A  70      34.818  39.030  65.086  1.00 72.74           N
ATOM    545  CA  LEU A  70      35.376  38.710  66.358  1.00 72.74           C
ATOM    546  CB  LEU A  70      34.260  38.587  67.419  1.00 72.74           C
ATOM    547  CG  LEU A  70      34.696  38.348  68.876  1.00 72.74           C
ATOM    548  CD1 LEU A  70      33.503  38.501  69.831  1.00 72.74           C
ATOM    549  CD2 LEU A  70      35.348  36.975  69.056  1.00 72.74           C
ATOM    550  C   LEU A  70      36.141  37.431  66.203  1.00 72.74           C
ATOM    551  O   LEU A  70      35.810  36.594  65.364  1.00 72.74           O
ATOM    552  N   LYS A  71      37.232  37.270  66.978  1.00139.90           N
ATOM    553  CA  LYS A  71      37.996  36.062  66.891  1.00139.90           C
ATOM    554  CB  LYS A  71      39.515  36.298  66.968  1.00139.90           C
ATOM    555  CG  LYS A  71      40.024  37.447  66.091  1.00139.90           C
ATOM    556  CD  LYS A  71      39.719  37.309  64.599  1.00139.90           C
ATOM    557  CE  LYS A  71      40.124  38.542  63.785  1.00139.90           C
ATOM    558  NZ  LYS A  71      39.757  38.357  62.362  1.00139.90           N
ATOM    559  C   LYS A  71      37.639  35.302  68.120  1.00139.90           C
ATOM    560  O   LYS A  71      37.812  35.806  69.227  1.00139.90           O
ATOM    561  N   ILE A  72      37.149  34.057  67.975  1.00142.55           N
ATOM    562  CA  ILE A  72      36.762  33.370  69.171  1.00142.55           C
ATOM    563  CB  ILE A  72      35.523  32.523  69.051  1.00142.55           C
ATOM    564  CG1 ILE A  72      35.722  31.362  68.069  1.00142.55           C
ATOM    565  CG2 ILE A  72      34.359  33.444  68.667  1.00142.55           C
ATOM    566  CD1 ILE A  72      34.601  30.327  68.138  1.00142.55           C
ATOM    567  C   ILE A  72      37.878  32.453  69.551  1.00142.55           C
ATOM    568  O   ILE A  72      38.357  31.636  68.765  1.00142.55           O
ATOM    569  N   PRO A  73      38.314  32.633  70.765  1.00266.06           N
ATOM    570  CA  PRO A  73      39.391  31.847  71.298  1.00266.06           C
ATOM    571  CD  PRO A  73      38.258  33.955  71.373  1.00266.06           C
ATOM    572  CB  PRO A  73      39.844  32.564  72.570  1.00266.06           C
ATOM    573  CG  PRO A  73      39.474  34.034  72.311  1.00266.06           C
ATOM    574  C   PRO A  73      39.053  30.408  71.513  1.00266.06           C
ATOM    575  O   PRO A  73      39.980  29.618  71.650  1.00266.06           O
ATOM    576  N   ALA A  74      37.757  30.059  71.595  1.00161.55           N
ATOM    577  CA  ALA A  74      37.269  28.726  71.808  1.00161.55           C
ATOM    578  CB  ALA A  74      38.217  27.570  71.432  1.00161.55           C
ATOM    579  C   ALA A  74      36.959  28.627  73.248  1.00161.55           C
ATOM    580  O   ALA A  74      37.583  29.283  74.081  1.00161.55           O
ATOM    581  N   LYS A  75      35.959  27.802  73.572  1.00104.08           N
ATOM    582  CA  LYS A  75      35.601  27.669  74.943  1.00104.08           C
ATOM    583  CB  LYS A  75      34.496  28.626  75.423  1.00104.08           C
ATOM    584  CG  LYS A  75      34.851  30.112  75.406  1.00104.08           C
ATOM    585  CD  LYS A  75      34.811  30.730  74.010  1.00104.08           C
ATOM    586  CE  LYS A  75      34.930  32.255  74.014  1.00104.08           C
ATOM    587  NZ  LYS A  75      34.808  32.773  72.634  1.00104.08           N
ATOM    588  C   LYS A  75      35.029  26.311  75.109  1.00104.08           C
ATOM    589  O   LYS A  75      34.851  25.567  74.146  1.00104.08           O
ATOM    590  N   THR A  76      34.757  25.957  76.374  1.00106.49           N
ATOM    591  CA  THR A  76      34.128  24.713  76.682  1.00106.49           C
ATOM    592  CB  THR A  76      34.956  23.847  77.583  1.00106.49           C
ATOM    593  OG1 THR A  76      35.193  24.512  78.815  1.00106.49           O
ATOM    594  CG2 THR A  76      36.294  23.548  76.886  1.00106.49           C
ATOM    595  C   THR A  76      32.873  25.068  77.409  1.00106.49           C
ATOM    596  O   THR A  76      32.845  26.026  78.179  1.00106.49           O
ATOM    597  N   VAL A  77      31.781  24.323  77.156  1.00 95.68           N
ATOM    598  CA  VAL A  77      30.555  24.618  77.837  1.00 95.68           C
ATOM    599  CB  VAL A  77      29.517  25.272  76.967  1.00 95.68           C
ATOM    600  CG1 VAL A  77      30.049  26.646  76.523  1.00 95.68           C
ATOM    601  CG2 VAL A  77      29.177  24.330  75.799  1.00 95.68           C
ATOM    602  C   VAL A  77      29.974  23.329  78.328  1.00 95.68           C
ATOM    603  O   VAL A  77      30.241  22.264  77.773  1.00 95.68           O
ATOM    604  N   VAL A  78      29.173  23.397  79.411  1.00 38.50           N
ATOM    605  CA  VAL A  78      28.540  22.221  79.935  1.00 38.50           C
ATOM    606  CB  VAL A  78      28.006  22.395  81.329  1.00 38.50           C
ATOM    607  CG1 VAL A  78      27.250  21.114  81.722  1.00 38.50           C
ATOM    608  CG2 VAL A  78      29.176  22.743  82.267  1.00 38.50           C
ATOM    609  C   VAL A  78      27.389  21.895  79.033  1.00 38.50           C
ATOM    610  O   VAL A  78      26.767  22.789  78.461  1.00 38.50           O
ATOM    611  N   ASN A  79      27.094  20.590  78.851  1.00 86.52           N
ATOM    612  CA  ASN A  79      26.008  20.221  77.987  1.00 86.52           C
ATOM    613  CB  ASN A  79      26.470  19.689  76.620  1.00 86.52           C
ATOM    614  CG  ASN A  79      25.238  19.555  75.737  1.00 86.52           C
ATOM    615  OD1 ASN A  79      24.889  20.470  74.993  1.00 86.52           O
ATOM    616  ND2 ASN A  79      24.556  18.380  75.819  1.00 86.52           N
ATOM    617  C   ASN A  79      25.216  19.130  78.643  1.00 86.52           C
ATOM    618  O   ASN A  79      25.753  18.310  79.387  1.00 86.52           O
ATOM    619  N   PHE A  80      23.894  19.112  78.377  1.00 59.72           N
ATOM    620  CA  PHE A  80      23.011  18.126  78.931  1.00 59.72           C
ATOM    621  CB  PHE A  80      21.920  18.762  79.819  1.00 59.72           C
ATOM    622  CG  PHE A  80      20.999  17.710  80.341  1.00 59.72           C
ATOM    623  CD1 PHE A  80      21.373  16.898  81.385  1.00 59.72           C
ATOM    624  CD2 PHE A  80      19.745  17.550  79.798  1.00 59.72           C
ATOM    625  CE1 PHE A  80      20.520  15.934  81.869  1.00 59.72           C
ATOM    626  CE2 PHE A  80      18.886  16.588  80.277  1.00 59.72           C
ATOM    627  CZ  PHE A  80      19.274  15.775  81.314  1.00 59.72           C
ATOM    628  C   PHE A  80      22.335  17.436  77.789  1.00 59.72           C
ATOM    629  O   PHE A  80      21.903  18.078  76.833  1.00 59.72           O
ATOM    630  N   LYS A  81      22.260  16.092  77.850  1.00161.28           N
ATOM    631  CA  LYS A  81      21.568  15.349  76.838  1.00161.28           C
ATOM    632  CB  LYS A  81      22.460  14.336  76.099  1.00161.28           C
ATOM    633  CG  LYS A  81      21.726  13.544  75.014  1.00161.28           C
ATOM    634  CD  LYS A  81      21.316  14.392  73.809  1.00161.28           C
ATOM    635  CE  LYS A  81      22.431  14.562  72.776  1.00161.28           C
ATOM    636  NZ  LYS A  81      22.586  13.315  71.996  1.00161.28           N
ATOM    637  C   LYS A  81      20.526  14.569  77.566  1.00161.28           C
ATOM    638  O   LYS A  81      20.842  13.722  78.400  1.00161.28           O
ATOM    639  N   LEU A  82      19.246  14.841  77.264  1.00120.42           N
ATOM    640  CA  LEU A  82      18.181  14.171  77.946  1.00120.42           C
ATOM    641  CB  LEU A  82      16.818  14.866  77.764  1.00120.42           C
ATOM    642  CG  LEU A  82      16.631  15.548  76.391  1.00120.42           C
ATOM    643  CD1 LEU A  82      17.491  16.818  76.273  1.00120.42           C
ATOM    644  CD2 LEU A  82      16.873  14.569  75.233  1.00120.42           C
ATOM    645  C   LEU A  82      18.097  12.762  77.457  1.00120.42           C
ATOM    646  O   LEU A  82      18.318  12.485  76.280  1.00120.42           O
ATOM    647  N   SER A  83      17.791  11.821  78.375  1.00 85.83           N
ATOM    648  CA  SER A  83      17.698  10.450  77.974  1.00 85.83           C
ATOM    649  CB  SER A  83      18.030   9.423  79.066  1.00 85.83           C
ATOM    650  OG  SER A  83      19.392   9.540  79.449  1.00 85.83           O
ATOM    651  C   SER A  83      16.319  10.192  77.456  1.00 85.83           C
ATOM    652  O   SER A  83      15.474  11.085  77.401  1.00 85.83           O
ATOM    653  N   LYS A  84      16.078   8.931  77.056  1.00 78.28           N
ATOM    654  CA  LYS A  84      14.871   8.514  76.402  1.00 78.28           C
ATOM    655  CB  LYS A  84      14.887   7.014  76.055  1.00 78.28           C
ATOM    656  CG  LYS A  84      13.678   6.549  75.239  1.00 78.28           C
ATOM    657  CD  LYS A  84      13.771   5.091  74.780  1.00 78.28           C
ATOM    658  CE  LYS A  84      15.092   4.747  74.089  1.00 78.28           C
ATOM    659  NZ  LYS A  84      15.113   3.315  73.716  1.00 78.28           N
ATOM    660  C   LYS A  84      13.666   8.739  77.263  1.00 78.28           C
ATOM    661  O   LYS A  84      12.645   9.227  76.775  1.00 78.28           O
ATOM    662  N   THR A  85      13.741   8.386  78.561  1.00 98.86           N
ATOM    663  CA  THR A  85      12.570   8.500  79.384  1.00 98.86           C
ATOM    664  CB  THR A  85      12.713   7.885  80.749  1.00 98.86           C
ATOM    665  OG1 THR A  85      11.436   7.766  81.359  1.00 98.86           O
ATOM    666  CG2 THR A  85      13.622   8.767  81.617  1.00 98.86           C
ATOM    667  C   THR A  85      12.195   9.941  79.543  1.00 98.86           C
ATOM    668  O   THR A  85      11.014  10.285  79.488  1.00 98.86           O
ATOM    669  N   LEU A  86      13.195  10.826  79.733  1.00 46.40           N
ATOM    670  CA  LEU A  86      12.903  12.217  79.941  1.00 46.40           C
ATOM    671  CB  LEU A  86      14.169  13.066  80.148  1.00 46.40           C
ATOM    672  CG  LEU A  86      13.894  14.567  80.357  1.00 46.40           C
ATOM    673  CD1 LEU A  86      13.105  14.833  81.650  1.00 46.40           C
ATOM    674  CD2 LEU A  86      15.202  15.370  80.272  1.00 46.40           C
ATOM    675  C   LEU A  86      12.206  12.761  78.732  1.00 46.40           C
ATOM    676  O   LEU A  86      11.196  13.454  78.840  1.00 46.40           O
ATOM    677  N   LYS A  87      12.716  12.439  77.532  1.00 71.22           N
ATOM    678  CA  LYS A  87      12.143  12.973  76.328  1.00 71.22           C
ATOM    679  CB  LYS A  87      12.912  12.553  75.069  1.00 71.22           C
ATOM    680  CG  LYS A  87      14.344  13.074  75.038  1.00 71.22           C
ATOM    681  CD  LYS A  87      15.206  12.395  73.975  1.00 71.22           C
ATOM    682  CE  LYS A  87      15.420  10.903  74.237  1.00 71.22           C
ATOM    683  NZ  LYS A  87      16.251  10.314  73.166  1.00 71.22           N
ATOM    684  C   LYS A  87      10.736  12.485  76.153  1.00 71.22           C
ATOM    685  O   LYS A  87       9.857  13.236  75.732  1.00 71.22           O
ATOM    686  N   ASP A  88      10.487  11.198  76.449  1.00 43.26           N
ATOM    687  CA  ASP A  88       9.190  10.617  76.239  1.00 43.26           C
ATOM    688  CB  ASP A  88       9.159   9.101  76.504  1.00 43.26           C
ATOM    689  CG  ASP A  88       9.982   8.428  75.416  1.00 43.26           C
ATOM    690  OD1 ASP A  88      10.412   9.148  74.476  1.00 43.26           O
ATOM    691  OD2 ASP A  88      10.195   7.190  75.512  1.00 43.26           O
ATOM    692  C   ASP A  88       8.183  11.244  77.146  1.00 43.26           C
ATOM    693  O   ASP A  88       7.047  11.483  76.738  1.00 43.26           O
ATOM    694  N   GLY A  89       8.562  11.505  78.412  1.00 22.98           N
ATOM    695  CA  GLY A  89       7.620  12.066  79.335  1.00 22.98           C
ATOM    696  C   GLY A  89       7.224  13.426  78.859  1.00 22.98           C
ATOM    697  O   GLY A  89       6.048  13.784  78.898  1.00 22.98           O
ATOM    698  N   VAL A  90       8.208  14.235  78.418  1.00112.95           N
ATOM    699  CA  VAL A  90       7.880  15.547  77.941  1.00112.95           C
ATOM    700  CB  VAL A  90       9.064  16.448  77.702  1.00112.95           C
ATOM    701  CG1 VAL A  90       9.713  16.765  79.058  1.00112.95           C
ATOM    702  CG2 VAL A  90      10.029  15.786  76.712  1.00112.95           C
ATOM    703  C   VAL A  90       7.067  15.433  76.685  1.00112.95           C
ATOM    704  O   VAL A  90       6.117  16.191  76.498  1.00112.95           O
ATOM    705  N   LYS A  91       7.418  14.506  75.767  1.00 98.74           N
ATOM    706  CA  LYS A  91       6.573  14.368  74.612  1.00 98.74           C
ATOM    707  CB  LYS A  91       7.194  14.864  73.293  1.00 98.74           C
ATOM    708  CG  LYS A  91       6.232  14.687  72.113  1.00 98.74           C
ATOM    709  CD  LYS A  91       6.612  15.440  70.835  1.00 98.74           C
ATOM    710  CE  LYS A  91       5.627  15.184  69.689  1.00 98.74           C
ATOM    711  NZ  LYS A  91       5.956  16.026  68.518  1.00 98.74           N
ATOM    712  C   LYS A  91       6.248  12.919  74.415  1.00 98.74           C
ATOM    713  O   LYS A  91       7.113  12.118  74.066  1.00 98.74           O
ATOM    714  N   ASN A  92       4.962  12.551  74.576  1.00 70.65           N
ATOM    715  CA  ASN A  92       4.575  11.177  74.427  1.00 70.65           C
ATOM    716  CB  ASN A  92       3.071  10.925  74.635  1.00 70.65           C
ATOM    717  CG  ASN A  92       2.765  11.105  76.116  1.00 70.65           C
ATOM    718  OD1 ASN A  92       1.852  11.839  76.492  1.00 70.65           O
ATOM    719  ND2 ASN A  92       3.549  10.410  76.984  1.00 70.65           N
ATOM    720  C   ASN A  92       4.926  10.754  73.037  1.00 70.65           C
ATOM    721  O   ASN A  92       4.846  11.532  72.089  1.00 70.65           O
ATOM    722  N   LEU A  93       5.314   9.475  72.885  1.00114.89           N
ATOM    723  CA  LEU A  93       5.820   8.987  71.637  1.00114.89           C
ATOM    724  CB  LEU A  93       6.412   7.567  71.725  1.00114.89           C
ATOM    725  CG  LEU A  93       7.598   7.440  72.696  1.00114.89           C
ATOM    726  CD1 LEU A  93       7.149   7.687  74.144  1.00114.89           C
ATOM    727  CD2 LEU A  93       8.333   6.102  72.513  1.00114.89           C
ATOM    728  C   LEU A  93       4.758   8.933  70.593  1.00114.89           C
ATOM    729  O   LEU A  93       3.580   8.704  70.863  1.00114.89           O
ATOM    730  N   LYS A  94       5.203   9.192  69.351  1.00246.23           N
ATOM    731  CA  LYS A  94       4.430   9.070  68.156  1.00246.23           C
ATOM    732  CB  LYS A  94       4.218  10.397  67.407  1.00246.23           C
ATOM    733  CG  LYS A  94       3.429  11.453  68.184  1.00246.23           C
ATOM    734  CD  LYS A  94       3.490  12.837  67.531  1.00246.23           C
ATOM    735  CE  LYS A  94       2.702  13.923  68.267  1.00246.23           C
ATOM    736  NZ  LYS A  94       2.793  15.200  67.522  1.00246.23           N
ATOM    737  C   LYS A  94       5.321   8.244  67.296  1.00246.23           C
ATOM    738  O   LYS A  94       6.517   8.148  67.566  1.00246.23           O
ATOM    739  N   LEU A  95       4.797   7.602  66.240  1.00212.97           N
ATOM    740  CA  LEU A  95       5.755   6.840  65.503  1.00212.97           C
ATOM    741  CB  LEU A  95       5.126   5.742  64.614  1.00212.97           C
ATOM    742  CG  LEU A  95       6.118   4.736  63.977  1.00212.97           C
ATOM    743  CD1 LEU A  95       5.376   3.682  63.141  1.00212.97           C
ATOM    744  CD2 LEU A  95       7.232   5.416  63.163  1.00212.97           C
ATOM    745  C   LEU A  95       6.463   7.830  64.641  1.00212.97           C
ATOM    746  O   LEU A  95       5.979   8.209  63.576  1.00212.97           O
ATOM    747  N   LYS A  96       7.644   8.281  65.105  1.00105.79           N
ATOM    748  CA  LYS A  96       8.409   9.202  64.329  1.00105.79           C
ATOM    749  CB  LYS A  96       8.848  10.451  65.109  1.00105.79           C
ATOM    750  CG  LYS A  96       9.657  11.441  64.268  1.00105.79           C
ATOM    751  CD  LYS A  96       9.813  12.820  64.913  1.00105.79           C
ATOM    752  CE  LYS A  96       8.570  13.702  64.785  1.00105.79           C
ATOM    753  NZ  LYS A  96       8.797  14.994  65.470  1.00105.79           N
ATOM    754  C   LYS A  96       9.660   8.457  63.908  1.00105.79           C
ATOM    755  O   LYS A  96       9.903   8.372  62.677  1.00105.79           O
ATOM    756  OXT LYS A  96      10.390   7.961  64.807  1.00105.79           O
TER     757      LYS A  96
ATOM    758  N   MET B  97      31.465   9.224  85.139  1.00 26.87           N
ATOM    759  CA  MET B  97      30.793   8.883  86.412  1.00 26.87           C
ATOM    760  CB  MET B  97      30.794  10.089  87.366  1.00 26.87           C
ATOM    761  CG  MET B  97      30.272   9.758  88.765  1.00 26.87           C
ATOM    762  SD  MET B  97      30.280  11.161  89.921  1.00 26.87           S
ATOM    763  CE  MET B  97      32.077  11.146  90.178  1.00 26.87           C
ATOM    764  C   MET B  97      29.383   8.462  86.170  1.00 26.87           C
ATOM    765  O   MET B  97      28.601   9.188  85.557  1.00 26.87           O
ATOM    766  N   THR B  98      29.037   7.251  86.643  1.00 81.92           N
ATOM    767  CA  THR B  98      27.718   6.721  86.471  1.00 81.92           C
ATOM    768  CB  THR B  98      27.697   5.225  86.338  1.00 81.92           C
ATOM    769  OG1 THR B  98      26.392   4.773  86.007  1.00 81.92           O
ATOM    770  CG2 THR B  98      28.151   4.606  87.670  1.00 81.92           C
ATOM    771  C   THR B  98      26.923   7.079  87.681  1.00 81.92           C
ATOM    772  O   THR B  98      27.430   7.696  88.616  1.00 81.92           O
ATOM    773  N   LYS B  99      25.633   6.693  87.686  1.00 93.16           N
ATOM    774  CA  LYS B  99      24.789   7.015  88.796  1.00 93.16           C
ATOM    775  CB  LYS B  99      23.330   6.561  88.623  0.00 93.16           C
ATOM    776  CG  LYS B  99      22.579   7.360  87.558  0.00 93.16           C
ATOM    777  CD  LYS B  99      21.128   6.917  87.368  0.00 93.16           C
ATOM    778  CE  LYS B  99      20.174   7.531  88.397  0.00 93.16           C
ATOM    779  NZ  LYS B  99      18.790   7.067  88.152  0.00 93.16           N
ATOM    780  C   LYS B  99      25.335   6.357  90.025  1.00 93.16           C
ATOM    781  O   LYS B  99      25.368   6.959  91.096  1.00 93.16           O
ATOM    782  N   LYS B 100      25.807   5.104  89.896  1.00115.03           N
ATOM    783  CA  LYS B 100      26.283   4.373  91.036  1.00115.03           C
ATOM    784  CB  LYS B 100      26.718   2.940  90.683  1.00115.03           C
ATOM    785  CG  LYS B 100      27.025   2.069  91.903  1.00115.03           C
ATOM    786  CD  LYS B 100      27.111   0.577  91.575  1.00115.03           C
ATOM    787  CE  LYS B 100      25.768  -0.042  91.179  1.00115.03           C
ATOM    788  NZ  LYS B 100      24.850  -0.054  92.341  1.00115.03           N
ATOM    789  C   LYS B 100      27.461   5.082  91.634  1.00115.03           C
ATOM    790  O   LYS B 100      27.583   5.160  92.856  1.00115.03           O
ATOM    791  N   GLU B 101      28.369   5.601  90.785  1.00 39.76           N
ATOM    792  CA  GLU B 101      29.550   6.278  91.251  1.00 39.76           C
ATOM    793  CB  GLU B 101      30.547   6.614  90.130  1.00 39.76           C
ATOM    794  CG  GLU B 101      31.229   5.387  89.526  1.00 39.76           C
ATOM    795  CD  GLU B 101      32.276   5.880  88.539  1.00 39.76           C
ATOM    796  OE1 GLU B 101      31.925   6.717  87.664  1.00 39.76           O
ATOM    797  OE2 GLU B 101      33.446   5.431  88.653  1.00 39.76           O
ATOM    798  C   GLU B 101      29.176   7.568  91.915  1.00 39.76           C
ATOM    799  O   GLU B 101      29.800   7.970  92.894  1.00 39.76           O
ATOM    800  N   LEU B 102      28.155   8.258  91.375  1.00 50.10           N
ATOM    801  CA  LEU B 102      27.682   9.522  91.872  1.00 50.10           C
ATOM    802  CB  LEU B 102      26.522  10.025  90.998  1.00 50.10           C
ATOM    803  CG  LEU B 102      25.900  11.366  91.406  1.00 50.10           C
ATOM    804  CD1 LEU B 102      26.906  12.522  91.294  1.00 50.10           C
ATOM    805  CD2 LEU B 102      24.606  11.599  90.609  1.00 50.10           C
ATOM    806  C   LEU B 102      27.168   9.332  93.270  1.00 50.10           C
ATOM    807  O   LEU B 102      27.430  10.138  94.162  1.00 50.10           O
ATOM    808  N   ILE B 103      26.432   8.230  93.485  1.00103.94           N
ATOM    809  CA  ILE B 103      25.827   7.868  94.738  1.00103.94           C
ATOM    810  CB  ILE B 103      25.138   6.535  94.599  1.00103.94           C
ATOM    811  CG1 ILE B 103      23.873   6.678  93.737  1.00103.94           C
ATOM    812  CG2 ILE B 103      24.943   5.886  95.979  1.00103.94           C
ATOM    813  CD1 ILE B 103      22.822   7.612  94.335  1.00103.94           C
ATOM    814  C   ILE B 103      26.895   7.697  95.775  1.00103.94           C
ATOM    815  O   ILE B 103      26.762   8.181  96.899  1.00103.94           O
ATOM    816  N   LYS B 104      27.989   7.001  95.424  1.00 59.03           N
ATOM    817  CA  LYS B 104      29.027   6.735  96.378  1.00 59.03           C
ATOM    818  CB  LYS B 104      30.155   5.865  95.803  1.00 59.03           C
ATOM    819  CG  LYS B 104      29.728   4.433  95.487  1.00 59.03           C
ATOM    820  CD  LYS B 104      30.761   3.668  94.659  1.00 59.03           C
ATOM    821  CE  LYS B 104      32.059   3.392  95.421  1.00 59.03           C
ATOM    822  NZ  LYS B 104      33.002   2.632  94.569  1.00 59.03           N
ATOM    823  C   LYS B 104      29.654   8.019  96.828  1.00 59.03           C
ATOM    824  O   LYS B 104      29.906   8.209  98.016  1.00 59.03           O
ATOM    825  N   ASN B 105      29.918   8.937  95.881  1.00 85.73           N
ATOM    826  CA  ASN B 105      30.607  10.165  96.168  1.00 85.73           C
ATOM    827  CB  ASN B 105      30.877  10.976  94.885  1.00 85.73           C
ATOM    828  CG  ASN B 105      31.913  12.054  95.174  1.00 85.73           C
ATOM    829  OD1 ASN B 105      32.285  12.824  94.289  1.00 85.73           O
ATOM    830  ND2 ASN B 105      32.402  12.107  96.441  1.00 85.73           N
ATOM    831  C   ASN B 105      29.782  11.016  97.083  1.00 85.73           C
ATOM    832  O   ASN B 105      30.285  11.667  97.993  1.00 85.73           O
ATOM    833  N   ILE B 106      28.476  11.059  96.814  1.00131.72           N
ATOM    834  CA  ILE B 106      27.509  11.858  97.500  1.00131.72           C
ATOM    835  CB  ILE B 106      26.346  12.028  96.582  1.00131.72           C
ATOM    836  CG1 ILE B 106      25.387  13.113  97.039  1.00131.72           C
ATOM    837  CG2 ILE B 106      25.761  10.654  96.280  1.00131.72           C
ATOM    838  CD1 ILE B 106      24.446  13.506  95.911  1.00131.72           C
ATOM    839  C   ILE B 106      27.205  11.344  98.885  1.00131.72           C
ATOM    840  O   ILE B 106      26.899  12.117  99.793  1.00131.72           O
ATOM    841  N   ALA B 107      27.231  10.015  99.086  1.00 36.27           N
ATOM    842  CA  ALA B 107      26.984   9.476 100.393  1.00 36.27           C
ATOM    843  CB  ALA B 107      27.027   7.938 100.422  1.00 36.27           C
ATOM    844  C   ALA B 107      28.052   9.974 101.322  1.00 36.27           C
ATOM    845  O   ALA B 107      27.773  10.290 102.477  1.00 36.27           O
ATOM    846  N   VAL B 108      29.316  10.036 100.852  1.00106.52           N
ATOM    847  CA  VAL B 108      30.391  10.420 101.726  1.00106.52           C
ATOM    848  CB  VAL B 108      31.763  10.174 101.160  1.00106.52           C
ATOM    849  CG1 VAL B 108      31.876   8.686 100.789  1.00106.52           C
ATOM    850  CG2 VAL B 108      32.045  11.156 100.017  1.00106.52           C
ATOM    851  C   VAL B 108      30.314  11.865 102.147  1.00106.52           C
ATOM    852  O   VAL B 108      30.474  12.174 103.327  1.00106.52           O
ATOM    853  N   MET B 109      30.062  12.796 101.204  1.00 41.11           N
ATOM    854  CA  MET B 109      30.076  14.200 101.527  1.00 41.11           C
ATOM    855  CB  MET B 109      29.908  15.095 100.287  1.00 41.11           C
ATOM    856  CG  MET B 109      31.105  15.023  99.335  1.00 41.11           C
ATOM    857  SD  MET B 109      30.931  15.996  97.807  1.00 41.11           S
ATOM    858  CE  MET B 109      31.037  17.625  98.601  1.00 41.11           C
ATOM    859  C   MET B 109      28.989  14.535 102.510  1.00 41.11           C
ATOM    860  O   MET B 109      29.201  15.317 103.436  1.00 41.11           O
ATOM    861  N   ASN B 110      27.788  13.966 102.308  1.00103.08           N
ATOM    862  CA  ASN B 110      26.624  14.158 103.134  1.00103.08           C
ATOM    863  CB  ASN B 110      25.350  13.611 102.468  1.00103.08           C
ATOM    864  CG  ASN B 110      24.136  14.093 103.248  1.00103.08           C
ATOM    865  OD1 ASN B 110      23.028  13.590 103.068  1.00103.08           O
ATOM    866  ND2 ASN B 110      24.340  15.102 104.134  1.00103.08           N
ATOM    867  C   ASN B 110      26.801  13.437 104.443  1.00103.08           C
ATOM    868  O   ASN B 110      26.238  13.830 105.464  1.00103.08           O
ATOM    869  N   ASN B 111      27.619  12.367 104.447  1.00 97.48           N
ATOM    870  CA  ASN B 111      27.800  11.532 105.602  1.00 97.48           C
ATOM    871  CB  ASN B 111      28.233  12.298 106.864  1.00 97.48           C
ATOM    872  CG  ASN B 111      28.739  11.282 107.879  1.00 97.48           C
ATOM    873  OD1 ASN B 111      28.367  10.110 107.843  1.00 97.48           O
ATOM    874  ND2 ASN B 111      29.617  11.740 108.811  1.00 97.48           N
ATOM    875  C   ASN B 111      26.533  10.795 105.912  1.00 97.48           C
ATOM    876  O   ASN B 111      26.047  10.804 107.042  1.00 97.48           O
ATOM    877  N   THR B 112      25.969  10.134 104.880  1.00111.53           N
ATOM    878  CA  THR B 112      24.787   9.334 105.018  1.00111.53           C
ATOM    879  CB  THR B 112      23.648   9.887 104.198  1.00111.53           C
ATOM    880  OG1 THR B 112      23.457  11.260 104.510  1.00111.53           O
ATOM    881  CG2 THR B 112      22.357   9.131 104.543  1.00111.53           C
ATOM    882  C   THR B 112      25.174   7.970 104.501  1.00111.53           C
ATOM    883  O   THR B 112      26.350   7.722 104.235  1.00111.53           O
ATOM    884  N   SER B 113      24.209   7.030 104.411  1.00 78.13           N
ATOM    885  CA  SER B 113      24.449   5.727 103.861  1.00 78.13           C
ATOM    886  CB  SER B 113      23.427   4.674 104.320  1.00 78.13           C
ATOM    887  OG  SER B 113      23.706   3.424 103.707  1.00 78.13           O
ATOM    888  C   SER B 113      24.343   5.826 102.366  1.00 78.13           C
ATOM    889  O   SER B 113      23.907   6.836 101.813  1.00 78.13           O
ATOM    890  N   VAL B 114      24.791   4.760 101.674  1.00 87.37           N
ATOM    891  CA  VAL B 114      24.721   4.673 100.243  1.00 87.37           C
ATOM    892  CB  VAL B 114      25.423   3.461  99.701  1.00 87.37           C
ATOM    893  CG1 VAL B 114      24.727   2.206 100.254  1.00 87.37           C
ATOM    894  CG2 VAL B 114      25.429   3.546  98.163  1.00 87.37           C
ATOM    895  C   VAL B 114      23.280   4.585  99.846  1.00 87.37           C
ATOM    896  O   VAL B 114      22.863   5.135  98.828  1.00 87.37           O
ATOM    897  N   THR B 115      22.480   3.873 100.662  1.00 39.69           N
ATOM    898  CA  THR B 115      21.094   3.630 100.384  1.00 39.69           C
ATOM    899  CB  THR B 115      20.447   2.743 101.409  1.00 39.69           C
ATOM    900  OG1 THR B 115      21.118   1.493 101.463  1.00 39.69           O
ATOM    901  CG2 THR B 115      18.973   2.537 101.022  1.00 39.69           C
ATOM    902  C   THR B 115      20.330   4.921 100.356  1.00 39.69           C
ATOM    903  O   THR B 115      19.435   5.084  99.530  1.00 39.69           O
ATOM    904  N   GLN B 116      20.621   5.852 101.285  1.00 69.63           N
ATOM    905  CA  GLN B 116      19.905   7.098 101.336  1.00 69.63           C
ATOM    906  CB  GLN B 116      20.125   7.856 102.653  1.00 69.63           C
ATOM    907  CG  GLN B 116      19.621   7.078 103.871  1.00 69.63           C
ATOM    908  CD  GLN B 116      19.644   8.032 105.049  1.00 69.63           C
ATOM    909  OE1 GLN B 116      19.757   7.624 106.203  1.00 69.63           O
ATOM    910  NE2 GLN B 116      19.514   9.350 104.745  1.00 69.63           N
ATOM    911  C   GLN B 116      20.294   7.966 100.181  1.00 69.63           C
ATOM    912  O   GLN B 116      19.477   8.682  99.603  1.00 69.63           O
ATOM    913  N   THR B 117      21.581   7.910  99.816  1.00 85.04           N
ATOM    914  CA  THR B 117      22.119   8.647  98.718  1.00 85.04           C
ATOM    915  CB  THR B 117      23.503   8.120  98.464  1.00 85.04           C
ATOM    916  OG1 THR B 117      24.394   8.526  99.490  1.00 85.04           O
ATOM    917  CG2 THR B 117      23.996   8.445  97.055  1.00 85.04           C
ATOM    918  C   THR B 117      21.315   8.341  97.497  1.00 85.04           C
ATOM    919  O   THR B 117      20.759   9.234  96.854  1.00 85.04           O
ATOM    920  N   GLN B 118      21.205   7.037  97.195  1.00 82.34           N
ATOM    921  CA  GLN B 118      20.570   6.538  96.013  1.00 82.34           C
ATOM    922  CB  GLN B 118      20.677   5.002  95.931  1.00 82.34           C
ATOM    923  CG  GLN B 118      20.029   4.365  94.700  1.00 82.34           C
ATOM    924  CD  GLN B 118      20.246   2.858  94.807  1.00 82.34           C
ATOM    925  OE1 GLN B 118      20.847   2.374  95.765  1.00 82.34           O
ATOM    926  NE2 GLN B 118      19.747   2.093  93.799  1.00 82.34           N
ATOM    927  C   GLN B 118      19.118   6.891  96.009  1.00 82.34           C
ATOM    928  O   GLN B 118      18.590   7.341  94.994  1.00 82.34           O
ATOM    929  N   ASP B 119      18.436   6.707  97.154  1.00 36.18           N
ATOM    930  CA  ASP B 119      17.025   6.953  97.230  1.00 36.18           C
ATOM    931  CB  ASP B 119      16.421   6.518  98.573  1.00 36.18           C
ATOM    932  CG  ASP B 119      16.438   4.997  98.618  1.00 36.18           C
ATOM    933  OD1 ASP B 119      16.349   4.377  97.525  1.00 36.18           O
ATOM    934  OD2 ASP B 119      16.546   4.435  99.741  1.00 36.18           O
ATOM    935  C   ASP B 119      16.768   8.415  97.026  1.00 36.18           C
ATOM    936  O   ASP B 119      15.780   8.793  96.399  1.00 36.18           O
ATOM    937  N   PHE B 120      17.642   9.283  97.572  1.00 91.20           N
ATOM    938  CA  PHE B 120      17.479  10.698  97.377  1.00 91.20           C
ATOM    939  CB  PHE B 120      18.657  11.572  97.885  1.00 91.20           C
ATOM    940  CG  PHE B 120      18.368  12.989  97.458  1.00 91.20           C
ATOM    941  CD1 PHE B 120      17.643  13.758  98.309  1.00 91.20           C
ATOM    942  CD2 PHE B 120      18.786  13.590  96.276  1.00 91.20           C
ATOM    943  CE1 PHE B 120      17.300  15.050  98.008  1.00 91.20           C
ATOM    944  CE2 PHE B 120      18.458  14.886  95.957  1.00 91.20           C
ATOM    945  CZ  PHE B 120      17.699  15.621  96.830  1.00 91.20           C
ATOM    946  C   PHE B 120      17.575  10.987  95.929  1.00 91.20           C
ATOM    947  O   PHE B 120      16.723  11.669  95.362  1.00 91.20           O
ATOM    948  N   TYR B 121      18.675  10.518  95.314  1.00 58.90           N
ATOM    949  CA  TYR B 121      18.989  10.939  93.984  1.00 58.90           C
ATOM    950  CB  TYR B 121      20.344  10.413  93.481  1.00 58.90           C
ATOM    951  CG  TYR B 121      20.669  11.175  92.241  1.00 58.90           C
ATOM    952  CD1 TYR B 121      21.099  12.482  92.326  1.00 58.90           C
ATOM    953  CD2 TYR B 121      20.560  10.591  91.001  1.00 58.90           C
ATOM    954  CE1 TYR B 121      21.408  13.202  91.195  1.00 58.90           C
ATOM    955  CE2 TYR B 121      20.868  11.306  89.868  1.00 58.90           C
ATOM    956  CZ  TYR B 121      21.291  12.610  89.960  1.00 58.90           C
ATOM    957  OH  TYR B 121      21.605  13.335  88.791  1.00 58.90           O
ATOM    958  C   TYR B 121      17.919  10.486  93.051  1.00 58.90           C
ATOM    959  O   TYR B 121      17.436  11.270  92.235  1.00 58.90           O
ATOM    960  N   ASN B 122      17.486   9.220  93.175  1.00 50.41           N
ATOM    961  CA  ASN B 122      16.505   8.699  92.271  1.00 50.41           C
ATOM    962  CB  ASN B 122      16.154   7.229  92.548  1.00 50.41           C
ATOM    963  CG  ASN B 122      17.363   6.387  92.172  1.00 50.41           C
ATOM    964  OD1 ASN B 122      17.448   5.207  92.511  1.00 50.41           O
ATOM    965  ND2 ASN B 122      18.333   7.014  91.454  1.00 50.41           N
ATOM    966  C   ASN B 122      15.252   9.504  92.389  1.00 50.41           C
ATOM    967  O   ASN B 122      14.636   9.852  91.382  1.00 50.41           O
ATOM    968  N   SER B 123      14.852   9.841  93.628  1.00 67.57           N
ATOM    969  CA  SER B 123      13.631  10.564  93.825  1.00 67.57           C
ATOM    970  CB  SER B 123      13.306  10.802  95.308  1.00 67.57           C
ATOM    971  OG  SER B 123      12.082  11.511  95.430  1.00 67.57           O
ATOM    972  C   SER B 123      13.738  11.900  93.157  1.00 67.57           C
ATOM    973  O   SER B 123      12.797  12.353  92.507  1.00 67.57           O
ATOM    974  N   PHE B 124      14.908  12.548  93.273  1.00139.33           N
ATOM    975  CA  PHE B 124      15.093  13.869  92.746  1.00139.33           C
ATOM    976  CB  PHE B 124      16.497  14.421  93.047  1.00139.33           C
ATOM    977  CG  PHE B 124      16.484  15.903  92.895  1.00139.33           C
ATOM    978  CD1 PHE B 124      16.685  16.505  91.673  1.00139.33           C
ATOM    979  CD2 PHE B 124      16.264  16.696  93.997  1.00139.33           C
ATOM    980  CE1 PHE B 124      16.671  17.878  91.561  1.00139.33           C
ATOM    981  CE2 PHE B 124      16.250  18.066  93.892  1.00139.33           C
ATOM    982  CZ  PHE B 124      16.454  18.660  92.671  1.00139.33           C
ATOM    983  C   PHE B 124      14.935  13.843  91.249  1.00139.33           C
ATOM    984  O   PHE B 124      14.301  14.731  90.680  1.00139.33           O
ATOM    985  N   GLU B 125      15.522  12.831  90.569  1.00 52.55           N
ATOM    986  CA  GLU B 125      15.475  12.766  89.129  1.00 52.55           C
ATOM    987  CB  GLU B 125      16.245  11.571  88.533  1.00 52.55           C
ATOM    988  CG  GLU B 125      17.770  11.674  88.582  1.00 52.55           C
ATOM    989  CD  GLU B 125      18.318  10.462  87.839  1.00 52.55           C
ATOM    990  OE1 GLU B 125      17.492   9.591  87.455  1.00 52.55           O
ATOM    991  OE2 GLU B 125      19.559  10.393  87.637  1.00 52.55           O
ATOM    992  C   GLU B 125      14.066  12.599  88.648  1.00 52.55           C
ATOM    993  O   GLU B 125      13.645  13.276  87.711  1.00 52.55           O
ATOM    994  N   ASN B 126      13.296  11.680  89.264  1.00 89.87           N
ATOM    995  CA  ASN B 126      11.959  11.455  88.788  1.00 89.87           C
ATOM    996  CB  ASN B 126      11.236  10.241  89.408  1.00 89.87           C
ATOM    997  CG  ASN B 126      11.112  10.412  90.912  1.00 89.87           C
ATOM    998  OD1 ASN B 126      12.035  10.085  91.655  1.00 89.87           O
ATOM    999  ND2 ASN B 126       9.941  10.920  91.382  1.00 89.87           N
ATOM   1000  C   ASN B 126      11.131  12.679  89.015  1.00 89.87           C
ATOM   1001  O   ASN B 126      10.277  13.019  88.199  1.00 89.87           O
ATOM   1002  N   ALA B 127      11.351  13.382  90.139  1.00 30.45           N
ATOM   1003  CA  ALA B 127      10.569  14.555  90.412  1.00 30.45           C
ATOM   1004  CB  ALA B 127      10.903  15.189  91.774  1.00 30.45           C
ATOM   1005  C   ALA B 127      10.817  15.588  89.352  1.00 30.45           C
ATOM   1006  O   ALA B 127       9.881  16.215  88.859  1.00 30.45           O
ATOM   1007  N   LEU B 128      12.089  15.782  88.954  1.00 47.05           N
ATOM   1008  CA  LEU B 128      12.413  16.785  87.975  1.00 47.05           C
ATOM   1009  CB  LEU B 128      13.925  16.901  87.711  1.00 47.05           C
ATOM   1010  CG  LEU B 128      14.728  17.383  88.932  1.00 47.05           C
ATOM   1011  CD1 LEU B 128      16.229  17.490  88.613  1.00 47.05           C
ATOM   1012  CD2 LEU B 128      14.141  18.687  89.495  1.00 47.05           C
ATOM   1013  C   LEU B 128      11.755  16.450  86.668  1.00 47.05           C
ATOM   1014  O   LEU B 128      11.219  17.330  85.995  1.00 47.05           O
ATOM   1015  N   ILE B 129      11.773  15.164  86.271  1.00 93.55           N
ATOM   1016  CA  ILE B 129      11.213  14.784  85.005  1.00 93.55           C
ATOM   1017  CB  ILE B 129      11.468  13.344  84.642  1.00 93.55           C
ATOM   1018  CG1 ILE B 129      11.207  13.122  83.145  1.00 93.55           C
ATOM   1019  CG2 ILE B 129      10.624  12.434  85.547  1.00 93.55           C
ATOM   1020  CD1 ILE B 129      11.723  11.775  82.640  1.00 93.55           C
ATOM   1021  C   ILE B 129       9.734  15.039  85.013  1.00 93.55           C
ATOM   1022  O   ILE B 129       9.174  15.489  84.014  1.00 93.55           O
ATOM   1023  N   GLU B 130       9.054  14.730  86.133  1.00 73.49           N
ATOM   1024  CA  GLU B 130       7.637  14.945  86.215  1.00 73.49           C
ATOM   1025  CB  GLU B 130       7.008  14.386  87.502  1.00 73.49           C
ATOM   1026  CG  GLU B 130       6.877  12.863  87.503  1.00 73.49           C
ATOM   1027  CD  GLU B 130       5.701  12.509  86.606  1.00 73.49           C
ATOM   1028  OE1 GLU B 130       5.848  12.627  85.358  1.00 73.49           O
ATOM   1029  OE2 GLU B 130       4.638  12.124  87.156  1.00 73.49           O
ATOM   1030  C   GLU B 130       7.344  16.410  86.173  1.00 73.49           C
ATOM   1031  O   GLU B 130       6.405  16.836  85.503  1.00 73.49           O
ATOM   1032  N   ALA B 131       8.148  17.222  86.884  1.00 33.70           N
ATOM   1033  CA  ALA B 131       7.897  18.634  86.938  1.00 33.70           C
ATOM   1034  CB  ALA B 131       8.922  19.384  87.805  1.00 33.70           C
ATOM   1035  C   ALA B 131       8.010  19.194  85.557  1.00 33.70           C
ATOM   1036  O   ALA B 131       7.161  19.973  85.125  1.00 33.70           O
ATOM   1037  N   ILE B 132       9.060  18.786  84.822  1.00134.01           N
ATOM   1038  CA  ILE B 132       9.306  19.306  83.510  1.00134.01           C
ATOM   1039  CB  ILE B 132      10.619  18.860  82.937  1.00134.01           C
ATOM   1040  CG1 ILE B 132      10.928  19.772  81.756  1.00134.01           C
ATOM   1041  CG2 ILE B 132      10.569  17.365  82.591  1.00134.01           C
ATOM   1042  CD1 ILE B 132      10.927  21.217  82.231  1.00134.01           C
ATOM   1043  C   ILE B 132       8.210  18.908  82.569  1.00134.01           C
ATOM   1044  O   ILE B 132       7.737  19.722  81.776  1.00134.01           O
ATOM   1045  N   THR B 133       7.757  17.645  82.644  1.00114.50           N
ATOM   1046  CA  THR B 133       6.748  17.172  81.738  1.00114.50           C
ATOM   1047  CB  THR B 133       6.379  15.732  81.956  1.00114.50           C
ATOM   1048  OG1 THR B 133       5.813  15.564  83.248  1.00114.50           O
ATOM   1049  CG2 THR B 133       7.642  14.867  81.810  1.00114.50           C
ATOM   1050  C   THR B 133       5.509  17.987  81.951  1.00114.50           C
ATOM   1051  O   THR B 133       4.768  18.250  81.005  1.00114.50           O
ATOM   1052  N   SER B 134       5.259  18.375  83.219  1.00101.18           N
ATOM   1053  CA  SER B 134       4.119  19.141  83.656  1.00101.18           C
ATOM   1054  CB  SER B 134       3.992  19.209  85.186  1.00101.18           C
ATOM   1055  OG  SER B 134       3.784  17.912  85.718  1.00101.18           O
ATOM   1056  C   SER B 134       4.240  20.559  83.188  1.00101.18           C
ATOM   1057  O   SER B 134       3.319  21.355  83.370  1.00101.18           O
ATOM   1058  N   ASN B 135       5.368  20.902  82.543  1.00 98.40           N
ATOM   1059  CA  ASN B 135       5.631  22.235  82.078  1.00 98.40           C
ATOM   1060  CB  ASN B 135       4.460  22.842  81.281  1.00 98.40           C
ATOM   1061  CG  ASN B 135       5.012  23.933  80.367  1.00 98.40           C
ATOM   1062  OD1 ASN B 135       5.963  24.635  80.706  1.00 98.40           O
ATOM   1063  ND2 ASN B 135       4.407  24.064  79.155  1.00 98.40           N
ATOM   1064  C   ASN B 135       5.966  23.136  83.229  1.00 98.40           C
ATOM   1065  O   ASN B 135       5.673  24.331  83.207  1.00 98.40           O
ATOM   1066  N   GLU B 136       6.607  22.577  84.275  1.00 57.24           N
ATOM   1067  CA  GLU B 136       7.094  23.394  85.348  1.00 57.24           C
ATOM   1068  CB  GLU B 136       7.017  22.762  86.749  1.00 57.24           C
ATOM   1069  CG  GLU B 136       5.625  22.726  87.371  1.00 57.24           C
ATOM   1070  CD  GLU B 136       5.783  22.172  88.781  1.00 57.24           C
ATOM   1071  OE1 GLU B 136       6.381  21.072  88.922  1.00 57.24           O
ATOM   1072  OE2 GLU B 136       5.317  22.849  89.736  1.00 57.24           O
ATOM   1073  C   GLU B 136       8.552  23.582  85.089  1.00 57.24           C
ATOM   1074  O   GLU B 136       9.195  22.742  84.460  1.00 57.24           O
ATOM   1075  N   GLU B 137       9.103  24.719  85.549  1.00 37.82           N
ATOM   1076  CA  GLU B 137      10.504  24.954  85.380  1.00 37.82           C
ATOM   1077  CB  GLU B 137      10.857  26.426  85.096  1.00 37.82           C
ATOM   1078  CG  GLU B 137      12.358  26.670  84.918  1.00 37.82           C
ATOM   1079  CD  GLU B 137      12.577  28.153  84.646  1.00 37.82           C
ATOM   1080  OE1 GLU B 137      11.588  28.927  84.746  1.00 37.82           O
ATOM   1081  OE2 GLU B 137      13.738  28.531  84.334  1.00 37.82           O
ATOM   1082  C   GLU B 137      11.144  24.601  86.676  1.00 37.82           C
ATOM   1083  O   GLU B 137      10.677  25.009  87.738  1.00 37.82           O
ATOM   1084  N   VAL B 138      12.225  23.803  86.629  1.00115.03           N
ATOM   1085  CA  VAL B 138      12.868  23.491  87.862  1.00115.03           C
ATOM   1086  CB  VAL B 138      13.212  22.033  88.010  1.00115.03           C
ATOM   1087  CG1 VAL B 138      14.296  21.642  86.994  1.00115.03           C
ATOM   1088  CG2 VAL B 138      13.583  21.777  89.476  1.00115.03           C
ATOM   1089  C   VAL B 138      14.104  24.327  87.907  1.00115.03           C
ATOM   1090  O   VAL B 138      14.927  24.305  86.992  1.00115.03           O
ATOM   1091  N   VAL B 139      14.247  25.134  88.973  1.00 89.83           N
ATOM   1092  CA  VAL B 139      15.414  25.954  89.049  1.00 89.83           C
ATOM   1093  CB  VAL B 139      15.127  27.415  89.242  1.00 89.83           C
ATOM   1094  CG1 VAL B 139      14.368  27.613  90.565  1.00 89.83           C
ATOM   1095  CG2 VAL B 139      16.459  28.180  89.174  1.00 89.83           C
ATOM   1096  C   VAL B 139      16.205  25.485  90.215  1.00 89.83           C
ATOM   1097  O   VAL B 139      15.691  25.336  91.322  1.00 89.83           O
ATOM   1098  N   LEU B 140      17.496  25.221  89.977  1.00 76.18           N
ATOM   1099  CA  LEU B 140      18.337  24.786  91.042  1.00 76.18           C
ATOM   1100  CB  LEU B 140      19.336  23.714  90.588  1.00 76.18           C
ATOM   1101  CG  LEU B 140      18.632  22.484  89.990  1.00 76.18           C
ATOM   1102  CD1 LEU B 140      19.651  21.432  89.529  1.00 76.18           C
ATOM   1103  CD2 LEU B 140      17.560  21.931  90.942  1.00 76.18           C
ATOM   1104  C   LEU B 140      19.098  25.995  91.415  1.00 76.18           C
ATOM   1105  O   LEU B 140      19.848  26.510  90.583  1.00 76.18           O
ATOM   1106  N   SER B 141      18.934  26.411  92.693  1.00124.60           N
ATOM   1107  CA  SER B 141      19.438  27.630  93.257  1.00124.60           C
ATOM   1108  CB  SER B 141      19.504  27.613  94.794  1.00124.60           C
ATOM   1109  OG  SER B 141      18.201  27.453  95.334  1.00124.60           O
ATOM   1110  C   SER B 141      20.797  27.816  92.751  1.00124.60           C
ATOM   1111  O   SER B 141      21.561  26.853  92.645  1.00124.60           O
ATOM   1112  N   PRO B 142      21.006  29.084  92.451  1.00 91.92           N
ATOM   1113  CA  PRO B 142      22.143  29.543  91.709  1.00 91.92           C
ATOM   1114  CD  PRO B 142      20.506  30.115  93.349  1.00 91.92           C
ATOM   1115  CB  PRO B 142      22.241  31.050  91.948  1.00 91.92           C
ATOM   1116  CG  PRO B 142      21.560  31.235  93.313  1.00 91.92           C
ATOM   1117  C   PRO B 142      23.353  28.802  92.109  1.00 91.92           C
ATOM   1118  O   PRO B 142      24.008  29.137  93.093  1.00 91.92           O
ATOM   1119  N   GLN B 143      23.618  27.759  91.313  1.00182.18           N
ATOM   1120  CA  GLN B 143      24.717  26.885  91.484  1.00182.18           C
ATOM   1121  CB  GLN B 143      24.801  26.204  92.866  1.00182.18           C
ATOM   1122  CG  GLN B 143      23.687  25.215  93.205  1.00182.18           C
ATOM   1123  CD  GLN B 143      23.984  24.693  94.604  1.00182.18           C
ATOM   1124  OE1 GLN B 143      24.926  25.142  95.255  1.00182.18           O
ATOM   1125  NE2 GLN B 143      23.159  23.725  95.087  1.00182.18           N
ATOM   1126  C   GLN B 143      24.594  25.852  90.399  1.00182.18           C
ATOM   1127  O   GLN B 143      25.554  25.602  89.679  1.00182.18           O
ATOM   1128  N   LEU B 144      23.472  25.102  90.317  1.00205.48           N
ATOM   1129  CA  LEU B 144      23.401  24.179  89.207  1.00205.48           C
ATOM   1130  CB  LEU B 144      22.534  22.929  89.435  1.00205.48           C
ATOM   1131  CG  LEU B 144      23.165  21.862  90.339  1.00205.48           C
ATOM   1132  CD1 LEU B 144      22.375  20.547  90.239  1.00205.48           C
ATOM   1133  CD2 LEU B 144      24.666  21.697  90.052  1.00205.48           C
ATOM   1134  C   LEU B 144      22.937  24.726  87.885  1.00205.48           C
ATOM   1135  O   LEU B 144      23.674  24.695  86.900  1.00205.48           O
ATOM   1136  N   GLY B 145      21.706  25.287  87.844  1.00 35.16           N
ATOM   1137  CA  GLY B 145      21.091  25.648  86.588  1.00 35.16           C
ATOM   1138  C   GLY B 145      19.644  25.216  86.655  1.00 35.16           C
ATOM   1139  O   GLY B 145      19.151  24.869  87.728  1.00 35.16           O
ATOM   1140  N   LYS B 146      18.912  25.217  85.511  1.00178.72           N
ATOM   1141  CA  LYS B 146      17.510  24.871  85.558  1.00178.72           C
ATOM   1142  CB  LYS B 146      16.576  26.096  85.525  1.00178.72           C
ATOM   1143  CG  LYS B 146      16.754  26.982  84.289  1.00178.72           C
ATOM   1144  CD  LYS B 146      18.135  27.635  84.187  1.00178.72           C
ATOM   1145  CE  LYS B 146      18.279  28.904  85.030  1.00178.72           C
ATOM   1146  NZ  LYS B 146      18.344  28.556  86.467  1.00178.72           N
ATOM   1147  C   LYS B 146      17.116  23.974  84.409  1.00178.72           C
ATOM   1148  O   LYS B 146      17.838  23.856  83.419  1.00178.72           O
ATOM   1149  N   PHE B 147      15.944  23.296  84.542  1.00 57.59           N
ATOM   1150  CA  PHE B 147      15.413  22.412  83.529  1.00 57.59           C
ATOM   1151  CB  PHE B 147      15.169  20.973  84.022  1.00 57.59           C
ATOM   1152  CG  PHE B 147      16.464  20.331  84.382  1.00 57.59           C
ATOM   1153  CD1 PHE B 147      17.028  20.557  85.616  1.00 57.59           C
ATOM   1154  CD2 PHE B 147      17.108  19.495  83.497  1.00 57.59           C
ATOM   1155  CE1 PHE B 147      18.218  19.964  85.963  1.00 57.59           C
ATOM   1156  CE2 PHE B 147      18.300  18.900  83.840  1.00 57.59           C
ATOM   1157  CZ  PHE B 147      18.857  19.134  85.075  1.00 57.59           C
ATOM   1158  C   PHE B 147      14.054  22.920  83.123  1.00 57.59           C
ATOM   1159  O   PHE B 147      13.227  23.236  83.977  1.00 57.59           O
ATOM   1160  N   ILE B 148      13.788  23.017  81.797  1.00 93.56           N
ATOM   1161  CA  ILE B 148      12.518  23.520  81.337  1.00 93.56           C
ATOM   1162  CB  ILE B 148      12.560  24.992  80.994  1.00 93.56           C
ATOM   1163  CG1 ILE B 148      13.070  25.818  82.185  1.00 93.56           C
ATOM   1164  CG2 ILE B 148      11.160  25.444  80.543  1.00 93.56           C
ATOM   1165  CD1 ILE B 148      14.579  25.725  82.410  1.00 93.56           C
ATOM   1166  C   ILE B 148      12.143  22.794  80.073  1.00 93.56           C
ATOM   1167  O   ILE B 148      12.993  22.219  79.395  1.00 93.56           O
ATOM   1168  N   LEU B 149      10.832  22.767  79.744  1.00105.19           N
ATOM   1169  CA  LEU B 149      10.420  22.179  78.503  1.00105.19           C
ATOM   1170  CB  LEU B 149       9.044  21.479  78.550  1.00105.19           C
ATOM   1171  CG  LEU B 149       7.848  22.367  78.956  1.00105.19           C
ATOM   1172  CD1 LEU B 149       7.475  23.383  77.863  1.00105.19           C
ATOM   1173  CD2 LEU B 149       6.652  21.506  79.391  1.00105.19           C
ATOM   1174  C   LEU B 149      10.394  23.280  77.488  1.00105.19           C
ATOM   1175  O   LEU B 149      10.018  24.411  77.794  1.00105.19           O
ATOM   1176  N   LYS B 150      10.847  22.982  76.253  1.00 64.74           N
ATOM   1177  CA  LYS B 150      10.857  23.975  75.216  1.00 64.74           C
ATOM   1178  CB  LYS B 150      12.204  24.122  74.493  1.00 64.74           C
ATOM   1179  CG  LYS B 150      13.324  24.757  75.315  1.00 64.74           C
ATOM   1180  CD  LYS B 150      14.689  24.601  74.638  1.00 64.74           C
ATOM   1181  CE  LYS B 150      15.795  25.476  75.230  1.00 64.74           C
ATOM   1182  NZ  LYS B 150      15.580  26.891  74.855  1.00 64.74           N
ATOM   1183  C   LYS B 150       9.905  23.535  74.157  1.00 64.74           C
ATOM   1184  O   LYS B 150       9.897  22.370  73.763  1.00 64.74           O
ATOM   1185  N   SER B 151       9.062  24.467  73.674  1.00 33.73           N
ATOM   1186  CA  SER B 151       8.157  24.111  72.627  1.00 33.73           C
ATOM   1187  CB  SER B 151       6.899  24.996  72.571  1.00 33.73           C
ATOM   1188  OG  SER B 151       7.262  26.343  72.304  1.00 33.73           O
ATOM   1189  C   SER B 151       8.881  24.267  71.335  1.00 33.73           C
ATOM   1190  O   SER B 151       9.733  25.142  71.186  1.00 33.73           O
ATOM   1191  N   GLN B 152       8.574  23.385  70.369  1.00 46.73           N
ATOM   1192  CA  GLN B 152       9.130  23.527  69.060  1.00 46.73           C
ATOM   1193  CB  GLN B 152      10.016  22.352  68.608  1.00 46.73           C
ATOM   1194  CG  GLN B 152      10.647  22.584  67.234  1.00 46.73           C
ATOM   1195  CD  GLN B 152      11.601  21.436  66.939  1.00 46.73           C
ATOM   1196  OE1 GLN B 152      12.313  20.957  67.820  1.00 46.73           O
ATOM   1197  NE2 GLN B 152      11.615  20.980  65.658  1.00 46.73           N
ATOM   1198  C   GLN B 152       7.941  23.594  68.163  1.00 46.73           C
ATOM   1199  O   GLN B 152       7.062  22.737  68.231  1.00 46.73           O
ATOM   1200  N   LYS B 153       7.880  24.631  67.307  1.00173.83           N
ATOM   1201  CA  LYS B 153       6.729  24.822  66.476  1.00173.83           C
ATOM   1202  CB  LYS B 153       6.619  26.231  65.863  1.00173.83           C
ATOM   1203  CG  LYS B 153       7.867  26.693  65.111  1.00173.83           C
ATOM   1204  CD  LYS B 153       9.087  26.886  66.012  1.00173.83           C
ATOM   1205  CE  LYS B 153       8.992  28.122  66.909  1.00173.83           C
ATOM   1206  NZ  LYS B 153       8.954  29.349  66.083  1.00173.83           N
ATOM   1207  C   LYS B 153       6.729  23.822  65.373  1.00173.83           C
ATOM   1208  O   LYS B 153       7.763  23.268  65.003  1.00173.83           O
ATOM   1209  N   ALA B 154       5.521  23.551  64.843  1.00 28.96           N
ATOM   1210  CA  ALA B 154       5.374  22.625  63.768  1.00 28.96           C
ATOM   1211  CB  ALA B 154       3.908  22.351  63.389  1.00 28.96           C
ATOM   1212  C   ALA B 154       6.050  23.238  62.594  1.00 28.96           C
ATOM   1213  O   ALA B 154       6.129  24.459  62.478  1.00 28.96           O
ATOM   1214  N   ARG B 155       6.592  22.390  61.703  1.00 84.47           N
ATOM   1215  CA  ARG B 155       7.292  22.908  60.570  1.00 84.47           C
ATOM   1216  CB  ARG B 155       8.817  22.800  60.732  1.00 84.47           C
ATOM   1217  CG  ARG B 155       9.301  21.371  60.981  1.00 84.47           C
ATOM   1218  CD  ARG B 155      10.693  21.299  61.612  1.00 84.47           C
ATOM   1219  NE  ARG B 155      11.640  21.986  60.691  1.00 84.47           N
ATOM   1220  CZ  ARG B 155      12.352  21.273  59.768  1.00 84.47           C
ATOM   1221  NH1 ARG B 155      12.239  19.914  59.707  1.00 84.47           N
ATOM   1222  NH2 ARG B 155      13.176  21.926  58.898  1.00 84.47           N
ATOM   1223  C   ARG B 155       6.863  22.133  59.372  1.00 84.47           C
ATOM   1224  O   ARG B 155       6.442  20.983  59.476  1.00 84.47           O
ATOM   1225  N   LEU B 156       6.952  22.766  58.188  1.00 76.90           N
ATOM   1226  CA  LEU B 156       6.513  22.123  56.990  1.00 76.90           C
ATOM   1227  CB  LEU B 156       5.970  23.101  55.937  1.00 76.90           C
ATOM   1228  CG  LEU B 156       4.670  23.800  56.382  0.00 76.90           C
ATOM   1229  CD1 LEU B 156       3.517  22.793  56.536  1.00 76.90           C
ATOM   1230  CD2 LEU B 156       4.893  24.644  57.647  1.00 76.90           C
ATOM   1231  C   LEU B 156       7.661  21.386  56.392  1.00 76.90           C
ATOM   1232  O   LEU B 156       8.821  21.772  56.532  1.00 76.90           O
ATOM   1233  N   GLY B 157       7.339  20.267  55.721  1.00 21.17           N
ATOM   1234  CA  GLY B 157       8.316  19.459  55.062  1.00 21.17           C
ATOM   1235  C   GLY B 157       7.633  18.937  53.845  1.00 21.17           C
ATOM   1236  O   GLY B 157       6.433  19.136  53.664  1.00 21.17           O
ATOM   1237  N   ARG B 158       8.384  18.263  52.960  1.00135.64           N
ATOM   1238  CA  ARG B 158       7.758  17.755  51.780  1.00135.64           C
ATOM   1239  CB  ARG B 158       8.131  18.552  50.517  1.00135.64           C
ATOM   1240  CG  ARG B 158       7.261  18.244  49.297  1.00135.64           C
ATOM   1241  CD  ARG B 158       5.863  18.863  49.373  1.00135.64           C
ATOM   1242  NE  ARG B 158       6.028  20.340  49.258  1.00135.64           N
ATOM   1243  CZ  ARG B 158       5.054  21.102  48.678  1.00135.64           C
ATOM   1244  NH1 ARG B 158       3.935  20.511  48.168  1.00135.64           N
ATOM   1245  NH2 ARG B 158       5.198  22.458  48.607  1.00135.64           N
ATOM   1246  C   ARG B 158       8.250  16.357  51.602  1.00135.64           C
ATOM   1247  O   ARG B 158       9.361  16.022  52.012  1.00135.64           O
ATOM   1248  N   ASN B 159       7.421  15.490  50.994  1.00 57.14           N
ATOM   1249  CA  ASN B 159       7.855  14.141  50.790  1.00 57.14           C
ATOM   1250  CB  ASN B 159       6.712  13.121  50.882  1.00 57.14           C
ATOM   1251  CG  ASN B 159       7.308  11.721  50.887  1.00 57.14           C
ATOM   1252  OD1 ASN B 159       7.283  11.029  51.904  1.00 57.14           O
ATOM   1253  ND2 ASN B 159       7.852  11.287  49.719  1.00 57.14           N
ATOM   1254  C   ASN B 159       8.419  14.082  49.409  1.00 57.14           C
ATOM   1255  O   ASN B 159       7.733  14.350  48.428  1.00 57.14           O
ATOM   1256  N   PRO B 160       9.673  13.759  49.317  1.00 74.65           N
ATOM   1257  CA  PRO B 160      10.348  13.741  48.051  1.00 74.65           C
ATOM   1258  CD  PRO B 160      10.313  12.893  50.291  1.00 74.65           C
ATOM   1259  CB  PRO B 160      11.732  13.169  48.346  1.00 74.65           C
ATOM   1260  CG  PRO B 160      11.465  12.219  49.527  1.00 74.65           C
ATOM   1261  C   PRO B 160       9.646  12.920  47.009  1.00 74.65           C
ATOM   1262  O   PRO B 160       9.490  13.402  45.888  1.00 74.65           O
ATOM   1263  N   GLN B 161       9.252  11.671  47.333  1.00 96.83           N
ATOM   1264  CA  GLN B 161       8.662  10.837  46.322  1.00 96.83           C
ATOM   1265  CB  GLN B 161       8.542   9.362  46.746  1.00 96.83           C
ATOM   1266  CG  GLN B 161       7.919   8.478  45.660  1.00 96.83           C
ATOM   1267  CD  GLN B 161       7.850   7.046  46.174  1.00 96.83           C
ATOM   1268  OE1 GLN B 161       7.051   6.240  45.697  1.00 96.83           O
ATOM   1269  NE2 GLN B 161       8.714   6.712  47.169  1.00 96.83           N
ATOM   1270  C   GLN B 161       7.282  11.290  45.959  1.00 96.83           C
ATOM   1271  O   GLN B 161       6.970  11.468  44.781  1.00 96.83           O
ATOM   1272  N   THR B 162       6.422  11.480  46.979  1.00 40.79           N
ATOM   1273  CA  THR B 162       5.044  11.818  46.767  1.00 40.79           C
ATOM   1274  CB  THR B 162       4.235  11.687  48.019  1.00 40.79           C
ATOM   1275  OG1 THR B 162       4.719  12.579  49.012  1.00 40.79           O
ATOM   1276  CG2 THR B 162       4.350  10.235  48.513  1.00 40.79           C
ATOM   1277  C   THR B 162       4.911  13.217  46.254  1.00 40.79           C
ATOM   1278  O   THR B 162       4.145  13.478  45.329  1.00 40.79           O
ATOM   1279  N   GLY B 163       5.668  14.160  46.839  1.00 16.14           N
ATOM   1280  CA  GLY B 163       5.579  15.530  46.429  1.00 16.14           C
ATOM   1281  C   GLY B 163       4.532  16.192  47.268  1.00 16.14           C
ATOM   1282  O   GLY B 163       4.249  17.377  47.099  1.00 16.14           O
ATOM   1283  N   LYS B 164       3.928  15.430  48.200  1.00 51.82           N
ATOM   1284  CA  LYS B 164       2.910  15.971  49.051  1.00 51.82           C
ATOM   1285  CB  LYS B 164       2.056  14.898  49.746  1.00 51.82           C
ATOM   1286  CG  LYS B 164       0.941  15.478  50.617  0.00 51.82           C
ATOM   1287  CD  LYS B 164      -0.088  14.437  51.058  0.00 51.82           C
ATOM   1288  CE  LYS B 164      -1.225  15.019  51.900  1.00 51.82           C
ATOM   1289  NZ  LYS B 164      -2.186  15.734  51.029  1.00 51.82           N
ATOM   1290  C   LYS B 164       3.566  16.770  50.127  1.00 51.82           C
ATOM   1291  O   LYS B 164       4.635  16.419  50.623  1.00 51.82           O
ATOM   1292  N   LYS B 165       2.935  17.894  50.512  1.00 95.39           N
ATOM   1293  CA  LYS B 165       3.497  18.679  51.565  1.00 95.39           C
ATOM   1294  CB  LYS B 165       2.926  20.103  51.644  1.00 95.39           C
ATOM   1295  CG  LYS B 165       3.773  21.035  52.506  1.00 95.39           C
ATOM   1296  CD  LYS B 165       3.438  22.513  52.319  1.00 95.39           C
ATOM   1297  CE  LYS B 165       4.303  23.446  53.168  1.00 95.39           C
ATOM   1298  NZ  LYS B 165       5.685  23.473  52.639  1.00 95.39           N
ATOM   1299  C   LYS B 165       3.158  17.968  52.830  1.00 95.39           C
ATOM   1300  O   LYS B 165       2.107  17.337  52.931  1.00 95.39           O
ATOM   1301  N   LEU B 166       4.063  18.021  53.823  1.00 94.66           N
ATOM   1302  CA  LEU B 166       3.804  17.351  55.059  1.00 94.66           C
ATOM   1303  CB  LEU B 166       4.751  16.169  55.320  1.00 94.66           C
ATOM   1304  CG  LEU B 166       4.561  15.006  54.329  1.00 94.66           C
ATOM   1305  CD1 LEU B 166       5.523  13.848  54.633  1.00 94.66           C
ATOM   1306  CD2 LEU B 166       3.091  14.559  54.270  1.00 94.66           C
ATOM   1307  C   LEU B 166       3.991  18.336  56.161  1.00 94.66           C
ATOM   1308  O   LEU B 166       4.781  19.272  56.056  1.00 94.66           O
ATOM   1309  N   LYS B 167       3.232  18.148  57.251  1.00105.68           N
ATOM   1310  CA  LYS B 167       3.329  19.013  58.380  1.00105.68           C
ATOM   1311  CB  LYS B 167       1.932  19.461  58.851  1.00105.68           C
ATOM   1312  CG  LYS B 167       0.957  18.286  58.981  1.00105.68           C
ATOM   1313  CD  LYS B 167      -0.463  18.665  59.409  1.00105.68           C
ATOM   1314  CE  LYS B 167      -0.661  18.860  60.910  1.00105.68           C
ATOM   1315  NZ  LYS B 167      -2.104  19.026  61.194  1.00105.68           N
ATOM   1316  C   LYS B 167       4.012  18.229  59.447  1.00105.68           C
ATOM   1317  O   LYS B 167       3.634  17.096  59.744  1.00105.68           O
ATOM   1318  N   ILE B 168       5.068  18.818  60.034  1.00 57.91           N
ATOM   1319  CA  ILE B 168       5.771  18.162  61.094  1.00 57.91           C
ATOM   1320  CB  ILE B 168       7.241  18.471  61.122  1.00 57.91           C
ATOM   1321  CG1 ILE B 168       7.923  17.961  59.843  1.00 57.91           C
ATOM   1322  CG2 ILE B 168       7.834  17.881  62.413  1.00 57.91           C
ATOM   1323  CD1 ILE B 168       9.345  18.490  59.668  1.00 57.91           C
ATOM   1324  C   ILE B 168       5.165  18.729  62.329  1.00 57.91           C
ATOM   1325  O   ILE B 168       5.089  19.945  62.502  1.00 57.91           O
ATOM   1326  N   PRO B 169       4.702  17.864  63.179  1.00 65.82           N
ATOM   1327  CA  PRO B 169       4.016  18.338  64.343  1.00 65.82           C
ATOM   1328  CD  PRO B 169       4.160  16.597  62.715  1.00 65.82           C
ATOM   1329  CB  PRO B 169       3.271  17.135  64.911  1.00 65.82           C
ATOM   1330  CG  PRO B 169       3.000  16.267  63.670  1.00 65.82           C
ATOM   1331  C   PRO B 169       4.922  19.000  65.317  1.00 65.82           C
ATOM   1332  O   PRO B 169       6.118  18.716  65.328  1.00 65.82           O
ATOM   1333  N   ALA B 170       4.360  19.910  66.132  1.00 30.67           N
ATOM   1334  CA  ALA B 170       5.148  20.573  67.118  1.00 30.67           C
ATOM   1335  CB  ALA B 170       4.409  21.717  67.834  1.00 30.67           C
ATOM   1336  C   ALA B 170       5.495  19.543  68.134  1.00 30.67           C
ATOM   1337  O   ALA B 170       4.761  18.574  68.326  1.00 30.67           O
ATOM   1338  N   LYS B 171       6.659  19.713  68.782  1.00113.34           N
ATOM   1339  CA  LYS B 171       7.086  18.778  69.775  1.00113.34           C
ATOM   1340  CB  LYS B 171       8.141  17.797  69.240  1.00113.34           C
ATOM   1341  CG  LYS B 171       9.374  18.479  68.646  1.00113.34           C
ATOM   1342  CD  LYS B 171      10.497  17.495  68.322  1.00113.34           C
ATOM   1343  CE  LYS B 171      10.904  16.627  69.514  1.00113.34           C
ATOM   1344  NZ  LYS B 171      11.764  15.514  69.052  1.00113.34           N
ATOM   1345  C   LYS B 171       7.684  19.569  70.889  1.00113.34           C
ATOM   1346  O   LYS B 171       8.000  20.746  70.724  1.00113.34           O
ATOM   1347  N   THR B 172       7.818  18.943  72.073  1.00104.77           N
ATOM   1348  CA  THR B 172       8.399  19.613  73.198  1.00104.77           C
ATOM   1349  CB  THR B 172       7.512  19.637  74.406  1.00104.77           C
ATOM   1350  OG1 THR B 172       7.223  18.313  74.831  1.00104.77           O
ATOM   1351  CG2 THR B 172       6.217  20.382  74.042  1.00104.77           C
ATOM   1352  C   THR B 172       9.623  18.849  73.564  1.00104.77           C
ATOM   1353  O   THR B 172       9.665  17.629  73.420  1.00104.77           O
ATOM   1354  N   VAL B 173      10.669  19.561  74.022  1.00 97.25           N
ATOM   1355  CA  VAL B 173      11.873  18.881  74.393  1.00 97.25           C
ATOM   1356  CB  VAL B 173      12.985  19.042  73.393  1.00 97.25           C
ATOM   1357  CG1 VAL B 173      12.562  18.379  72.071  1.00 97.25           C
ATOM   1358  CG2 VAL B 173      13.315  20.538  73.254  1.00 97.25           C
ATOM   1359  C   VAL B 173      12.346  19.460  75.693  1.00 97.25           C
ATOM   1360  O   VAL B 173      12.069  20.615  76.012  1.00 97.25           O
ATOM   1361  N   VAL B 174      13.062  18.647  76.498  1.00 37.43           N
ATOM   1362  CA  VAL B 174      13.585  19.111  77.752  1.00 37.43           C
ATOM   1363  CB  VAL B 174      13.918  18.000  78.704  1.00 37.43           C
ATOM   1364  CG1 VAL B 174      14.576  18.609  79.953  1.00 37.43           C
ATOM   1365  CG2 VAL B 174      12.633  17.209  79.003  1.00 37.43           C
ATOM   1366  C   VAL B 174      14.844  19.870  77.464  1.00 37.43           C
ATOM   1367  O   VAL B 174      15.592  19.527  76.549  1.00 37.43           O
ATOM   1368  N   ASN B 175      15.096  20.949  78.233  1.00 85.31           N
ATOM   1369  CA  ASN B 175      16.268  21.750  78.017  1.00 85.31           C
ATOM   1370  CB  ASN B 175      15.958  23.118  77.387  1.00 85.31           C
ATOM   1371  CG  ASN B 175      17.265  23.881  77.231  1.00 85.31           C
ATOM   1372  OD1 ASN B 175      17.328  25.080  77.498  1.00 85.31           O
ATOM   1373  ND2 ASN B 175      18.340  23.174  76.790  1.00 85.31           N
ATOM   1374  C   ASN B 175      16.897  22.031  79.340  1.00 85.31           C
ATOM   1375  O   ASN B 175      16.215  22.153  80.356  1.00 85.31           O
ATOM   1376  N   PHE B 176      18.238  22.138  79.349  1.00 60.91           N
ATOM   1377  CA  PHE B 176      18.952  22.429  80.554  1.00 60.91           C
ATOM   1378  CB  PHE B 176      19.926  21.296  80.928  1.00 60.91           C
ATOM   1379  CG  PHE B 176      20.706  21.670  82.139  1.00 60.91           C
ATOM   1380  CD1 PHE B 176      20.106  21.747  83.374  1.00 60.91           C
ATOM   1381  CD2 PHE B 176      22.056  21.912  82.036  1.00 60.91           C
ATOM   1382  CE1 PHE B 176      20.841  22.086  84.486  1.00 60.91           C
ATOM   1383  CE2 PHE B 176      22.795  22.249  83.144  1.00 60.91           C
ATOM   1384  CZ  PHE B 176      22.187  22.339  84.372  1.00 60.91           C
ATOM   1385  C   PHE B 176      19.729  23.682  80.313  1.00 60.91           C
ATOM   1386  O   PHE B 176      20.334  23.859  79.257  1.00 60.91           O
ATOM   1387  N   LYS B 177      19.691  24.614  81.284  1.00 42.99           N
ATOM   1388  CA  LYS B 177      20.459  25.818  81.166  1.00 42.99           C
ATOM   1389  CB  LYS B 177      19.608  27.098  81.237  1.00 42.99           C
ATOM   1390  CG  LYS B 177      18.641  27.231  80.060  1.00 42.99           C
ATOM   1391  CD  LYS B 177      17.532  28.265  80.270  1.00 42.99           C
ATOM   1392  CE  LYS B 177      16.549  28.344  79.099  1.00 42.99           C
ATOM   1393  NZ  LYS B 177      15.496  29.345  79.382  1.00 42.99           N
ATOM   1394  C   LYS B 177      21.370  25.811  82.341  1.00 42.99           C
ATOM   1395  O   LYS B 177      20.920  25.794  83.486  1.00 42.99           O
ATOM   1396  N   LEU B 178      22.688  25.816  82.077  1.00101.74           N
ATOM   1397  CA  LEU B 178      23.634  25.741  83.149  1.00101.74           C
ATOM   1398  CB  LEU B 178      25.076  25.429  82.699  1.00101.74           C
ATOM   1399  CG  LEU B 178      25.747  26.567  81.909  1.00101.74           C
ATOM   1400  CD1 LEU B 178      27.179  26.192  81.494  1.00101.74           C
ATOM   1401  CD2 LEU B 178      24.877  27.012  80.721  1.00101.74           C
ATOM   1402  C   LEU B 178      23.672  27.059  83.841  1.00101.74           C
ATOM   1403  O   LEU B 178      23.514  28.109  83.220  1.00101.74           O
ATOM   1404  N   SER B 179      23.890  27.018  85.169  1.00 70.27           N
ATOM   1405  CA  SER B 179      23.976  28.204  85.968  1.00 70.27           C
ATOM   1406  CB  SER B 179      23.903  27.924  87.479  1.00 70.27           C
ATOM   1407  OG  SER B 179      24.002  29.136  88.212  1.00 70.27           O
ATOM   1408  C   SER B 179      25.303  28.839  85.691  1.00 70.27           C
ATOM   1409  O   SER B 179      26.178  28.252  85.053  1.00 70.27           O
ATOM   1410  N   LYS B 180      25.468  30.085  86.172  1.00 59.94           N
ATOM   1411  CA  LYS B 180      26.650  30.860  85.943  1.00 59.94           C
ATOM   1412  CB  LYS B 180      26.553  32.258  86.577  1.00 59.94           C
ATOM   1413  CG  LYS B 180      25.390  33.082  86.023  0.00 59.94           C
ATOM   1414  CD  LYS B 180      25.056  34.323  86.852  0.00 59.94           C
ATOM   1415  CE  LYS B 180      23.722  34.961  86.458  0.00 59.94           C
ATOM   1416  NZ  LYS B 180      23.741  35.338  85.027  0.00 59.94           N
ATOM   1417  C   LYS B 180      27.821  30.162  86.557  1.00 59.94           C
ATOM   1418  O   LYS B 180      28.896  30.107  85.963  1.00 59.94           O
ATOM   1419  N   THR B 181      27.638  29.596  87.764  1.00100.04           N
ATOM   1420  CA  THR B 181      28.731  28.964  88.446  1.00100.04           C
ATOM   1421  CB  THR B 181      28.348  28.455  89.802  1.00100.04           C
ATOM   1422  OG1 THR B 181      27.353  27.450  89.684  1.00100.04           O
ATOM   1423  CG2 THR B 181      27.815  29.631  90.634  1.00100.04           C
ATOM   1424  C   THR B 181      29.220  27.793  87.650  1.00100.04           C
ATOM   1425  O   THR B 181      30.424  27.616  87.470  1.00100.04           O
ATOM   1426  N   LEU B 182      28.289  26.969  87.135  1.00 43.76           N
ATOM   1427  CA  LEU B 182      28.660  25.787  86.411  1.00 43.76           C
ATOM   1428  CB  LEU B 182      27.439  24.963  85.968  1.00 43.76           C
ATOM   1429  CG  LEU B 182      27.808  23.693  85.184  1.00 43.76           C
ATOM   1430  CD1 LEU B 182      28.619  22.717  86.052  1.00 43.76           C
ATOM   1431  CD2 LEU B 182      26.564  23.044  84.558  1.00 43.76           C
ATOM   1432  C   LEU B 182      29.415  26.181  85.182  1.00 43.76           C
ATOM   1433  O   LEU B 182      30.412  25.551  84.825  1.00 43.76           O
ATOM   1434  N   LYS B 183      28.948  27.238  84.496  1.00 97.93           N
ATOM   1435  CA  LYS B 183      29.582  27.670  83.289  1.00 97.93           C
ATOM   1436  CB  LYS B 183      28.812  28.797  82.582  1.00 97.93           C
ATOM   1437  CG  LYS B 183      29.324  29.063  81.169  1.00 97.93           C
ATOM   1438  CD  LYS B 183      28.368  29.900  80.317  1.00 97.93           C
ATOM   1439  CE  LYS B 183      27.149  29.119  79.824  1.00 97.93           C
ATOM   1440  NZ  LYS B 183      26.286  29.992  78.998  1.00 97.93           N
ATOM   1441  C   LYS B 183      30.961  28.166  83.601  1.00 97.93           C
ATOM   1442  O   LYS B 183      31.901  27.934  82.844  1.00 97.93           O
ATOM   1443  N   ASP B 184      31.116  28.876  84.732  1.00 75.29           N
ATOM   1444  CA  ASP B 184      32.386  29.430  85.105  1.00 75.29           C
ATOM   1445  CB  ASP B 184      32.295  30.308  86.365  1.00 75.29           C
ATOM   1446  CG  ASP B 184      33.626  31.015  86.578  1.00 75.29           C
ATOM   1447  OD1 ASP B 184      34.520  30.879  85.701  1.00 75.29           O
ATOM   1448  OD2 ASP B 184      33.765  31.704  87.623  1.00 75.29           O
ATOM   1449  C   ASP B 184      33.355  28.327  85.396  1.00 75.29           C
ATOM   1450  O   ASP B 184      34.528  28.423  85.040  1.00 75.29           O
ATOM   1451  N   GLY B 185      32.899  27.246  86.059  1.00 25.03           N
ATOM   1452  CA  GLY B 185      33.806  26.194  86.420  1.00 25.03           C
ATOM   1453  C   GLY B 185      34.365  25.562  85.186  1.00 25.03           C
ATOM   1454  O   GLY B 185      35.560  25.282  85.114  1.00 25.03           O
ATOM   1455  N   VAL B 186      33.508  25.303  84.182  1.00111.28           N
ATOM   1456  CA  VAL B 186      33.976  24.664  82.988  1.00111.28           C
ATOM   1457  CB  VAL B 186      32.887  24.275  82.034  1.00111.28           C
ATOM   1458  CG1 VAL B 186      32.109  25.515  81.582  1.00111.28           C
ATOM   1459  CG2 VAL B 186      33.567  23.560  80.863  1.00111.28           C
ATOM   1460  C   VAL B 186      34.932  25.558  82.263  1.00111.28           C
ATOM   1461  O   VAL B 186      35.946  25.090  81.748  1.00111.28           O
ATOM   1462  N   LYS B 187      34.628  26.867  82.167  1.00156.41           N
ATOM   1463  CA  LYS B 187      35.553  27.749  81.512  1.00156.41           C
ATOM   1464  CB  LYS B 187      35.072  28.206  80.120  1.00156.41           C
ATOM   1465  CG  LYS B 187      36.091  29.021  79.315  1.00156.41           C
ATOM   1466  CD  LYS B 187      36.381  30.406  79.898  1.00156.41           C
ATOM   1467  CE  LYS B 187      37.424  31.207  79.114  1.00156.41           C
ATOM   1468  NZ  LYS B 187      36.898  31.556  77.776  1.00156.41           N
ATOM   1469  C   LYS B 187      35.701  28.958  82.378  1.00156.41           C
ATOM   1470  O   LYS B 187      34.803  29.795  82.454  1.00156.41           O
ATOM   1471  N   ASN B 188      36.865  29.094  83.039  1.00 71.19           N
ATOM   1472  CA  ASN B 188      37.055  30.205  83.925  1.00 71.19           C
ATOM   1473  CB  ASN B 188      38.371  30.137  84.717  1.00 71.19           C
ATOM   1474  CG  ASN B 188      38.274  31.134  85.860  1.00 71.19           C
ATOM   1475  OD1 ASN B 188      37.350  31.943  85.915  1.00 71.19           O
ATOM   1476  ND2 ASN B 188      39.255  31.077  86.801  1.00 71.19           N
ATOM   1477  C   ASN B 188      37.075  31.444  83.095  1.00 71.19           C
ATOM   1478  O   ASN B 188      37.709  31.488  82.042  1.00 71.19           O
ATOM   1479  N   LEU B 189      36.372  32.498  83.552  1.00114.51           N
ATOM   1480  CA  LEU B 189      36.298  33.689  82.763  1.00114.51           C
ATOM   1481  CB  LEU B 189      35.175  34.648  83.195  1.00114.51           C
ATOM   1482  CG  LEU B 189      33.767  34.076  82.939  1.00114.51           C
ATOM   1483  CD1 LEU B 189      33.509  32.816  83.780  1.00114.51           C
ATOM   1484  CD2 LEU B 189      32.682  35.149  83.125  1.00114.51           C
ATOM   1485  C   LEU B 189      37.596  34.418  82.814  1.00114.51           C
ATOM   1486  O   LEU B 189      38.211  34.575  83.867  1.00114.51           O
ATOM   1487  N   LYS B 190      38.046  34.854  81.626  1.00307.43           N
ATOM   1488  CA  LYS B 190      39.225  35.645  81.469  1.00307.43           C
ATOM   1489  CB  LYS B 190      40.533  34.835  81.455  1.00307.43           C
ATOM   1490  CG  LYS B 190      41.794  35.704  81.431  1.00307.43           C
ATOM   1491  CD  LYS B 190      43.069  34.929  81.768  1.00307.43           C
ATOM   1492  CE  LYS B 190      43.129  34.471  83.227  1.00307.43           C
ATOM   1493  NZ  LYS B 190      44.358  33.682  83.466  1.00307.43           N
ATOM   1494  C   LYS B 190      39.068  36.264  80.126  1.00307.43           C
ATOM   1495  O   LYS B 190      38.381  35.713  79.268  1.00307.43           O
ATOM   1496  N   LEU B 191      39.672  37.441  79.900  1.00258.66           N
ATOM   1497  CA  LEU B 191      39.521  38.017  78.600  1.00258.66           C
ATOM   1498  CB  LEU B 191      39.001  39.465  78.600  1.00258.66           C
ATOM   1499  CG  LEU B 191      37.514  39.573  78.996  1.00258.66           C
ATOM   1500  CD1 LEU B 191      37.277  39.139  80.450  1.00258.66           C
ATOM   1501  CD2 LEU B 191      36.957  40.971  78.691  1.00258.66           C
ATOM   1502  C   LEU B 191      40.842  37.979  77.916  1.00258.66           C
ATOM   1503  O   LEU B 191      41.891  37.935  78.556  1.00258.66           O
ATOM   1504  N   LYS B 192      40.815  37.971  76.572  1.00 92.65           N
ATOM   1505  CA  LYS B 192      42.043  37.917  75.844  1.00 92.65           C
ATOM   1506  CB  LYS B 192      43.005  39.061  76.205  1.00 92.65           C
ATOM   1507  CG  LYS B 192      42.475  40.453  75.851  1.00 92.65           C
ATOM   1508  CD  LYS B 192      41.315  40.925  76.732  1.00 92.65           C
ATOM   1509  CE  LYS B 192      40.835  42.339  76.397  1.00 92.65           C
ATOM   1510  NZ  LYS B 192      39.731  42.729  77.303  1.00 92.65           N
ATOM   1511  C   LYS B 192      42.718  36.604  76.216  1.00 92.65           C
ATOM   1512  O   LYS B 192      43.860  36.653  76.744  1.00 92.65           O
ATOM   1513  OXT LYS B 192      42.096  35.532  75.978  1.00 92.65           O
TER    1514      LYS B 192
END
