# Supplementary material for: Comparison of histone-like HU protein DNA-binding properties and HU/IHF protein sequence alignment
Source: PLoS One. 2017 Nov 13;12(11):e0188037. doi: 10.1371/journal.pone.0188037 (PMC5683647; doi:10.1371/journal.pone.0188037)
Supplement: S3 File — (ZIP) [file pone.0188037.s003.zip › E4_2.pdb]

EXPDTA    THEORETICAL MODEL, MODELLER 9.17 2017/01/19 02:42:46
REMARK   6 MODELLER OBJECTIVE FUNCTION:       928.0082
REMARK   6 MODELLER BEST TEMPLATE % SEQ ID:  32.086
REMARK   6 SEQUENCE: E4_2
REMARK   6 DOPE score: -17753.70117
REMARK   6 GA341 score: 0.94922
REMARK   6 TEMPLATE: 1p71 1:A - 93:B MODELS 1:A - 190:B AT 32.1%
ATOM      1  N   MET A   1       7.059  23.594  88.581  1.00 69.63           N
ATOM      2  CA  MET A   1       7.621  22.828  89.714  1.00 69.63           C
ATOM      3  CB  MET A   1       7.370  21.327  89.509  1.00 69.63           C
ATOM      4  CG  MET A   1       7.878  20.455  90.657  1.00 69.63           C
ATOM      5  SD  MET A   1       7.345  18.719  90.573  1.00 69.63           S
ATOM      6  CE  MET A   1       5.673  18.998  91.230  1.00 69.63           C
ATOM      7  C   MET A   1       9.089  23.065  89.829  1.00 69.63           C
ATOM      8  O   MET A   1       9.828  22.936  88.856  1.00 69.63           O
ATOM      9  N   THR A   2       9.539  23.460  91.036  1.00 27.15           N
ATOM     10  CA  THR A   2      10.934  23.682  91.261  1.00 27.15           C
ATOM     11  CB  THR A   2      11.229  24.886  92.107  1.00 27.15           C
ATOM     12  OG1 THR A   2      10.615  24.750  93.380  1.00 27.15           O
ATOM     13  CG2 THR A   2      10.711  26.142  91.385  1.00 27.15           C
ATOM     14  C   THR A   2      11.471  22.478  91.960  1.00 27.15           C
ATOM     15  O   THR A   2      10.772  21.484  92.142  1.00 27.15           O
ATOM     16  N   LYS A   3      12.751  22.542  92.367  1.00 33.59           N
ATOM     17  CA  LYS A   3      13.379  21.426  93.006  1.00 33.59           C
ATOM     18  CB  LYS A   3      14.853  21.688  93.354  1.00 33.59           C
ATOM     19  CG  LYS A   3      15.549  20.494  94.009  0.00 33.59           C
ATOM     20  CD  LYS A   3      17.061  20.681  94.168  0.00 33.59           C
ATOM     21  CE  LYS A   3      17.758  19.522  94.881  0.00 33.59           C
ATOM     22  NZ  LYS A   3      19.167  19.877  95.153  0.00 33.59           N
ATOM     23  C   LYS A   3      12.673  21.119  94.289  1.00 33.59           C
ATOM     24  O   LYS A   3      12.400  19.959  94.592  1.00 33.59           O
ATOM     25  N   LYS A   4      12.331  22.158  95.076  1.00125.63           N
ATOM     26  CA  LYS A   4      11.755  21.905  96.364  1.00125.63           C
ATOM     27  CB  LYS A   4      11.521  23.178  97.193  1.00125.63           C
ATOM     28  CG  LYS A   4      11.277  22.876  98.674  1.00125.63           C
ATOM     29  CD  LYS A   4      12.513  22.325  99.391  1.00125.63           C
ATOM     30  CE  LYS A   4      13.536  23.406  99.744  1.00125.63           C
ATOM     31  NZ  LYS A   4      14.662  22.821 100.508  1.00125.63           N
ATOM     32  C   LYS A   4      10.449  21.191  96.200  1.00125.63           C
ATOM     33  O   LYS A   4      10.144  20.264  96.948  1.00125.63           O
ATOM     34  N   GLU A   5       9.642  21.597  95.204  1.00 75.35           N
ATOM     35  CA  GLU A   5       8.353  21.002  95.000  1.00 75.35           C
ATOM     36  CB  GLU A   5       7.553  21.707  93.896  1.00 75.35           C
ATOM     37  CG  GLU A   5       6.083  21.296  93.847  1.00 75.35           C
ATOM     38  CD  GLU A   5       5.350  22.336  93.013  1.00 75.35           C
ATOM     39  OE1 GLU A   5       5.601  22.405  91.782  1.00 75.35           O
ATOM     40  OE2 GLU A   5       4.529  23.086  93.609  1.00 75.35           O
ATOM     41  C   GLU A   5       8.521  19.563  94.617  1.00 75.35           C
ATOM     42  O   GLU A   5       7.745  18.705  95.037  1.00 75.35           O
ATOM     43  N   LEU A   6       9.540  19.268  93.792  1.00102.75           N
ATOM     44  CA  LEU A   6       9.785  17.933  93.331  1.00102.75           C
ATOM     45  CB  LEU A   6      10.909  17.888  92.276  1.00102.75           C
ATOM     46  CG  LEU A   6      11.142  16.511  91.629  1.00102.75           C
ATOM     47  CD1 LEU A   6      11.745  15.511  92.624  1.00102.75           C
ATOM     48  CD2 LEU A   6       9.860  15.986  90.961  1.00102.75           C
ATOM     49  C   LEU A   6      10.157  17.092  94.513  1.00102.75           C
ATOM     50  O   LEU A   6       9.751  15.935  94.622  1.00102.75           O
ATOM     51  N   ILE A   7      10.945  17.661  95.439  1.00 36.64           N
ATOM     52  CA  ILE A   7      11.380  16.927  96.589  1.00 36.64           C
ATOM     53  CB  ILE A   7      12.232  17.764  97.495  1.00 36.64           C
ATOM     54  CG1 ILE A   7      13.466  18.282  96.737  1.00 36.64           C
ATOM     55  CG2 ILE A   7      12.581  16.917  98.729  1.00 36.64           C
ATOM     56  CD1 ILE A   7      14.203  19.409  97.455  1.00 36.64           C
ATOM     57  C   ILE A   7      10.165  16.534  97.364  1.00 36.64           C
ATOM     58  O   ILE A   7      10.050  15.397  97.820  1.00 36.64           O
ATOM     59  N   LYS A   8       9.209  17.469  97.513  1.00101.99           N
ATOM     60  CA  LYS A   8       8.058  17.200  98.320  1.00101.99           C
ATOM     61  CB  LYS A   8       7.096  18.393  98.435  1.00101.99           C
ATOM     62  CG  LYS A   8       6.172  18.264  99.647  1.00101.99           C
ATOM     63  CD  LYS A   8       6.954  18.281 100.964  1.00101.99           C
ATOM     64  CE  LYS A   8       6.096  18.141 102.221  1.00101.99           C
ATOM     65  NZ  LYS A   8       6.969  18.085 103.417  1.00101.99           N
ATOM     66  C   LYS A   8       7.307  16.041  97.746  1.00101.99           C
ATOM     67  O   LYS A   8       6.873  15.157  98.482  1.00101.99           O
ATOM     68  N   ASN A   9       7.133  16.008  96.413  1.00 86.62           N
ATOM     69  CA  ASN A   9       6.396  14.942  95.794  1.00 86.62           C
ATOM     70  CB  ASN A   9       6.138  15.189  94.292  1.00 86.62           C
ATOM     71  CG  ASN A   9       4.914  14.394  93.842  1.00 86.62           C
ATOM     72  OD1 ASN A   9       4.187  14.813  92.943  1.00 86.62           O
ATOM     73  ND2 ASN A   9       4.661  13.223  94.482  1.00 86.62           N
ATOM     74  C   ASN A   9       7.167  13.659  95.939  1.00 86.62           C
ATOM     75  O   ASN A   9       6.593  12.604  96.197  1.00 86.62           O
ATOM     76  N   ILE A  10       8.501  13.692  95.771  1.00113.59           N
ATOM     77  CA  ILE A  10       9.214  12.448  95.844  1.00113.59           C
ATOM     78  CB  ILE A  10      10.634  12.472  95.396  1.00113.59           C
ATOM     79  CG1 ILE A  10      10.769  13.105  94.001  1.00113.59           C
ATOM     80  CG2 ILE A  10      11.060  10.995  95.419  1.00113.59           C
ATOM     81  CD1 ILE A  10       9.866  12.489  92.935  1.00113.59           C
ATOM     82  C   ILE A  10       9.203  11.912  97.240  1.00113.59           C
ATOM     83  O   ILE A  10       9.037  10.713  97.445  1.00113.59           O
ATOM     84  N   ALA A  11       9.366  12.792  98.246  1.00 39.03           N
ATOM     85  CA  ALA A  11       9.442  12.347  99.604  1.00 39.03           C
ATOM     86  CB  ALA A  11       9.544  13.505 100.612  1.00 39.03           C
ATOM     87  C   ALA A  11       8.195  11.576  99.904  1.00 39.03           C
ATOM     88  O   ALA A  11       8.245  10.573 100.614  1.00 39.03           O
ATOM     89  N   VAL A  12       7.029  12.028  99.397  1.00106.80           N
ATOM     90  CA  VAL A  12       5.828  11.286  99.658  1.00106.80           C
ATOM     91  CB  VAL A  12       4.551  11.996  99.283  1.00106.80           C
ATOM     92  CG1 VAL A  12       4.511  13.342 100.020  1.00106.80           C
ATOM     93  CG2 VAL A  12       4.410  12.090  97.758  1.00106.80           C
ATOM     94  C   VAL A  12       5.842   9.959  98.939  1.00106.80           C
ATOM     95  O   VAL A  12       5.500   8.933  99.525  1.00106.80           O
ATOM     96  N   MET A  13       6.237   9.939  97.648  1.00 50.53           N
ATOM     97  CA  MET A  13       6.184   8.723  96.875  1.00 50.53           C
ATOM     98  CB  MET A  13       6.556   8.949  95.403  1.00 50.53           C
ATOM     99  CG  MET A  13       5.542   9.809  94.644  1.00 50.53           C
ATOM    100  SD  MET A  13       6.095  10.329  92.994  1.00 50.53           S
ATOM    101  CE  MET A  13       6.184   8.651  92.310  0.00 50.53           C
ATOM    102  C   MET A  13       7.142   7.703  97.424  1.00 50.53           C
ATOM    103  O   MET A  13       6.812   6.526  97.554  1.00 50.53           O
ATOM    104  N   ASN A  14       8.366   8.154  97.728  1.00129.82           N
ATOM    105  CA  ASN A  14       9.488   7.414  98.238  1.00129.82           C
ATOM    106  CB  ASN A  14      10.744   8.314  98.172  1.00129.82           C
ATOM    107  CG  ASN A  14      12.067   7.592  98.414  1.00129.82           C
ATOM    108  OD1 ASN A  14      13.123   8.091  98.027  1.00129.82           O
ATOM    109  ND2 ASN A  14      12.045   6.405  99.071  1.00129.82           N
ATOM    110  C   ASN A  14       9.249   7.039  99.676  1.00129.82           C
ATOM    111  O   ASN A  14       9.669   5.974 100.126  1.00129.82           O
ATOM    112  N   ASN A  15       8.523   7.885 100.432  1.00 63.66           N
ATOM    113  CA  ASN A  15       8.393   7.694 101.852  1.00 63.66           C
ATOM    114  CB  ASN A  15       7.960   6.273 102.265  1.00 63.66           C
ATOM    115  CG  ASN A  15       6.465   6.107 102.023  1.00 63.66           C
ATOM    116  OD1 ASN A  15       5.700   7.069 102.081  1.00 63.66           O
ATOM    117  ND2 ASN A  15       6.033   4.844 101.761  1.00 63.66           N
ATOM    118  C   ASN A  15       9.720   7.969 102.499  1.00 63.66           C
ATOM    119  O   ASN A  15      10.126   7.269 103.427  1.00 63.66           O
ATOM    120  N   THR A  16      10.420   9.018 102.010  1.00103.01           N
ATOM    121  CA  THR A  16      11.689   9.460 102.527  1.00103.01           C
ATOM    122  CB  THR A  16      12.757   9.421 101.471  1.00103.01           C
ATOM    123  OG1 THR A  16      12.944   8.086 101.013  1.00103.01           O
ATOM    124  CG2 THR A  16      14.064   9.979 102.038  1.00103.01           C
ATOM    125  C   THR A  16      11.529  10.893 102.962  1.00103.01           C
ATOM    126  O   THR A  16      10.666  11.609 102.456  1.00103.01           O
ATOM    127  N   SER A  17      12.376  11.352 103.913  1.00 36.40           N
ATOM    128  CA  SER A  17      12.251  12.685 104.438  1.00 36.40           C
ATOM    129  CB  SER A  17      13.220  13.005 105.588  1.00 36.40           C
ATOM    130  OG  SER A  17      12.890  12.226 106.734  1.00 36.40           O
ATOM    131  C   SER A  17      12.505  13.672 103.344  1.00 36.40           C
ATOM    132  O   SER A  17      13.127  13.363 102.331  1.00 36.40           O
ATOM    133  N   VAL A  18      11.998  14.904 103.536  1.00 87.50           N
ATOM    134  CA  VAL A  18      12.145  15.941 102.563  1.00 87.50           C
ATOM    135  CB  VAL A  18      11.458  17.213 102.962  1.00 87.50           C
ATOM    136  CG1 VAL A  18       9.959  16.910 103.120  1.00 87.50           C
ATOM    137  CG2 VAL A  18      12.123  17.769 104.232  1.00 87.50           C
ATOM    138  C   VAL A  18      13.604  16.227 102.406  1.00 87.50           C
ATOM    139  O   VAL A  18      14.078  16.488 101.302  1.00 87.50           O
ATOM    140  N   THR A  19      14.363  16.201 103.518  1.00 29.81           N
ATOM    141  CA  THR A  19      15.766  16.467 103.421  1.00 29.81           C
ATOM    142  CB  THR A  19      16.465  16.515 104.749  1.00 29.81           C
ATOM    143  OG1 THR A  19      15.905  17.534 105.566  1.00 29.81           O
ATOM    144  CG2 THR A  19      17.955  16.803 104.504  1.00 29.81           C
ATOM    145  C   THR A  19      16.414  15.389 102.607  1.00 29.81           C
ATOM    146  O   THR A  19      17.217  15.681 101.730  1.00 29.81           O
ATOM    147  N   GLN A  20      16.065  14.111 102.869  1.00 77.07           N
ATOM    148  CA  GLN A  20      16.685  12.980 102.229  1.00 77.07           C
ATOM    149  CB  GLN A  20      16.294  11.670 102.939  1.00 77.07           C
ATOM    150  CG  GLN A  20      16.804  11.677 104.388  1.00 77.07           C
ATOM    151  CD  GLN A  20      16.213  10.523 105.190  1.00 77.07           C
ATOM    152  OE1 GLN A  20      16.436  10.424 106.395  1.00 77.07           O
ATOM    153  NE2 GLN A  20      15.438   9.631 104.521  1.00 77.07           N
ATOM    154  C   GLN A  20      16.354  12.944 100.766  1.00 77.07           C
ATOM    155  O   GLN A  20      17.194  12.604  99.932  1.00 77.07           O
ATOM    156  N   THR A  21      15.111  13.300 100.412  1.00 55.81           N
ATOM    157  CA  THR A  21      14.692  13.367  99.043  1.00 55.81           C
ATOM    158  CB  THR A  21      13.283  13.898  99.009  1.00 55.81           C
ATOM    159  OG1 THR A  21      12.430  13.010  99.723  1.00 55.81           O
ATOM    160  CG2 THR A  21      12.782  14.084  97.578  1.00 55.81           C
ATOM    161  C   THR A  21      15.597  14.365  98.392  1.00 55.81           C
ATOM    162  O   THR A  21      16.161  14.132  97.323  1.00 55.81           O
ATOM    163  N   GLN A  22      15.787  15.509  99.069  1.00117.27           N
ATOM    164  CA  GLN A  22      16.620  16.552  98.562  1.00117.27           C
ATOM    165  CB  GLN A  22      16.569  17.815  99.443  1.00117.27           C
ATOM    166  CG  GLN A  22      17.507  18.933  98.993  1.00117.27           C
ATOM    167  CD  GLN A  22      18.852  18.651  99.643  1.00117.27           C
ATOM    168  OE1 GLN A  22      19.910  18.914  99.074  1.00117.27           O
ATOM    169  NE2 GLN A  22      18.800  18.103 100.883  1.00117.27           N
ATOM    170  C   GLN A  22      18.036  16.060  98.484  1.00117.27           C
ATOM    171  O   GLN A  22      18.746  16.361  97.526  1.00117.27           O
ATOM    172  N   ASP A  23      18.481  15.281  99.488  1.00 45.42           N
ATOM    173  CA  ASP A  23      19.836  14.813  99.545  1.00 45.42           C
ATOM    174  CB  ASP A  23      20.094  13.914 100.768  1.00 45.42           C
ATOM    175  CG  ASP A  23      19.941  14.734 102.040  1.00 45.42           C
ATOM    176  OD1 ASP A  23      20.003  15.986 101.954  1.00 45.42           O
ATOM    177  OD2 ASP A  23      19.758  14.109 103.121  1.00 45.42           O
ATOM    178  C   ASP A  23      20.111  13.955  98.347  1.00 45.42           C
ATOM    179  O   ASP A  23      21.063  14.199  97.609  1.00 45.42           O
ATOM    180  N   PHE A  24      19.258  12.937  98.101  1.00127.18           N
ATOM    181  CA  PHE A  24      19.500  12.041  97.001  1.00127.18           C
ATOM    182  CB  PHE A  24      18.462  10.903  96.814  1.00127.18           C
ATOM    183  CG  PHE A  24      18.744  10.045  95.593  1.00127.18           C
ATOM    184  CD1 PHE A  24      18.459  10.466  94.308  1.00127.18           C
ATOM    185  CD2 PHE A  24      19.302   8.796  95.698  1.00127.18           C
ATOM    186  CE1 PHE A  24      18.684   9.724  93.176  1.00127.18           C
ATOM    187  CE2 PHE A  24      19.535   8.042  94.564  1.00127.18           C
ATOM    188  CZ  PHE A  24      19.230   8.483  93.308  1.00127.18           C
ATOM    189  C   PHE A  24      19.412  12.804  95.733  1.00127.18           C
ATOM    190  O   PHE A  24      20.213  12.584  94.828  1.00127.18           O
ATOM    191  N   TYR A  25      18.393  13.670  95.596  1.00 59.40           N
ATOM    192  CA  TYR A  25      18.215  14.305  94.325  1.00 59.40           C
ATOM    193  CB  TYR A  25      16.985  15.219  94.215  1.00 59.40           C
ATOM    194  CG  TYR A  25      17.058  15.760  92.827  1.00 59.40           C
ATOM    195  CD1 TYR A  25      16.739  14.962  91.756  1.00 59.40           C
ATOM    196  CD2 TYR A  25      17.446  17.062  92.594  1.00 59.40           C
ATOM    197  CE1 TYR A  25      16.810  15.447  90.472  1.00 59.40           C
ATOM    198  CE2 TYR A  25      17.516  17.555  91.308  1.00 59.40           C
ATOM    199  CZ  TYR A  25      17.194  16.747  90.246  1.00 59.40           C
ATOM    200  OH  TYR A  25      17.261  17.240  88.926  1.00 59.40           O
ATOM    201  C   TYR A  25      19.399  15.155  93.995  1.00 59.40           C
ATOM    202  O   TYR A  25      19.873  15.134  92.861  1.00 59.40           O
ATOM    203  N   ASN A  26      19.913  15.916  94.975  1.00 78.57           N
ATOM    204  CA  ASN A  26      20.994  16.829  94.727  1.00 78.57           C
ATOM    205  CB  ASN A  26      21.419  17.586  96.004  1.00 78.57           C
ATOM    206  CG  ASN A  26      22.123  18.882  95.617  1.00 78.57           C
ATOM    207  OD1 ASN A  26      22.774  19.522  96.441  1.00 78.57           O
ATOM    208  ND2 ASN A  26      21.970  19.295  94.330  1.00 78.57           N
ATOM    209  C   ASN A  26      22.181  16.050  94.238  1.00 78.57           C
ATOM    210  O   ASN A  26      22.845  16.453  93.284  1.00 78.57           O
ATOM    211  N   SER A  27      22.473  14.902  94.878  1.00 68.85           N
ATOM    212  CA  SER A  27      23.610  14.098  94.524  1.00 68.85           C
ATOM    213  CB  SER A  27      23.815  12.910  95.479  1.00 68.85           C
ATOM    214  OG  SER A  27      24.953  12.155  95.080  1.00 68.85           O
ATOM    215  C   SER A  27      23.436  13.533  93.150  1.00 68.85           C
ATOM    216  O   SER A  27      24.397  13.404  92.392  1.00 68.85           O
ATOM    217  N   PHE A  28      22.191  13.171  92.799  1.00113.67           N
ATOM    218  CA  PHE A  28      21.866  12.589  91.528  1.00113.67           C
ATOM    219  CB  PHE A  28      20.365  12.257  91.473  1.00113.67           C
ATOM    220  CG  PHE A  28      19.857  12.388  90.079  1.00113.67           C
ATOM    221  CD1 PHE A  28      20.046  11.416  89.130  1.00113.67           C
ATOM    222  CD2 PHE A  28      19.158  13.524  89.738  1.00113.67           C
ATOM    223  CE1 PHE A  28      19.550  11.580  87.856  1.00113.67           C
ATOM    224  CE2 PHE A  28      18.662  13.695  88.467  1.00113.67           C
ATOM    225  CZ  PHE A  28      18.853  12.720  87.526  1.00113.67           C
ATOM    226  C   PHE A  28      22.193  13.537  90.419  1.00113.67           C
ATOM    227  O   PHE A  28      22.861  13.163  89.454  1.00113.67           O
ATOM    228  N   GLU A  29      21.735  14.796  90.542  1.00 90.91           N
ATOM    229  CA  GLU A  29      21.938  15.771  89.515  1.00 90.91           C
ATOM    230  CB  GLU A  29      21.227  17.090  89.836  1.00 90.91           C
ATOM    231  CG  GLU A  29      21.768  17.766  91.097  1.00 90.91           C
ATOM    232  CD  GLU A  29      21.054  19.098  91.263  1.00 90.91           C
ATOM    233  OE1 GLU A  29      19.795  19.099  91.280  1.00 90.91           O
ATOM    234  OE2 GLU A  29      21.762  20.134  91.378  1.00 90.91           O
ATOM    235  C   GLU A  29      23.398  16.065  89.378  1.00 90.91           C
ATOM    236  O   GLU A  29      23.911  16.175  88.265  1.00 90.91           O
ATOM    237  N   ASN A  30      24.112  16.199  90.512  1.00 50.63           N
ATOM    238  CA  ASN A  30      25.510  16.521  90.464  1.00 50.63           C
ATOM    239  CB  ASN A  30      26.138  16.760  91.846  1.00 50.63           C
ATOM    240  CG  ASN A  30      25.744  18.157  92.306  1.00 50.63           C
ATOM    241  OD1 ASN A  30      26.085  18.578  93.410  1.00 50.63           O
ATOM    242  ND2 ASN A  30      25.014  18.903  91.434  1.00 50.63           N
ATOM    243  C   ASN A  30      26.266  15.417  89.795  1.00 50.63           C
ATOM    244  O   ASN A  30      27.205  15.667  89.040  1.00 50.63           O
ATOM    245  N   ALA A  31      25.882  14.157  90.065  1.00 32.29           N
ATOM    246  CA  ALA A  31      26.556  13.021  89.503  1.00 32.29           C
ATOM    247  CB  ALA A  31      25.977  11.686  90.005  1.00 32.29           C
ATOM    248  C   ALA A  31      26.406  13.041  88.011  1.00 32.29           C
ATOM    249  O   ALA A  31      27.352  12.739  87.284  1.00 32.29           O
ATOM    250  N   LEU A  32      25.209  13.404  87.515  1.00 52.93           N
ATOM    251  CA  LEU A  32      24.952  13.409  86.104  1.00 52.93           C
ATOM    252  CB  LEU A  32      23.548  13.901  85.744  1.00 52.93           C
ATOM    253  CG  LEU A  32      22.409  13.002  86.231  1.00 52.93           C
ATOM    254  CD1 LEU A  32      21.064  13.595  85.792  1.00 52.93           C
ATOM    255  CD2 LEU A  32      22.606  11.548  85.779  1.00 52.93           C
ATOM    256  C   LEU A  32      25.868  14.379  85.423  1.00 52.93           C
ATOM    257  O   LEU A  32      26.443  14.072  84.379  1.00 52.93           O
ATOM    258  N   ILE A  33      26.030  15.580  86.011  1.00 51.95           N
ATOM    259  CA  ILE A  33      26.830  16.619  85.425  1.00 51.95           C
ATOM    260  CB  ILE A  33      26.909  17.838  86.301  1.00 51.95           C
ATOM    261  CG1 ILE A  33      25.519  18.465  86.493  1.00 51.95           C
ATOM    262  CG2 ILE A  33      27.963  18.789  85.708  1.00 51.95           C
ATOM    263  CD1 ILE A  33      25.465  19.550  87.569  1.00 51.95           C
ATOM    264  C   ILE A  33      28.232  16.118  85.296  1.00 51.95           C
ATOM    265  O   ILE A  33      28.897  16.350  84.287  1.00 51.95           O
ATOM    266  N   GLU A  34      28.717  15.432  86.344  1.00 80.25           N
ATOM    267  CA  GLU A  34      30.065  14.951  86.380  1.00 80.25           C
ATOM    268  CB  GLU A  34      30.413  14.343  87.746  1.00 80.25           C
ATOM    269  CG  GLU A  34      30.264  15.355  88.884  1.00 80.25           C
ATOM    270  CD  GLU A  34      31.177  16.528  88.568  0.00 80.25           C
ATOM    271  OE1 GLU A  34      32.251  16.285  87.959  0.00 80.25           O
ATOM    272  OE2 GLU A  34      30.812  17.683  88.921  0.00 80.25           O
ATOM    273  C   GLU A  34      30.278  13.902  85.327  1.00 80.25           C
ATOM    274  O   GLU A  34      31.286  13.918  84.625  1.00 80.25           O
ATOM    275  N   ALA A  35      29.334  12.955  85.181  1.00 37.45           N
ATOM    276  CA  ALA A  35      29.509  11.891  84.231  1.00 37.45           C
ATOM    277  CB  ALA A  35      28.379  10.849  84.295  1.00 37.45           C
ATOM    278  C   ALA A  35      29.539  12.444  82.833  1.00 37.45           C
ATOM    279  O   ALA A  35      30.353  12.025  82.011  1.00 37.45           O
ATOM    280  N   ILE A  36      28.639  13.399  82.526  1.00136.82           N
ATOM    281  CA  ILE A  36      28.544  13.963  81.207  1.00136.82           C
ATOM    282  CB  ILE A  36      27.350  14.882  81.039  1.00136.82           C
ATOM    283  CG1 ILE A  36      27.063  15.195  79.557  1.00136.82           C
ATOM    284  CG2 ILE A  36      27.575  16.135  81.897  1.00136.82           C
ATOM    285  CD1 ILE A  36      28.125  16.039  78.851  1.00136.82           C
ATOM    286  C   ILE A  36      29.795  14.723  80.884  1.00136.82           C
ATOM    287  O   ILE A  36      30.311  14.632  79.771  1.00136.82           O
ATOM    288  N   THR A  37      30.327  15.490  81.856  1.00109.83           N
ATOM    289  CA  THR A  37      31.483  16.310  81.611  1.00109.83           C
ATOM    290  CB  THR A  37      31.873  17.161  82.788  1.00109.83           C
ATOM    291  OG1 THR A  37      32.807  18.150  82.384  1.00109.83           O
ATOM    292  CG2 THR A  37      32.492  16.263  83.869  1.00109.83           C
ATOM    293  C   THR A  37      32.649  15.433  81.259  1.00109.83           C
ATOM    294  O   THR A  37      33.495  15.824  80.455  1.00109.83           O
ATOM    295  N   SER A  38      32.740  14.246  81.894  1.00 58.15           N
ATOM    296  CA  SER A  38      33.779  13.279  81.671  1.00 58.15           C
ATOM    297  CB  SER A  38      33.892  12.224  82.793  1.00 58.15           C
ATOM    298  OG  SER A  38      32.743  11.394  82.824  1.00 58.15           O
ATOM    299  C   SER A  38      33.539  12.550  80.376  1.00 58.15           C
ATOM    300  O   SER A  38      34.337  11.700  79.983  1.00 58.15           O
ATOM    301  N   ASN A  39      32.444  12.885  79.668  1.00 77.27           N
ATOM    302  CA  ASN A  39      32.081  12.267  78.419  1.00 77.27           C
ATOM    303  CB  ASN A  39      33.240  12.217  77.409  1.00 77.27           C
ATOM    304  CG  ASN A  39      33.492  13.652  76.965  1.00 77.27           C
ATOM    305  OD1 ASN A  39      33.858  14.508  77.768  1.00 77.27           O
ATOM    306  ND2 ASN A  39      33.283  13.926  75.649  1.00 77.27           N
ATOM    307  C   ASN A  39      31.530  10.886  78.604  1.00 77.27           C
ATOM    308  O   ASN A  39      31.641  10.040  77.718  1.00 77.27           O
ATOM    309  N   GLU A  40      30.909  10.629  79.770  1.00115.60           N
ATOM    310  CA  GLU A  40      30.201   9.404  80.003  1.00115.60           C
ATOM    311  CB  GLU A  40      30.171   9.018  81.491  1.00115.60           C
ATOM    312  CG  GLU A  40      29.453   7.700  81.787  1.00115.60           C
ATOM    313  CD  GLU A  40      30.460   6.571  81.644  1.00115.60           C
ATOM    314  OE1 GLU A  40      31.670   6.820  81.892  1.00115.60           O
ATOM    315  OE2 GLU A  40      30.029   5.440  81.296  1.00115.60           O
ATOM    316  C   GLU A  40      28.782   9.666  79.579  1.00115.60           C
ATOM    317  O   GLU A  40      28.337  10.813  79.573  1.00115.60           O
ATOM    318  N   GLU A  41      28.030   8.611  79.196  1.00 75.25           N
ATOM    319  CA  GLU A  41      26.651   8.802  78.830  1.00 75.25           C
ATOM    320  CB  GLU A  41      26.141   7.900  77.694  1.00 75.25           C
ATOM    321  CG  GLU A  41      26.694   8.166  76.296  1.00 75.25           C
ATOM    322  CD  GLU A  41      25.916   7.243  75.364  1.00 75.25           C
ATOM    323  OE1 GLU A  41      25.138   6.402  75.892  1.00 75.25           O
ATOM    324  OE2 GLU A  41      26.078   7.366  74.121  1.00 75.25           O
ATOM    325  C   GLU A  41      25.843   8.347  79.996  1.00 75.25           C
ATOM    326  O   GLU A  41      26.083   7.267  80.534  1.00 75.25           O
ATOM    327  N   VAL A  42      24.855   9.150  80.429  1.00110.02           N
ATOM    328  CA  VAL A  42      24.073   8.647  81.513  1.00110.02           C
ATOM    329  CB  VAL A  42      23.864   9.633  82.627  1.00110.02           C
ATOM    330  CG1 VAL A  42      22.866  10.720  82.193  1.00110.02           C
ATOM    331  CG2 VAL A  42      23.464   8.853  83.886  1.00110.02           C
ATOM    332  C   VAL A  42      22.766   8.221  80.929  1.00110.02           C
ATOM    333  O   VAL A  42      22.105   8.973  80.213  1.00110.02           O
ATOM    334  N   ILE A  43      22.365   6.963  81.188  1.00 43.85           N
ATOM    335  CA  ILE A  43      21.154   6.519  80.574  1.00 43.85           C
ATOM    336  CB  ILE A  43      21.363   5.399  79.594  1.00 43.85           C
ATOM    337  CG1 ILE A  43      22.265   5.882  78.446  1.00 43.85           C
ATOM    338  CG2 ILE A  43      19.988   4.873  79.136  1.00 43.85           C
ATOM    339  CD1 ILE A  43      22.782   4.756  77.554  1.00 43.85           C
ATOM    340  C   ILE A  43      20.227   6.028  81.622  1.00 43.85           C
ATOM    341  O   ILE A  43      20.615   5.301  82.535  1.00 43.85           O
ATOM    342  N   ILE A  44      18.959   6.451  81.528  1.00150.20           N
ATOM    343  CA  ILE A  44      17.999   5.885  82.414  1.00150.20           C
ATOM    344  CB  ILE A  44      17.149   6.883  83.149  1.00150.20           C
ATOM    345  CG1 ILE A  44      16.170   6.152  84.086  1.00150.20           C
ATOM    346  CG2 ILE A  44      16.467   7.803  82.131  1.00150.20           C
ATOM    347  CD1 ILE A  44      16.862   5.371  85.202  1.00150.20           C
ATOM    348  C   ILE A  44      17.151   5.031  81.539  1.00150.20           C
ATOM    349  O   ILE A  44      16.553   5.539  80.587  1.00150.20           O
ATOM    350  N   SER A  45      17.090   3.722  81.898  1.00132.51           N
ATOM    351  CA  SER A  45      16.486   2.611  81.205  1.00132.51           C
ATOM    352  CB  SER A  45      15.964   1.549  82.198  1.00132.51           C
ATOM    353  OG  SER A  45      15.335   0.462  81.532  1.00132.51           O
ATOM    354  C   SER A  45      15.354   3.124  80.423  1.00132.51           C
ATOM    355  O   SER A  45      14.563   3.894  80.971  1.00132.51           O
ATOM    356  N   PRO A  46      15.334   2.695  79.162  1.00 99.40           N
ATOM    357  CA  PRO A  46      14.473   3.253  78.154  1.00 99.40           C
ATOM    358  CD  PRO A  46      15.690   1.320  78.833  1.00 99.40           C
ATOM    359  CB  PRO A  46      14.459   2.272  76.985  1.00 99.40           C
ATOM    360  CG  PRO A  46      14.784   0.927  77.651  1.00 99.40           C
ATOM    361  C   PRO A  46      13.139   3.514  78.714  1.00 99.40           C
ATOM    362  O   PRO A  46      12.296   2.621  78.795  1.00 99.40           O
ATOM    363  N   LYS A  47      12.978   4.782  79.102  1.00175.96           N
ATOM    364  CA  LYS A  47      11.830   5.279  79.758  1.00175.96           C
ATOM    365  CB  LYS A  47      11.722   4.802  81.218  1.00175.96           C
ATOM    366  CG  LYS A  47      11.596   3.281  81.361  1.00175.96           C
ATOM    367  CD  LYS A  47      11.807   2.770  82.785  1.00175.96           C
ATOM    368  CE  LYS A  47      10.523   2.763  83.617  1.00175.96           C
ATOM    369  NZ  LYS A  47       9.517   1.882  82.980  1.00175.96           N
ATOM    370  C   LYS A  47      12.038   6.759  79.786  1.00175.96           C
ATOM    371  O   LYS A  47      11.453   7.492  78.993  1.00175.96           O
ATOM    372  N   ILE A  48      12.853   7.230  80.756  1.00121.51           N
ATOM    373  CA  ILE A  48      13.105   8.635  80.922  1.00121.51           C
ATOM    374  CB  ILE A  48      13.762   8.949  82.228  1.00121.51           C
ATOM    375  CG1 ILE A  48      12.900   8.471  83.406  1.00121.51           C
ATOM    376  CG2 ILE A  48      14.043  10.462  82.249  1.00121.51           C
ATOM    377  CD1 ILE A  48      11.555   9.185  83.503  1.00121.51           C
ATOM    378  C   ILE A  48      13.966   9.235  79.839  1.00121.51           C
ATOM    379  O   ILE A  48      13.544  10.190  79.189  1.00121.51           O
ATOM    380  N   GLY A  49      15.178   8.690  79.576  1.00 36.50           N
ATOM    381  CA  GLY A  49      15.998   9.328  78.572  1.00 36.50           C
ATOM    382  C   GLY A  49      17.455   9.236  78.939  1.00 36.50           C
ATOM    383  O   GLY A  49      17.835   8.550  79.885  1.00 36.50           O
ATOM    384  N   LYS A  50      18.331   9.929  78.177  1.00106.56           N
ATOM    385  CA  LYS A  50      19.734   9.853  78.477  1.00106.56           C
ATOM    386  CB  LYS A  50      20.500   8.848  77.594  1.00106.56           C
ATOM    387  CG  LYS A  50      20.669   9.291  76.140  1.00106.56           C
ATOM    388  CD  LYS A  50      21.708   8.462  75.379  1.00106.56           C
ATOM    389  CE  LYS A  50      21.991   8.971  73.965  1.00106.56           C
ATOM    390  NZ  LYS A  50      22.879  10.153  74.021  1.00106.56           N
ATOM    391  C   LYS A  50      20.370  11.202  78.286  1.00106.56           C
ATOM    392  O   LYS A  50      19.833  12.062  77.588  1.00106.56           O
ATOM    393  N   PHE A  51      21.539  11.416  78.936  1.00 64.21           N
ATOM    394  CA  PHE A  51      22.289  12.642  78.832  1.00 64.21           C
ATOM    395  CB  PHE A  51      22.594  13.325  80.182  1.00 64.21           C
ATOM    396  CG  PHE A  51      21.340  13.876  80.753  1.00 64.21           C
ATOM    397  CD1 PHE A  51      20.478  13.068  81.463  1.00 64.21           C
ATOM    398  CD2 PHE A  51      21.026  15.209  80.597  1.00 64.21           C
ATOM    399  CE1 PHE A  51      19.321  13.576  81.994  1.00 64.21           C
ATOM    400  CE2 PHE A  51      19.870  15.721  81.127  1.00 64.21           C
ATOM    401  CZ  PHE A  51      19.013  14.907  81.832  1.00 64.21           C
ATOM    402  C   PHE A  51      23.640  12.310  78.271  1.00 64.21           C
ATOM    403  O   PHE A  51      24.235  11.293  78.626  1.00 64.21           O
ATOM    404  N   ILE A  52      24.156  13.171  77.367  1.00 98.63           N
ATOM    405  CA  ILE A  52      25.432  12.913  76.759  1.00 98.63           C
ATOM    406  CB  ILE A  52      25.298  12.121  75.490  1.00 98.63           C
ATOM    407  CG1 ILE A  52      26.668  11.638  74.992  1.00 98.63           C
ATOM    408  CG2 ILE A  52      24.523  12.982  74.476  1.00 98.63           C
ATOM    409  CD1 ILE A  52      26.567  10.562  73.911  1.00 98.63           C
ATOM    410  C   ILE A  52      26.090  14.212  76.387  1.00 98.63           C
ATOM    411  O   ILE A  52      25.454  15.264  76.360  1.00 98.63           O
ATOM    412  N   LEU A  53      27.408  14.156  76.104  1.00148.54           N
ATOM    413  CA  LEU A  53      28.140  15.305  75.656  1.00148.54           C
ATOM    414  CB  LEU A  53      29.593  15.333  76.185  1.00148.54           C
ATOM    415  CG  LEU A  53      30.451  16.547  75.765  1.00148.54           C
ATOM    416  CD1 LEU A  53      30.784  16.549  74.266  1.00148.54           C
ATOM    417  CD2 LEU A  53      29.826  17.864  76.250  1.00148.54           C
ATOM    418  C   LEU A  53      28.164  15.200  74.161  1.00148.54           C
ATOM    419  O   LEU A  53      28.375  14.122  73.607  1.00148.54           O
ATOM    420  N   LYS A  54      27.931  16.330  73.466  1.00153.72           N
ATOM    421  CA  LYS A  54      27.847  16.318  72.033  1.00153.72           C
ATOM    422  CB  LYS A  54      26.490  16.868  71.568  1.00153.72           C
ATOM    423  CG  LYS A  54      26.247  16.804  70.066  1.00153.72           C
ATOM    424  CD  LYS A  54      25.942  15.405  69.538  1.00153.72           C
ATOM    425  CE  LYS A  54      24.455  15.047  69.597  1.00153.72           C
ATOM    426  NZ  LYS A  54      24.231  13.704  69.021  1.00153.72           N
ATOM    427  C   LYS A  54      28.904  17.230  71.491  1.00153.72           C
ATOM    428  O   LYS A  54      29.075  18.352  71.966  1.00153.72           O
ATOM    429  N   SER A  55      29.653  16.766  70.469  1.00 71.68           N
ATOM    430  CA  SER A  55      30.658  17.607  69.884  1.00 71.68           C
ATOM    431  CB  SER A  55      31.706  16.833  69.067  1.00 71.68           C
ATOM    432  OG  SER A  55      32.660  17.741  68.528  1.00 71.68           O
ATOM    433  C   SER A  55      29.972  18.548  68.953  1.00 71.68           C
ATOM    434  O   SER A  55      28.961  18.205  68.342  1.00 71.68           O
ATOM    435  N   ARG A  56      30.501  19.778  68.822  1.00172.42           N
ATOM    436  CA  ARG A  56      29.851  20.690  67.930  1.00172.42           C
ATOM    437  CB  ARG A  56      28.984  21.720  68.674  1.00172.42           C
ATOM    438  CG  ARG A  56      28.006  22.466  67.772  1.00172.42           C
ATOM    439  CD  ARG A  56      26.717  22.889  68.480  1.00172.42           C
ATOM    440  NE  ARG A  56      25.787  21.720  68.459  1.00172.42           N
ATOM    441  CZ  ARG A  56      25.875  20.732  69.397  1.00172.42           C
ATOM    442  NH1 ARG A  56      26.844  20.778  70.357  1.00172.42           N
ATOM    443  NH2 ARG A  56      24.995  19.689  69.370  1.00172.42           N
ATOM    444  C   ARG A  56      30.904  21.361  67.109  1.00172.42           C
ATOM    445  O   ARG A  56      31.950  21.761  67.616  1.00172.42           O
ATOM    446  N   LYS A  57      30.629  21.494  65.798  1.00124.21           N
ATOM    447  CA  LYS A  57      31.583  21.993  64.848  1.00124.21           C
ATOM    448  CB  LYS A  57      31.187  21.622  63.404  1.00124.21           C
ATOM    449  CG  LYS A  57      32.353  21.322  62.453  1.00124.21           C
ATOM    450  CD  LYS A  57      33.415  22.409  62.288  1.00124.21           C
ATOM    451  CE  LYS A  57      34.627  21.910  61.493  1.00124.21           C
ATOM    452  NZ  LYS A  57      35.686  22.943  61.447  1.00124.21           N
ATOM    453  C   LYS A  57      31.622  23.487  64.969  1.00124.21           C
ATOM    454  O   LYS A  57      30.711  24.102  65.519  1.00124.21           O
ATOM    455  N   ALA A  58      32.706  24.114  64.467  1.00 32.18           N
ATOM    456  CA  ALA A  58      32.859  25.541  64.556  1.00 32.18           C
ATOM    457  CB  ALA A  58      34.239  26.042  64.092  1.00 32.18           C
ATOM    458  C   ALA A  58      31.826  26.202  63.696  1.00 32.18           C
ATOM    459  O   ALA A  58      31.350  25.625  62.720  1.00 32.18           O
ATOM    460  N   HIS A  59      31.436  27.440  64.073  1.00 79.75           N
ATOM    461  CA  HIS A  59      30.450  28.178  63.335  1.00 79.75           C
ATOM    462  ND1 HIS A  59      28.735  26.099  65.403  1.00 79.75           N
ATOM    463  CG  HIS A  59      28.480  26.823  64.261  1.00 79.75           C
ATOM    464  CB  HIS A  59      29.056  28.174  63.987  1.00 79.75           C
ATOM    465  NE2 HIS A  59      27.327  24.885  64.186  1.00 79.75           N
ATOM    466  CD2 HIS A  59      27.617  26.063  63.527  1.00 79.75           C
ATOM    467  CE1 HIS A  59      28.023  24.950  65.310  1.00 79.75           C
ATOM    468  C   HIS A  59      30.845  29.619  63.392  1.00 79.75           C
ATOM    469  O   HIS A  59      31.603  30.027  64.266  1.00 79.75           O
ATOM    470  N   LYS A  60      30.355  30.442  62.443  1.00121.50           N
ATOM    471  CA  LYS A  60      30.619  31.848  62.545  1.00121.50           C
ATOM    472  CB  LYS A  60      30.807  32.558  61.188  1.00121.50           C
ATOM    473  CG  LYS A  60      29.731  32.278  60.132  0.00121.50           C
ATOM    474  CD  LYS A  60      28.396  32.990  60.355  0.00121.50           C
ATOM    475  CE  LYS A  60      27.455  32.876  59.151  1.00121.50           C
ATOM    476  NZ  LYS A  60      26.254  33.715  59.359  1.00121.50           N
ATOM    477  C   LYS A  60      29.470  32.447  63.285  1.00121.50           C
ATOM    478  O   LYS A  60      28.333  31.998  63.153  1.00121.50           O
ATOM    479  N   GLY A  61      29.745  33.472  64.109  1.00 40.90           N
ATOM    480  CA  GLY A  61      28.695  34.089  64.862  1.00 40.90           C
ATOM    481  C   GLY A  61      28.984  35.550  64.882  1.00 40.90           C
ATOM    482  O   GLY A  61      29.984  35.995  64.322  1.00 40.90           O
ATOM    483  N   ARG A  62      28.103  36.339  65.530  1.00 96.98           N
ATOM    484  CA  ARG A  62      28.309  37.754  65.613  1.00 96.98           C
ATOM    485  CB  ARG A  62      27.287  38.589  64.819  1.00 96.98           C
ATOM    486  CG  ARG A  62      27.598  38.694  63.329  1.00 96.98           C
ATOM    487  CD  ARG A  62      26.544  39.461  62.527  1.00 96.98           C
ATOM    488  NE  ARG A  62      25.415  38.526  62.277  1.00 96.98           N
ATOM    489  CZ  ARG A  62      25.267  37.968  61.041  1.00 96.98           C
ATOM    490  NH1 ARG A  62      26.076  38.358  60.015  1.00 96.98           N
ATOM    491  NH2 ARG A  62      24.301  37.026  60.834  1.00 96.98           N
ATOM    492  C   ARG A  62      28.166  38.179  67.035  1.00 96.98           C
ATOM    493  O   ARG A  62      27.516  37.519  67.843  1.00 96.98           O
ATOM    494  N   ASN A  63      28.810  39.311  67.374  1.00 56.75           N
ATOM    495  CA  ASN A  63      28.687  39.867  68.690  1.00 56.75           C
ATOM    496  CB  ASN A  63      30.016  40.418  69.241  1.00 56.75           C
ATOM    497  CG  ASN A  63      29.831  40.827  70.698  1.00 56.75           C
ATOM    498  OD1 ASN A  63      29.316  41.903  70.996  1.00 56.75           O
ATOM    499  ND2 ASN A  63      30.263  39.943  71.638  1.00 56.75           N
ATOM    500  C   ASN A  63      27.729  41.003  68.533  1.00 56.75           C
ATOM    501  O   ASN A  63      27.947  41.892  67.714  1.00 56.75           O
ATOM    502  N   PRO A  64      26.645  40.997  69.253  1.00162.35           N
ATOM    503  CA  PRO A  64      25.698  42.056  69.069  1.00162.35           C
ATOM    504  CD  PRO A  64      26.010  39.759  69.677  1.00162.35           C
ATOM    505  CB  PRO A  64      24.422  41.601  69.772  1.00162.35           C
ATOM    506  CG  PRO A  64      24.502  40.065  69.701  1.00162.35           C
ATOM    507  C   PRO A  64      26.185  43.403  69.501  1.00162.35           C
ATOM    508  O   PRO A  64      25.801  44.395  68.880  1.00162.35           O
ATOM    509  N   GLN A  65      26.984  43.474  70.581  1.00116.57           N
ATOM    510  CA  GLN A  65      27.404  44.763  71.052  1.00116.57           C
ATOM    511  CB  GLN A  65      28.019  44.677  72.463  1.00116.57           C
ATOM    512  CG  GLN A  65      28.088  46.010  73.216  1.00116.57           C
ATOM    513  CD  GLN A  65      29.409  46.702  72.920  1.00116.57           C
ATOM    514  OE1 GLN A  65      30.469  46.078  72.929  1.00116.57           O
ATOM    515  NE2 GLN A  65      29.348  48.037  72.665  1.00116.57           N
ATOM    516  C   GLN A  65      28.405  45.367  70.112  1.00116.57           C
ATOM    517  O   GLN A  65      28.234  46.498  69.656  1.00116.57           O
ATOM    518  N   THR A  66      29.483  44.611  69.798  1.00 42.33           N
ATOM    519  CA  THR A  66      30.527  45.081  68.923  1.00 42.33           C
ATOM    520  CB  THR A  66      31.783  44.257  69.009  1.00 42.33           C
ATOM    521  OG1 THR A  66      31.533  42.920  68.600  1.00 42.33           O
ATOM    522  CG2 THR A  66      32.287  44.282  70.460  1.00 42.33           C
ATOM    523  C   THR A  66      30.059  45.079  67.505  1.00 42.33           C
ATOM    524  O   THR A  66      30.321  46.009  66.745  1.00 42.33           O
ATOM    525  N   GLY A  67      29.341  44.017  67.104  1.00 18.63           N
ATOM    526  CA  GLY A  67      28.855  43.929  65.757  1.00 18.63           C
ATOM    527  C   GLY A  67      29.862  43.191  64.937  1.00 18.63           C
ATOM    528  O   GLY A  67      29.623  42.905  63.765  1.00 18.63           O
ATOM    529  N   LYS A  68      31.024  42.857  65.531  1.00130.66           N
ATOM    530  CA  LYS A  68      32.021  42.159  64.775  1.00130.66           C
ATOM    531  CB  LYS A  68      33.449  42.321  65.339  1.00130.66           C
ATOM    532  CG  LYS A  68      33.657  41.806  66.768  1.00130.66           C
ATOM    533  CD  LYS A  68      33.684  40.287  66.898  1.00130.66           C
ATOM    534  CE  LYS A  68      34.035  39.813  68.308  1.00130.66           C
ATOM    535  NZ  LYS A  68      32.961  40.198  69.249  1.00130.66           N
ATOM    536  C   LYS A  68      31.666  40.711  64.733  1.00130.66           C
ATOM    537  O   LYS A  68      31.191  40.143  65.716  1.00130.66           O
ATOM    538  N   LYS A  69      31.863  40.067  63.563  1.00116.21           N
ATOM    539  CA  LYS A  69      31.563  38.669  63.511  1.00116.21           C
ATOM    540  CB  LYS A  69      31.288  38.095  62.114  1.00116.21           C
ATOM    541  CG  LYS A  69      29.945  38.552  61.557  1.00116.21           C
ATOM    542  CD  LYS A  69      29.679  38.123  60.116  1.00116.21           C
ATOM    543  CE  LYS A  69      28.881  36.822  60.013  1.00116.21           C
ATOM    544  NZ  LYS A  69      28.356  36.666  58.638  1.00116.21           N
ATOM    545  C   LYS A  69      32.724  37.949  64.092  1.00116.21           C
ATOM    546  O   LYS A  69      33.857  38.418  64.009  1.00116.21           O
ATOM    547  N   LEU A  70      32.459  36.797  64.736  1.00107.10           N
ATOM    548  CA  LEU A  70      33.530  36.055  65.321  1.00107.10           C
ATOM    549  CB  LEU A  70      33.535  36.021  66.861  1.00107.10           C
ATOM    550  CG  LEU A  70      32.430  35.155  67.500  1.00107.10           C
ATOM    551  CD1 LEU A  70      32.511  35.189  69.032  1.00107.10           C
ATOM    552  CD2 LEU A  70      31.037  35.553  66.988  1.00107.10           C
ATOM    553  C   LEU A  70      33.440  34.643  64.845  1.00107.10           C
ATOM    554  O   LEU A  70      32.425  34.217  64.295  1.00107.10           O
ATOM    555  N   LYS A  71      34.539  33.887  65.026  1.00106.37           N
ATOM    556  CA  LYS A  71      34.562  32.509  64.642  1.00106.37           C
ATOM    557  CB  LYS A  71      35.910  32.084  64.025  1.00106.37           C
ATOM    558  CG  LYS A  71      35.894  30.744  63.284  1.00106.37           C
ATOM    559  CD  LYS A  71      35.286  30.819  61.881  1.00106.37           C
ATOM    560  CE  LYS A  71      33.768  30.991  61.863  1.00106.37           C
ATOM    561  NZ  LYS A  71      33.297  31.091  60.465  1.00106.37           N
ATOM    562  C   LYS A  71      34.410  31.738  65.910  1.00106.37           C
ATOM    563  O   LYS A  71      35.126  31.966  66.885  1.00106.37           O
ATOM    564  N   ILE A  72      33.455  30.799  65.935  1.00103.97           N
ATOM    565  CA  ILE A  72      33.276  30.026  67.121  1.00103.97           C
ATOM    566  CB  ILE A  72      31.835  29.782  67.475  1.00103.97           C
ATOM    567  CG1 ILE A  72      31.148  31.112  67.824  1.00103.97           C
ATOM    568  CG2 ILE A  72      31.792  28.774  68.637  1.00103.97           C
ATOM    569  CD1 ILE A  72      31.770  31.796  69.040  1.00103.97           C
ATOM    570  C   ILE A  72      33.915  28.711  66.848  1.00103.97           C
ATOM    571  O   ILE A  72      33.597  28.024  65.877  1.00103.97           O
ATOM    572  N   PRO A  73      34.850  28.378  67.684  1.00 67.23           N
ATOM    573  CA  PRO A  73      35.591  27.157  67.565  1.00 67.23           C
ATOM    574  CD  PRO A  73      35.494  29.340  68.556  1.00 67.23           C
ATOM    575  CB  PRO A  73      36.837  27.336  68.430  1.00 67.23           C
ATOM    576  CG  PRO A  73      36.482  28.497  69.374  1.00 67.23           C
ATOM    577  C   PRO A  73      34.716  26.039  68.010  1.00 67.23           C
ATOM    578  O   PRO A  73      33.701  26.298  68.654  1.00 67.23           O
ATOM    579  N   ALA A  74      35.081  24.792  67.678  1.00 35.18           N
ATOM    580  CA  ALA A  74      34.243  23.700  68.071  1.00 35.18           C
ATOM    581  CB  ALA A  74      34.719  22.333  67.542  1.00 35.18           C
ATOM    582  C   ALA A  74      34.229  23.633  69.564  1.00 35.18           C
ATOM    583  O   ALA A  74      35.185  24.036  70.225  1.00 35.18           O
ATOM    584  N   LYS A  75      33.099  23.154  70.129  1.00111.39           N
ATOM    585  CA  LYS A  75      32.950  23.022  71.553  1.00111.39           C
ATOM    586  CB  LYS A  75      32.279  24.237  72.215  1.00111.39           C
ATOM    587  CG  LYS A  75      30.861  24.510  71.718  1.00111.39           C
ATOM    588  CD  LYS A  75      30.104  25.502  72.604  1.00111.39           C
ATOM    589  CE  LYS A  75      28.722  25.887  72.071  1.00111.39           C
ATOM    590  NZ  LYS A  75      28.863  26.687  70.834  1.00111.39           N
ATOM    591  C   LYS A  75      32.074  21.837  71.812  1.00111.39           C
ATOM    592  O   LYS A  75      31.627  21.174  70.877  1.00111.39           O
ATOM    593  N   THR A  76      31.832  21.536  73.107  1.00114.18           N
ATOM    594  CA  THR A  76      31.019  20.414  73.490  1.00114.18           C
ATOM    595  CB  THR A  76      31.717  19.465  74.416  1.00114.18           C
ATOM    596  OG1 THR A  76      32.015  20.105  75.650  1.00114.18           O
ATOM    597  CG2 THR A  76      33.022  19.007  73.740  1.00114.18           C
ATOM    598  C   THR A  76      29.832  20.942  74.235  1.00114.18           C
ATOM    599  O   THR A  76      29.923  21.961  74.921  1.00114.18           O
ATOM    600  N   VAL A  77      28.676  20.264  74.103  1.00 62.09           N
ATOM    601  CA  VAL A  77      27.501  20.711  74.782  1.00 62.09           C
ATOM    602  CB  VAL A  77      26.525  21.389  73.863  1.00 62.09           C
ATOM    603  CG1 VAL A  77      25.307  21.829  74.678  1.00 62.09           C
ATOM    604  CG2 VAL A  77      27.230  22.549  73.150  1.00 62.09           C
ATOM    605  C   VAL A  77      26.801  19.504  75.327  1.00 62.09           C
ATOM    606  O   VAL A  77      26.966  18.392  74.824  1.00 62.09           O
ATOM    607  N   VAL A  78      26.008  19.696  76.397  1.00114.50           N
ATOM    608  CA  VAL A  78      25.245  18.639  77.003  1.00114.50           C
ATOM    609  CB  VAL A  78      24.717  19.054  78.330  1.00114.50           C
ATOM    610  CG1 VAL A  78      25.892  19.352  79.279  1.00114.50           C
ATOM    611  CG2 VAL A  78      23.820  20.267  78.061  1.00114.50           C
ATOM    612  C   VAL A  78      24.048  18.381  76.126  1.00114.50           C
ATOM    613  O   VAL A  78      23.499  19.301  75.521  1.00114.50           O
ATOM    614  N   ASN A  79      23.621  17.101  76.013  1.00 67.25           N
ATOM    615  CA  ASN A  79      22.482  16.750  75.201  1.00 67.25           C
ATOM    616  CB  ASN A  79      22.832  15.929  73.934  1.00 67.25           C
ATOM    617  CG  ASN A  79      23.503  16.800  72.880  1.00 67.25           C
ATOM    618  OD1 ASN A  79      23.403  16.526  71.684  1.00 67.25           O
ATOM    619  ND2 ASN A  79      24.213  17.870  73.318  1.00 67.25           N
ATOM    620  C   ASN A  79      21.580  15.856  76.002  1.00 67.25           C
ATOM    621  O   ASN A  79      22.037  15.064  76.827  1.00 67.25           O
ATOM    622  N   PHE A  80      20.256  15.968  75.766  1.00 80.51           N
ATOM    623  CA  PHE A  80      19.285  15.159  76.448  1.00 80.51           C
ATOM    624  CB  PHE A  80      18.336  16.025  77.302  1.00 80.51           C
ATOM    625  CG  PHE A  80      17.288  15.176  77.940  1.00 80.51           C
ATOM    626  CD1 PHE A  80      17.581  14.385  79.024  1.00 80.51           C
ATOM    627  CD2 PHE A  80      16.001  15.202  77.458  1.00 80.51           C
ATOM    628  CE1 PHE A  80      16.605  13.613  79.611  1.00 80.51           C
ATOM    629  CE2 PHE A  80      15.020  14.433  78.040  1.00 80.51           C
ATOM    630  CZ  PHE A  80      15.321  13.638  79.116  1.00 80.51           C
ATOM    631  C   PHE A  80      18.471  14.464  75.405  1.00 80.51           C
ATOM    632  O   PHE A  80      18.018  15.086  74.445  1.00 80.51           O
ATOM    633  N   LYS A  81      18.293  13.138  75.562  1.00144.39           N
ATOM    634  CA  LYS A  81      17.474  12.373  74.665  1.00144.39           C
ATOM    635  CB  LYS A  81      18.195  11.169  74.042  1.00144.39           C
ATOM    636  CG  LYS A  81      17.306  10.364  73.092  1.00144.39           C
ATOM    637  CD  LYS A  81      18.074   9.313  72.292  1.00144.39           C
ATOM    638  CE  LYS A  81      19.233   9.902  71.490  1.00144.39           C
ATOM    639  NZ  LYS A  81      18.726  10.925  70.551  1.00144.39           N
ATOM    640  C   LYS A  81      16.386  11.804  75.502  1.00144.39           C
ATOM    641  O   LYS A  81      16.634  11.060  76.449  1.00144.39           O
ATOM    642  N   LEU A  82      15.134  12.140  75.163  1.00147.98           N
ATOM    643  CA  LEU A  82      14.032  11.699  75.950  1.00147.98           C
ATOM    644  CB  LEU A  82      12.897  12.721  75.799  1.00147.98           C
ATOM    645  CG  LEU A  82      11.738  12.507  76.754  1.00147.98           C
ATOM    646  CD1 LEU A  82      10.915  11.347  76.263  1.00147.98           C
ATOM    647  CD2 LEU A  82      12.217  12.380  78.208  1.00147.98           C
ATOM    648  C   LEU A  82      13.686  10.303  75.508  1.00147.98           C
ATOM    649  O   LEU A  82      13.745   9.994  74.320  1.00147.98           O
ATOM    650  N   SER A  83      13.343   9.405  76.461  1.00 93.44           N
ATOM    651  CA  SER A  83      13.118   8.025  76.100  1.00 93.44           C
ATOM    652  CB  SER A  83      13.464   7.009  77.199  1.00 93.44           C
ATOM    653  OG  SER A  83      13.451   5.696  76.653  1.00 93.44           O
ATOM    654  C   SER A  83      11.699   7.809  75.655  1.00 93.44           C
ATOM    655  O   SER A  83      10.871   8.714  75.662  1.00 93.44           O
ATOM    656  N   LYS A  84      11.367   6.576  75.255  1.00120.13           N
ATOM    657  CA  LYS A  84      10.087   6.270  74.684  1.00120.13           C
ATOM    658  CB  LYS A  84       9.989   4.785  74.282  1.00120.13           C
ATOM    659  CG  LYS A  84       8.843   4.436  73.332  1.00120.13           C
ATOM    660  CD  LYS A  84       7.455   4.750  73.882  1.00120.13           C
ATOM    661  CE  LYS A  84       6.328   4.323  72.941  1.00120.13           C
ATOM    662  NZ  LYS A  84       6.186   2.851  72.975  1.00120.13           N
ATOM    663  C   LYS A  84       8.976   6.570  75.651  1.00120.13           C
ATOM    664  O   LYS A  84       7.929   7.085  75.259  1.00120.13           O
ATOM    665  N   THR A  85       9.163   6.246  76.943  1.00 41.03           N
ATOM    666  CA  THR A  85       8.109   6.435  77.899  1.00 41.03           C
ATOM    667  CB  THR A  85       8.460   5.910  79.259  1.00 41.03           C
ATOM    668  OG1 THR A  85       8.769   4.526  79.186  1.00 41.03           O
ATOM    669  CG2 THR A  85       7.258   6.137  80.193  1.00 41.03           C
ATOM    670  C   THR A  85       7.788   7.889  78.060  1.00 41.03           C
ATOM    671  O   THR A  85       6.620   8.281  78.056  1.00 41.03           O
ATOM    672  N   LEU A  86       8.818   8.742  78.208  1.00175.22           N
ATOM    673  CA  LEU A  86       8.530  10.120  78.459  1.00175.22           C
ATOM    674  CB  LEU A  86       9.748  10.933  78.922  1.00175.22           C
ATOM    675  CG  LEU A  86      10.442  10.283  80.128  1.00175.22           C
ATOM    676  CD1 LEU A  86      11.342  11.277  80.880  1.00175.22           C
ATOM    677  CD2 LEU A  86       9.433   9.533  81.010  1.00175.22           C
ATOM    678  C   LEU A  86       7.882  10.743  77.257  1.00175.22           C
ATOM    679  O   LEU A  86       6.986  11.575  77.384  1.00175.22           O
ATOM    680  N   LYS A  87       8.309  10.349  76.046  1.00 69.39           N
ATOM    681  CA  LYS A  87       7.779  10.939  74.852  1.00 69.39           C
ATOM    682  CB  LYS A  87       8.462  10.429  73.572  1.00 69.39           C
ATOM    683  CG  LYS A  87       9.920  10.870  73.430  1.00 69.39           C
ATOM    684  CD  LYS A  87      10.666  10.126  72.321  1.00 69.39           C
ATOM    685  CE  LYS A  87      10.936   8.657  72.651  1.00 69.39           C
ATOM    686  NZ  LYS A  87      11.588   7.988  71.504  1.00 69.39           N
ATOM    687  C   LYS A  87       6.324  10.617  74.739  1.00 69.39           C
ATOM    688  O   LYS A  87       5.524  11.461  74.340  1.00 69.39           O
ATOM    689  N   ASP A  88       5.938   9.370  75.068  1.00113.25           N
ATOM    690  CA  ASP A  88       4.567   8.973  74.917  1.00113.25           C
ATOM    691  CB  ASP A  88       4.324   7.456  75.043  1.00113.25           C
ATOM    692  CG  ASP A  88       4.593   7.013  76.467  1.00113.25           C
ATOM    693  OD1 ASP A  88       3.741   7.294  77.354  1.00113.25           O
ATOM    694  OD2 ASP A  88       5.652   6.371  76.685  1.00113.25           O
ATOM    695  C   ASP A  88       3.691   9.672  75.908  1.00113.25           C
ATOM    696  O   ASP A  88       2.540   9.980  75.602  1.00113.25           O
ATOM    697  N   GLU A  89       4.182   9.915  77.138  1.00 70.71           N
ATOM    698  CA  GLU A  89       3.336  10.563  78.100  1.00 70.71           C
ATOM    699  CB  GLU A  89       3.974  10.660  79.495  1.00 70.71           C
ATOM    700  CG  GLU A  89       4.262   9.294  80.121  1.00 70.71           C
ATOM    701  CD  GLU A  89       2.942   8.558  80.305  1.00 70.71           C
ATOM    702  OE1 GLU A  89       1.877   9.159  80.002  1.00 70.71           O
ATOM    703  OE2 GLU A  89       2.984   7.379  80.751  1.00 70.71           O
ATOM    704  C   GLU A  89       3.051  11.955  77.627  1.00 70.71           C
ATOM    705  O   GLU A  89       1.917  12.425  77.704  1.00 70.71           O
ATOM    706  N   VAL A  90       4.084  12.665  77.135  1.00109.19           N
ATOM    707  CA  VAL A  90       3.872  13.997  76.647  1.00109.19           C
ATOM    708  CB  VAL A  90       5.139  14.754  76.354  1.00109.19           C
ATOM    709  CG1 VAL A  90       5.840  15.038  77.691  1.00109.19           C
ATOM    710  CG2 VAL A  90       6.015  13.941  75.398  1.00109.19           C
ATOM    711  C   VAL A  90       3.016  13.938  75.417  1.00109.19           C
ATOM    712  O   VAL A  90       2.156  14.793  75.215  1.00109.19           O
ATOM    713  N   LYS A  91       3.244  12.936  74.543  1.00155.75           N
ATOM    714  CA  LYS A  91       2.431  12.798  73.367  1.00155.75           C
ATOM    715  CB  LYS A  91       3.209  13.062  72.065  1.00155.75           C
ATOM    716  CG  LYS A  91       3.257  14.528  71.632  1.00155.75           C
ATOM    717  CD  LYS A  91       1.927  15.034  71.063  1.00155.75           C
ATOM    718  CE  LYS A  91       0.764  15.058  72.058  1.00155.75           C
ATOM    719  NZ  LYS A  91       0.618  16.413  72.633  1.00155.75           N
ATOM    720  C   LYS A  91       1.933  11.389  73.299  1.00155.75           C
ATOM    721  O   LYS A  91       2.655  10.488  72.876  1.00155.75           O
ATOM    722  N   ASN A  92       0.661  11.151  73.675  1.00 83.00           N
ATOM    723  CA  ASN A  92       0.178   9.803  73.595  1.00 83.00           C
ATOM    724  CB  ASN A  92      -1.240   9.622  74.164  1.00 83.00           C
ATOM    725  CG  ASN A  92      -1.537   8.132  74.235  1.00 83.00           C
ATOM    726  OD1 ASN A  92      -1.466   7.523  75.303  1.00 83.00           O
ATOM    727  ND2 ASN A  92      -1.882   7.523  73.069  1.00 83.00           N
ATOM    728  C   ASN A  92       0.153   9.456  72.141  1.00 83.00           C
ATOM    729  O   ASN A  92      -0.451  10.164  71.335  1.00 83.00           O
ATOM    730  N   LEU A  93       0.807   8.338  71.768  1.00109.68           N
ATOM    731  CA  LEU A  93       0.906   7.986  70.382  1.00109.68           C
ATOM    732  CB  LEU A  93       1.945   6.887  70.106  1.00109.68           C
ATOM    733  CG  LEU A  93       3.390   7.306  70.451  1.00109.68           C
ATOM    734  CD1 LEU A  93       3.866   8.468  69.563  1.00109.68           C
ATOM    735  CD2 LEU A  93       3.549   7.596  71.951  1.00109.68           C
ATOM    736  C   LEU A  93      -0.421   7.517  69.896  1.00109.68           C
ATOM    737  O   LEU A  93      -1.090   6.715  70.546  1.00109.68           O
ATOM    738  N   LYS A  94      -0.835   8.027  68.720  1.00301.91           N
ATOM    739  CA  LYS A  94      -2.094   7.633  68.163  1.00301.91           C
ATOM    740  CB  LYS A  94      -3.295   8.429  68.698  1.00301.91           C
ATOM    741  CG  LYS A  94      -3.823   7.899  70.032  1.00301.91           C
ATOM    742  CD  LYS A  94      -4.306   6.450  69.922  1.00301.91           C
ATOM    743  CE  LYS A  94      -4.986   5.917  71.183  1.00301.91           C
ATOM    744  NZ  LYS A  94      -6.313   6.552  71.341  1.00301.91           N
ATOM    745  C   LYS A  94      -2.054   7.830  66.685  1.00301.91           C
ATOM    746  O   LYS A  94      -1.143   8.453  66.141  1.00301.91           O
ATOM    747  N   LEU A  95      -3.066   7.262  66.003  1.00107.60           N
ATOM    748  CA  LEU A  95      -3.203   7.392  64.586  1.00107.60           C
ATOM    749  CB  LEU A  95      -4.438   6.615  64.069  1.00107.60           C
ATOM    750  CG  LEU A  95      -4.750   6.655  62.551  1.00107.60           C
ATOM    751  CD1 LEU A  95      -5.917   5.706  62.235  1.00107.60           C
ATOM    752  CD2 LEU A  95      -5.039   8.069  62.023  1.00107.60           C
ATOM    753  C   LEU A  95      -3.411   8.848  64.336  1.00107.60           C
ATOM    754  O   LEU A  95      -2.795   9.429  63.444  1.00107.60           O
ATOM    755  N   LYS A  96      -4.277   9.482  65.148  1.00115.85           N
ATOM    756  CA  LYS A  96      -4.542  10.871  64.948  1.00115.85           C
ATOM    757  CB  LYS A  96      -5.926  11.137  64.321  1.00115.85           C
ATOM    758  CG  LYS A  96      -7.139  10.696  65.149  1.00115.85           C
ATOM    759  CD  LYS A  96      -7.517  11.645  66.290  1.00115.85           C
ATOM    760  CE  LYS A  96      -8.843  11.280  66.968  1.00115.85           C
ATOM    761  NZ  LYS A  96      -9.285  12.388  67.845  1.00115.85           N
ATOM    762  C   LYS A  96      -4.464  11.588  66.292  1.00115.85           C
ATOM    763  O   LYS A  96      -3.944  10.980  67.265  1.00115.85           O
ATOM    764  OXT LYS A  96      -4.916  12.763  66.360  1.00115.85           O
TER     765      LYS A  96
ATOM    766  N   MET B  97      27.029   5.199  82.389  1.00 95.26           N
ATOM    767  CA  MET B  97      26.306   5.389  83.667  1.00 95.26           C
ATOM    768  CB  MET B  97      26.349   6.876  84.069  1.00 95.26           C
ATOM    769  CG  MET B  97      25.647   7.206  85.389  1.00 95.26           C
ATOM    770  SD  MET B  97      26.575   6.745  86.881  1.00 95.26           S
ATOM    771  CE  MET B  97      27.787   8.087  86.713  1.00 95.26           C
ATOM    772  C   MET B  97      24.873   5.005  83.516  1.00 95.26           C
ATOM    773  O   MET B  97      24.084   5.740  82.927  1.00 95.26           O
ATOM    774  N   THR B  98      24.502   3.818  84.032  1.00 87.00           N
ATOM    775  CA  THR B  98      23.133   3.415  83.943  1.00 87.00           C
ATOM    776  CB  THR B  98      22.941   1.944  83.701  1.00 87.00           C
ATOM    777  OG1 THR B  98      21.579   1.662  83.405  1.00 87.00           O
ATOM    778  CG2 THR B  98      23.386   1.166  84.948  1.00 87.00           C
ATOM    779  C   THR B  98      22.475   3.777  85.234  1.00 87.00           C
ATOM    780  O   THR B  98      23.097   4.352  86.126  1.00 87.00           O
ATOM    781  N   LYS B  99      21.179   3.438  85.347  1.00 93.94           N
ATOM    782  CA  LYS B  99      20.373   3.755  86.490  1.00 93.94           C
ATOM    783  CB  LYS B  99      18.923   3.256  86.302  0.00 93.94           C
ATOM    784  CG  LYS B  99      17.931   3.662  87.395  0.00 93.94           C
ATOM    785  CD  LYS B  99      18.210   3.023  88.757  0.00 93.94           C
ATOM    786  CE  LYS B  99      17.166   3.346  89.825  0.00 93.94           C
ATOM    787  NZ  LYS B  99      17.368   2.467  90.998  0.00 93.94           N
ATOM    788  C   LYS B  99      20.960   3.099  87.706  1.00 93.94           C
ATOM    789  O   LYS B  99      21.104   3.734  88.748  1.00 93.94           O
ATOM    790  N   LYS B 100      21.344   1.813  87.592  1.00116.35           N
ATOM    791  CA  LYS B 100      21.871   1.075  88.706  1.00116.35           C
ATOM    792  CB  LYS B 100      22.184  -0.396  88.374  1.00116.35           C
ATOM    793  CG  LYS B 100      20.939  -1.243  88.107  1.00116.35           C
ATOM    794  CD  LYS B 100      19.933  -1.223  89.260  1.00116.35           C
ATOM    795  CE  LYS B 100      20.474  -1.805  90.568  1.00116.35           C
ATOM    796  NZ  LYS B 100      19.499  -1.580  91.659  1.00116.35           N
ATOM    797  C   LYS B 100      23.157   1.696  89.151  1.00116.35           C
ATOM    798  O   LYS B 100      23.458   1.747  90.343  1.00116.35           O
ATOM    799  N   GLU B 101      23.986   2.144  88.196  1.00 81.07           N
ATOM    800  CA  GLU B 101      25.236   2.733  88.573  1.00 81.07           C
ATOM    801  CB  GLU B 101      26.176   2.980  87.380  1.00 81.07           C
ATOM    802  CG  GLU B 101      27.534   3.548  87.804  1.00 81.07           C
ATOM    803  CD  GLU B 101      28.417   3.685  86.572  1.00 81.07           C
ATOM    804  OE1 GLU B 101      28.842   2.637  86.017  1.00 81.07           O
ATOM    805  OE2 GLU B 101      28.684   4.850  86.174  1.00 81.07           O
ATOM    806  C   GLU B 101      24.997   4.044  89.252  1.00 81.07           C
ATOM    807  O   GLU B 101      25.700   4.391  90.199  1.00 81.07           O
ATOM    808  N   LEU B 102      24.009   4.822  88.768  1.00 51.34           N
ATOM    809  CA  LEU B 102      23.730   6.126  89.307  1.00 51.34           C
ATOM    810  CB  LEU B 102      22.681   6.873  88.461  1.00 51.34           C
ATOM    811  CG  LEU B 102      22.392   8.315  88.913  1.00 51.34           C
ATOM    812  CD1 LEU B 102      23.634   9.213  88.777  1.00 51.34           C
ATOM    813  CD2 LEU B 102      21.181   8.877  88.157  1.00 51.34           C
ATOM    814  C   LEU B 102      23.235   6.005  90.719  1.00 51.34           C
ATOM    815  O   LEU B 102      23.629   6.775  91.594  1.00 51.34           O
ATOM    816  N   ILE B 103      22.359   5.024  90.989  1.00147.32           N
ATOM    817  CA  ILE B 103      21.822   4.831  92.307  1.00147.32           C
ATOM    818  CB  ILE B 103      20.695   3.819  92.312  1.00147.32           C
ATOM    819  CG1 ILE B 103      20.155   3.507  93.719  1.00147.32           C
ATOM    820  CG2 ILE B 103      21.165   2.576  91.560  1.00147.32           C
ATOM    821  CD1 ILE B 103      21.068   2.574  94.516  1.00147.32           C
ATOM    822  C   ILE B 103      22.924   4.474  93.259  1.00147.32           C
ATOM    823  O   ILE B 103      22.946   4.962  94.390  1.00147.32           O
ATOM    824  N   LYS B 104      23.883   3.629  92.835  1.00100.87           N
ATOM    825  CA  LYS B 104      24.954   3.262  93.721  1.00100.87           C
ATOM    826  CB  LYS B 104      26.013   2.346  93.087  1.00100.87           C
ATOM    827  CG  LYS B 104      27.304   2.373  93.911  1.00100.87           C
ATOM    828  CD  LYS B 104      28.360   1.341  93.521  1.00100.87           C
ATOM    829  CE  LYS B 104      28.585   0.269  94.585  1.00100.87           C
ATOM    830  NZ  LYS B 104      29.836  -0.463  94.293  1.00100.87           N
ATOM    831  C   LYS B 104      25.723   4.477  94.127  1.00100.87           C
ATOM    832  O   LYS B 104      26.029   4.650  95.305  1.00100.87           O
ATOM    833  N   ASN B 105      26.061   5.357  93.166  1.00 97.08           N
ATOM    834  CA  ASN B 105      26.898   6.477  93.492  1.00 97.08           C
ATOM    835  CB  ASN B 105      27.409   7.272  92.275  1.00 97.08           C
ATOM    836  CG  ASN B 105      26.255   7.930  91.537  1.00 97.08           C
ATOM    837  OD1 ASN B 105      25.816   7.441  90.499  1.00 97.08           O
ATOM    838  ND2 ASN B 105      25.759   9.076  92.075  1.00 97.08           N
ATOM    839  C   ASN B 105      26.194   7.423  94.414  1.00 97.08           C
ATOM    840  O   ASN B 105      26.820   8.025  95.283  1.00 97.08           O
ATOM    841  N   ILE B 106      24.879   7.604  94.216  1.00 63.20           N
ATOM    842  CA  ILE B 106      24.065   8.520  94.972  1.00 63.20           C
ATOM    843  CB  ILE B 106      22.748   8.749  94.312  1.00 63.20           C
ATOM    844  CG1 ILE B 106      22.998   9.194  92.861  1.00 63.20           C
ATOM    845  CG2 ILE B 106      22.001   9.818  95.129  1.00 63.20           C
ATOM    846  CD1 ILE B 106      21.763   9.144  91.970  1.00 63.20           C
ATOM    847  C   ILE B 106      23.864   8.051  96.385  1.00 63.20           C
ATOM    848  O   ILE B 106      23.743   8.861  97.301  1.00 63.20           O
ATOM    849  N   ALA B 107      23.758   6.730  96.599  1.00 32.39           N
ATOM    850  CA  ALA B 107      23.566   6.228  97.929  1.00 32.39           C
ATOM    851  CB  ALA B 107      23.480   4.691  97.974  1.00 32.39           C
ATOM    852  C   ALA B 107      24.752   6.640  98.744  1.00 32.39           C
ATOM    853  O   ALA B 107      24.625   6.981  99.919  1.00 32.39           O
ATOM    854  N   VAL B 108      25.952   6.588  98.136  1.00 40.78           N
ATOM    855  CA  VAL B 108      27.155   6.890  98.847  1.00 40.78           C
ATOM    856  CB  VAL B 108      28.391   6.608  98.049  1.00 40.78           C
ATOM    857  CG1 VAL B 108      29.618   6.966  98.907  1.00 40.78           C
ATOM    858  CG2 VAL B 108      28.351   5.148  97.567  1.00 40.78           C
ATOM    859  C   VAL B 108      27.211   8.337  99.253  1.00 40.78           C
ATOM    860  O   VAL B 108      27.457   8.648 100.418  1.00 40.78           O
ATOM    861  N   MET B 109      26.967   9.271  98.312  1.00126.98           N
ATOM    862  CA  MET B 109      27.144  10.665  98.619  1.00126.98           C
ATOM    863  CB  MET B 109      26.975  11.595  97.406  1.00126.98           C
ATOM    864  CG  MET B 109      27.183  13.068  97.764  1.00126.98           C
ATOM    865  SD  MET B 109      27.055  14.225  96.369  1.00126.98           S
ATOM    866  CE  MET B 109      28.749  13.929  95.788  1.00126.98           C
ATOM    867  C   MET B 109      26.186  11.123  99.682  1.00126.98           C
ATOM    868  O   MET B 109      26.581  11.842 100.598  1.00126.98           O
ATOM    869  N   ASN B 110      24.899  10.742  99.581  1.00125.71           N
ATOM    870  CA  ASN B 110      23.903  11.151 100.537  1.00125.71           C
ATOM    871  CB  ASN B 110      22.445  11.141 100.024  1.00125.71           C
ATOM    872  CG  ASN B 110      21.979   9.775  99.542  1.00125.71           C
ATOM    873  OD1 ASN B 110      21.088   9.694  98.698  1.00125.71           O
ATOM    874  ND2 ASN B 110      22.568   8.675 100.081  1.00125.71           N
ATOM    875  C   ASN B 110      24.041  10.398 101.828  1.00125.71           C
ATOM    876  O   ASN B 110      23.558  10.854 102.864  1.00125.71           O
ATOM    877  N   ASN B 111      24.714   9.228 101.789  1.00100.16           N
ATOM    878  CA  ASN B 111      24.924   8.370 102.923  1.00100.16           C
ATOM    879  CB  ASN B 111      25.571   9.089 104.124  1.00100.16           C
ATOM    880  CG  ASN B 111      26.125   8.034 105.076  1.00100.16           C
ATOM    881  OD1 ASN B 111      25.792   6.855 104.978  1.00100.16           O
ATOM    882  ND2 ASN B 111      26.996   8.469 106.026  1.00100.16           N
ATOM    883  C   ASN B 111      23.646   7.724 103.375  1.00100.16           C
ATOM    884  O   ASN B 111      23.369   7.653 104.572  1.00100.16           O
ATOM    885  N   THR B 112      22.821   7.256 102.413  1.00105.33           N
ATOM    886  CA  THR B 112      21.638   6.503 102.725  1.00105.33           C
ATOM    887  CB  THR B 112      20.387   7.029 102.083  1.00105.33           C
ATOM    888  OG1 THR B 112      19.235   6.413 102.633  1.00105.33           O
ATOM    889  CG2 THR B 112      20.469   6.754 100.579  1.00105.33           C
ATOM    890  C   THR B 112      21.870   5.105 102.234  1.00105.33           C
ATOM    891  O   THR B 112      23.006   4.713 101.962  1.00105.33           O
ATOM    892  N   SER B 113      20.781   4.309 102.156  1.00 81.51           N
ATOM    893  CA  SER B 113      20.815   2.968 101.645  1.00 81.51           C
ATOM    894  CB  SER B 113      19.664   2.095 102.168  1.00 81.51           C
ATOM    895  OG  SER B 113      19.752   0.789 101.609  1.00 81.51           O
ATOM    896  C   SER B 113      20.658   3.036 100.159  1.00 81.51           C
ATOM    897  O   SER B 113      20.322   4.073  99.589  1.00 81.51           O
ATOM    898  N   VAL B 114      20.944   1.898  99.498  1.00 40.04           N
ATOM    899  CA  VAL B 114      20.805   1.706  98.082  1.00 40.04           C
ATOM    900  CB  VAL B 114      21.354   0.369  97.678  1.00 40.04           C
ATOM    901  CG1 VAL B 114      21.107   0.140  96.180  1.00 40.04           C
ATOM    902  CG2 VAL B 114      22.839   0.325  98.094  1.00 40.04           C
ATOM    903  C   VAL B 114      19.342   1.745  97.778  1.00 40.04           C
ATOM    904  O   VAL B 114      18.911   2.250  96.742  1.00 40.04           O
ATOM    905  N   THR B 115      18.536   1.193  98.703  1.00110.37           N
ATOM    906  CA  THR B 115      17.115   1.094  98.533  1.00110.37           C
ATOM    907  CB  THR B 115      16.451   0.367  99.672  1.00110.37           C
ATOM    908  OG1 THR B 115      15.066   0.229  99.409  1.00110.37           O
ATOM    909  CG2 THR B 115      16.670   1.141 100.986  1.00110.37           C
ATOM    910  C   THR B 115      16.490   2.451  98.451  1.00110.37           C
ATOM    911  O   THR B 115      15.579   2.658  97.651  1.00110.37           O
ATOM    912  N   GLN B 116      16.919   3.397  99.309  1.00 68.74           N
ATOM    913  CA  GLN B 116      16.324   4.704  99.325  1.00 68.74           C
ATOM    914  CB  GLN B 116      16.633   5.494 100.609  1.00 68.74           C
ATOM    915  CG  GLN B 116      15.980   4.851 101.834  1.00 68.74           C
ATOM    916  CD  GLN B 116      16.135   5.775 103.028  1.00 68.74           C
ATOM    917  OE1 GLN B 116      15.854   5.392 104.163  1.00 68.74           O
ATOM    918  NE2 GLN B 116      16.586   7.033 102.774  1.00 68.74           N
ATOM    919  C   GLN B 116      16.735   5.510  98.141  1.00 68.74           C
ATOM    920  O   GLN B 116      15.953   6.270  97.573  1.00 68.74           O
ATOM    921  N   THR B 117      17.997   5.372  97.734  1.00120.39           N
ATOM    922  CA  THR B 117      18.466   6.125  96.620  1.00120.39           C
ATOM    923  CB  THR B 117      19.921   5.851  96.439  1.00120.39           C
ATOM    924  OG1 THR B 117      20.162   4.462  96.329  1.00120.39           O
ATOM    925  CG2 THR B 117      20.645   6.416  97.664  1.00120.39           C
ATOM    926  C   THR B 117      17.638   5.734  95.426  1.00120.39           C
ATOM    927  O   THR B 117      17.148   6.592  94.689  1.00120.39           O
ATOM    928  N   GLN B 118      17.401   4.418  95.250  1.00 64.31           N
ATOM    929  CA  GLN B 118      16.683   3.902  94.117  1.00 64.31           C
ATOM    930  CB  GLN B 118      16.521   2.372  94.211  1.00 64.31           C
ATOM    931  CG  GLN B 118      17.825   1.574  94.291  1.00 64.31           C
ATOM    932  CD  GLN B 118      17.454   0.157  94.715  1.00 64.31           C
ATOM    933  OE1 GLN B 118      17.451  -0.168  95.902  1.00 64.31           O
ATOM    934  NE2 GLN B 118      17.115  -0.712  93.724  1.00 64.31           N
ATOM    935  C   GLN B 118      15.279   4.435  94.097  1.00 64.31           C
ATOM    936  O   GLN B 118      14.809   4.943  93.078  1.00 64.31           O
ATOM    937  N   ASP B 119      14.564   4.334  95.234  1.00118.60           N
ATOM    938  CA  ASP B 119      13.198   4.764  95.251  1.00118.60           C
ATOM    939  CB  ASP B 119      12.306   4.075  96.313  1.00118.60           C
ATOM    940  CG  ASP B 119      12.931   4.063  97.693  1.00118.60           C
ATOM    941  OD1 ASP B 119      13.978   4.728  97.896  1.00118.60           O
ATOM    942  OD2 ASP B 119      12.364   3.361  98.574  1.00118.60           O
ATOM    943  C   ASP B 119      13.058   6.256  95.162  1.00118.60           C
ATOM    944  O   ASP B 119      12.049   6.737  94.648  1.00118.60           O
ATOM    945  N   PHE B 120      14.027   7.048  95.670  1.00 79.07           N
ATOM    946  CA  PHE B 120      13.903   8.463  95.425  1.00 79.07           C
ATOM    947  CB  PHE B 120      14.997   9.387  96.017  1.00 79.07           C
ATOM    948  CG  PHE B 120      14.834  10.736  95.340  1.00 79.07           C
ATOM    949  CD1 PHE B 120      13.896  11.642  95.747  1.00 79.07           C
ATOM    950  CD2 PHE B 120      15.628  11.121  94.276  1.00 79.07           C
ATOM    951  CE1 PHE B 120      13.760  12.857  95.111  1.00 79.07           C
ATOM    952  CE2 PHE B 120      15.509  12.329  93.636  1.00 79.07           C
ATOM    953  CZ  PHE B 120      14.556  13.213  94.050  1.00 79.07           C
ATOM    954  C   PHE B 120      14.040   8.705  93.966  1.00 79.07           C
ATOM    955  O   PHE B 120      13.280   9.474  93.381  1.00 79.07           O
ATOM    956  N   TYR B 121      15.055   8.075  93.352  1.00 61.77           N
ATOM    957  CA  TYR B 121      15.402   8.352  91.990  1.00 61.77           C
ATOM    958  CB  TYR B 121      16.613   7.493  91.576  1.00 61.77           C
ATOM    959  CG  TYR B 121      17.002   7.756  90.163  1.00 61.77           C
ATOM    960  CD1 TYR B 121      17.633   8.928  89.820  1.00 61.77           C
ATOM    961  CD2 TYR B 121      16.769   6.812  89.189  1.00 61.77           C
ATOM    962  CE1 TYR B 121      18.003   9.162  88.519  1.00 61.77           C
ATOM    963  CE2 TYR B 121      17.139   7.042  87.885  1.00 61.77           C
ATOM    964  CZ  TYR B 121      17.758   8.221  87.548  1.00 61.77           C
ATOM    965  OH  TYR B 121      18.142   8.472  86.214  1.00 61.77           O
ATOM    966  C   TYR B 121      14.232   8.031  91.110  1.00 61.77           C
ATOM    967  O   TYR B 121      13.825   8.856  90.293  1.00 61.77           O
ATOM    968  N   ASN B 122      13.624   6.850  91.291  1.00 84.43           N
ATOM    969  CA  ASN B 122      12.543   6.493  90.423  1.00 84.43           C
ATOM    970  CB  ASN B 122      11.980   5.086  90.666  1.00 84.43           C
ATOM    971  CG  ASN B 122      10.874   4.883  89.638  1.00 84.43           C
ATOM    972  OD1 ASN B 122      11.119   4.904  88.431  1.00 84.43           O
ATOM    973  ND2 ASN B 122       9.620   4.693  90.125  1.00 84.43           N
ATOM    974  C   ASN B 122      11.415   7.463  90.588  1.00 84.43           C
ATOM    975  O   ASN B 122      10.811   7.892  89.606  1.00 84.43           O
ATOM    976  N   SER B 123      11.112   7.851  91.841  1.00 72.50           N
ATOM    977  CA  SER B 123       9.998   8.731  92.079  1.00 72.50           C
ATOM    978  CB  SER B 123       9.814   9.062  93.569  1.00 72.50           C
ATOM    979  OG  SER B 123       9.536   7.882  94.304  1.00 72.50           O
ATOM    980  C   SER B 123      10.236  10.027  91.368  1.00 72.50           C
ATOM    981  O   SER B 123       9.326  10.590  90.763  1.00 72.50           O
ATOM    982  N   PHE B 124      11.483  10.526  91.411  1.00107.81           N
ATOM    983  CA  PHE B 124      11.844  11.790  90.824  1.00107.81           C
ATOM    984  CB  PHE B 124      13.343  12.080  91.023  1.00107.81           C
ATOM    985  CG  PHE B 124      13.754  13.220  90.155  1.00107.81           C
ATOM    986  CD1 PHE B 124      13.570  14.520  90.551  1.00107.81           C
ATOM    987  CD2 PHE B 124      14.350  12.985  88.936  1.00107.81           C
ATOM    988  CE1 PHE B 124      13.949  15.572  89.754  1.00107.81           C
ATOM    989  CE2 PHE B 124      14.734  14.031  88.129  1.00107.81           C
ATOM    990  CZ  PHE B 124      14.543  15.324  88.538  1.00107.81           C
ATOM    991  C   PHE B 124      11.586  11.775  89.347  1.00107.81           C
ATOM    992  O   PHE B 124      11.018  12.724  88.807  1.00107.81           O
ATOM    993  N   GLU B 125      12.004  10.697  88.652  1.00 78.56           N
ATOM    994  CA  GLU B 125      11.861  10.644  87.225  1.00 78.56           C
ATOM    995  CB  GLU B 125      12.473   9.378  86.603  1.00 78.56           C
ATOM    996  CG  GLU B 125      13.995   9.299  86.731  1.00 78.56           C
ATOM    997  CD  GLU B 125      14.601  10.467  85.966  1.00 78.56           C
ATOM    998  OE1 GLU B 125      14.407  11.628  86.413  1.00 78.56           O
ATOM    999  OE2 GLU B 125      15.269  10.215  84.927  1.00 78.56           O
ATOM   1000  C   GLU B 125      10.414  10.642  86.849  1.00 78.56           C
ATOM   1001  O   GLU B 125      10.014  11.351  85.927  1.00 78.56           O
ATOM   1002  N   ASN B 126       9.587   9.845  87.554  1.00 37.81           N
ATOM   1003  CA  ASN B 126       8.192   9.778  87.221  1.00 37.81           C
ATOM   1004  CB  ASN B 126       7.383   8.782  88.070  1.00 37.81           C
ATOM   1005  CG  ASN B 126       7.592   7.379  87.519  1.00 37.81           C
ATOM   1006  OD1 ASN B 126       7.860   7.198  86.332  1.00 37.81           O
ATOM   1007  ND2 ASN B 126       7.445   6.355  88.401  1.00 37.81           N
ATOM   1008  C   ASN B 126       7.570  11.121  87.428  1.00 37.81           C
ATOM   1009  O   ASN B 126       6.752  11.561  86.623  1.00 37.81           O
ATOM   1010  N   ALA B 127       7.939  11.815  88.519  1.00 33.88           N
ATOM   1011  CA  ALA B 127       7.325  13.082  88.808  1.00 33.88           C
ATOM   1012  CB  ALA B 127       7.831  13.709  90.120  1.00 33.88           C
ATOM   1013  C   ALA B 127       7.622  14.057  87.709  1.00 33.88           C
ATOM   1014  O   ALA B 127       6.736  14.789  87.270  1.00 33.88           O
ATOM   1015  N   LEU B 128       8.874  14.084  87.217  1.00 52.67           N
ATOM   1016  CA  LEU B 128       9.220  15.030  86.190  1.00 52.67           C
ATOM   1017  CB  LEU B 128      10.665  14.912  85.678  1.00 52.67           C
ATOM   1018  CG  LEU B 128      11.754  15.345  86.665  1.00 52.67           C
ATOM   1019  CD1 LEU B 128      13.120  15.388  85.962  1.00 52.67           C
ATOM   1020  CD2 LEU B 128      11.382  16.671  87.346  1.00 52.67           C
ATOM   1021  C   LEU B 128       8.390  14.759  84.977  1.00 52.67           C
ATOM   1022  O   LEU B 128       7.904  15.684  84.329  1.00 52.67           O
ATOM   1023  N   ILE B 129       8.212  13.466  84.651  1.00 57.02           N
ATOM   1024  CA  ILE B 129       7.518  13.043  83.468  1.00 57.02           C
ATOM   1025  CB  ILE B 129       7.390  11.549  83.416  1.00 57.02           C
ATOM   1026  CG1 ILE B 129       8.756  10.864  83.541  1.00 57.02           C
ATOM   1027  CG2 ILE B 129       6.629  11.187  82.132  1.00 57.02           C
ATOM   1028  CD1 ILE B 129       8.637   9.371  83.846  1.00 57.02           C
ATOM   1029  C   ILE B 129       6.107  13.538  83.542  1.00 57.02           C
ATOM   1030  O   ILE B 129       5.565  14.045  82.561  1.00 57.02           O
ATOM   1031  N   GLU B 130       5.470  13.370  84.716  1.00 71.07           N
ATOM   1032  CA  GLU B 130       4.101  13.757  84.910  1.00 71.07           C
ATOM   1033  CB  GLU B 130       3.556  13.359  86.290  1.00 71.07           C
ATOM   1034  CG  GLU B 130       3.368  11.852  86.463  1.00 71.07           C
ATOM   1035  CD  GLU B 130       2.125  11.454  85.682  1.00 71.07           C
ATOM   1036  OE1 GLU B 130       1.909  12.026  84.579  1.00 71.07           O
ATOM   1037  OE2 GLU B 130       1.373  10.577  86.179  1.00 71.07           O
ATOM   1038  C   GLU B 130       3.980  15.239  84.828  1.00 71.07           C
ATOM   1039  O   GLU B 130       3.052  15.768  84.219  1.00 71.07           O
ATOM   1040  N   ALA B 131       4.921  15.960  85.455  1.00 33.34           N
ATOM   1041  CA  ALA B 131       4.829  17.389  85.458  1.00 33.34           C
ATOM   1042  CB  ALA B 131       5.962  18.058  86.256  1.00 33.34           C
ATOM   1043  C   ALA B 131       4.937  17.888  84.053  1.00 33.34           C
ATOM   1044  O   ALA B 131       4.184  18.765  83.634  1.00 33.34           O
ATOM   1045  N   ILE B 132       5.884  17.333  83.275  1.00137.79           N
ATOM   1046  CA  ILE B 132       6.111  17.794  81.936  1.00137.79           C
ATOM   1047  CB  ILE B 132       7.364  17.206  81.329  1.00137.79           C
ATOM   1048  CG1 ILE B 132       7.834  18.006  80.105  1.00137.79           C
ATOM   1049  CG2 ILE B 132       7.110  15.721  81.035  1.00137.79           C
ATOM   1050  CD1 ILE B 132       6.872  17.953  78.926  1.00137.79           C
ATOM   1051  C   ILE B 132       4.919  17.489  81.080  1.00137.79           C
ATOM   1052  O   ILE B 132       4.470  18.335  80.307  1.00137.79           O
ATOM   1053  N   THR B 133       4.343  16.274  81.211  1.00111.40           N
ATOM   1054  CA  THR B 133       3.239  15.887  80.380  1.00111.40           C
ATOM   1055  CB  THR B 133       2.757  14.484  80.629  1.00111.40           C
ATOM   1056  OG1 THR B 133       1.793  14.122  79.650  1.00111.40           O
ATOM   1057  CG2 THR B 133       2.137  14.398  82.031  1.00111.40           C
ATOM   1058  C   THR B 133       2.089  16.820  80.622  1.00111.40           C
ATOM   1059  O   THR B 133       1.334  17.118  79.698  1.00111.40           O
ATOM   1060  N   SER B 134       1.918  17.276  81.879  1.00 57.38           N
ATOM   1061  CA  SER B 134       0.848  18.161  82.268  1.00 57.38           C
ATOM   1062  CB  SER B 134       0.621  18.223  83.792  1.00 57.38           C
ATOM   1063  OG  SER B 134       1.738  18.800  84.445  1.00 57.38           O
ATOM   1064  C   SER B 134       1.108  19.558  81.777  1.00 57.38           C
ATOM   1065  O   SER B 134       0.310  20.461  82.025  1.00 57.38           O
ATOM   1066  N   ASN B 135       2.212  19.765  81.037  1.00100.95           N
ATOM   1067  CA  ASN B 135       2.561  21.060  80.517  1.00100.95           C
ATOM   1068  CB  ASN B 135       1.372  21.761  79.833  1.00100.95           C
ATOM   1069  CG  ASN B 135       1.917  22.840  78.905  1.00100.95           C
ATOM   1070  OD1 ASN B 135       2.717  22.556  78.015  1.00100.95           O
ATOM   1071  ND2 ASN B 135       1.469  24.107  79.109  1.00100.95           N
ATOM   1072  C   ASN B 135       3.076  21.948  81.609  1.00100.95           C
ATOM   1073  O   ASN B 135       2.912  23.166  81.563  1.00100.95           O
ATOM   1074  N   GLU B 136       3.747  21.352  82.613  1.00 83.95           N
ATOM   1075  CA  GLU B 136       4.329  22.102  83.689  1.00 83.95           C
ATOM   1076  CB  GLU B 136       4.065  21.439  85.054  1.00 83.95           C
ATOM   1077  CG  GLU B 136       4.361  22.312  86.272  1.00 83.95           C
ATOM   1078  CD  GLU B 136       3.758  21.597  87.473  1.00 83.95           C
ATOM   1079  OE1 GLU B 136       4.054  20.386  87.643  1.00 83.95           O
ATOM   1080  OE2 GLU B 136       2.983  22.246  88.227  1.00 83.95           O
ATOM   1081  C   GLU B 136       5.808  22.122  83.437  1.00 83.95           C
ATOM   1082  O   GLU B 136       6.354  21.197  82.837  1.00 83.95           O
ATOM   1083  N   GLU B 137       6.501  23.202  83.857  1.00 68.59           N
ATOM   1084  CA  GLU B 137       7.915  23.276  83.614  1.00 68.59           C
ATOM   1085  CB  GLU B 137       8.376  24.677  83.160  1.00 68.59           C
ATOM   1086  CG  GLU B 137       7.827  25.074  81.784  1.00 68.59           C
ATOM   1087  CD  GLU B 137       8.248  26.504  81.453  1.00 68.59           C
ATOM   1088  OE1 GLU B 137       9.368  26.910  81.864  1.00 68.59           O
ATOM   1089  OE2 GLU B 137       7.449  27.208  80.780  1.00 68.59           O
ATOM   1090  C   GLU B 137       8.613  22.939  84.894  1.00 68.59           C
ATOM   1091  O   GLU B 137       8.245  23.433  85.959  1.00 68.59           O
ATOM   1092  N   VAL B 138       9.630  22.054  84.825  1.00111.41           N
ATOM   1093  CA  VAL B 138      10.348  21.708  86.018  1.00111.41           C
ATOM   1094  CB  VAL B 138      10.503  20.229  86.232  1.00111.41           C
ATOM   1095  CG1 VAL B 138       9.116  19.623  86.503  1.00111.41           C
ATOM   1096  CG2 VAL B 138      11.198  19.625  85.005  1.00111.41           C
ATOM   1097  C   VAL B 138      11.713  22.311  85.923  1.00111.41           C
ATOM   1098  O   VAL B 138      12.451  22.078  84.969  1.00111.41           O
ATOM   1099  N   ILE B 139      12.081  23.133  86.925  1.00 79.65           N
ATOM   1100  CA  ILE B 139      13.390  23.716  86.907  1.00 79.65           C
ATOM   1101  CB  ILE B 139      13.413  25.221  86.893  1.00 79.65           C
ATOM   1102  CG1 ILE B 139      12.853  25.783  85.576  1.00 79.65           C
ATOM   1103  CG2 ILE B 139      14.855  25.664  87.198  1.00 79.65           C
ATOM   1104  CD1 ILE B 139      11.352  25.565  85.409  1.00 79.65           C
ATOM   1105  C   ILE B 139      14.062  23.327  88.174  1.00 79.65           C
ATOM   1106  O   ILE B 139      13.463  23.400  89.248  1.00 79.65           O
ATOM   1107  N   ILE B 140      15.329  22.876  88.097  1.00186.90           N
ATOM   1108  CA  ILE B 140      15.947  22.657  89.364  1.00186.90           C
ATOM   1109  CB  ILE B 140      16.551  21.310  89.651  1.00186.90           C
ATOM   1110  CG1 ILE B 140      17.832  21.060  88.849  1.00186.90           C
ATOM   1111  CG2 ILE B 140      15.454  20.262  89.394  1.00186.90           C
ATOM   1112  CD1 ILE B 140      17.616  21.019  87.349  1.00186.90           C
ATOM   1113  C   ILE B 140      17.034  23.664  89.435  1.00186.90           C
ATOM   1114  O   ILE B 140      17.769  23.841  88.460  1.00186.90           O
ATOM   1115  N   SER B 141      17.141  24.299  90.628  1.00 86.35           N
ATOM   1116  CA  SER B 141      17.977  25.425  90.924  1.00 86.35           C
ATOM   1117  CB  SER B 141      18.267  25.613  92.426  1.00 86.35           C
ATOM   1118  OG  SER B 141      19.091  24.559  92.901  1.00 86.35           O
ATOM   1119  C   SER B 141      19.255  25.247  90.234  1.00 86.35           C
ATOM   1120  O   SER B 141      19.803  24.142  90.185  1.00 86.35           O
ATOM   1121  N   PRO B 142      19.642  26.406  89.716  1.00 93.86           N
ATOM   1122  CA  PRO B 142      20.741  26.546  88.805  1.00 93.86           C
ATOM   1123  CD  PRO B 142      19.448  27.623  90.490  1.00 93.86           C
ATOM   1124  CB  PRO B 142      21.116  28.026  88.793  1.00 93.86           C
ATOM   1125  CG  PRO B 142      20.661  28.512  90.177  1.00 93.86           C
ATOM   1126  C   PRO B 142      21.833  25.688  89.276  1.00 93.86           C
ATOM   1127  O   PRO B 142      22.596  26.066  90.164  1.00 93.86           O
ATOM   1128  N   LYS B 143      21.889  24.504  88.666  1.00249.81           N
ATOM   1129  CA  LYS B 143      22.847  23.546  89.053  1.00249.81           C
ATOM   1130  CB  LYS B 143      22.588  22.955  90.449  1.00249.81           C
ATOM   1131  CG  LYS B 143      23.822  22.237  90.996  1.00249.81           C
ATOM   1132  CD  LYS B 143      24.991  23.193  91.251  1.00249.81           C
ATOM   1133  CE  LYS B 143      26.323  22.490  91.515  1.00249.81           C
ATOM   1134  NZ  LYS B 143      26.847  21.922  90.255  1.00249.81           N
ATOM   1135  C   LYS B 143      22.713  22.449  88.055  1.00249.81           C
ATOM   1136  O   LYS B 143      23.692  21.758  87.791  1.00249.81           O
ATOM   1137  N   ILE B 144      21.491  22.277  87.480  1.00220.44           N
ATOM   1138  CA  ILE B 144      21.220  21.253  86.496  1.00220.44           C
ATOM   1139  CB  ILE B 144      20.543  19.991  87.001  1.00220.44           C
ATOM   1140  CG1 ILE B 144      21.598  18.975  87.497  1.00220.44           C
ATOM   1141  CG2 ILE B 144      19.666  19.388  85.888  1.00220.44           C
ATOM   1142  CD1 ILE B 144      22.511  19.443  88.627  1.00220.44           C
ATOM   1143  C   ILE B 144      20.543  21.789  85.261  1.00220.44           C
ATOM   1144  O   ILE B 144      21.197  21.913  84.228  1.00220.44           O
ATOM   1145  N   GLY B 145      19.224  22.097  85.292  1.00 51.36           N
ATOM   1146  CA  GLY B 145      18.599  22.547  84.074  1.00 51.36           C
ATOM   1147  C   GLY B 145      17.108  22.534  84.242  1.00 51.36           C
ATOM   1148  O   GLY B 145      16.592  22.584  85.356  1.00 51.36           O
ATOM   1149  N   LYS B 146      16.359  22.484  83.116  1.00128.42           N
ATOM   1150  CA  LYS B 146      14.924  22.532  83.189  1.00128.42           C
ATOM   1151  CB  LYS B 146      14.379  23.916  82.804  1.00128.42           C
ATOM   1152  CG  LYS B 146      12.860  24.062  82.852  1.00128.42           C
ATOM   1153  CD  LYS B 146      12.438  25.508  82.604  1.00128.42           C
ATOM   1154  CE  LYS B 146      13.285  26.160  81.508  1.00128.42           C
ATOM   1155  NZ  LYS B 146      13.076  27.623  81.492  1.00128.42           N
ATOM   1156  C   LYS B 146      14.345  21.556  82.202  1.00128.42           C
ATOM   1157  O   LYS B 146      14.988  21.205  81.214  1.00128.42           O
ATOM   1158  N   PHE B 147      13.105  21.084  82.469  1.00147.07           N
ATOM   1159  CA  PHE B 147      12.406  20.195  81.576  1.00147.07           C
ATOM   1160  CB  PHE B 147      11.993  18.850  82.205  1.00147.07           C
ATOM   1161  CG  PHE B 147      13.202  18.032  82.517  1.00147.07           C
ATOM   1162  CD1 PHE B 147      13.713  17.174  81.574  1.00147.07           C
ATOM   1163  CD2 PHE B 147      13.814  18.120  83.748  1.00147.07           C
ATOM   1164  CE1 PHE B 147      14.828  16.412  81.850  1.00147.07           C
ATOM   1165  CE2 PHE B 147      14.926  17.358  84.029  1.00147.07           C
ATOM   1166  CZ  PHE B 147      15.431  16.503  83.080  1.00147.07           C
ATOM   1167  C   PHE B 147      11.113  20.868  81.203  1.00147.07           C
ATOM   1168  O   PHE B 147      10.399  21.380  82.066  1.00147.07           O
ATOM   1169  N   ILE B 148      10.774  20.872  79.894  1.00103.97           N
ATOM   1170  CA  ILE B 148       9.589  21.537  79.420  1.00103.97           C
ATOM   1171  CB  ILE B 148       9.899  22.906  78.883  1.00103.97           C
ATOM   1172  CG1 ILE B 148       8.621  23.676  78.512  1.00103.97           C
ATOM   1173  CG2 ILE B 148      10.883  22.735  77.713  1.00103.97           C
ATOM   1174  CD1 ILE B 148       8.877  25.145  78.171  1.00103.97           C
ATOM   1175  C   ILE B 148       9.015  20.768  78.267  1.00103.97           C
ATOM   1176  O   ILE B 148       9.697  19.960  77.640  1.00103.97           O
ATOM   1177  N   LEU B 149       7.721  21.008  77.967  1.00 92.29           N
ATOM   1178  CA  LEU B 149       7.086  20.390  76.837  1.00 92.29           C
ATOM   1179  CB  LEU B 149       5.643  19.939  77.127  1.00 92.29           C
ATOM   1180  CG  LEU B 149       4.948  19.265  75.929  1.00 92.29           C
ATOM   1181  CD1 LEU B 149       5.660  17.958  75.546  1.00 92.29           C
ATOM   1182  CD2 LEU B 149       3.447  19.067  76.187  1.00 92.29           C
ATOM   1183  C   LEU B 149       7.039  21.434  75.763  1.00 92.29           C
ATOM   1184  O   LEU B 149       6.713  22.591  76.028  1.00 92.29           O
ATOM   1185  N   LYS B 150       7.401  21.071  74.515  1.00 47.72           N
ATOM   1186  CA  LYS B 150       7.353  22.078  73.495  1.00 47.72           C
ATOM   1187  CB  LYS B 150       8.740  22.518  72.996  1.00 47.72           C
ATOM   1188  CG  LYS B 150       9.510  23.289  74.078  1.00 47.72           C
ATOM   1189  CD  LYS B 150      10.994  23.523  73.781  1.00 47.72           C
ATOM   1190  CE  LYS B 150      11.731  24.224  74.929  1.00 47.72           C
ATOM   1191  NZ  LYS B 150      13.107  24.585  74.517  1.00 47.72           N
ATOM   1192  C   LYS B 150       6.536  21.576  72.348  1.00 47.72           C
ATOM   1193  O   LYS B 150       6.632  20.417  71.945  1.00 47.72           O
ATOM   1194  N   SER B 151       5.677  22.462  71.807  1.00 36.96           N
ATOM   1195  CA  SER B 151       4.830  22.094  70.713  1.00 36.96           C
ATOM   1196  CB  SER B 151       3.636  23.045  70.520  1.00 36.96           C
ATOM   1197  OG  SER B 151       4.100  24.343  70.192  1.00 36.96           O
ATOM   1198  C   SER B 151       5.640  22.137  69.467  1.00 36.96           C
ATOM   1199  O   SER B 151       6.610  22.888  69.367  1.00 36.96           O
ATOM   1200  N   ARG B 152       5.270  21.299  68.481  1.00146.19           N
ATOM   1201  CA  ARG B 152       5.968  21.356  67.236  1.00146.19           C
ATOM   1202  CB  ARG B 152       7.070  20.297  67.069  1.00146.19           C
ATOM   1203  CG  ARG B 152       8.146  20.516  68.126  1.00146.19           C
ATOM   1204  CD  ARG B 152       9.565  20.072  67.779  1.00146.19           C
ATOM   1205  NE  ARG B 152      10.369  20.448  68.975  1.00146.19           N
ATOM   1206  CZ  ARG B 152      10.722  21.750  69.175  1.00146.19           C
ATOM   1207  NH1 ARG B 152      10.478  22.682  68.208  1.00146.19           N
ATOM   1208  NH2 ARG B 152      11.292  22.130  70.354  1.00146.19           N
ATOM   1209  C   ARG B 152       4.968  21.212  66.147  1.00146.19           C
ATOM   1210  O   ARG B 152       4.009  20.448  66.252  1.00146.19           O
ATOM   1211  N   LYS B 153       5.181  21.980  65.065  1.00 97.57           N
ATOM   1212  CA  LYS B 153       4.282  21.999  63.951  1.00 97.57           C
ATOM   1213  CB  LYS B 153       4.484  23.231  63.052  1.00 97.57           C
ATOM   1214  CG  LYS B 153       3.446  23.364  61.940  1.00 97.57           C
ATOM   1215  CD  LYS B 153       3.516  24.700  61.197  1.00 97.57           C
ATOM   1216  CE  LYS B 153       2.390  24.887  60.182  1.00 97.57           C
ATOM   1217  NZ  LYS B 153       2.467  23.834  59.145  1.00 97.57           N
ATOM   1218  C   LYS B 153       4.540  20.789  63.114  1.00 97.57           C
ATOM   1219  O   LYS B 153       5.646  20.248  63.109  1.00 97.57           O
ATOM   1220  N   ALA B 154       3.497  20.313  62.404  1.00 30.81           N
ATOM   1221  CA  ALA B 154       3.674  19.190  61.534  1.00 30.81           C
ATOM   1222  CB  ALA B 154       2.356  18.633  60.966  1.00 30.81           C
ATOM   1223  C   ALA B 154       4.490  19.677  60.392  1.00 30.81           C
ATOM   1224  O   ALA B 154       4.345  20.818  59.956  1.00 30.81           O
ATOM   1225  N   HIS B 155       5.398  18.825  59.886  1.00 76.91           N
ATOM   1226  CA  HIS B 155       6.204  19.272  58.797  1.00 76.91           C
ATOM   1227  ND1 HIS B 155       8.277  19.057  61.549  1.00 76.91           N
ATOM   1228  CG  HIS B 155       8.315  18.906  60.176  1.00 76.91           C
ATOM   1229  CB  HIS B 155       7.589  19.802  59.218  1.00 76.91           C
ATOM   1230  NE2 HIS B 155       9.565  17.290  61.136  1.00 76.91           N
ATOM   1231  CD2 HIS B 155       9.104  17.825  59.947  1.00 76.91           C
ATOM   1232  CE1 HIS B 155       9.039  18.066  62.071  1.00 76.91           C
ATOM   1233  C   HIS B 155       6.395  18.136  57.856  1.00 76.91           C
ATOM   1234  O   HIS B 155       6.113  16.981  58.174  1.00 76.91           O
ATOM   1235  N   LYS B 156       6.866  18.463  56.640  1.00116.53           N
ATOM   1236  CA  LYS B 156       7.076  17.459  55.651  1.00116.53           C
ATOM   1237  CB  LYS B 156       6.781  17.957  54.222  1.00116.53           C
ATOM   1238  CG  LYS B 156       6.862  16.871  53.150  0.00116.53           C
ATOM   1239  CD  LYS B 156       6.199  17.285  51.836  0.00116.53           C
ATOM   1240  CE  LYS B 156       4.670  17.226  51.883  1.00116.53           C
ATOM   1241  NZ  LYS B 156       4.223  15.816  51.863  1.00116.53           N
ATOM   1242  C   LYS B 156       8.508  17.061  55.733  1.00116.53           C
ATOM   1243  O   LYS B 156       9.390  17.883  55.981  1.00116.53           O
ATOM   1244  N   GLY B 157       8.760  15.754  55.556  1.00 22.29           N
ATOM   1245  CA  GLY B 157      10.089  15.229  55.589  1.00 22.29           C
ATOM   1246  C   GLY B 157      10.172  14.346  54.398  1.00 22.29           C
ATOM   1247  O   GLY B 157       9.182  14.152  53.695  1.00 22.29           O
ATOM   1248  N   ARG B 158      11.362  13.795  54.124  1.00 89.90           N
ATOM   1249  CA  ARG B 158      11.448  12.960  52.970  1.00 89.90           C
ATOM   1250  CB  ARG B 158      12.091  13.688  51.776  1.00 89.90           C
ATOM   1251  CG  ARG B 158      11.924  12.992  50.426  1.00 89.90           C
ATOM   1252  CD  ARG B 158      12.235  13.927  49.253  1.00 89.90           C
ATOM   1253  NE  ARG B 158      11.185  14.984  49.249  1.00 89.90           N
ATOM   1254  CZ  ARG B 158      11.522  16.301  49.138  1.00 89.90           C
ATOM   1255  NH1 ARG B 158      12.833  16.665  49.048  1.00 89.90           N
ATOM   1256  NH2 ARG B 158      10.547  17.255  49.126  1.00 89.90           N
ATOM   1257  C   ARG B 158      12.276  11.778  53.351  1.00 89.90           C
ATOM   1258  O   ARG B 158      13.080  11.846  54.281  1.00 89.90           O
ATOM   1259  N   ASN B 159      12.072  10.647  52.649  1.00 70.51           N
ATOM   1260  CA  ASN B 159      12.802   9.443  52.920  1.00 70.51           C
ATOM   1261  CB  ASN B 159      12.046   8.188  52.439  1.00 70.51           C
ATOM   1262  CG  ASN B 159      12.741   6.932  52.942  1.00 70.51           C
ATOM   1263  OD1 ASN B 159      12.180   6.175  53.731  1.00 70.51           O
ATOM   1264  ND2 ASN B 159      13.991   6.692  52.463  1.00 70.51           N
ATOM   1265  C   ASN B 159      14.077   9.548  52.145  1.00 70.51           C
ATOM   1266  O   ASN B 159      14.065   9.755  50.933  1.00 70.51           O
ATOM   1267  N   PRO B 160      15.189   9.443  52.815  1.00163.63           N
ATOM   1268  CA  PRO B 160      16.456   9.611  52.168  1.00163.63           C
ATOM   1269  CD  PRO B 160      15.265   9.604  54.257  1.00163.63           C
ATOM   1270  CB  PRO B 160      17.498   9.524  53.281  1.00163.63           C
ATOM   1271  CG  PRO B 160      16.730   9.982  54.538  1.00163.63           C
ATOM   1272  C   PRO B 160      16.715   8.670  51.039  1.00163.63           C
ATOM   1273  O   PRO B 160      17.059   9.130  49.951  1.00163.63           O
ATOM   1274  N   GLN B 161      16.601   7.353  51.286  1.00 91.66           N
ATOM   1275  CA  GLN B 161      16.869   6.406  50.245  1.00 91.66           C
ATOM   1276  CB  GLN B 161      17.065   4.976  50.780  1.00 91.66           C
ATOM   1277  CG  GLN B 161      18.355   4.794  51.586  1.00 91.66           C
ATOM   1278  CD  GLN B 161      19.519   4.720  50.606  1.00 91.66           C
ATOM   1279  OE1 GLN B 161      19.511   3.916  49.675  1.00 91.66           O
ATOM   1280  NE2 GLN B 161      20.550   5.584  50.815  1.00 91.66           N
ATOM   1281  C   GLN B 161      15.743   6.367  49.264  1.00 91.66           C
ATOM   1282  O   GLN B 161      15.956   6.420  48.053  1.00 91.66           O
ATOM   1283  N   THR B 162      14.507   6.278  49.790  1.00105.95           N
ATOM   1284  CA  THR B 162      13.344   6.102  48.974  1.00105.95           C
ATOM   1285  CB  THR B 162      12.106   5.876  49.779  1.00105.95           C
ATOM   1286  OG1 THR B 162      12.277   4.801  50.688  1.00105.95           O
ATOM   1287  CG2 THR B 162      10.980   5.541  48.796  1.00105.95           C
ATOM   1288  C   THR B 162      13.085   7.333  48.171  1.00105.95           C
ATOM   1289  O   THR B 162      12.862   7.273  46.963  1.00105.95           O
ATOM   1290  N   GLY B 163      13.124   8.500  48.832  1.00 21.05           N
ATOM   1291  CA  GLY B 163      12.802   9.710  48.143  1.00 21.05           C
ATOM   1292  C   GLY B 163      11.326   9.935  48.283  1.00 21.05           C
ATOM   1293  O   GLY B 163      10.779  10.865  47.692  1.00 21.05           O
ATOM   1294  N   LYS B 164      10.625   9.077  49.054  1.00110.43           N
ATOM   1295  CA  LYS B 164       9.215   9.289  49.230  1.00110.43           C
ATOM   1296  CB  LYS B 164       8.438   8.009  49.597  1.00110.43           C
ATOM   1297  CG  LYS B 164       8.430   6.981  48.465  0.00110.43           C
ATOM   1298  CD  LYS B 164       7.966   5.585  48.886  0.00110.43           C
ATOM   1299  CE  LYS B 164       6.558   5.227  48.405  1.00110.43           C
ATOM   1300  NZ  LYS B 164       5.543   5.981  49.175  1.00110.43           N
ATOM   1301  C   LYS B 164       9.027  10.291  50.327  1.00110.43           C
ATOM   1302  O   LYS B 164       9.736  10.268  51.331  1.00110.43           O
ATOM   1303  N   LYS B 165       8.055  11.209  50.158  1.00 59.08           N
ATOM   1304  CA  LYS B 165       7.848  12.211  51.163  1.00 59.08           C
ATOM   1305  CB  LYS B 165       7.048  13.445  50.697  1.00 59.08           C
ATOM   1306  CG  LYS B 165       7.827  14.370  49.763  1.00 59.08           C
ATOM   1307  CD  LYS B 165       6.987  15.525  49.211  1.00 59.08           C
ATOM   1308  CE  LYS B 165       7.763  16.459  48.280  1.00 59.08           C
ATOM   1309  NZ  LYS B 165       6.868  17.504  47.731  1.00 59.08           N
ATOM   1310  C   LYS B 165       7.138  11.596  52.321  1.00 59.08           C
ATOM   1311  O   LYS B 165       6.413  10.613  52.177  1.00 59.08           O
ATOM   1312  N   LEU B 166       7.382  12.150  53.525  1.00106.23           N
ATOM   1313  CA  LEU B 166       6.744  11.673  54.715  1.00106.23           C
ATOM   1314  CB  LEU B 166       7.713  11.035  55.725  1.00106.23           C
ATOM   1315  CG  LEU B 166       8.468   9.811  55.173  1.00106.23           C
ATOM   1316  CD1 LEU B 166       9.382   9.193  56.243  1.00106.23           C
ATOM   1317  CD2 LEU B 166       7.507   8.789  54.548  1.00106.23           C
ATOM   1318  C   LEU B 166       6.147  12.864  55.389  1.00106.23           C
ATOM   1319  O   LEU B 166       6.591  13.995  55.196  1.00106.23           O
ATOM   1320  N   LYS B 167       5.091  12.642  56.190  1.00117.59           N
ATOM   1321  CA  LYS B 167       4.503  13.743  56.884  1.00117.59           C
ATOM   1322  CB  LYS B 167       2.970  13.777  56.761  1.00117.59           C
ATOM   1323  CG  LYS B 167       2.478  13.864  55.315  1.00117.59           C
ATOM   1324  CD  LYS B 167       0.991  13.538  55.155  1.00117.59           C
ATOM   1325  CE  LYS B 167       0.104  14.772  54.992  1.00117.59           C
ATOM   1326  NZ  LYS B 167       0.376  15.738  56.080  1.00117.59           N
ATOM   1327  C   LYS B 167       4.819  13.520  58.316  1.00117.59           C
ATOM   1328  O   LYS B 167       4.616  12.427  58.842  1.00117.59           O
ATOM   1329  N   ILE B 168       5.352  14.553  58.986  1.00102.11           N
ATOM   1330  CA  ILE B 168       5.614  14.412  60.383  1.00102.11           C
ATOM   1331  CB  ILE B 168       6.893  15.074  60.826  1.00102.11           C
ATOM   1332  CG1 ILE B 168       8.104  14.504  60.063  1.00102.11           C
ATOM   1333  CG2 ILE B 168       7.007  14.914  62.350  1.00102.11           C
ATOM   1334  CD1 ILE B 168       8.334  13.010  60.292  1.00102.11           C
ATOM   1335  C   ILE B 168       4.482  15.153  61.026  1.00102.11           C
ATOM   1336  O   ILE B 168       4.277  16.337  60.763  1.00102.11           O
ATOM   1337  N   PRO B 169       3.716  14.473  61.834  1.00 63.15           N
ATOM   1338  CA  PRO B 169       2.574  15.105  62.441  1.00 63.15           C
ATOM   1339  CD  PRO B 169       3.483  13.058  61.596  1.00 63.15           C
ATOM   1340  CB  PRO B 169       1.699  13.971  62.967  1.00 63.15           C
ATOM   1341  CG  PRO B 169       2.033  12.794  62.036  1.00 63.15           C
ATOM   1342  C   PRO B 169       2.975  16.075  63.501  1.00 63.15           C
ATOM   1343  O   PRO B 169       4.072  15.943  64.038  1.00 63.15           O
ATOM   1344  N   ALA B 170       2.114  17.066  63.804  1.00 32.76           N
ATOM   1345  CA  ALA B 170       2.428  18.006  64.842  1.00 32.76           C
ATOM   1346  CB  ALA B 170       1.473  19.209  64.895  1.00 32.76           C
ATOM   1347  C   ALA B 170       2.309  17.268  66.133  1.00 32.76           C
ATOM   1348  O   ALA B 170       1.443  16.407  66.278  1.00 32.76           O
ATOM   1349  N   LYS B 171       3.188  17.579  67.107  1.00 48.99           N
ATOM   1350  CA  LYS B 171       3.135  16.870  68.353  1.00 48.99           C
ATOM   1351  CB  LYS B 171       3.811  15.490  68.287  1.00 48.99           C
ATOM   1352  CG  LYS B 171       3.073  14.497  67.384  1.00 48.99           C
ATOM   1353  CD  LYS B 171       3.899  13.268  67.000  1.00 48.99           C
ATOM   1354  CE  LYS B 171       3.148  12.286  66.098  1.00 48.99           C
ATOM   1355  NZ  LYS B 171       4.065  11.226  65.624  1.00 48.99           N
ATOM   1356  C   LYS B 171       3.848  17.676  69.391  1.00 48.99           C
ATOM   1357  O   LYS B 171       4.296  18.790  69.128  1.00 48.99           O
ATOM   1358  N   THR B 172       3.937  17.127  70.622  1.00109.66           N
ATOM   1359  CA  THR B 172       4.617  17.786  71.700  1.00109.66           C
ATOM   1360  CB  THR B 172       3.796  17.923  72.950  1.00109.66           C
ATOM   1361  OG1 THR B 172       3.445  16.645  73.465  1.00109.66           O
ATOM   1362  CG2 THR B 172       2.532  18.731  72.615  1.00109.66           C
ATOM   1363  C   THR B 172       5.791  16.934  72.046  1.00109.66           C
ATOM   1364  O   THR B 172       5.727  15.709  71.956  1.00109.66           O
ATOM   1365  N   VAL B 173       6.917  17.562  72.426  1.00101.43           N
ATOM   1366  CA  VAL B 173       8.058  16.773  72.770  1.00101.43           C
ATOM   1367  CB  VAL B 173       9.144  16.798  71.734  1.00101.43           C
ATOM   1368  CG1 VAL B 173       8.599  16.188  70.430  1.00101.43           C
ATOM   1369  CG2 VAL B 173       9.642  18.244  71.586  1.00101.43           C
ATOM   1370  C   VAL B 173       8.634  17.358  74.010  1.00101.43           C
ATOM   1371  O   VAL B 173       8.463  18.545  74.281  1.00101.43           O
ATOM   1372  N   VAL B 174       9.316  16.528  74.821  1.00119.09           N
ATOM   1373  CA  VAL B 174       9.890  17.098  75.998  1.00119.09           C
ATOM   1374  CB  VAL B 174      10.176  16.150  77.112  1.00119.09           C
ATOM   1375  CG1 VAL B 174       8.928  15.303  77.399  1.00119.09           C
ATOM   1376  CG2 VAL B 174      11.475  15.416  76.773  1.00119.09           C
ATOM   1377  C   VAL B 174      11.210  17.668  75.599  1.00119.09           C
ATOM   1378  O   VAL B 174      11.868  17.161  74.691  1.00119.09           O
ATOM   1379  N   ASN B 175      11.616  18.763  76.264  1.00 52.86           N
ATOM   1380  CA  ASN B 175      12.874  19.376  75.963  1.00 52.86           C
ATOM   1381  CB  ASN B 175      12.742  20.736  75.250  1.00 52.86           C
ATOM   1382  CG  ASN B 175      12.411  20.486  73.783  1.00 52.86           C
ATOM   1383  OD1 ASN B 175      13.206  20.796  72.897  1.00 52.86           O
ATOM   1384  ND2 ASN B 175      11.215  19.897  73.516  1.00 52.86           N
ATOM   1385  C   ASN B 175      13.590  19.608  77.251  1.00 52.86           C
ATOM   1386  O   ASN B 175      12.979  19.819  78.298  1.00 52.86           O
ATOM   1387  N   PHE B 176      14.934  19.541  77.192  1.00 73.73           N
ATOM   1388  CA  PHE B 176      15.751  19.768  78.341  1.00 73.73           C
ATOM   1389  CB  PHE B 176      16.640  18.552  78.677  1.00 73.73           C
ATOM   1390  CG  PHE B 176      17.501  18.862  79.853  1.00 73.73           C
ATOM   1391  CD1 PHE B 176      16.966  18.961  81.120  1.00 73.73           C
ATOM   1392  CD2 PHE B 176      18.856  19.018  79.692  1.00 73.73           C
ATOM   1393  CE1 PHE B 176      17.770  19.244  82.199  1.00 73.73           C
ATOM   1394  CE2 PHE B 176      19.665  19.298  80.768  1.00 73.73           C
ATOM   1395  CZ  PHE B 176      19.124  19.410  82.026  1.00 73.73           C
ATOM   1396  C   PHE B 176      16.625  20.932  78.013  1.00 73.73           C
ATOM   1397  O   PHE B 176      17.189  21.007  76.923  1.00 73.73           O
ATOM   1398  N   LYS B 177      16.706  21.900  78.943  1.00108.22           N
ATOM   1399  CA  LYS B 177      17.583  23.017  78.766  1.00108.22           C
ATOM   1400  CB  LYS B 177      16.892  24.387  78.882  1.00108.22           C
ATOM   1401  CG  LYS B 177      17.853  25.552  78.636  1.00108.22           C
ATOM   1402  CD  LYS B 177      17.171  26.899  78.388  1.00108.22           C
ATOM   1403  CE  LYS B 177      17.065  27.779  79.634  1.00108.22           C
ATOM   1404  NZ  LYS B 177      16.553  29.118  79.263  1.00108.22           N
ATOM   1405  C   LYS B 177      18.551  22.895  79.882  1.00108.22           C
ATOM   1406  O   LYS B 177      18.181  22.911  81.055  1.00108.22           O
ATOM   1407  N   LEU B 178      19.833  22.746  79.526  1.00154.42           N
ATOM   1408  CA  LEU B 178      20.848  22.513  80.494  1.00154.42           C
ATOM   1409  CB  LEU B 178      22.007  21.792  79.802  1.00154.42           C
ATOM   1410  CG  LEU B 178      23.132  21.327  80.707  1.00154.42           C
ATOM   1411  CD1 LEU B 178      24.034  22.499  80.986  1.00154.42           C
ATOM   1412  CD2 LEU B 178      22.601  20.630  81.963  1.00154.42           C
ATOM   1413  C   LEU B 178      21.199  23.828  81.114  1.00154.42           C
ATOM   1414  O   LEU B 178      21.197  24.862  80.449  1.00154.42           O
ATOM   1415  N   SER B 179      21.482  23.812  82.433  1.00 86.24           N
ATOM   1416  CA  SER B 179      21.735  25.016  83.171  1.00 86.24           C
ATOM   1417  CB  SER B 179      21.692  24.828  84.698  1.00 86.24           C
ATOM   1418  OG  SER B 179      20.362  24.561  85.120  1.00 86.24           O
ATOM   1419  C   SER B 179      23.080  25.560  82.818  1.00 86.24           C
ATOM   1420  O   SER B 179      23.873  24.952  82.108  1.00 86.24           O
ATOM   1421  N   LYS B 180      23.369  26.771  83.296  1.00106.33           N
ATOM   1422  CA  LYS B 180      24.618  27.389  82.985  1.00106.33           C
ATOM   1423  CB  LYS B 180      24.661  28.823  83.533  1.00106.33           C
ATOM   1424  CG  LYS B 180      23.780  29.772  82.716  0.00106.33           C
ATOM   1425  CD  LYS B 180      22.303  29.364  82.645  0.00106.33           C
ATOM   1426  CE  LYS B 180      21.463  29.771  83.858  0.00106.33           C
ATOM   1427  NZ  LYS B 180      20.055  29.354  83.657  0.00106.33           N
ATOM   1428  C   LYS B 180      25.736  26.579  83.562  1.00106.33           C
ATOM   1429  O   LYS B 180      26.786  26.428  82.938  1.00106.33           O
ATOM   1430  N   THR B 181      25.538  26.025  84.773  1.00 39.99           N
ATOM   1431  CA  THR B 181      26.588  25.295  85.421  1.00 39.99           C
ATOM   1432  CB  THR B 181      26.204  24.809  86.789  1.00 39.99           C
ATOM   1433  OG1 THR B 181      25.815  25.902  87.608  1.00 39.99           O
ATOM   1434  CG2 THR B 181      27.418  24.098  87.411  1.00 39.99           C
ATOM   1435  C   THR B 181      26.959  24.088  84.614  1.00 39.99           C
ATOM   1436  O   THR B 181      28.139  23.863  84.344  1.00 39.99           O
ATOM   1437  N   LEU B 182      25.970  23.281  84.174  1.00133.14           N
ATOM   1438  CA  LEU B 182      26.373  22.086  83.486  1.00133.14           C
ATOM   1439  CB  LEU B 182      25.293  21.031  83.182  1.00133.14           C
ATOM   1440  CG  LEU B 182      24.633  20.440  84.427  1.00133.14           C
ATOM   1441  CD1 LEU B 182      23.778  21.527  85.074  1.00133.14           C
ATOM   1442  CD2 LEU B 182      23.876  19.127  84.143  1.00133.14           C
ATOM   1443  C   LEU B 182      27.041  22.427  82.193  1.00133.14           C
ATOM   1444  O   LEU B 182      27.951  21.721  81.765  1.00133.14           O
ATOM   1445  N   LYS B 183      26.594  23.493  81.504  1.00151.39           N
ATOM   1446  CA  LYS B 183      27.185  23.779  80.230  1.00151.39           C
ATOM   1447  CB  LYS B 183      26.423  24.823  79.397  1.00151.39           C
ATOM   1448  CG  LYS B 183      26.075  26.119  80.123  1.00151.39           C
ATOM   1449  CD  LYS B 183      25.664  27.222  79.151  1.00151.39           C
ATOM   1450  CE  LYS B 183      25.007  26.691  77.875  1.00151.39           C
ATOM   1451  NZ  LYS B 183      23.610  26.288  78.150  1.00151.39           N
ATOM   1452  C   LYS B 183      28.607  24.191  80.410  1.00151.39           C
ATOM   1453  O   LYS B 183      29.474  23.825  79.619  1.00151.39           O
ATOM   1454  N   ASP B 184      28.886  24.966  81.470  1.00 36.68           N
ATOM   1455  CA  ASP B 184      30.226  25.413  81.717  1.00 36.68           C
ATOM   1456  CB  ASP B 184      30.304  26.402  82.895  1.00 36.68           C
ATOM   1457  CG  ASP B 184      29.621  27.694  82.460  1.00 36.68           C
ATOM   1458  OD1 ASP B 184      29.889  28.147  81.313  1.00 36.68           O
ATOM   1459  OD2 ASP B 184      28.814  28.238  83.257  1.00 36.68           O
ATOM   1460  C   ASP B 184      31.077  24.220  82.038  1.00 36.68           C
ATOM   1461  O   ASP B 184      32.248  24.172  81.665  1.00 36.68           O
ATOM   1462  N   GLU B 185      30.503  23.225  82.746  1.00107.83           N
ATOM   1463  CA  GLU B 185      31.214  22.044  83.153  1.00107.83           C
ATOM   1464  CB  GLU B 185      30.294  21.093  83.950  1.00107.83           C
ATOM   1465  CG  GLU B 185      30.971  19.880  84.593  1.00107.83           C
ATOM   1466  CD  GLU B 185      31.516  20.298  85.953  1.00107.83           C
ATOM   1467  OE1 GLU B 185      31.449  21.518  86.261  1.00107.83           O
ATOM   1468  OE2 GLU B 185      32.001  19.409  86.703  1.00107.83           O
ATOM   1469  C   GLU B 185      31.674  21.303  81.930  1.00107.83           C
ATOM   1470  O   GLU B 185      32.830  20.893  81.843  1.00107.83           O
ATOM   1471  N   VAL B 186      30.776  21.112  80.945  1.00116.76           N
ATOM   1472  CA  VAL B 186      31.126  20.378  79.762  1.00116.76           C
ATOM   1473  CB  VAL B 186      29.945  20.056  78.889  1.00116.76           C
ATOM   1474  CG1 VAL B 186      28.997  19.137  79.679  1.00116.76           C
ATOM   1475  CG2 VAL B 186      29.280  21.358  78.435  1.00116.76           C
ATOM   1476  C   VAL B 186      32.149  21.136  78.971  1.00116.76           C
ATOM   1477  O   VAL B 186      33.095  20.543  78.455  1.00116.76           O
ATOM   1478  N   LYS B 187      31.989  22.465  78.817  1.00162.37           N
ATOM   1479  CA  LYS B 187      33.028  23.178  78.131  1.00162.37           C
ATOM   1480  CB  LYS B 187      32.611  23.786  76.779  1.00162.37           C
ATOM   1481  CG  LYS B 187      33.817  24.086  75.884  1.00162.37           C
ATOM   1482  CD  LYS B 187      34.848  25.005  76.540  1.00162.37           C
ATOM   1483  CE  LYS B 187      36.132  25.198  75.731  1.00162.37           C
ATOM   1484  NZ  LYS B 187      37.028  24.031  75.893  1.00162.37           N
ATOM   1485  C   LYS B 187      33.435  24.292  79.036  1.00162.37           C
ATOM   1486  O   LYS B 187      32.664  25.213  79.299  1.00162.37           O
ATOM   1487  N   ASN B 188      34.693  24.255  79.508  1.00 86.90           N
ATOM   1488  CA  ASN B 188      35.142  25.199  80.489  1.00 86.90           C
ATOM   1489  CB  ASN B 188      36.434  24.771  81.213  1.00 86.90           C
ATOM   1490  CG  ASN B 188      36.537  25.555  82.518  1.00 86.90           C
ATOM   1491  OD1 ASN B 188      35.547  25.737  83.226  1.00 86.90           O
ATOM   1492  ND2 ASN B 188      37.762  26.052  82.835  1.00 86.90           N
ATOM   1493  C   ASN B 188      35.343  26.537  79.852  1.00 86.90           C
ATOM   1494  O   ASN B 188      35.178  26.720  78.649  1.00 86.90           O
ATOM   1495  N   LEU B 189      35.713  27.524  80.682  1.00 63.93           N
ATOM   1496  CA  LEU B 189      35.851  28.887  80.277  1.00 63.93           C
ATOM   1497  CB  LEU B 189      36.400  29.786  81.394  1.00 63.93           C
ATOM   1498  CG  LEU B 189      35.630  29.663  82.723  1.00 63.93           C
ATOM   1499  CD1 LEU B 189      36.127  30.692  83.749  1.00 63.93           C
ATOM   1500  CD2 LEU B 189      34.110  29.685  82.506  1.00 63.93           C
ATOM   1501  C   LEU B 189      36.845  28.946  79.168  1.00 63.93           C
ATOM   1502  O   LEU B 189      37.666  28.047  78.991  1.00 63.93           O
ATOM   1503  N   LYS B 190      36.762  30.033  78.379  1.00143.65           N
ATOM   1504  CA  LYS B 190      37.588  30.243  77.229  1.00143.65           C
ATOM   1505  CB  LYS B 190      37.379  31.645  76.632  1.00143.65           C
ATOM   1506  CG  LYS B 190      35.973  31.944  76.106  1.00143.65           C
ATOM   1507  CD  LYS B 190      35.570  31.139  74.872  1.00143.65           C
ATOM   1508  CE  LYS B 190      34.316  31.685  74.182  1.00143.65           C
ATOM   1509  NZ  LYS B 190      34.596  33.021  73.602  1.00143.65           N
ATOM   1510  C   LYS B 190      39.010  30.232  77.669  1.00143.65           C
ATOM   1511  O   LYS B 190      39.850  29.554  77.079  1.00143.65           O
ATOM   1512  N   LEU B 191      39.286  30.982  78.750  1.00257.26           N
ATOM   1513  CA  LEU B 191      40.610  31.193  79.246  1.00257.26           C
ATOM   1514  CB  LEU B 191      40.685  32.434  80.163  1.00257.26           C
ATOM   1515  CG  LEU B 191      42.063  32.818  80.747  1.00257.26           C
ATOM   1516  CD1 LEU B 191      42.502  31.902  81.895  1.00257.26           C
ATOM   1517  CD2 LEU B 191      43.126  32.943  79.650  1.00257.26           C
ATOM   1518  C   LEU B 191      41.059  29.982  79.988  1.00257.26           C
ATOM   1519  O   LEU B 191      40.256  29.206  80.505  1.00257.26           O
ATOM   1520  N   LYS B 192      42.392  29.800  80.014  1.00 93.94           N
ATOM   1521  CA  LYS B 192      43.066  28.734  80.691  1.00 93.94           C
ATOM   1522  CB  LYS B 192      44.537  29.080  80.962  1.00 93.94           C
ATOM   1523  CG  LYS B 192      45.398  29.191  79.702  1.00 93.94           C
ATOM   1524  CD  LYS B 192      45.639  27.845  79.022  1.00 93.94           C
ATOM   1525  CE  LYS B 192      46.717  27.024  79.731  1.00 93.94           C
ATOM   1526  NZ  LYS B 192      46.606  25.600  79.351  1.00 93.94           N
ATOM   1527  C   LYS B 192      42.409  28.488  82.051  1.00 93.94           C
ATOM   1528  O   LYS B 192      41.703  29.384  82.583  1.00 93.94           O
ATOM   1529  OXT LYS B 192      42.622  27.371  82.591  1.00 93.94           O
TER    1530      LYS B 192
END
