# Supplementary material for: Comparison of histone-like HU protein DNA-binding properties and HU/IHF protein sequence alignment
Source: PLoS One. 2017 Nov 13;12(11):e0188037. doi: 10.1371/journal.pone.0188037 (PMC5683647; doi:10.1371/journal.pone.0188037)
Supplement: S3 File — (ZIP) [file pone.0188037.s003.zip › E4_3.pdb]

EXPDTA    THEORETICAL MODEL, MODELLER 9.17 2017/01/19 02:42:56
REMARK   6 MODELLER OBJECTIVE FUNCTION:       795.9198
REMARK   6 MODELLER BEST TEMPLATE % SEQ ID:  32.086
REMARK   6 SEQUENCE: E4_3
REMARK   6 DOPE score: -18351.28125
REMARK   6 GA341 score: 0.97964
REMARK   6 TEMPLATE: 1p71 1:A - 93:B MODELS 1:A - 190:B AT 32.1%
ATOM      1  N   MET A   1       9.762  24.637  89.895  1.00 87.99           N
ATOM      2  CA  MET A   1      10.110  24.143  91.245  1.00 87.99           C
ATOM      3  CB  MET A   1       9.982  22.611  91.327  1.00 87.99           C
ATOM      4  CG  MET A   1       8.539  22.110  91.255  1.00 87.99           C
ATOM      5  SD  MET A   1       8.365  20.303  91.350  1.00 87.99           S
ATOM      6  CE  MET A   1       6.550  20.329  91.292  1.00 87.99           C
ATOM      7  C   MET A   1      11.508  24.512  91.594  1.00 87.99           C
ATOM      8  O   MET A   1      12.387  24.568  90.735  1.00 87.99           O
ATOM      9  N   THR A   2      11.730  24.804  92.887  1.00 83.09           N
ATOM     10  CA  THR A   2      13.029  25.170  93.359  1.00 83.09           C
ATOM     11  CB  THR A   2      12.998  26.258  94.394  1.00 83.09           C
ATOM     12  OG1 THR A   2      14.309  26.745  94.644  1.00 83.09           O
ATOM     13  CG2 THR A   2      12.377  25.697  95.684  1.00 83.09           C
ATOM     14  C   THR A   2      13.633  23.956  93.986  1.00 83.09           C
ATOM     15  O   THR A   2      13.081  22.861  93.914  1.00 83.09           O
ATOM     16  N   LYS A   3      14.808  24.132  94.617  1.00 41.64           N
ATOM     17  CA  LYS A   3      15.502  23.061  95.268  1.00 41.64           C
ATOM     18  CB  LYS A   3      16.784  23.559  95.954  1.00 41.64           C
ATOM     19  CG  LYS A   3      17.515  22.494  96.773  0.00 41.64           C
ATOM     20  CD  LYS A   3      18.796  23.019  97.425  0.00 41.64           C
ATOM     21  CE  LYS A   3      19.342  22.111  98.528  0.00 41.64           C
ATOM     22  NZ  LYS A   3      20.439  22.796  99.252  0.00 41.64           N
ATOM     23  C   LYS A   3      14.625  22.526  96.355  1.00 41.64           C
ATOM     24  O   LYS A   3      14.467  21.315  96.500  1.00 41.64           O
ATOM     25  N   LYS A   4      14.012  23.431  97.138  1.00 76.71           N
ATOM     26  CA  LYS A   4      13.201  23.033  98.252  1.00 76.71           C
ATOM     27  CB  LYS A   4      12.653  24.227  99.054  1.00 76.71           C
ATOM     28  CG  LYS A   4      13.745  25.019  99.776  1.00 76.71           C
ATOM     29  CD  LYS A   4      13.259  26.357 100.336  1.00 76.71           C
ATOM     30  CE  LYS A   4      12.863  27.365  99.256  1.00 76.71           C
ATOM     31  NZ  LYS A   4      11.530  27.024  98.708  1.00 76.71           N
ATOM     32  C   LYS A   4      12.031  22.244  97.758  1.00 76.71           C
ATOM     33  O   LYS A   4      11.641  21.248  98.365  1.00 76.71           O
ATOM     34  N   GLU A   5      11.434  22.668  96.633  1.00 69.61           N
ATOM     35  CA  GLU A   5      10.277  21.989  96.130  1.00 69.61           C
ATOM     36  CB  GLU A   5       9.708  22.657  94.865  1.00 69.61           C
ATOM     37  CG  GLU A   5       9.194  24.081  95.093  1.00 69.61           C
ATOM     38  CD  GLU A   5       7.926  24.005  95.930  1.00 69.61           C
ATOM     39  OE1 GLU A   5       6.875  23.588  95.374  1.00 69.61           O
ATOM     40  OE2 GLU A   5       7.992  24.359  97.137  1.00 69.61           O
ATOM     41  C   GLU A   5      10.656  20.591  95.753  1.00 69.61           C
ATOM     42  O   GLU A   5       9.925  19.646  96.046  1.00 69.61           O
ATOM     43  N   LEU A   6      11.817  20.423  95.089  1.00150.49           N
ATOM     44  CA  LEU A   6      12.242  19.121  94.657  1.00150.49           C
ATOM     45  CB  LEU A   6      13.528  19.114  93.811  1.00150.49           C
ATOM     46  CG  LEU A   6      13.317  19.452  92.327  1.00150.49           C
ATOM     47  CD1 LEU A   6      12.569  18.318  91.607  1.00150.49           C
ATOM     48  CD2 LEU A   6      12.626  20.808  92.152  1.00150.49           C
ATOM     49  C   LEU A   6      12.506  18.236  95.827  1.00150.49           C
ATOM     50  O   LEU A   6      12.152  17.059  95.804  1.00150.49           O
ATOM     51  N   ILE A   7      13.140  18.768  96.886  1.00 92.73           N
ATOM     52  CA  ILE A   7      13.457  17.922  97.997  1.00 92.73           C
ATOM     53  CB  ILE A   7      14.234  18.600  99.093  1.00 92.73           C
ATOM     54  CG1 ILE A   7      13.409  19.703  99.768  1.00 92.73           C
ATOM     55  CG2 ILE A   7      15.553  19.100  98.484  1.00 92.73           C
ATOM     56  CD1 ILE A   7      14.026  20.211 101.071  1.00 92.73           C
ATOM     57  C   ILE A   7      12.178  17.410  98.581  1.00 92.73           C
ATOM     58  O   ILE A   7      12.081  16.234  98.928  1.00 92.73           O
ATOM     59  N   LYS A   8      11.153  18.277  98.682  1.00 84.67           N
ATOM     60  CA  LYS A   8       9.908  17.899  99.289  1.00 84.67           C
ATOM     61  CB  LYS A   8       8.861  19.025  99.248  1.00 84.67           C
ATOM     62  CG  LYS A   8       9.127  20.164 100.234  1.00 84.67           C
ATOM     63  CD  LYS A   8       9.043  19.728 101.699  1.00 84.67           C
ATOM     64  CE  LYS A   8       9.217  20.877 102.695  1.00 84.67           C
ATOM     65  NZ  LYS A   8       8.936  20.405 104.070  1.00 84.67           N
ATOM     66  C   LYS A   8       9.316  16.734  98.558  1.00 84.67           C
ATOM     67  O   LYS A   8       8.894  15.761  99.180  1.00 84.67           O
ATOM     68  N   ASN A   9       9.269  16.798  97.214  1.00 36.51           N
ATOM     69  CA  ASN A   9       8.678  15.737  96.448  1.00 36.51           C
ATOM     70  CB  ASN A   9       8.543  16.069  94.952  1.00 36.51           C
ATOM     71  CG  ASN A   9       7.379  17.037  94.800  1.00 36.51           C
ATOM     72  OD1 ASN A   9       6.300  16.815  95.348  1.00 36.51           O
ATOM     73  ND2 ASN A   9       7.600  18.147  94.048  1.00 36.51           N
ATOM     74  C   ASN A   9       9.501  14.494  96.569  1.00 36.51           C
ATOM     75  O   ASN A   9       8.968  13.389  96.649  1.00 36.51           O
ATOM     76  N   LEU A  10      10.834  14.648  96.550  1.00160.47           N
ATOM     77  CA  LEU A  10      11.731  13.533  96.584  1.00160.47           C
ATOM     78  CB  LEU A  10      13.139  13.997  96.210  1.00160.47           C
ATOM     79  CG  LEU A  10      13.080  14.663  94.820  1.00160.47           C
ATOM     80  CD1 LEU A  10      14.442  15.169  94.338  1.00160.47           C
ATOM     81  CD2 LEU A  10      12.389  13.741  93.804  1.00160.47           C
ATOM     82  C   LEU A  10      11.681  12.845  97.917  1.00160.47           C
ATOM     83  O   LEU A  10      11.635  11.619  97.985  1.00160.47           O
ATOM     84  N   ALA A  11      11.629  13.614  99.019  1.00 31.32           N
ATOM     85  CA  ALA A  11      11.601  13.021 100.325  1.00 31.32           C
ATOM     86  CB  ALA A  11      11.487  14.064 101.449  1.00 31.32           C
ATOM     87  C   ALA A  11      10.387  12.150 100.387  1.00 31.32           C
ATOM     88  O   ALA A  11      10.411  11.075 100.984  1.00 31.32           O
ATOM     89  N   VAL A  12       9.273  12.611  99.795  1.00 31.51           N
ATOM     90  CA  VAL A  12       8.070  11.830  99.797  1.00 31.51           C
ATOM     91  CB  VAL A  12       6.898  12.572  99.224  1.00 31.51           C
ATOM     92  CG1 VAL A  12       5.694  11.616  99.172  1.00 31.51           C
ATOM     93  CG2 VAL A  12       6.657  13.833 100.070  1.00 31.51           C
ATOM     94  C   VAL A  12       8.248  10.582  98.977  1.00 31.51           C
ATOM     95  O   VAL A  12       7.878   9.492  99.412  1.00 31.51           O
ATOM     96  N   MET A  13       8.813  10.714  97.759  1.00114.67           N
ATOM     97  CA  MET A  13       8.929   9.602  96.851  1.00114.67           C
ATOM     98  CB  MET A  13       9.503  10.024  95.487  1.00114.67           C
ATOM     99  CG  MET A  13       8.683  11.104  94.778  1.00114.67           C
ATOM    100  SD  MET A  13       7.003  10.611  94.293  1.00114.67           S
ATOM    101  CE  MET A  13       6.597  12.223  93.560  0.00114.67           C
ATOM    102  C   MET A  13       9.851   8.546  97.391  1.00114.67           C
ATOM    103  O   MET A  13       9.541   7.357  97.345  1.00114.67           O
ATOM    104  N   ASN A  14      11.032   8.969  97.877  1.00119.13           N
ATOM    105  CA  ASN A  14      12.076   8.118  98.386  1.00119.13           C
ATOM    106  CB  ASN A  14      13.478   8.757  98.328  1.00119.13           C
ATOM    107  CG  ASN A  14      13.555   9.945  99.275  1.00119.13           C
ATOM    108  OD1 ASN A  14      12.583  10.301  99.937  1.00119.13           O
ATOM    109  ND2 ASN A  14      14.753  10.584  99.343  1.00119.13           N
ATOM    110  C   ASN A  14      11.812   7.672  99.793  1.00119.13           C
ATOM    111  O   ASN A  14      12.460   6.740 100.264  1.00119.13           O
ATOM    112  N   ASN A  15      10.896   8.364 100.504  1.00122.76           N
ATOM    113  CA  ASN A  15      10.588   8.170 101.899  1.00122.76           C
ATOM    114  CB  ASN A  15       9.863   6.850 102.278  1.00122.76           C
ATOM    115  CG  ASN A  15      10.685   5.597 102.003  1.00122.76           C
ATOM    116  OD1 ASN A  15      10.672   5.061 100.896  1.00122.76           O
ATOM    117  ND2 ASN A  15      11.399   5.094 103.045  1.00122.76           N
ATOM    118  C   ASN A  15      11.815   8.382 102.731  1.00122.76           C
ATOM    119  O   ASN A  15      12.152   7.583 103.604  1.00122.76           O
ATOM    120  N   THR A  16      12.502   9.513 102.460  1.00101.49           N
ATOM    121  CA  THR A  16      13.684   9.940 103.154  1.00101.49           C
ATOM    122  CB  THR A  16      14.836  10.115 102.210  1.00101.49           C
ATOM    123  OG1 THR A  16      15.103   8.897 101.531  1.00101.49           O
ATOM    124  CG2 THR A  16      16.071  10.569 102.989  1.00101.49           C
ATOM    125  C   THR A  16      13.376  11.291 103.730  1.00101.49           C
ATOM    126  O   THR A  16      12.520  12.012 103.217  1.00101.49           O
ATOM    127  N   SER A  17      14.089  11.676 104.812  1.00 32.83           N
ATOM    128  CA  SER A  17      13.827  12.922 105.478  1.00 32.83           C
ATOM    129  CB  SER A  17      14.700  13.150 106.726  1.00 32.83           C
ATOM    130  OG  SER A  17      14.413  12.167 107.709  1.00 32.83           O
ATOM    131  C   SER A  17      14.099  14.041 104.526  1.00 32.83           C
ATOM    132  O   SER A  17      14.847  13.894 103.561  1.00 32.83           O
ATOM    133  N   VAL A  18      13.465  15.201 104.786  1.00 27.33           N
ATOM    134  CA  VAL A  18      13.602  16.364 103.960  1.00 27.33           C
ATOM    135  CB  VAL A  18      12.783  17.522 104.447  1.00 27.33           C
ATOM    136  CG1 VAL A  18      13.098  18.746 103.570  1.00 27.33           C
ATOM    137  CG2 VAL A  18      11.301  17.112 104.437  1.00 27.33           C
ATOM    138  C   VAL A  18      15.034  16.780 104.003  1.00 27.33           C
ATOM    139  O   VAL A  18      15.588  17.244 103.009  1.00 27.33           O
ATOM    140  N   THR A  19      15.670  16.657 105.180  1.00 96.25           N
ATOM    141  CA  THR A  19      17.048  17.031 105.276  1.00 96.25           C
ATOM    142  CB  THR A  19      17.575  16.993 106.685  1.00 96.25           C
ATOM    143  OG1 THR A  19      18.911  17.475 106.717  1.00 96.25           O
ATOM    144  CG2 THR A  19      17.508  15.553 107.221  1.00 96.25           C
ATOM    145  C   THR A  19      17.878  16.108 104.434  1.00 96.25           C
ATOM    146  O   THR A  19      18.760  16.554 103.703  1.00 96.25           O
ATOM    147  N   GLN A  20      17.602  14.790 104.503  1.00 54.44           N
ATOM    148  CA  GLN A  20      18.385  13.799 103.816  1.00 54.44           C
ATOM    149  CB  GLN A  20      18.019  12.372 104.254  1.00 54.44           C
ATOM    150  CG  GLN A  20      18.329  12.127 105.734  1.00 54.44           C
ATOM    151  CD  GLN A  20      17.941  10.704 106.109  1.00 54.44           C
ATOM    152  OE1 GLN A  20      17.087  10.083 105.481  1.00 54.44           O
ATOM    153  NE2 GLN A  20      18.584  10.163 107.175  1.00 54.44           N
ATOM    154  C   GLN A  20      18.229  13.938 102.337  1.00 54.44           C
ATOM    155  O   GLN A  20      19.186  13.777 101.580  1.00 54.44           O
ATOM    156  N   THR A  21      17.006  14.243 101.879  1.00111.07           N
ATOM    157  CA  THR A  21      16.777  14.417 100.478  1.00111.07           C
ATOM    158  CB  THR A  21      15.350  14.807 100.219  1.00111.07           C
ATOM    159  OG1 THR A  21      15.061  16.078 100.776  1.00111.07           O
ATOM    160  CG2 THR A  21      14.433  13.736 100.831  1.00111.07           C
ATOM    161  C   THR A  21      17.663  15.546 100.053  1.00111.07           C
ATOM    162  O   THR A  21      18.373  15.467  99.050  1.00111.07           O
ATOM    163  N   GLN A  22      17.665  16.628 100.851  1.00 71.24           N
ATOM    164  CA  GLN A  22      18.448  17.785 100.536  1.00 71.24           C
ATOM    165  CB  GLN A  22      18.227  18.945 101.523  1.00 71.24           C
ATOM    166  CG  GLN A  22      19.061  20.186 101.197  1.00 71.24           C
ATOM    167  CD  GLN A  22      18.756  21.252 102.239  1.00 71.24           C
ATOM    168  OE1 GLN A  22      18.733  20.978 103.437  1.00 71.24           O
ATOM    169  NE2 GLN A  22      18.511  22.507 101.772  1.00 71.24           N
ATOM    170  C   GLN A  22      19.902  17.432 100.587  1.00 71.24           C
ATOM    171  O   GLN A  22      20.675  17.846  99.724  1.00 71.24           O
ATOM    172  N   ASP A  23      20.314  16.649 101.603  1.00 69.73           N
ATOM    173  CA  ASP A  23      21.703  16.334 101.769  1.00 69.73           C
ATOM    174  CB  ASP A  23      21.980  15.514 103.039  1.00 69.73           C
ATOM    175  CG  ASP A  23      23.485  15.497 103.270  1.00 69.73           C
ATOM    176  OD1 ASP A  23      24.223  16.050 102.412  1.00 69.73           O
ATOM    177  OD2 ASP A  23      23.915  14.931 104.311  1.00 69.73           O
ATOM    178  C   ASP A  23      22.191  15.547 100.592  1.00 69.73           C
ATOM    179  O   ASP A  23      23.235  15.861 100.024  1.00 69.73           O
ATOM    180  N   PHE A  24      21.437  14.509 100.182  1.00 61.07           N
ATOM    181  CA  PHE A  24      21.854  13.683  99.084  1.00 61.07           C
ATOM    182  CB  PHE A  24      20.968  12.449  98.856  1.00 61.07           C
ATOM    183  CG  PHE A  24      21.348  11.925  97.513  1.00 61.07           C
ATOM    184  CD1 PHE A  24      22.466  11.160  97.315  1.00 61.07           C
ATOM    185  CD2 PHE A  24      20.572  12.214  96.421  1.00 61.07           C
ATOM    186  CE1 PHE A  24      22.754  10.716  96.047  1.00 61.07           C
ATOM    187  CE2 PHE A  24      20.855  11.773  95.153  1.00 61.07           C
ATOM    188  CZ  PHE A  24      21.970  11.009  94.961  1.00 61.07           C
ATOM    189  C   PHE A  24      21.845  14.464  97.812  1.00 61.07           C
ATOM    190  O   PHE A  24      22.737  14.315  96.979  1.00 61.07           O
ATOM    191  N   TYR A  25      20.809  15.295  97.621  1.00 50.92           N
ATOM    192  CA  TYR A  25      20.636  16.035  96.406  1.00 50.92           C
ATOM    193  CB  TYR A  25      19.333  16.856  96.464  1.00 50.92           C
ATOM    194  CG  TYR A  25      19.143  17.625  95.204  1.00 50.92           C
ATOM    195  CD1 TYR A  25      18.616  17.008  94.092  1.00 50.92           C
ATOM    196  CD2 TYR A  25      19.473  18.959  95.136  1.00 50.92           C
ATOM    197  CE1 TYR A  25      18.426  17.709  92.925  1.00 50.92           C
ATOM    198  CE2 TYR A  25      19.284  19.664  93.972  1.00 50.92           C
ATOM    199  CZ  TYR A  25      18.766  19.039  92.863  1.00 50.92           C
ATOM    200  OH  TYR A  25      18.573  19.764  91.668  1.00 50.92           O
ATOM    201  C   TYR A  25      21.789  16.979  96.224  1.00 50.92           C
ATOM    202  O   TYR A  25      22.365  17.065  95.140  1.00 50.92           O
ATOM    203  N   ASN A  26      22.172  17.701  97.293  1.00 31.35           N
ATOM    204  CA  ASN A  26      23.222  18.677  97.197  1.00 31.35           C
ATOM    205  CB  ASN A  26      23.448  19.437  98.512  1.00 31.35           C
ATOM    206  CG  ASN A  26      22.225  20.310  98.738  1.00 31.35           C
ATOM    207  OD1 ASN A  26      21.690  20.896  97.798  1.00 31.35           O
ATOM    208  ND2 ASN A  26      21.765  20.398 100.014  1.00 31.35           N
ATOM    209  C   ASN A  26      24.508  18.005  96.833  1.00 31.35           C
ATOM    210  O   ASN A  26      25.255  18.500  95.991  1.00 31.35           O
ATOM    211  N   SER A  27      24.797  16.849  97.455  1.00 64.49           N
ATOM    212  CA  SER A  27      26.030  16.160  97.200  1.00 64.49           C
ATOM    213  CB  SER A  27      26.206  14.911  98.080  1.00 64.49           C
ATOM    214  OG  SER A  27      27.441  14.275  97.784  1.00 64.49           O
ATOM    215  C   SER A  27      26.060  15.709  95.773  1.00 64.49           C
ATOM    216  O   SER A  27      27.115  15.705  95.142  1.00 64.49           O
ATOM    217  N   PHE A  28      24.896  15.307  95.231  1.00101.21           N
ATOM    218  CA  PHE A  28      24.830  14.833  93.877  1.00101.21           C
ATOM    219  CB  PHE A  28      23.424  14.370  93.465  1.00101.21           C
ATOM    220  CG  PHE A  28      23.388  14.487  91.982  1.00101.21           C
ATOM    221  CD1 PHE A  28      24.070  13.614  91.170  1.00101.21           C
ATOM    222  CD2 PHE A  28      22.657  15.498  91.402  1.00101.21           C
ATOM    223  CE1 PHE A  28      24.021  13.750  89.801  1.00101.21           C
ATOM    224  CE2 PHE A  28      22.604  15.637  90.035  1.00101.21           C
ATOM    225  CZ  PHE A  28      23.288  14.761  89.228  1.00101.21           C
ATOM    226  C   PHE A  28      25.220  15.903  92.911  1.00101.21           C
ATOM    227  O   PHE A  28      26.036  15.673  92.018  1.00101.21           O
ATOM    228  N   GLU A  29      24.635  17.105  93.067  1.00 42.59           N
ATOM    229  CA  GLU A  29      24.890  18.177  92.152  1.00 42.59           C
ATOM    230  CB  GLU A  29      23.968  19.380  92.396  1.00 42.59           C
ATOM    231  CG  GLU A  29      22.506  19.055  92.073  1.00 42.59           C
ATOM    232  CD  GLU A  29      21.668  20.293  92.348  1.00 42.59           C
ATOM    233  OE1 GLU A  29      21.738  20.809  93.494  1.00 42.59           O
ATOM    234  OE2 GLU A  29      20.948  20.742  91.415  1.00 42.59           O
ATOM    235  C   GLU A  29      26.316  18.609  92.268  1.00 42.59           C
ATOM    236  O   GLU A  29      26.959  18.919  91.266  1.00 42.59           O
ATOM    237  N   ASN A  30      26.853  18.638  93.501  1.00 75.32           N
ATOM    238  CA  ASN A  30      28.210  19.061  93.697  1.00 75.32           C
ATOM    239  CB  ASN A  30      28.617  19.096  95.180  1.00 75.32           C
ATOM    240  CG  ASN A  30      30.017  19.686  95.274  1.00 75.32           C
ATOM    241  OD1 ASN A  30      30.188  20.872  95.555  1.00 75.32           O
ATOM    242  ND2 ASN A  30      31.050  18.836  95.030  1.00 75.32           N
ATOM    243  C   ASN A  30      29.130  18.107  92.995  1.00 75.32           C
ATOM    244  O   ASN A  30      30.098  18.522  92.359  1.00 75.32           O
ATOM    245  N   ALA A  31      28.844  16.795  93.094  1.00 31.83           N
ATOM    246  CA  ALA A  31      29.668  15.773  92.507  1.00 31.83           C
ATOM    247  CB  ALA A  31      29.179  14.352  92.840  1.00 31.83           C
ATOM    248  C   ALA A  31      29.672  15.908  91.015  1.00 31.83           C
ATOM    249  O   ALA A  31      30.707  15.736  90.374  1.00 31.83           O
ATOM    250  N   LEU A  32      28.506  16.221  90.422  1.00128.94           N
ATOM    251  CA  LEU A  32      28.376  16.334  88.997  1.00128.94           C
ATOM    252  CB  LEU A  32      26.920  16.663  88.602  1.00128.94           C
ATOM    253  CG  LEU A  32      26.659  16.935  87.107  1.00128.94           C
ATOM    254  CD1 LEU A  32      27.148  18.329  86.682  1.00128.94           C
ATOM    255  CD2 LEU A  32      27.229  15.812  86.231  1.00128.94           C
ATOM    256  C   LEU A  32      29.278  17.426  88.503  1.00128.94           C
ATOM    257  O   LEU A  32      29.986  17.251  87.511  1.00128.94           O
ATOM    258  N   ILE A  33      29.296  18.572  89.208  1.00 50.93           N
ATOM    259  CA  ILE A  33      30.069  19.718  88.818  1.00 50.93           C
ATOM    260  CB  ILE A  33      29.943  20.840  89.809  1.00 50.93           C
ATOM    261  CG1 ILE A  33      28.470  21.228  90.013  1.00 50.93           C
ATOM    262  CG2 ILE A  33      30.835  21.998  89.330  1.00 50.93           C
ATOM    263  CD1 ILE A  33      28.235  22.166  91.195  1.00 50.93           C
ATOM    264  C   ILE A  33      31.517  19.337  88.821  1.00 50.93           C
ATOM    265  O   ILE A  33      32.270  19.711  87.922  1.00 50.93           O
ATOM    266  N   GLU A  34      31.941  18.595  89.863  1.00 71.14           N
ATOM    267  CA  GLU A  34      33.315  18.213  90.031  1.00 71.14           C
ATOM    268  CB  GLU A  34      33.568  17.486  91.362  1.00 71.14           C
ATOM    269  CG  GLU A  34      33.391  18.385  92.588  1.00 71.14           C
ATOM    270  CD  GLU A  34      34.483  19.445  92.546  0.00 71.14           C
ATOM    271  OE1 GLU A  34      35.667  19.069  92.340  0.00 71.14           O
ATOM    272  OE2 GLU A  34      34.144  20.648  92.711  0.00 71.14           O
ATOM    273  C   GLU A  34      33.750  17.294  88.930  1.00 71.14           C
ATOM    274  O   GLU A  34      34.828  17.467  88.364  1.00 71.14           O
ATOM    275  N   ALA A  35      32.919  16.289  88.595  1.00 30.56           N
ATOM    276  CA  ALA A  35      33.281  15.323  87.596  1.00 30.56           C
ATOM    277  CB  ALA A  35      32.229  14.212  87.442  1.00 30.56           C
ATOM    278  C   ALA A  35      33.424  15.996  86.265  1.00 30.56           C
ATOM    279  O   ALA A  35      34.354  15.705  85.515  1.00 30.56           O
ATOM    280  N   ILE A  36      32.495  16.913  85.934  1.00 37.69           N
ATOM    281  CA  ILE A  36      32.527  17.588  84.666  1.00 37.69           C
ATOM    282  CB  ILE A  36      31.348  18.485  84.423  1.00 37.69           C
ATOM    283  CG1 ILE A  36      30.052  17.665  84.335  1.00 37.69           C
ATOM    284  CG2 ILE A  36      31.635  19.312  83.159  1.00 37.69           C
ATOM    285  CD1 ILE A  36      28.798  18.531  84.249  1.00 37.69           C
ATOM    286  C   ILE A  36      33.751  18.449  84.570  1.00 37.69           C
ATOM    287  O   ILE A  36      34.405  18.481  83.529  1.00 37.69           O
ATOM    288  N   LYS A  37      34.100  19.168  85.656  1.00 86.18           N
ATOM    289  CA  LYS A  37      35.221  20.070  85.618  1.00 86.18           C
ATOM    290  CB  LYS A  37      35.503  20.782  86.951  1.00 86.18           C
ATOM    291  CG  LYS A  37      36.713  21.718  86.856  1.00 86.18           C
ATOM    292  CD  LYS A  37      36.988  22.533  88.121  1.00 86.18           C
ATOM    293  CE  LYS A  37      38.203  23.457  88.004  1.00 86.18           C
ATOM    294  NZ  LYS A  37      38.399  24.201  89.269  1.00 86.18           N
ATOM    295  C   LYS A  37      36.475  19.310  85.311  1.00 86.18           C
ATOM    296  O   LYS A  37      37.350  19.816  84.607  1.00 86.18           O
ATOM    297  N   SER A  38      36.601  18.097  85.883  1.00 62.22           N
ATOM    298  CA  SER A  38      37.732  17.216  85.741  1.00 62.22           C
ATOM    299  CB  SER A  38      37.791  16.136  86.837  1.00 62.22           C
ATOM    300  OG  SER A  38      36.677  15.263  86.730  1.00 62.22           O
ATOM    301  C   SER A  38      37.697  16.516  84.412  1.00 62.22           C
ATOM    302  O   SER A  38      38.505  15.620  84.176  1.00 62.22           O
ATOM    303  N   ASN A  39      36.745  16.906  83.539  1.00123.31           N
ATOM    304  CA  ASN A  39      36.483  16.403  82.212  1.00123.31           C
ATOM    305  CB  ASN A  39      37.610  16.598  81.165  1.00123.31           C
ATOM    306  CG  ASN A  39      38.861  15.787  81.478  1.00123.31           C
ATOM    307  OD1 ASN A  39      39.799  16.288  82.097  1.00123.31           O
ATOM    308  ND2 ASN A  39      38.882  14.500  81.037  1.00123.31           N
ATOM    309  C   ASN A  39      36.010  14.981  82.198  1.00123.31           C
ATOM    310  O   ASN A  39      36.238  14.257  81.230  1.00123.31           O
ATOM    311  N   GLU A  40      35.319  14.542  83.267  1.00 78.30           N
ATOM    312  CA  GLU A  40      34.706  13.247  83.240  1.00 78.30           C
ATOM    313  CB  GLU A  40      34.587  12.568  84.616  1.00 78.30           C
ATOM    314  CG  GLU A  40      34.023  11.148  84.539  1.00 78.30           C
ATOM    315  CD  GLU A  40      33.953  10.584  85.950  1.00 78.30           C
ATOM    316  OE1 GLU A  40      33.446  11.299  86.854  1.00 78.30           O
ATOM    317  OE2 GLU A  40      34.416   9.427  86.140  1.00 78.30           O
ATOM    318  C   GLU A  40      33.320  13.459  82.715  1.00 78.30           C
ATOM    319  O   GLU A  40      32.795  14.572  82.764  1.00 78.30           O
ATOM    320  N   GLU A  41      32.694  12.398  82.171  1.00 62.75           N
ATOM    321  CA  GLU A  41      31.358  12.542  81.673  1.00 62.75           C
ATOM    322  CB  GLU A  41      31.137  11.872  80.306  1.00 62.75           C
ATOM    323  CG  GLU A  41      31.480  10.380  80.298  1.00 62.75           C
ATOM    324  CD  GLU A  41      31.216   9.841  78.901  1.00 62.75           C
ATOM    325  OE1 GLU A  41      30.459  10.509  78.147  1.00 62.75           O
ATOM    326  OE2 GLU A  41      31.760   8.753  78.569  1.00 62.75           O
ATOM    327  C   GLU A  41      30.443  11.885  82.653  1.00 62.75           C
ATOM    328  O   GLU A  41      30.704  10.774  83.110  1.00 62.75           O
ATOM    329  N   VAL A  42      29.343  12.573  83.018  1.00 36.87           N
ATOM    330  CA  VAL A  42      28.414  11.989  83.940  1.00 36.87           C
ATOM    331  CB  VAL A  42      27.858  12.968  84.935  1.00 36.87           C
ATOM    332  CG1 VAL A  42      26.779  12.261  85.773  1.00 36.87           C
ATOM    333  CG2 VAL A  42      29.025  13.521  85.771  1.00 36.87           C
ATOM    334  C   VAL A  42      27.280  11.466  83.126  1.00 36.87           C
ATOM    335  O   VAL A  42      26.635  12.204  82.382  1.00 36.87           O
ATOM    336  N   ILE A  43      27.007  10.156  83.246  1.00131.09           N
ATOM    337  CA  ILE A  43      25.966   9.611  82.434  1.00131.09           C
ATOM    338  CB  ILE A  43      26.462   8.548  81.483  1.00131.09           C
ATOM    339  CG1 ILE A  43      25.427   8.229  80.386  1.00131.09           C
ATOM    340  CG2 ILE A  43      26.905   7.328  82.308  1.00131.09           C
ATOM    341  CD1 ILE A  43      24.126   7.601  80.884  1.00131.09           C
ATOM    342  C   ILE A  43      24.935   9.021  83.329  1.00131.09           C
ATOM    343  O   ILE A  43      25.238   8.281  84.264  1.00131.09           O
ATOM    344  N   ILE A  44      23.666   9.381  83.074  1.00109.88           N
ATOM    345  CA  ILE A  44      22.600   8.778  83.803  1.00109.88           C
ATOM    346  CB  ILE A  44      21.668   9.751  84.445  1.00109.88           C
ATOM    347  CG1 ILE A  44      22.426  10.624  85.457  1.00109.88           C
ATOM    348  CG2 ILE A  44      20.512   8.953  85.072  1.00109.88           C
ATOM    349  CD1 ILE A  44      23.076   9.820  86.582  1.00109.88           C
ATOM    350  C   ILE A  44      21.867   8.009  82.768  1.00109.88           C
ATOM    351  O   ILE A  44      21.383   8.597  81.799  1.00109.88           O
ATOM    352  N   SER A  45      21.748   6.684  83.015  1.00126.34           N
ATOM    353  CA  SER A  45      21.280   5.667  82.111  1.00126.34           C
ATOM    354  CB  SER A  45      20.742   4.419  82.833  1.00126.34           C
ATOM    355  OG  SER A  45      21.783   3.793  83.566  1.00126.34           O
ATOM    356  C   SER A  45      20.205   6.211  81.274  1.00126.34           C
ATOM    357  O   SER A  45      19.400   7.008  81.756  1.00126.34           O
ATOM    358  N   PRO A  46      20.271   5.750  80.029  1.00 95.24           N
ATOM    359  CA  PRO A  46      19.456   6.240  78.948  1.00 95.24           C
ATOM    360  CD  PRO A  46      20.659   4.365  79.806  1.00 95.24           C
ATOM    361  CB  PRO A  46      19.534   5.201  77.833  1.00 95.24           C
ATOM    362  CG  PRO A  46      19.839   3.900  78.592  1.00 95.24           C
ATOM    363  C   PRO A  46      18.092   6.433  79.461  1.00 95.24           C
ATOM    364  O   PRO A  46      17.305   5.491  79.535  1.00 95.24           O
ATOM    365  N   LYS A  47      17.832   7.699  79.799  1.00153.23           N
ATOM    366  CA  LYS A  47      16.650   8.113  80.453  1.00153.23           C
ATOM    367  CB  LYS A  47      16.527   7.585  81.894  1.00153.23           C
ATOM    368  CG  LYS A  47      16.295   6.078  82.011  1.00153.23           C
ATOM    369  CD  LYS A  47      16.541   5.530  83.419  1.00153.23           C
ATOM    370  CE  LYS A  47      15.418   5.845  84.411  1.00153.23           C
ATOM    371  NZ  LYS A  47      15.740   5.276  85.740  1.00153.23           N
ATOM    372  C   LYS A  47      16.796   9.591  80.582  1.00153.23           C
ATOM    373  O   LYS A  47      16.313  10.354  79.749  1.00153.23           O
ATOM    374  N   ILE A  48      17.424  10.028  81.692  1.00160.95           N
ATOM    375  CA  ILE A  48      17.546  11.435  81.932  1.00160.95           C
ATOM    376  CB  ILE A  48      17.879  11.782  83.356  1.00160.95           C
ATOM    377  CG1 ILE A  48      17.714  13.291  83.589  1.00160.95           C
ATOM    378  CG2 ILE A  48      19.288  11.275  83.664  1.00160.95           C
ATOM    379  CD1 ILE A  48      16.268  13.765  83.485  1.00160.95           C
ATOM    380  C   ILE A  48      18.516  12.131  81.021  1.00160.95           C
ATOM    381  O   ILE A  48      18.134  13.094  80.359  1.00160.95           O
ATOM    382  N   GLY A  49      19.782  11.663  80.914  1.00 31.87           N
ATOM    383  CA  GLY A  49      20.691  12.396  80.067  1.00 31.87           C
ATOM    384  C   GLY A  49      22.087  12.344  80.622  1.00 31.87           C
ATOM    385  O   GLY A  49      22.363  11.645  81.596  1.00 31.87           O
ATOM    386  N   LYS A  50      23.014  13.105  79.993  1.00 66.80           N
ATOM    387  CA  LYS A  50      24.392  13.097  80.402  1.00 66.80           C
ATOM    388  CB  LYS A  50      25.309  12.376  79.400  1.00 66.80           C
ATOM    389  CG  LYS A  50      24.971  10.897  79.211  1.00 66.80           C
ATOM    390  CD  LYS A  50      25.643  10.275  77.985  1.00 66.80           C
ATOM    391  CE  LYS A  50      25.088  10.785  76.654  1.00 66.80           C
ATOM    392  NZ  LYS A  50      25.801  10.139  75.529  1.00 66.80           N
ATOM    393  C   LYS A  50      24.894  14.510  80.489  1.00 66.80           C
ATOM    394  O   LYS A  50      24.332  15.423  79.884  1.00 66.80           O
ATOM    395  N   PHE A  51      25.974  14.715  81.279  1.00 53.68           N
ATOM    396  CA  PHE A  51      26.601  16.002  81.428  1.00 53.68           C
ATOM    397  CB  PHE A  51      26.623  16.526  82.878  1.00 53.68           C
ATOM    398  CG  PHE A  51      25.237  16.809  83.350  1.00 53.68           C
ATOM    399  CD1 PHE A  51      24.438  15.794  83.824  1.00 53.68           C
ATOM    400  CD2 PHE A  51      24.744  18.094  83.339  1.00 53.68           C
ATOM    401  CE1 PHE A  51      23.163  16.055  84.268  1.00 53.68           C
ATOM    402  CE2 PHE A  51      23.469  18.362  83.782  1.00 53.68           C
ATOM    403  CZ  PHE A  51      22.675  17.340  84.246  1.00 53.68           C
ATOM    404  C   PHE A  51      28.045  15.825  81.056  1.00 53.68           C
ATOM    405  O   PHE A  51      28.671  14.839  81.444  1.00 53.68           O
ATOM    406  N   ILE A  52      28.612  16.772  80.277  1.00149.09           N
ATOM    407  CA  ILE A  52      29.995  16.656  79.903  1.00149.09           C
ATOM    408  CB  ILE A  52      30.215  15.878  78.638  1.00149.09           C
ATOM    409  CG1 ILE A  52      29.571  16.589  77.433  1.00149.09           C
ATOM    410  CG2 ILE A  52      29.685  14.453  78.866  1.00149.09           C
ATOM    411  CD1 ILE A  52      28.049  16.706  77.510  1.00149.09           C
ATOM    412  C   ILE A  52      30.558  18.024  79.665  1.00149.09           C
ATOM    413  O   ILE A  52      29.830  19.014  79.613  1.00149.09           O
ATOM    414  N   LEU A  53      31.900  18.110  79.541  1.00143.46           N
ATOM    415  CA  LEU A  53      32.528  19.360  79.225  1.00143.46           C
ATOM    416  CB  LEU A  53      33.873  19.586  79.955  1.00143.46           C
ATOM    417  CG  LEU A  53      35.009  18.593  79.618  1.00143.46           C
ATOM    418  CD1 LEU A  53      34.574  17.141  79.869  1.00143.46           C
ATOM    419  CD2 LEU A  53      35.620  18.836  78.227  1.00143.46           C
ATOM    420  C   LEU A  53      32.760  19.345  77.747  1.00143.46           C
ATOM    421  O   LEU A  53      33.138  18.322  77.179  1.00143.46           O
ATOM    422  N   LYS A  54      32.497  20.477  77.067  1.00 58.66           N
ATOM    423  CA  LYS A  54      32.705  20.486  75.650  1.00 58.66           C
ATOM    424  CB  LYS A  54      31.422  20.733  74.843  1.00 58.66           C
ATOM    425  CG  LYS A  54      30.415  19.588  74.939  1.00 58.66           C
ATOM    426  CD  LYS A  54      29.030  19.959  74.415  1.00 58.66           C
ATOM    427  CE  LYS A  54      28.945  20.042  72.893  1.00 58.66           C
ATOM    428  NZ  LYS A  54      27.567  20.398  72.490  1.00 58.66           N
ATOM    429  C   LYS A  54      33.646  21.593  75.322  1.00 58.66           C
ATOM    430  O   LYS A  54      33.619  22.655  75.941  1.00 58.66           O
ATOM    431  N   SER A  55      34.531  21.356  74.336  1.00 64.28           N
ATOM    432  CA  SER A  55      35.445  22.384  73.948  1.00 64.28           C
ATOM    433  CB  SER A  55      36.661  21.871  73.159  1.00 64.28           C
ATOM    434  OG  SER A  55      37.511  22.955  72.816  1.00 64.28           O
ATOM    435  C   SER A  55      34.698  23.329  73.070  1.00 64.28           C
ATOM    436  O   SER A  55      33.786  22.932  72.348  1.00 64.28           O
ATOM    437  N   ARG A  56      35.066  24.621  73.128  1.00134.95           N
ATOM    438  CA  ARG A  56      34.425  25.600  72.302  1.00134.95           C
ATOM    439  CB  ARG A  56      33.706  26.699  73.106  1.00134.95           C
ATOM    440  CG  ARG A  56      32.553  26.181  73.969  1.00134.95           C
ATOM    441  CD  ARG A  56      31.161  26.595  73.482  1.00134.95           C
ATOM    442  NE  ARG A  56      30.781  25.715  72.342  1.00134.95           N
ATOM    443  CZ  ARG A  56      30.236  24.486  72.582  1.00134.95           C
ATOM    444  NH1 ARG A  56      30.125  24.028  73.863  1.00134.95           N
ATOM    445  NH2 ARG A  56      29.808  23.712  71.543  1.00134.95           N
ATOM    446  C   ARG A  56      35.511  26.271  71.531  1.00134.95           C
ATOM    447  O   ARG A  56      36.523  26.685  72.096  1.00134.95           O
ATOM    448  N   LYS A  57      35.323  26.383  70.205  1.00 81.66           N
ATOM    449  CA  LYS A  57      36.310  26.999  69.373  1.00 81.66           C
ATOM    450  CB  LYS A  57      36.184  26.573  67.899  1.00 81.66           C
ATOM    451  CG  LYS A  57      37.440  26.806  67.058  1.00 81.66           C
ATOM    452  CD  LYS A  57      37.413  26.052  65.725  1.00 81.66           C
ATOM    453  CE  LYS A  57      38.706  26.169  64.917  1.00 81.66           C
ATOM    454  NZ  LYS A  57      39.716  25.222  65.441  1.00 81.66           N
ATOM    455  C   LYS A  57      36.094  28.474  69.461  1.00 81.66           C
ATOM    456  O   LYS A  57      34.986  28.931  69.739  1.00 81.66           O
ATOM    457  N   ALA A  58      37.165  29.264  69.254  1.00 24.83           N
ATOM    458  CA  ALA A  58      37.011  30.687  69.308  1.00 24.83           C
ATOM    459  CB  ALA A  58      38.342  31.458  69.253  1.00 24.83           C
ATOM    460  C   ALA A  58      36.204  31.084  68.118  1.00 24.83           C
ATOM    461  O   ALA A  58      36.262  30.435  67.075  1.00 24.83           O
ATOM    462  N   HIS A  59      35.396  32.155  68.260  1.00 64.16           N
ATOM    463  CA  HIS A  59      34.598  32.606  67.158  1.00 64.16           C
ATOM    464  ND1 HIS A  59      32.851  29.865  68.130  1.00 64.16           N
ATOM    465  CG  HIS A  59      32.811  30.790  67.111  1.00 64.16           C
ATOM    466  CB  HIS A  59      33.106  32.250  67.278  1.00 64.16           C
ATOM    467  NE2 HIS A  59      32.266  28.759  66.292  1.00 64.16           N
ATOM    468  CD2 HIS A  59      32.453  30.097  65.995  1.00 64.16           C
ATOM    469  CE1 HIS A  59      32.517  28.668  67.586  1.00 64.16           C
ATOM    470  C   HIS A  59      34.665  34.097  67.115  1.00 64.16           C
ATOM    471  O   HIS A  59      34.796  34.755  68.145  1.00 64.16           O
ATOM    472  N   LYS A  60      34.592  34.670  65.899  1.00 65.76           N
ATOM    473  CA  LYS A  60      34.597  36.094  65.750  1.00 65.76           C
ATOM    474  CB  LYS A  60      34.947  36.556  64.327  1.00 65.76           C
ATOM    475  CG  LYS A  60      36.377  36.218  63.903  0.00 65.76           C
ATOM    476  CD  LYS A  60      36.593  36.302  62.391  0.00 65.76           C
ATOM    477  CE  LYS A  60      36.314  37.688  61.806  1.00 65.76           C
ATOM    478  NZ  LYS A  60      36.508  37.667  60.339  1.00 65.76           N
ATOM    479  C   LYS A  60      33.208  36.548  66.028  1.00 65.76           C
ATOM    480  O   LYS A  60      32.243  35.823  65.792  1.00 65.76           O
ATOM    481  N   GLY A  61      33.069  37.771  66.560  1.00 51.08           N
ATOM    482  CA  GLY A  61      31.759  38.270  66.831  1.00 51.08           C
ATOM    483  C   GLY A  61      31.862  39.753  66.801  1.00 51.08           C
ATOM    484  O   GLY A  61      32.955  40.304  66.692  1.00 51.08           O
ATOM    485  N   ARG A  62      30.709  40.441  66.863  1.00121.63           N
ATOM    486  CA  ARG A  62      30.727  41.868  66.906  1.00121.63           C
ATOM    487  CB  ARG A  62      30.308  42.538  65.587  1.00121.63           C
ATOM    488  CG  ARG A  62      28.901  42.166  65.123  1.00121.63           C
ATOM    489  CD  ARG A  62      28.516  42.811  63.791  1.00121.63           C
ATOM    490  NE  ARG A  62      29.372  42.205  62.732  1.00121.63           N
ATOM    491  CZ  ARG A  62      30.573  42.770  62.408  1.00121.63           C
ATOM    492  NH1 ARG A  62      31.006  43.883  63.069  1.00121.63           N
ATOM    493  NH2 ARG A  62      31.338  42.224  61.419  1.00121.63           N
ATOM    494  C   ARG A  62      29.756  42.258  67.964  1.00121.63           C
ATOM    495  O   ARG A  62      28.750  41.584  68.179  1.00121.63           O
ATOM    496  N   ASN A  63      30.039  43.361  68.674  1.00 51.74           N
ATOM    497  CA  ASN A  63      29.144  43.738  69.723  1.00 51.74           C
ATOM    498  CB  ASN A  63      29.883  44.236  70.978  1.00 51.74           C
ATOM    499  CG  ASN A  63      28.917  44.246  72.153  1.00 51.74           C
ATOM    500  OD1 ASN A  63      27.888  44.918  72.123  1.00 51.74           O
ATOM    501  ND2 ASN A  63      29.257  43.477  73.222  1.00 51.74           N
ATOM    502  C   ASN A  63      28.292  44.842  69.186  1.00 51.74           C
ATOM    503  O   ASN A  63      28.798  45.818  68.637  1.00 51.74           O
ATOM    504  N   PRO A  64      27.002  44.698  69.275  1.00157.99           N
ATOM    505  CA  PRO A  64      26.151  45.739  68.777  1.00157.99           C
ATOM    506  CD  PRO A  64      26.373  43.390  69.182  1.00157.99           C
ATOM    507  CB  PRO A  64      24.746  45.144  68.732  1.00157.99           C
ATOM    508  CG  PRO A  64      25.004  43.640  68.525  1.00157.99           C
ATOM    509  C   PRO A  64      26.257  47.004  69.565  1.00157.99           C
ATOM    510  O   PRO A  64      26.103  48.078  68.983  1.00157.99           O
ATOM    511  N   GLN A  65      26.466  46.904  70.892  1.00 49.29           N
ATOM    512  CA  GLN A  65      26.547  48.086  71.701  1.00 49.29           C
ATOM    513  CB  GLN A  65      26.587  47.749  73.200  1.00 49.29           C
ATOM    514  CG  GLN A  65      25.361  46.982  73.695  1.00 49.29           C
ATOM    515  CD  GLN A  65      25.568  46.688  75.174  1.00 49.29           C
ATOM    516  OE1 GLN A  65      26.494  47.203  75.798  1.00 49.29           O
ATOM    517  NE2 GLN A  65      24.682  45.833  75.752  1.00 49.29           N
ATOM    518  C   GLN A  65      27.816  48.825  71.405  1.00 49.29           C
ATOM    519  O   GLN A  65      27.795  50.010  71.073  1.00 49.29           O
ATOM    520  N   THR A  66      28.960  48.118  71.520  1.00 44.31           N
ATOM    521  CA  THR A  66      30.263  48.696  71.333  1.00 44.31           C
ATOM    522  CB  THR A  66      31.360  47.796  71.826  1.00 44.31           C
ATOM    523  OG1 THR A  66      31.378  46.587  71.084  1.00 44.31           O
ATOM    524  CG2 THR A  66      31.108  47.496  73.314  1.00 44.31           C
ATOM    525  C   THR A  66      30.508  48.979  69.885  1.00 44.31           C
ATOM    526  O   THR A  66      31.018  50.038  69.523  1.00 44.31           O
ATOM    527  N   GLY A  67      30.149  48.021  69.015  1.00 21.31           N
ATOM    528  CA  GLY A  67      30.336  48.167  67.600  1.00 21.31           C
ATOM    529  C   GLY A  67      31.658  47.574  67.231  1.00 21.31           C
ATOM    530  O   GLY A  67      31.957  47.387  66.052  1.00 21.31           O
ATOM    531  N   LYS A  68      32.490  47.249  68.237  1.00101.96           N
ATOM    532  CA  LYS A  68      33.776  46.699  67.927  1.00101.96           C
ATOM    533  CB  LYS A  68      34.793  46.763  69.082  1.00101.96           C
ATOM    534  CG  LYS A  68      35.529  48.098  69.220  1.00101.96           C
ATOM    535  CD  LYS A  68      34.663  49.273  69.673  1.00101.96           C
ATOM    536  CE  LYS A  68      35.456  50.576  69.802  1.00101.96           C
ATOM    537  NZ  LYS A  68      34.569  51.675  70.240  1.00101.96           N
ATOM    538  C   LYS A  68      33.635  45.262  67.561  1.00101.96           C
ATOM    539  O   LYS A  68      32.821  44.532  68.125  1.00101.96           O
ATOM    540  N   LYS A  69      34.430  44.821  66.568  1.00 76.26           N
ATOM    541  CA  LYS A  69      34.414  43.430  66.246  1.00 76.26           C
ATOM    542  CB  LYS A  69      34.921  43.111  64.832  1.00 76.26           C
ATOM    543  CG  LYS A  69      34.629  41.674  64.404  1.00 76.26           C
ATOM    544  CD  LYS A  69      34.766  41.453  62.900  1.00 76.26           C
ATOM    545  CE  LYS A  69      34.468  40.019  62.466  1.00 76.26           C
ATOM    546  NZ  LYS A  69      33.005  39.806  62.418  1.00 76.26           N
ATOM    547  C   LYS A  69      35.326  42.796  67.239  1.00 76.26           C
ATOM    548  O   LYS A  69      36.362  43.363  67.580  1.00 76.26           O
ATOM    549  N   LEU A  70      34.954  41.615  67.768  1.00109.94           N
ATOM    550  CA  LEU A  70      35.814  41.020  68.741  1.00109.94           C
ATOM    551  CB  LEU A  70      35.378  41.260  70.200  1.00109.94           C
ATOM    552  CG  LEU A  70      34.031  40.619  70.586  1.00109.94           C
ATOM    553  CD1 LEU A  70      33.687  40.917  72.054  1.00109.94           C
ATOM    554  CD2 LEU A  70      32.905  41.032  69.625  1.00109.94           C
ATOM    555  C   LEU A  70      35.859  39.547  68.520  1.00109.94           C
ATOM    556  O   LEU A  70      35.045  38.980  67.793  1.00109.94           O
ATOM    557  N   LYS A  71      36.861  38.888  69.125  1.00121.76           N
ATOM    558  CA  LYS A  71      36.930  37.468  69.002  1.00121.76           C
ATOM    559  CB  LYS A  71      38.327  36.934  68.646  1.00121.76           C
ATOM    560  CG  LYS A  71      38.761  37.271  67.219  1.00121.76           C
ATOM    561  CD  LYS A  71      39.021  38.760  66.986  1.00121.76           C
ATOM    562  CE  LYS A  71      39.456  39.082  65.555  1.00121.76           C
ATOM    563  NZ  LYS A  71      40.738  38.404  65.259  1.00121.76           N
ATOM    564  C   LYS A  71      36.567  36.907  70.332  1.00121.76           C
ATOM    565  O   LYS A  71      36.992  37.405  71.373  1.00121.76           O
ATOM    566  N   ILE A  72      35.751  35.842  70.326  1.00 99.35           N
ATOM    567  CA  ILE A  72      35.386  35.220  71.557  1.00 99.35           C
ATOM    568  CB  ILE A  72      33.992  34.656  71.553  1.00 99.35           C
ATOM    569  CG1 ILE A  72      32.952  35.775  71.361  1.00 99.35           C
ATOM    570  CG2 ILE A  72      33.796  33.860  72.854  1.00 99.35           C
ATOM    571  CD1 ILE A  72      32.941  36.801  72.493  1.00 99.35           C
ATOM    572  C   ILE A  72      36.335  34.078  71.691  1.00 99.35           C
ATOM    573  O   ILE A  72      36.355  33.160  70.872  1.00 99.35           O
ATOM    574  N   PRO A  73      37.136  34.149  72.714  1.00 68.47           N
ATOM    575  CA  PRO A  73      38.182  33.197  72.967  1.00 68.47           C
ATOM    576  CD  PRO A  73      36.796  34.923  73.897  1.00 68.47           C
ATOM    577  CB  PRO A  73      38.829  33.659  74.269  1.00 68.47           C
ATOM    578  CG  PRO A  73      37.664  34.331  75.020  1.00 68.47           C
ATOM    579  C   PRO A  73      37.608  31.827  73.118  1.00 68.47           C
ATOM    580  O   PRO A  73      36.430  31.702  73.447  1.00 68.47           O
ATOM    581  N   ALA A  74      38.423  30.787  72.851  1.00 28.37           N
ATOM    582  CA  ALA A  74      37.961  29.438  72.994  1.00 28.37           C
ATOM    583  CB  ALA A  74      38.929  28.390  72.419  1.00 28.37           C
ATOM    584  C   ALA A  74      37.817  29.174  74.457  1.00 28.37           C
ATOM    585  O   ALA A  74      38.556  29.725  75.272  1.00 28.37           O
ATOM    586  N   LYS A  75      36.831  28.333  74.828  1.00 69.46           N
ATOM    587  CA  LYS A  75      36.619  28.031  76.213  1.00 69.46           C
ATOM    588  CB  LYS A  75      35.628  28.989  76.895  1.00 69.46           C
ATOM    589  CG  LYS A  75      36.093  30.447  76.895  1.00 69.46           C
ATOM    590  CD  LYS A  75      34.987  31.443  77.247  1.00 69.46           C
ATOM    591  CE  LYS A  75      35.455  32.899  77.245  1.00 69.46           C
ATOM    592  NZ  LYS A  75      36.461  33.112  78.309  1.00 69.46           N
ATOM    593  C   LYS A  75      36.013  26.667  76.288  1.00 69.46           C
ATOM    594  O   LYS A  75      35.795  26.017  75.267  1.00 69.46           O
ATOM    595  N   THR A  76      35.759  26.186  77.524  1.00106.65           N
ATOM    596  CA  THR A  76      35.112  24.919  77.719  1.00106.65           C
ATOM    597  CB  THR A  76      35.908  23.958  78.552  1.00106.65           C
ATOM    598  OG1 THR A  76      36.109  24.487  79.854  1.00106.65           O
ATOM    599  CG2 THR A  76      37.259  23.708  77.861  1.00106.65           C
ATOM    600  C   THR A  76      33.848  25.211  78.464  1.00106.65           C
ATOM    601  O   THR A  76      33.818  26.105  79.308  1.00106.65           O
ATOM    602  N   VAL A  77      32.757  24.482  78.153  1.00 98.67           N
ATOM    603  CA  VAL A  77      31.519  24.741  78.830  1.00 98.67           C
ATOM    604  CB  VAL A  77      30.529  25.504  77.997  1.00 98.67           C
ATOM    605  CG1 VAL A  77      31.107  26.898  77.704  1.00 98.67           C
ATOM    606  CG2 VAL A  77      30.219  24.685  76.732  1.00 98.67           C
ATOM    607  C   VAL A  77      30.883  23.433  79.171  1.00 98.67           C
ATOM    608  O   VAL A  77      31.148  22.416  78.532  1.00 98.67           O
ATOM    609  N   VAL A  78      30.029  23.423  80.216  1.00 42.29           N
ATOM    610  CA  VAL A  78      29.352  22.206  80.553  1.00 42.29           C
ATOM    611  CB  VAL A  78      28.753  22.165  81.930  1.00 42.29           C
ATOM    612  CG1 VAL A  78      27.954  20.859  82.072  1.00 42.29           C
ATOM    613  CG2 VAL A  78      29.875  22.311  82.965  1.00 42.29           C
ATOM    614  C   VAL A  78      28.231  22.031  79.579  1.00 42.29           C
ATOM    615  O   VAL A  78      27.659  23.006  79.093  1.00 42.29           O
ATOM    616  N   ASN A  79      27.910  20.767  79.240  1.00 78.69           N
ATOM    617  CA  ASN A  79      26.853  20.524  78.301  1.00 78.69           C
ATOM    618  CB  ASN A  79      27.338  20.078  76.907  1.00 78.69           C
ATOM    619  CG  ASN A  79      26.139  20.113  75.966  1.00 78.69           C
ATOM    620  OD1 ASN A  79      25.131  20.754  76.255  1.00 78.69           O
ATOM    621  ND2 ASN A  79      26.245  19.408  74.808  1.00 78.69           N
ATOM    622  C   ASN A  79      25.992  19.422  78.831  1.00 78.69           C
ATOM    623  O   ASN A  79      26.458  18.527  79.536  1.00 78.69           O
ATOM    624  N   PHE A  80      24.689  19.481  78.501  1.00 62.37           N
ATOM    625  CA  PHE A  80      23.742  18.495  78.927  1.00 62.37           C
ATOM    626  CB  PHE A  80      22.638  19.126  79.800  1.00 62.37           C
ATOM    627  CG  PHE A  80      21.581  18.133  80.142  1.00 62.37           C
ATOM    628  CD1 PHE A  80      21.789  17.170  81.104  1.00 62.37           C
ATOM    629  CD2 PHE A  80      20.357  18.189  79.515  1.00 62.37           C
ATOM    630  CE1 PHE A  80      20.801  16.266  81.418  1.00 62.37           C
ATOM    631  CE2 PHE A  80      19.365  17.289  79.825  1.00 62.37           C
ATOM    632  CZ  PHE A  80      19.587  16.323  80.776  1.00 62.37           C
ATOM    633  C   PHE A  80      23.107  17.917  77.701  1.00 62.37           C
ATOM    634  O   PHE A  80      22.736  18.644  76.781  1.00 62.37           O
ATOM    635  N   LYS A  81      23.003  16.574  77.648  1.00 82.72           N
ATOM    636  CA  LYS A  81      22.324  15.927  76.563  1.00 82.72           C
ATOM    637  CB  LYS A  81      23.175  14.900  75.797  1.00 82.72           C
ATOM    638  CG  LYS A  81      22.391  14.224  74.668  1.00 82.72           C
ATOM    639  CD  LYS A  81      23.240  13.360  73.734  1.00 82.72           C
ATOM    640  CE  LYS A  81      22.407  12.580  72.713  1.00 82.72           C
ATOM    641  NZ  LYS A  81      23.291  11.761  71.854  1.00 82.72           N
ATOM    642  C   LYS A  81      21.206  15.162  77.182  1.00 82.72           C
ATOM    643  O   LYS A  81      21.428  14.297  78.027  1.00 82.72           O
ATOM    644  N   LEU A  82      19.963  15.471  76.772  1.00 95.75           N
ATOM    645  CA  LEU A  82      18.827  14.813  77.344  1.00 95.75           C
ATOM    646  CB  LEU A  82      17.493  15.531  77.059  1.00 95.75           C
ATOM    647  CG  LEU A  82      17.074  15.561  75.574  1.00 95.75           C
ATOM    648  CD1 LEU A  82      15.753  16.324  75.388  1.00 95.75           C
ATOM    649  CD2 LEU A  82      18.190  16.104  74.668  1.00 95.75           C
ATOM    650  C   LEU A  82      18.742  13.438  76.772  1.00 95.75           C
ATOM    651  O   LEU A  82      19.023  13.227  75.593  1.00 95.75           O
ATOM    652  N   SER A  83      18.359  12.453  77.609  1.00 84.73           N
ATOM    653  CA  SER A  83      18.246  11.113  77.118  1.00 84.73           C
ATOM    654  CB  SER A  83      18.501  10.016  78.162  1.00 84.73           C
ATOM    655  OG  SER A  83      19.841  10.088  78.626  1.00 84.73           O
ATOM    656  C   SER A  83      16.883  10.942  76.520  1.00 84.73           C
ATOM    657  O   SER A  83      16.072  11.868  76.508  1.00 84.73           O
ATOM    658  N   LYS A  84      16.612   9.729  76.002  1.00 99.43           N
ATOM    659  CA  LYS A  84      15.416   9.425  75.267  1.00 99.43           C
ATOM    660  CB  LYS A  84      15.391   7.975  74.746  1.00 99.43           C
ATOM    661  CG  LYS A  84      15.382   6.927  75.861  1.00 99.43           C
ATOM    662  CD  LYS A  84      15.009   5.519  75.390  1.00 99.43           C
ATOM    663  CE  LYS A  84      13.500   5.286  75.294  1.00 99.43           C
ATOM    664  NZ  LYS A  84      13.227   3.887  74.892  1.00 99.43           N
ATOM    665  C   LYS A  84      14.178   9.612  76.089  1.00 99.43           C
ATOM    666  O   LYS A  84      13.191  10.152  75.591  1.00 99.43           O
ATOM    667  N   THR A  85      14.172   9.164  77.360  1.00 99.88           N
ATOM    668  CA  THR A  85      12.955   9.260  78.116  1.00 99.88           C
ATOM    669  CB  THR A  85      12.991   8.550  79.443  1.00 99.88           C
ATOM    670  OG1 THR A  85      11.673   8.435  79.958  1.00 99.88           O
ATOM    671  CG2 THR A  85      13.863   9.335  80.433  1.00 99.88           C
ATOM    672  C   THR A  85      12.617  10.696  78.354  1.00 99.88           C
ATOM    673  O   THR A  85      11.456  11.091  78.252  1.00 99.88           O
ATOM    674  N   LEU A  86      13.628  11.526  78.670  1.00 47.06           N
ATOM    675  CA  LEU A  86      13.350  12.903  78.951  1.00 47.06           C
ATOM    676  CB  LEU A  86      14.595  13.686  79.395  1.00 47.06           C
ATOM    677  CG  LEU A  86      14.307  15.169  79.699  1.00 47.06           C
ATOM    678  CD1 LEU A  86      13.340  15.329  80.883  1.00 47.06           C
ATOM    679  CD2 LEU A  86      15.611  15.957  79.889  1.00 47.06           C
ATOM    680  C   LEU A  86      12.787  13.567  77.729  1.00 47.06           C
ATOM    681  O   LEU A  86      11.821  14.324  77.814  1.00 47.06           O
ATOM    682  N   LYS A  87      13.366  13.284  76.547  1.00 77.89           N
ATOM    683  CA  LYS A  87      12.932  13.916  75.333  1.00 77.89           C
ATOM    684  CB  LYS A  87      13.724  13.432  74.106  1.00 77.89           C
ATOM    685  CG  LYS A  87      15.228  13.695  74.177  1.00 77.89           C
ATOM    686  CD  LYS A  87      16.019  12.991  73.074  1.00 77.89           C
ATOM    687  CE  LYS A  87      15.942  11.466  73.150  1.00 77.89           C
ATOM    688  NZ  LYS A  87      16.640  10.864  71.994  1.00 77.89           N
ATOM    689  C   LYS A  87      11.504  13.564  75.052  1.00 77.89           C
ATOM    690  O   LYS A  87      10.702  14.429  74.700  1.00 77.89           O
ATOM    691  N   ASP A  88      11.151  12.272  75.189  1.00115.53           N
ATOM    692  CA  ASP A  88       9.829  11.822  74.855  1.00115.53           C
ATOM    693  CB  ASP A  88       9.709  10.286  74.697  1.00115.53           C
ATOM    694  CG  ASP A  88      10.036   9.527  75.979  1.00115.53           C
ATOM    695  OD1 ASP A  88       9.540   9.918  77.068  1.00115.53           O
ATOM    696  OD2 ASP A  88      10.792   8.525  75.873  1.00115.53           O
ATOM    697  C   ASP A  88       8.800  12.342  75.810  1.00115.53           C
ATOM    698  O   ASP A  88       7.665  12.592  75.406  1.00115.53           O
ATOM    699  N   GLU A  89       9.147  12.499  77.104  1.00 66.76           N
ATOM    700  CA  GLU A  89       8.192  12.990  78.057  1.00 66.76           C
ATOM    701  CB  GLU A  89       8.754  13.013  79.491  1.00 66.76           C
ATOM    702  CG  GLU A  89       9.034  11.620  80.061  1.00 66.76           C
ATOM    703  CD  GLU A  89       7.712  11.002  80.493  1.00 66.76           C
ATOM    704  OE1 GLU A  89       7.047  10.359  79.637  1.00 66.76           O
ATOM    705  OE2 GLU A  89       7.348  11.170  81.688  1.00 66.76           O
ATOM    706  C   GLU A  89       7.863  14.401  77.682  1.00 66.76           C
ATOM    707  O   GLU A  89       6.703  14.809  77.695  1.00 66.76           O
ATOM    708  N   VAL A  90       8.901  15.182  77.334  1.00 41.59           N
ATOM    709  CA  VAL A  90       8.740  16.552  76.953  1.00 41.59           C
ATOM    710  CB  VAL A  90      10.054  17.219  76.675  1.00 41.59           C
ATOM    711  CG1 VAL A  90       9.796  18.677  76.269  1.00 41.59           C
ATOM    712  CG2 VAL A  90      10.953  17.069  77.913  1.00 41.59           C
ATOM    713  C   VAL A  90       7.933  16.599  75.694  1.00 41.59           C
ATOM    714  O   VAL A  90       7.039  17.433  75.553  1.00 41.59           O
ATOM    715  N   LYS A  91       8.240  15.717  74.723  1.00121.89           N
ATOM    716  CA  LYS A  91       7.448  15.726  73.530  1.00121.89           C
ATOM    717  CB  LYS A  91       8.205  16.293  72.316  1.00121.89           C
ATOM    718  CG  LYS A  91       7.322  16.540  71.090  1.00121.89           C
ATOM    719  CD  LYS A  91       6.327  17.688  71.278  1.00121.89           C
ATOM    720  CE  LYS A  91       5.448  17.945  70.053  1.00121.89           C
ATOM    721  NZ  LYS A  91       4.512  19.060  70.326  1.00121.89           N
ATOM    722  C   LYS A  91       7.095  14.308  73.216  1.00121.89           C
ATOM    723  O   LYS A  91       7.842  13.616  72.525  1.00121.89           O
ATOM    724  N   ASN A  92       5.934  13.827  73.703  1.00 92.86           N
ATOM    725  CA  ASN A  92       5.588  12.477  73.376  1.00 92.86           C
ATOM    726  CB  ASN A  92       4.436  11.896  74.220  1.00 92.86           C
ATOM    727  CG  ASN A  92       3.179  12.717  73.975  1.00 92.86           C
ATOM    728  OD1 ASN A  92       3.236  13.938  73.838  1.00 92.86           O
ATOM    729  ND2 ASN A  92       2.008  12.028  73.917  1.00 92.86           N
ATOM    730  C   ASN A  92       5.193  12.500  71.943  1.00 92.86           C
ATOM    731  O   ASN A  92       4.316  13.264  71.540  1.00 92.86           O
ATOM    732  N   LEU A  93       5.847  11.667  71.118  1.00112.72           N
ATOM    733  CA  LEU A  93       5.516  11.754  69.733  1.00112.72           C
ATOM    734  CB  LEU A  93       6.381  12.756  68.949  1.00112.72           C
ATOM    735  CG  LEU A  93       6.107  14.226  69.305  1.00112.72           C
ATOM    736  CD1 LEU A  93       7.002  15.167  68.490  1.00112.72           C
ATOM    737  CD2 LEU A  93       4.617  14.564  69.144  1.00112.72           C
ATOM    738  C   LEU A  93       5.695  10.438  69.078  1.00112.72           C
ATOM    739  O   LEU A  93       6.042   9.437  69.703  1.00112.72           O
ATOM    740  N   LYS A  94       5.412  10.432  67.768  1.00219.32           N
ATOM    741  CA  LYS A  94       5.592   9.260  66.981  1.00219.32           C
ATOM    742  CB  LYS A  94       4.502   9.042  65.920  1.00219.32           C
ATOM    743  CG  LYS A  94       3.134   8.664  66.491  1.00219.32           C
ATOM    744  CD  LYS A  94       2.006   8.746  65.460  1.00219.32           C
ATOM    745  CE  LYS A  94       0.637   8.327  66.002  1.00219.32           C
ATOM    746  NZ  LYS A  94       0.588   6.857  66.170  1.00219.32           N
ATOM    747  C   LYS A  94       6.873   9.457  66.251  1.00219.32           C
ATOM    748  O   LYS A  94       7.505  10.506  66.366  1.00219.32           O
ATOM    749  N   LEU A  95       7.305   8.432  65.498  1.00 86.42           N
ATOM    750  CA  LEU A  95       8.505   8.599  64.741  1.00 86.42           C
ATOM    751  CB  LEU A  95       8.838   7.385  63.854  1.00 86.42           C
ATOM    752  CG  LEU A  95       9.085   6.084  64.639  1.00 86.42           C
ATOM    753  CD1 LEU A  95       7.811   5.633  65.370  1.00 86.42           C
ATOM    754  CD2 LEU A  95       9.670   4.986  63.735  1.00 86.42           C
ATOM    755  C   LEU A  95       8.189   9.726  63.826  1.00 86.42           C
ATOM    756  O   LEU A  95       9.009  10.610  63.584  1.00 86.42           O
ATOM    757  N   LYS A  96       6.950   9.714  63.310  1.00 26.55           N
ATOM    758  CA  LYS A  96       6.508  10.749  62.436  1.00 26.55           C
ATOM    759  CB  LYS A  96       5.164  10.422  61.766  1.00 26.55           C
ATOM    760  CG  LYS A  96       5.226   9.193  60.856  1.00 26.55           C
ATOM    761  CD  LYS A  96       3.852   8.621  60.495  1.00 26.55           C
ATOM    762  CE  LYS A  96       3.921   7.389  59.589  1.00 26.55           C
ATOM    763  NZ  LYS A  96       2.557   6.897  59.290  1.00 26.55           N
ATOM    764  C   LYS A  96       6.298  11.971  63.317  1.00 26.55           C
ATOM    765  O   LYS A  96       6.225  11.785  64.561  1.00 26.55           O
ATOM    766  OXT LYS A  96       6.205  13.100  62.765  1.00 26.55           O
TER     767      LYS A  96
ATOM    768  N   MET B  97      31.535   8.817  84.835  1.00 24.31           N
ATOM    769  CA  MET B  97      30.749   8.542  86.058  1.00 24.31           C
ATOM    770  CB  MET B  97      30.654   9.807  86.929  1.00 24.31           C
ATOM    771  CG  MET B  97      29.863   9.602  88.221  1.00 24.31           C
ATOM    772  SD  MET B  97      29.735  11.077  89.278  1.00 24.31           S
ATOM    773  CE  MET B  97      31.466  11.022  89.824  1.00 24.31           C
ATOM    774  C   MET B  97      29.368   8.113  85.703  1.00 24.31           C
ATOM    775  O   MET B  97      28.619   8.856  85.070  1.00 24.31           O
ATOM    776  N   THR B  98      29.005   6.879  86.098  1.00 26.67           N
ATOM    777  CA  THR B  98      27.704   6.360  85.804  1.00 26.67           C
ATOM    778  CB  THR B  98      27.684   4.873  85.600  1.00 26.67           C
ATOM    779  OG1 THR B  98      28.076   4.209  86.793  1.00 26.67           O
ATOM    780  CG2 THR B  98      28.646   4.514  84.455  1.00 26.67           C
ATOM    781  C   THR B  98      26.825   6.654  86.973  1.00 26.67           C
ATOM    782  O   THR B  98      27.255   7.234  87.968  1.00 26.67           O
ATOM    783  N   LYS B  99      25.545   6.255  86.864  1.00 38.97           N
ATOM    784  CA  LYS B  99      24.601   6.495  87.909  1.00 38.97           C
ATOM    785  CB  LYS B  99      23.192   6.015  87.543  0.00 38.97           C
ATOM    786  CG  LYS B  99      22.131   6.447  88.551  0.00 38.97           C
ATOM    787  CD  LYS B  99      20.716   6.374  87.984  0.00 38.97           C
ATOM    788  CE  LYS B  99      19.648   6.902  88.936  0.00 38.97           C
ATOM    789  NZ  LYS B  99      18.433   7.212  88.163  0.00 38.97           N
ATOM    790  C   LYS B  99      25.047   5.754  89.128  1.00 38.97           C
ATOM    791  O   LYS B  99      25.004   6.283  90.237  1.00 38.97           O
ATOM    792  N   LYS B 100      25.512   4.505  88.945  1.00160.42           N
ATOM    793  CA  LYS B 100      25.920   3.685  90.049  1.00160.42           C
ATOM    794  CB  LYS B 100      26.318   2.265  89.605  1.00160.42           C
ATOM    795  CG  LYS B 100      26.526   1.277  90.755  1.00160.42           C
ATOM    796  CD  LYS B 100      27.735   1.586  91.638  1.00160.42           C
ATOM    797  CE  LYS B 100      29.060   1.158  91.005  1.00160.42           C
ATOM    798  NZ  LYS B 100      29.054  -0.303  90.764  1.00160.42           N
ATOM    799  C   LYS B 100      27.092   4.321  90.738  1.00160.42           C
ATOM    800  O   LYS B 100      27.181   4.301  91.964  1.00160.42           O
ATOM    801  N   GLU B 101      28.037   4.889  89.968  1.00 34.43           N
ATOM    802  CA  GLU B 101      29.201   5.504  90.544  1.00 34.43           C
ATOM    803  CB  GLU B 101      30.250   5.901  89.490  1.00 34.43           C
ATOM    804  CG  GLU B 101      30.944   4.697  88.847  1.00 34.43           C
ATOM    805  CD  GLU B 101      31.950   5.211  87.827  1.00 34.43           C
ATOM    806  OE1 GLU B 101      31.861   6.413  87.460  1.00 34.43           O
ATOM    807  OE2 GLU B 101      32.821   4.407  87.398  1.00 34.43           O
ATOM    808  C   GLU B 101      28.810   6.739  91.298  1.00 34.43           C
ATOM    809  O   GLU B 101      29.378   7.040  92.347  1.00 34.43           O
ATOM    810  N   LEU B 102      27.836   7.495  90.762  1.00 53.16           N
ATOM    811  CA  LEU B 102      27.356   8.720  91.339  1.00 53.16           C
ATOM    812  CB  LEU B 102      26.263   9.324  90.446  1.00 53.16           C
ATOM    813  CG  LEU B 102      25.568  10.573  91.001  1.00 53.16           C
ATOM    814  CD1 LEU B 102      26.520  11.778  91.085  1.00 53.16           C
ATOM    815  CD2 LEU B 102      24.284  10.845  90.202  1.00 53.16           C
ATOM    816  C   LEU B 102      26.735   8.438  92.675  1.00 53.16           C
ATOM    817  O   LEU B 102      26.973   9.152  93.649  1.00 53.16           O
ATOM    818  N   ILE B 103      25.920   7.375  92.764  1.00 93.29           N
ATOM    819  CA  ILE B 103      25.244   7.081  93.994  1.00 93.29           C
ATOM    820  CB  ILE B 103      24.280   5.932  93.900  1.00 93.29           C
ATOM    821  CG1 ILE B 103      25.009   4.615  93.601  1.00 93.29           C
ATOM    822  CG2 ILE B 103      23.215   6.301  92.855  1.00 93.29           C
ATOM    823  CD1 ILE B 103      24.128   3.380  93.783  1.00 93.29           C
ATOM    824  C   ILE B 103      26.259   6.752  95.041  1.00 93.29           C
ATOM    825  O   ILE B 103      26.114   7.145  96.197  1.00 93.29           O
ATOM    826  N   LYS B 104      27.315   6.007  94.666  1.00 62.51           N
ATOM    827  CA  LYS B 104      28.295   5.616  95.635  1.00 62.51           C
ATOM    828  CB  LYS B 104      29.401   4.710  95.065  1.00 62.51           C
ATOM    829  CG  LYS B 104      28.909   3.316  94.673  1.00 62.51           C
ATOM    830  CD  LYS B 104      29.974   2.467  93.977  1.00 62.51           C
ATOM    831  CE  LYS B 104      31.038   1.930  94.939  1.00 62.51           C
ATOM    832  NZ  LYS B 104      32.009   1.088  94.206  1.00 62.51           N
ATOM    833  C   LYS B 104      28.965   6.826  96.213  1.00 62.51           C
ATOM    834  O   LYS B 104      29.163   6.892  97.425  1.00 62.51           O
ATOM    835  N   ASN B 105      29.337   7.824  95.385  1.00114.39           N
ATOM    836  CA  ASN B 105      30.069   8.915  95.966  1.00114.39           C
ATOM    837  CB  ASN B 105      30.835   9.842  94.985  1.00114.39           C
ATOM    838  CG  ASN B 105      29.979  10.855  94.229  1.00114.39           C
ATOM    839  OD1 ASN B 105      28.752  10.837  94.258  1.00114.39           O
ATOM    840  ND2 ASN B 105      30.667  11.794  93.527  1.00114.39           N
ATOM    841  C   ASN B 105      29.185   9.732  96.859  1.00114.39           C
ATOM    842  O   ASN B 105      29.651  10.308  97.839  1.00114.39           O
ATOM    843  N   LEU B 106      27.890   9.839  96.509  1.00162.36           N
ATOM    844  CA  LEU B 106      26.913  10.619  97.218  1.00162.36           C
ATOM    845  CB  LEU B 106      25.667  10.851  96.365  1.00162.36           C
ATOM    846  CG  LEU B 106      26.004  11.598  95.059  1.00162.36           C
ATOM    847  CD1 LEU B 106      24.755  11.841  94.201  1.00162.36           C
ATOM    848  CD2 LEU B 106      26.796  12.884  95.338  1.00162.36           C
ATOM    849  C   LEU B 106      26.541   9.999  98.532  1.00162.36           C
ATOM    850  O   LEU B 106      26.221  10.703  99.489  1.00162.36           O
ATOM    851  N   ALA B 107      26.527   8.658  98.610  1.00 30.71           N
ATOM    852  CA  ALA B 107      26.190   8.013  99.845  1.00 30.71           C
ATOM    853  CB  ALA B 107      26.213   6.479  99.739  1.00 30.71           C
ATOM    854  C   ALA B 107      27.218   8.413 100.860  1.00 30.71           C
ATOM    855  O   ALA B 107      26.901   8.632 102.028  1.00 30.71           O
ATOM    856  N   VAL B 108      28.493   8.497 100.432  1.00 37.98           N
ATOM    857  CA  VAL B 108      29.584   8.804 101.317  1.00 37.98           C
ATOM    858  CB  VAL B 108      30.916   8.692 100.636  1.00 37.98           C
ATOM    859  CG1 VAL B 108      32.013   9.100 101.634  1.00 37.98           C
ATOM    860  CG2 VAL B 108      31.068   7.262 100.094  1.00 37.98           C
ATOM    861  C   VAL B 108      29.499  10.194 101.886  1.00 37.98           C
ATOM    862  O   VAL B 108      29.608  10.376 103.097  1.00 37.98           O
ATOM    863  N   MET B 109      29.295  11.216 101.030  1.00112.35           N
ATOM    864  CA  MET B 109      29.317  12.588 101.472  1.00112.35           C
ATOM    865  CB  MET B 109      29.173  13.582 100.305  1.00112.35           C
ATOM    866  CG  MET B 109      29.424  15.038 100.702  1.00112.35           C
ATOM    867  SD  MET B 109      29.259  16.231  99.341  1.00112.35           S
ATOM    868  CE  MET B 109      30.732  15.659  98.445  1.00112.35           C
ATOM    869  C   MET B 109      28.192  12.850 102.435  1.00112.35           C
ATOM    870  O   MET B 109      28.370  13.524 103.448  1.00112.35           O
ATOM    871  N   ASN B 110      26.998  12.324 102.111  1.00100.46           N
ATOM    872  CA  ASN B 110      25.765  12.458 102.841  1.00100.46           C
ATOM    873  CB  ASN B 110      24.577  11.931 102.008  1.00100.46           C
ATOM    874  CG  ASN B 110      23.263  12.078 102.764  1.00100.46           C
ATOM    875  OD1 ASN B 110      23.087  11.544 103.859  1.00100.46           O
ATOM    876  ND2 ASN B 110      22.296  12.807 102.151  1.00100.46           N
ATOM    877  C   ASN B 110      25.824  11.675 104.121  1.00100.46           C
ATOM    878  O   ASN B 110      25.219  12.067 105.119  1.00100.46           O
ATOM    879  N   ASN B 111      26.597  10.570 104.135  1.00 64.42           N
ATOM    880  CA  ASN B 111      26.650   9.673 105.257  1.00 64.42           C
ATOM    881  CB  ASN B 111      26.914  10.380 106.599  1.00 64.42           C
ATOM    882  CG  ASN B 111      28.367  10.835 106.618  1.00 64.42           C
ATOM    883  OD1 ASN B 111      29.277  10.051 106.356  1.00 64.42           O
ATOM    884  ND2 ASN B 111      28.593  12.137 106.938  1.00 64.42           N
ATOM    885  C   ASN B 111      25.366   8.906 105.383  1.00 64.42           C
ATOM    886  O   ASN B 111      24.828   8.754 106.480  1.00 64.42           O
ATOM    887  N   THR B 112      24.835   8.412 104.242  1.00103.91           N
ATOM    888  CA  THR B 112      23.663   7.577 104.240  1.00103.91           C
ATOM    889  CB  THR B 112      22.542   8.130 103.407  1.00103.91           C
ATOM    890  OG1 THR B 112      21.343   7.406 103.641  1.00103.91           O
ATOM    891  CG2 THR B 112      22.942   8.040 101.925  1.00103.91           C
ATOM    892  C   THR B 112      24.057   6.250 103.652  1.00103.91           C
ATOM    893  O   THR B 112      25.243   5.962 103.488  1.00103.91           O
ATOM    894  N   SER B 113      23.054   5.387 103.369  1.00 76.61           N
ATOM    895  CA  SER B 113      23.264   4.110 102.741  1.00 76.61           C
ATOM    896  CB  SER B 113      22.140   3.097 103.023  1.00 76.61           C
ATOM    897  OG  SER B 113      22.390   1.883 102.330  1.00 76.61           O
ATOM    898  C   SER B 113      23.278   4.329 101.258  1.00 76.61           C
ATOM    899  O   SER B 113      22.935   5.404 100.769  1.00 76.61           O
ATOM    900  N   VAL B 114      23.720   3.300 100.506  1.00 89.41           N
ATOM    901  CA  VAL B 114      23.747   3.335  99.071  1.00 89.41           C
ATOM    902  CB  VAL B 114      24.427   2.135  98.474  1.00 89.41           C
ATOM    903  CG1 VAL B 114      25.899   2.138  98.923  1.00 89.41           C
ATOM    904  CG2 VAL B 114      23.652   0.871  98.882  1.00 89.41           C
ATOM    905  C   VAL B 114      22.334   3.351  98.575  1.00 89.41           C
ATOM    906  O   VAL B 114      22.012   4.014  97.589  1.00 89.41           O
ATOM    907  N   THR B 115      21.451   2.605  99.264  1.00 40.09           N
ATOM    908  CA  THR B 115      20.078   2.463  98.873  1.00 40.09           C
ATOM    909  CB  THR B 115      19.316   1.528  99.765  1.00 40.09           C
ATOM    910  OG1 THR B 115      19.915   0.239  99.755  1.00 40.09           O
ATOM    911  CG2 THR B 115      17.867   1.442  99.260  1.00 40.09           C
ATOM    912  C   THR B 115      19.390   3.794  98.936  1.00 40.09           C
ATOM    913  O   THR B 115      18.537   4.089  98.101  1.00 40.09           O
ATOM    914  N   GLN B 116      19.710   4.609  99.960  1.00128.64           N
ATOM    915  CA  GLN B 116      19.092   5.893 100.163  1.00128.64           C
ATOM    916  CB  GLN B 116      19.547   6.529 101.484  1.00128.64           C
ATOM    917  CG  GLN B 116      18.669   7.683 101.956  1.00128.64           C
ATOM    918  CD  GLN B 116      17.618   7.077 102.868  1.00128.64           C
ATOM    919  OE1 GLN B 116      16.458   6.921 102.490  1.00128.64           O
ATOM    920  NE2 GLN B 116      18.042   6.705 104.105  1.00128.64           N
ATOM    921  C   GLN B 116      19.513   6.837  99.080  1.00128.64           C
ATOM    922  O   GLN B 116      18.711   7.588  98.526  1.00128.64           O
ATOM    923  N   THR B 117      20.813   6.806  98.753  1.00 61.08           N
ATOM    924  CA  THR B 117      21.396   7.656  97.762  1.00 61.08           C
ATOM    925  CB  THR B 117      22.824   7.224  97.560  1.00 61.08           C
ATOM    926  OG1 THR B 117      23.573   7.455  98.744  1.00 61.08           O
ATOM    927  CG2 THR B 117      23.459   7.893  96.338  1.00 61.08           C
ATOM    928  C   THR B 117      20.659   7.428  96.484  1.00 61.08           C
ATOM    929  O   THR B 117      20.152   8.364  95.863  1.00 61.08           O
ATOM    930  N   GLN B 118      20.540   6.148  96.094  1.00 78.24           N
ATOM    931  CA  GLN B 118      19.947   5.795  94.841  1.00 78.24           C
ATOM    932  CB  GLN B 118      20.058   4.289  94.547  1.00 78.24           C
ATOM    933  CG  GLN B 118      19.491   3.875  93.190  1.00 78.24           C
ATOM    934  CD  GLN B 118      19.776   2.390  93.011  1.00 78.24           C
ATOM    935  OE1 GLN B 118      20.368   1.750  93.879  1.00 78.24           O
ATOM    936  NE2 GLN B 118      19.351   1.824  91.850  1.00 78.24           N
ATOM    937  C   GLN B 118      18.499   6.175  94.808  1.00 78.24           C
ATOM    938  O   GLN B 118      18.037   6.743  93.820  1.00 78.24           O
ATOM    939  N   ASP B 119      17.740   5.894  95.885  1.00109.12           N
ATOM    940  CA  ASP B 119      16.336   6.185  95.839  1.00109.12           C
ATOM    941  CB  ASP B 119      15.492   5.529  96.965  1.00109.12           C
ATOM    942  CG  ASP B 119      15.859   5.983  98.375  1.00109.12           C
ATOM    943  OD1 ASP B 119      16.207   7.175  98.577  1.00109.12           O
ATOM    944  OD2 ASP B 119      15.783   5.117  99.286  1.00109.12           O
ATOM    945  C   ASP B 119      16.109   7.666  95.771  1.00109.12           C
ATOM    946  O   ASP B 119      15.159   8.114  95.130  1.00109.12           O
ATOM    947  N   PHE B 120      16.948   8.479  96.445  1.00 66.22           N
ATOM    948  CA  PHE B 120      16.740   9.896  96.345  1.00 66.22           C
ATOM    949  CB  PHE B 120      17.612  10.782  97.251  1.00 66.22           C
ATOM    950  CG  PHE B 120      17.199  12.202  96.980  1.00 66.22           C
ATOM    951  CD1 PHE B 120      16.176  12.773  97.691  1.00 66.22           C
ATOM    952  CD2 PHE B 120      17.795  12.974  96.005  1.00 66.22           C
ATOM    953  CE1 PHE B 120      15.812  14.074  97.438  1.00 66.22           C
ATOM    954  CE2 PHE B 120      17.438  14.273  95.749  1.00 66.22           C
ATOM    955  CZ  PHE B 120      16.426  14.832  96.477  1.00 66.22           C
ATOM    956  C   PHE B 120      17.066  10.336  94.959  1.00 66.22           C
ATOM    957  O   PHE B 120      16.343  11.138  94.374  1.00 66.22           O
ATOM    958  N   TYR B 121      18.186   9.836  94.406  1.00 44.78           N
ATOM    959  CA  TYR B 121      18.623  10.303  93.123  1.00 44.78           C
ATOM    960  CB  TYR B 121      19.948   9.664  92.677  1.00 44.78           C
ATOM    961  CG  TYR B 121      20.340  10.316  91.397  1.00 44.78           C
ATOM    962  CD1 TYR B 121      20.986  11.531  91.411  1.00 44.78           C
ATOM    963  CD2 TYR B 121      20.071   9.717  90.189  1.00 44.78           C
ATOM    964  CE1 TYR B 121      21.353  12.145  90.238  1.00 44.78           C
ATOM    965  CE2 TYR B 121      20.436  10.327  89.012  1.00 44.78           C
ATOM    966  CZ  TYR B 121      21.079  11.541  89.036  1.00 44.78           C
ATOM    967  OH  TYR B 121      21.454  12.168  87.828  1.00 44.78           O
ATOM    968  C   TYR B 121      17.585   9.967  92.098  1.00 44.78           C
ATOM    969  O   TYR B 121      17.191  10.823  91.308  1.00 44.78           O
ATOM    970  N   ASN B 122      17.079   8.719  92.117  1.00 42.07           N
ATOM    971  CA  ASN B 122      16.116   8.292  91.142  1.00 42.07           C
ATOM    972  CB  ASN B 122      15.574   6.872  91.404  1.00 42.07           C
ATOM    973  CG  ASN B 122      16.612   5.824  91.030  1.00 42.07           C
ATOM    974  OD1 ASN B 122      16.997   5.700  89.870  1.00 42.07           O
ATOM    975  ND2 ASN B 122      17.063   5.027  92.035  1.00 42.07           N
ATOM    976  C   ASN B 122      14.922   9.190  91.224  1.00 42.07           C
ATOM    977  O   ASN B 122      14.415   9.658  90.205  1.00 42.07           O
ATOM    978  N   SER B 123      14.450   9.468  92.451  1.00 30.67           N
ATOM    979  CA  SER B 123      13.258  10.248  92.621  1.00 30.67           C
ATOM    980  CB  SER B 123      12.838  10.397  94.095  1.00 30.67           C
ATOM    981  OG  SER B 123      13.800  11.161  94.808  1.00 30.67           O
ATOM    982  C   SER B 123      13.474  11.620  92.067  1.00 30.67           C
ATOM    983  O   SER B 123      12.604  12.163  91.387  1.00 30.67           O
ATOM    984  N   PHE B 124      14.656  12.212  92.320  1.00 99.88           N
ATOM    985  CA  PHE B 124      14.902  13.554  91.874  1.00 99.88           C
ATOM    986  CB  PHE B 124      16.271  14.119  92.285  1.00 99.88           C
ATOM    987  CG  PHE B 124      16.402  15.427  91.584  1.00 99.88           C
ATOM    988  CD1 PHE B 124      15.769  16.550  92.064  1.00 99.88           C
ATOM    989  CD2 PHE B 124      17.163  15.526  90.442  1.00 99.88           C
ATOM    990  CE1 PHE B 124      15.891  17.753  91.410  1.00 99.88           C
ATOM    991  CE2 PHE B 124      17.289  16.726  89.785  1.00 99.88           C
ATOM    992  CZ  PHE B 124      16.654  17.844  90.271  1.00 99.88           C
ATOM    993  C   PHE B 124      14.845  13.641  90.380  1.00 99.88           C
ATOM    994  O   PHE B 124      14.265  14.585  89.846  1.00 99.88           O
ATOM    995  N   GLU B 125      15.457  12.675  89.665  1.00 83.55           N
ATOM    996  CA  GLU B 125      15.517  12.740  88.230  1.00 83.55           C
ATOM    997  CB  GLU B 125      16.326  11.590  87.608  1.00 83.55           C
ATOM    998  CG  GLU B 125      15.668  10.223  87.805  1.00 83.55           C
ATOM    999  CD  GLU B 125      16.553   9.177  87.152  1.00 83.55           C
ATOM   1000  OE1 GLU B 125      17.699   9.530  86.767  1.00 83.55           O
ATOM   1001  OE2 GLU B 125      16.097   8.008  87.029  1.00 83.55           O
ATOM   1002  C   GLU B 125      14.139  12.650  87.655  1.00 83.55           C
ATOM   1003  O   GLU B 125      13.794  13.390  86.735  1.00 83.55           O
ATOM   1004  N   ASN B 126      13.312  11.733  88.189  1.00 73.04           N
ATOM   1005  CA  ASN B 126      11.989  11.536  87.673  1.00 73.04           C
ATOM   1006  CB  ASN B 126      11.245  10.381  88.367  1.00 73.04           C
ATOM   1007  CG  ASN B 126       9.983  10.092  87.567  1.00 73.04           C
ATOM   1008  OD1 ASN B 126      10.030   9.436  86.528  1.00 73.04           O
ATOM   1009  ND2 ASN B 126       8.820  10.589  88.064  1.00 73.04           N
ATOM   1010  C   ASN B 126      11.195  12.787  87.884  1.00 73.04           C
ATOM   1011  O   ASN B 126      10.443  13.210  87.009  1.00 73.04           O
ATOM   1012  N   ALA B 127      11.346  13.418  89.063  1.00 29.51           N
ATOM   1013  CA  ALA B 127      10.586  14.596  89.376  1.00 29.51           C
ATOM   1014  CB  ALA B 127      10.854  15.111  90.801  1.00 29.51           C
ATOM   1015  C   ALA B 127      10.933  15.697  88.419  1.00 29.51           C
ATOM   1016  O   ALA B 127      10.052  16.400  87.926  1.00 29.51           O
ATOM   1017  N   LEU B 128      12.234  15.868  88.116  1.00 91.09           N
ATOM   1018  CA  LEU B 128      12.660  16.939  87.255  1.00 91.09           C
ATOM   1019  CB  LEU B 128      14.201  16.987  87.117  1.00 91.09           C
ATOM   1020  CG  LEU B 128      14.814  18.214  86.395  1.00 91.09           C
ATOM   1021  CD1 LEU B 128      16.346  18.092  86.355  1.00 91.09           C
ATOM   1022  CD2 LEU B 128      14.239  18.461  84.991  1.00 91.09           C
ATOM   1023  C   LEU B 128      12.055  16.728  85.898  1.00 91.09           C
ATOM   1024  O   LEU B 128      11.552  17.670  85.286  1.00 91.09           O
ATOM   1025  N   ILE B 129      12.073  15.481  85.385  1.00112.11           N
ATOM   1026  CA  ILE B 129      11.559  15.251  84.064  1.00112.11           C
ATOM   1027  CB  ILE B 129      11.808  13.866  83.532  1.00112.11           C
ATOM   1028  CG1 ILE B 129      11.164  12.779  84.397  1.00112.11           C
ATOM   1029  CG2 ILE B 129      13.321  13.701  83.357  1.00112.11           C
ATOM   1030  CD1 ILE B 129      11.258  11.396  83.758  1.00112.11           C
ATOM   1031  C   ILE B 129      10.096  15.546  84.025  1.00112.11           C
ATOM   1032  O   ILE B 129       9.603  16.110  83.048  1.00112.11           O
ATOM   1033  N   GLU B 130       9.361  15.151  85.080  1.00 68.29           N
ATOM   1034  CA  GLU B 130       7.946  15.374  85.121  1.00 68.29           C
ATOM   1035  CB  GLU B 130       7.285  14.734  86.353  1.00 68.29           C
ATOM   1036  CG  GLU B 130       7.370  13.207  86.353  1.00 68.29           C
ATOM   1037  CD  GLU B 130       6.519  12.693  85.202  1.00 68.29           C
ATOM   1038  OE1 GLU B 130       5.799  13.521  84.582  1.00 68.29           O
ATOM   1039  OE2 GLU B 130       6.578  11.465  84.926  1.00 68.29           O
ATOM   1040  C   GLU B 130       7.670  16.846  85.175  1.00 68.29           C
ATOM   1041  O   GLU B 130       6.782  17.341  84.483  1.00 68.29           O
ATOM   1042  N   ALA B 131       8.433  17.592  85.996  1.00 28.94           N
ATOM   1043  CA  ALA B 131       8.189  19.001  86.136  1.00 28.94           C
ATOM   1044  CB  ALA B 131       9.126  19.668  87.158  1.00 28.94           C
ATOM   1045  C   ALA B 131       8.410  19.671  84.815  1.00 28.94           C
ATOM   1046  O   ALA B 131       7.610  20.505  84.391  1.00 28.94           O
ATOM   1047  N   ILE B 132       9.503  19.310  84.119  1.00139.34           N
ATOM   1048  CA  ILE B 132       9.813  19.916  82.856  1.00139.34           C
ATOM   1049  CB  ILE B 132      11.191  19.545  82.358  1.00139.34           C
ATOM   1050  CG1 ILE B 132      11.370  18.029  82.135  1.00139.34           C
ATOM   1051  CG2 ILE B 132      12.196  20.130  83.364  1.00139.34           C
ATOM   1052  CD1 ILE B 132      10.799  17.498  80.823  1.00139.34           C
ATOM   1053  C   ILE B 132       8.752  19.562  81.854  1.00139.34           C
ATOM   1054  O   ILE B 132       8.274  20.421  81.122  1.00139.34           O
ATOM   1055  N   LYS B 133       8.293  18.302  81.816  1.00140.38           N
ATOM   1056  CA  LYS B 133       7.338  17.927  80.809  1.00140.38           C
ATOM   1057  CB  LYS B 133       6.926  16.447  80.884  1.00140.38           C
ATOM   1058  CG  LYS B 133       6.117  16.094  82.133  1.00140.38           C
ATOM   1059  CD  LYS B 133       5.470  14.709  82.069  1.00140.38           C
ATOM   1060  CE  LYS B 133       4.408  14.579  80.975  1.00140.38           C
ATOM   1061  NZ  LYS B 133       3.268  15.478  81.263  1.00140.38           N
ATOM   1062  C   LYS B 133       6.104  18.760  80.991  1.00140.38           C
ATOM   1063  O   LYS B 133       5.419  19.086  80.023  1.00140.38           O
ATOM   1064  N   SER B 134       5.797  19.102  82.257  1.00 93.81           N
ATOM   1065  CA  SER B 134       4.663  19.892  82.656  1.00 93.81           C
ATOM   1066  CB  SER B 134       4.433  19.857  84.175  1.00 93.81           C
ATOM   1067  OG  SER B 134       3.314  20.662  84.511  1.00 93.81           O
ATOM   1068  C   SER B 134       4.857  21.332  82.274  1.00 93.81           C
ATOM   1069  O   SER B 134       3.950  22.145  82.450  1.00 93.81           O
ATOM   1070  N   ASN B 135       6.031  21.684  81.717  1.00 76.61           N
ATOM   1071  CA  ASN B 135       6.336  23.040  81.353  1.00 76.61           C
ATOM   1072  CB  ASN B 135       5.194  23.730  80.586  1.00 76.61           C
ATOM   1073  CG  ASN B 135       5.067  23.036  79.237  1.00 76.61           C
ATOM   1074  OD1 ASN B 135       4.638  21.886  79.152  1.00 76.61           O
ATOM   1075  ND2 ASN B 135       5.450  23.754  78.147  1.00 76.61           N
ATOM   1076  C   ASN B 135       6.665  23.866  82.559  1.00 76.61           C
ATOM   1077  O   ASN B 135       6.482  25.082  82.553  1.00 76.61           O
ATOM   1078  N   GLU B 136       7.193  23.229  83.623  1.00 47.26           N
ATOM   1079  CA  GLU B 136       7.630  23.983  84.762  1.00 47.26           C
ATOM   1080  CB  GLU B 136       7.260  23.360  86.119  1.00 47.26           C
ATOM   1081  CG  GLU B 136       5.759  23.402  86.398  1.00 47.26           C
ATOM   1082  CD  GLU B 136       5.493  22.779  87.760  1.00 47.26           C
ATOM   1083  OE1 GLU B 136       6.284  23.053  88.702  1.00 47.26           O
ATOM   1084  OE2 GLU B 136       4.484  22.035  87.883  1.00 47.26           O
ATOM   1085  C   GLU B 136       9.122  24.053  84.676  1.00 47.26           C
ATOM   1086  O   GLU B 136       9.759  23.200  84.060  1.00 47.26           O
ATOM   1087  N   GLU B 137       9.721  25.108  85.263  1.00 94.14           N
ATOM   1088  CA  GLU B 137      11.147  25.235  85.205  1.00 94.14           C
ATOM   1089  CB  GLU B 137      11.650  26.674  84.979  1.00 94.14           C
ATOM   1090  CG  GLU B 137      11.356  27.638  86.133  1.00 94.14           C
ATOM   1091  CD  GLU B 137      10.017  28.323  85.888  1.00 94.14           C
ATOM   1092  OE1 GLU B 137       9.030  27.618  85.548  1.00 94.14           O
ATOM   1093  OE2 GLU B 137       9.969  29.572  86.035  1.00 94.14           O
ATOM   1094  C   GLU B 137      11.691  24.790  86.520  1.00 94.14           C
ATOM   1095  O   GLU B 137      11.163  25.139  87.574  1.00 94.14           O
ATOM   1096  N   VAL B 138      12.766  23.979  86.483  1.00 38.28           N
ATOM   1097  CA  VAL B 138      13.374  23.536  87.700  1.00 38.28           C
ATOM   1098  CB  VAL B 138      13.744  22.080  87.682  1.00 38.28           C
ATOM   1099  CG1 VAL B 138      14.491  21.741  88.982  1.00 38.28           C
ATOM   1100  CG2 VAL B 138      12.464  21.255  87.472  1.00 38.28           C
ATOM   1101  C   VAL B 138      14.637  24.317  87.853  1.00 38.28           C
ATOM   1102  O   VAL B 138      15.528  24.254  87.007  1.00 38.28           O
ATOM   1103  N   ILE B 139      14.747  25.090  88.948  1.00135.26           N
ATOM   1104  CA  ILE B 139      15.941  25.855  89.136  1.00135.26           C
ATOM   1105  CB  ILE B 139      15.710  27.335  89.254  1.00135.26           C
ATOM   1106  CG1 ILE B 139      14.872  27.676  90.498  1.00135.26           C
ATOM   1107  CG2 ILE B 139      15.072  27.806  87.937  1.00135.26           C
ATOM   1108  CD1 ILE B 139      13.464  27.082  90.484  1.00135.26           C
ATOM   1109  C   ILE B 139      16.569  25.388  90.402  1.00135.26           C
ATOM   1110  O   ILE B 139      15.924  25.325  91.448  1.00135.26           O
ATOM   1111  N   ILE B 140      17.861  25.029  90.336  1.00143.35           N
ATOM   1112  CA  ILE B 140      18.493  24.583  91.534  1.00143.35           C
ATOM   1113  CB  ILE B 140      19.163  23.249  91.410  1.00143.35           C
ATOM   1114  CG1 ILE B 140      19.741  22.807  92.764  1.00143.35           C
ATOM   1115  CG2 ILE B 140      20.180  23.337  90.272  1.00143.35           C
ATOM   1116  CD1 ILE B 140      18.671  22.545  93.822  1.00143.35           C
ATOM   1117  C   ILE B 140      19.482  25.617  91.930  1.00143.35           C
ATOM   1118  O   ILE B 140      20.341  26.004  91.137  1.00143.35           O
ATOM   1119  N   SER B 141      19.359  26.022  93.216  1.00125.36           N
ATOM   1120  CA  SER B 141      20.042  27.085  93.898  1.00125.36           C
ATOM   1121  CB  SER B 141      20.153  26.799  95.412  1.00125.36           C
ATOM   1122  OG  SER B 141      20.826  27.840  96.105  1.00125.36           O
ATOM   1123  C   SER B 141      21.398  27.201  93.338  1.00125.36           C
ATOM   1124  O   SER B 141      22.103  26.199  93.175  1.00125.36           O
ATOM   1125  N   PRO B 142      21.683  28.459  93.039  1.00 92.32           N
ATOM   1126  CA  PRO B 142      22.877  28.856  92.353  1.00 92.32           C
ATOM   1127  CD  PRO B 142      21.149  29.549  93.842  1.00 92.32           C
ATOM   1128  CB  PRO B 142      23.006  30.367  92.534  1.00 92.32           C
ATOM   1129  CG  PRO B 142      22.239  30.632  93.838  1.00 92.32           C
ATOM   1130  C   PRO B 142      24.010  28.110  92.920  1.00 92.32           C
ATOM   1131  O   PRO B 142      24.535  28.458  93.977  1.00 92.32           O
ATOM   1132  N   LYS B 143      24.366  27.057  92.185  1.00251.84           N
ATOM   1133  CA  LYS B 143      25.398  26.164  92.547  1.00251.84           C
ATOM   1134  CB  LYS B 143      25.141  25.473  93.897  1.00251.84           C
ATOM   1135  CG  LYS B 143      26.349  24.711  94.445  1.00251.84           C
ATOM   1136  CD  LYS B 143      27.461  25.626  94.962  1.00251.84           C
ATOM   1137  CE  LYS B 143      28.111  26.487  93.878  1.00251.84           C
ATOM   1138  NZ  LYS B 143      29.133  27.369  94.485  1.00251.84           N
ATOM   1139  C   LYS B 143      25.320  25.104  91.499  1.00251.84           C
ATOM   1140  O   LYS B 143      26.240  24.304  91.354  1.00251.84           O
ATOM   1141  N   ILE B 144      24.205  25.087  90.729  1.00195.53           N
ATOM   1142  CA  ILE B 144      24.018  24.057  89.743  1.00195.53           C
ATOM   1143  CB  ILE B 144      23.091  22.967  90.174  1.00195.53           C
ATOM   1144  CG1 ILE B 144      23.638  22.278  91.435  1.00195.53           C
ATOM   1145  CG2 ILE B 144      22.908  22.007  88.988  1.00195.53           C
ATOM   1146  CD1 ILE B 144      23.509  23.118  92.704  1.00195.53           C
ATOM   1147  C   ILE B 144      23.509  24.643  88.456  1.00195.53           C
ATOM   1148  O   ILE B 144      24.302  25.052  87.613  1.00195.53           O
ATOM   1149  N   GLY B 145      22.178  24.628  88.219  1.00 45.23           N
ATOM   1150  CA  GLY B 145      21.671  25.176  86.986  1.00 45.23           C
ATOM   1151  C   GLY B 145      20.182  24.993  86.961  1.00 45.23           C
ATOM   1152  O   GLY B 145      19.566  24.721  87.989  1.00 45.23           O
ATOM   1153  N   LYS B 146      19.557  25.154  85.773  1.00101.09           N
ATOM   1154  CA  LYS B 146      18.126  25.034  85.676  1.00101.09           C
ATOM   1155  CB  LYS B 146      17.420  26.382  85.455  1.00101.09           C
ATOM   1156  CG  LYS B 146      17.847  27.071  84.156  1.00101.09           C
ATOM   1157  CD  LYS B 146      16.948  28.238  83.740  1.00101.09           C
ATOM   1158  CE  LYS B 146      15.641  27.805  83.072  1.00101.09           C
ATOM   1159  NZ  LYS B 146      14.841  28.995  82.702  1.00101.09           N
ATOM   1160  C   LYS B 146      17.769  24.170  84.499  1.00101.09           C
ATOM   1161  O   LYS B 146      18.551  24.029  83.560  1.00101.09           O
ATOM   1162  N   PHE B 147      16.562  23.555  84.543  1.00 51.65           N
ATOM   1163  CA  PHE B 147      16.062  22.728  83.473  1.00 51.65           C
ATOM   1164  CB  PHE B 147      15.738  21.284  83.900  1.00 51.65           C
ATOM   1165  CG  PHE B 147      16.990  20.591  84.317  1.00 51.65           C
ATOM   1166  CD1 PHE B 147      17.473  20.736  85.597  1.00 51.65           C
ATOM   1167  CD2 PHE B 147      17.672  19.783  83.435  1.00 51.65           C
ATOM   1168  CE1 PHE B 147      18.624  20.095  85.989  1.00 51.65           C
ATOM   1169  CE2 PHE B 147      18.824  19.140  83.822  1.00 51.65           C
ATOM   1170  CZ  PHE B 147      19.302  19.295  85.101  1.00 51.65           C
ATOM   1171  C   PHE B 147      14.749  23.313  83.035  1.00 51.65           C
ATOM   1172  O   PHE B 147      13.901  23.638  83.866  1.00 51.65           O
ATOM   1173  N   ILE B 148      14.543  23.465  81.709  1.00 90.48           N
ATOM   1174  CA  ILE B 148      13.309  24.029  81.235  1.00 90.48           C
ATOM   1175  CB  ILE B 148      13.365  25.522  81.077  1.00 90.48           C
ATOM   1176  CG1 ILE B 148      11.956  26.107  80.873  1.00 90.48           C
ATOM   1177  CG2 ILE B 148      14.349  25.839  79.939  1.00 90.48           C
ATOM   1178  CD1 ILE B 148      11.898  27.629  81.005  1.00 90.48           C
ATOM   1179  C   ILE B 148      12.990  23.453  79.889  1.00 90.48           C
ATOM   1180  O   ILE B 148      13.814  22.785  79.266  1.00 90.48           O
ATOM   1181  N   LEU B 149      11.751  23.696  79.414  1.00108.36           N
ATOM   1182  CA  LEU B 149      11.326  23.220  78.130  1.00108.36           C
ATOM   1183  CB  LEU B 149       9.831  22.902  78.041  1.00108.36           C
ATOM   1184  CG  LEU B 149       9.382  22.025  79.200  1.00108.36           C
ATOM   1185  CD1 LEU B 149      10.252  20.756  79.268  1.00108.36           C
ATOM   1186  CD2 LEU B 149       9.302  22.855  80.500  1.00108.36           C
ATOM   1187  C   LEU B 149      11.511  24.355  77.181  1.00108.36           C
ATOM   1188  O   LEU B 149      11.211  25.501  77.515  1.00108.36           O
ATOM   1189  N   LYS B 150      12.024  24.066  75.971  1.00 70.68           N
ATOM   1190  CA  LYS B 150      12.174  25.112  75.003  1.00 70.68           C
ATOM   1191  CB  LYS B 150      13.623  25.341  74.537  1.00 70.68           C
ATOM   1192  CG  LYS B 150      14.467  26.082  75.574  1.00 70.68           C
ATOM   1193  CD  LYS B 150      15.967  26.081  75.277  1.00 70.68           C
ATOM   1194  CE  LYS B 150      16.757  27.035  76.176  1.00 70.68           C
ATOM   1195  NZ  LYS B 150      16.456  26.751  77.596  1.00 70.68           N
ATOM   1196  C   LYS B 150      11.359  24.756  73.806  1.00 70.68           C
ATOM   1197  O   LYS B 150      11.292  23.597  73.399  1.00 70.68           O
ATOM   1198  N   SER B 151      10.684  25.766  73.229  1.00 78.60           N
ATOM   1199  CA  SER B 151       9.875  25.527  72.075  1.00 78.60           C
ATOM   1200  CB  SER B 151       8.774  26.583  71.876  1.00 78.60           C
ATOM   1201  OG  SER B 151       8.011  26.287  70.715  1.00 78.60           O
ATOM   1202  C   SER B 151      10.762  25.559  70.872  1.00 78.60           C
ATOM   1203  O   SER B 151      11.773  26.260  70.842  1.00 78.60           O
ATOM   1204  N   ARG B 152      10.396  24.762  69.848  1.00154.00           N
ATOM   1205  CA  ARG B 152      11.102  24.765  68.603  1.00154.00           C
ATOM   1206  CB  ARG B 152      11.689  23.402  68.198  1.00154.00           C
ATOM   1207  CG  ARG B 152      12.852  22.960  69.087  1.00154.00           C
ATOM   1208  CD  ARG B 152      14.180  23.653  68.765  1.00154.00           C
ATOM   1209  NE  ARG B 152      15.204  23.126  69.711  1.00154.00           N
ATOM   1210  CZ  ARG B 152      15.468  23.785  70.876  1.00154.00           C
ATOM   1211  NH1 ARG B 152      14.804  24.938  71.177  1.00154.00           N
ATOM   1212  NH2 ARG B 152      16.407  23.300  71.739  1.00154.00           N
ATOM   1213  C   ARG B 152      10.072  25.129  67.596  1.00154.00           C
ATOM   1214  O   ARG B 152       8.931  24.678  67.683  1.00154.00           O
ATOM   1215  N   LYS B 153      10.449  25.975  66.622  1.00 70.99           N
ATOM   1216  CA  LYS B 153       9.497  26.424  65.653  1.00 70.99           C
ATOM   1217  CB  LYS B 153       9.953  27.638  64.825  1.00 70.99           C
ATOM   1218  CG  LYS B 153      10.184  28.910  65.641  1.00 70.99           C
ATOM   1219  CD  LYS B 153      10.795  30.042  64.815  1.00 70.99           C
ATOM   1220  CE  LYS B 153      12.069  29.638  64.071  1.00 70.99           C
ATOM   1221  NZ  LYS B 153      12.504  30.735  63.178  1.00 70.99           N
ATOM   1222  C   LYS B 153       9.246  25.326  64.683  1.00 70.99           C
ATOM   1223  O   LYS B 153      10.060  24.419  64.510  1.00 70.99           O
ATOM   1224  N   ALA B 154       8.066  25.382  64.041  1.00 26.32           N
ATOM   1225  CA  ALA B 154       7.723  24.420  63.045  1.00 26.32           C
ATOM   1226  CB  ALA B 154       6.263  24.539  62.578  1.00 26.32           C
ATOM   1227  C   ALA B 154       8.602  24.700  61.872  1.00 26.32           C
ATOM   1228  O   ALA B 154       8.989  25.845  61.639  1.00 26.32           O
ATOM   1229  N   HIS B 155       8.965  23.646  61.116  1.00111.30           N
ATOM   1230  CA  HIS B 155       9.796  23.853  59.968  1.00111.30           C
ATOM   1231  ND1 HIS B 155      11.762  20.984  59.681  1.00111.30           N
ATOM   1232  CG  HIS B 155      11.459  21.998  60.564  1.00111.30           C
ATOM   1233  CB  HIS B 155      11.266  23.432  60.169  1.00111.30           C
ATOM   1234  NE2 HIS B 155      11.667  20.061  61.703  1.00111.30           N
ATOM   1235  CD2 HIS B 155      11.404  21.416  61.792  1.00111.30           C
ATOM   1236  CE1 HIS B 155      11.876  19.849  60.416  1.00111.30           C
ATOM   1237  C   HIS B 155       9.215  23.066  58.844  1.00111.30           C
ATOM   1238  O   HIS B 155       8.337  22.229  59.046  1.00111.30           O
ATOM   1239  N   LYS B 156       9.677  23.333  57.608  1.00161.17           N
ATOM   1240  CA  LYS B 156       9.085  22.633  56.513  1.00161.17           C
ATOM   1241  CB  LYS B 156       8.849  23.483  55.247  1.00161.17           C
ATOM   1242  CG  LYS B 156      10.105  24.083  54.615  0.00161.17           C
ATOM   1243  CD  LYS B 156      10.819  25.101  55.505  0.00161.17           C
ATOM   1244  CE  LYS B 156      11.878  25.914  54.760  1.00161.17           C
ATOM   1245  NZ  LYS B 156      12.910  25.013  54.201  1.00161.17           N
ATOM   1246  C   LYS B 156       9.921  21.453  56.148  1.00161.17           C
ATOM   1247  O   LYS B 156      11.137  21.434  56.335  1.00161.17           O
ATOM   1248  N   GLY B 157       9.234  20.416  55.635  1.00 29.40           N
ATOM   1249  CA  GLY B 157       9.820  19.192  55.180  1.00 29.40           C
ATOM   1250  C   GLY B 157       9.048  18.861  53.947  1.00 29.40           C
ATOM   1251  O   GLY B 157       8.153  19.612  53.565  1.00 29.40           O
ATOM   1252  N   ARG B 158       9.362  17.742  53.268  1.00136.47           N
ATOM   1253  CA  ARG B 158       8.602  17.504  52.078  1.00136.47           C
ATOM   1254  CB  ARG B 158       9.321  17.917  50.783  1.00136.47           C
ATOM   1255  CG  ARG B 158      10.632  17.176  50.526  1.00136.47           C
ATOM   1256  CD  ARG B 158      11.305  17.624  49.230  1.00136.47           C
ATOM   1257  NE  ARG B 158      11.642  19.065  49.394  1.00136.47           N
ATOM   1258  CZ  ARG B 158      11.431  19.939  48.368  1.00136.47           C
ATOM   1259  NH1 ARG B 158      10.893  19.499  47.193  1.00136.47           N
ATOM   1260  NH2 ARG B 158      11.756  21.255  48.521  1.00136.47           N
ATOM   1261  C   ARG B 158       8.249  16.058  51.964  1.00136.47           C
ATOM   1262  O   ARG B 158       8.805  15.198  52.647  1.00136.47           O
ATOM   1263  N   ASN B 159       7.270  15.775  51.083  1.00 66.68           N
ATOM   1264  CA  ASN B 159       6.816  14.440  50.828  1.00 66.68           C
ATOM   1265  CB  ASN B 159       5.352  14.404  50.345  1.00 66.68           C
ATOM   1266  CG  ASN B 159       4.858  12.966  50.273  1.00 66.68           C
ATOM   1267  OD1 ASN B 159       3.964  12.569  51.019  1.00 66.68           O
ATOM   1268  ND2 ASN B 159       5.443  12.162  49.346  1.00 66.68           N
ATOM   1269  C   ASN B 159       7.675  13.922  49.720  1.00 66.68           C
ATOM   1270  O   ASN B 159       7.690  14.470  48.621  1.00 66.68           O
ATOM   1271  N   PRO B 160       8.410  12.884  49.988  1.00 75.54           N
ATOM   1272  CA  PRO B 160       9.337  12.362  49.024  1.00 75.54           C
ATOM   1273  CD  PRO B 160       7.974  11.868  50.932  1.00 75.54           C
ATOM   1274  CB  PRO B 160       9.858  11.065  49.634  1.00 75.54           C
ATOM   1275  CG  PRO B 160       8.659  10.572  50.467  1.00 75.54           C
ATOM   1276  C   PRO B 160       8.729  12.109  47.678  1.00 75.54           C
ATOM   1277  O   PRO B 160       9.305  12.542  46.680  1.00 75.54           O
ATOM   1278  N   GLN B 161       7.601  11.374  47.613  1.00 63.16           N
ATOM   1279  CA  GLN B 161       7.033  11.070  46.331  1.00 63.16           C
ATOM   1280  CB  GLN B 161       5.963   9.966  46.378  1.00 63.16           C
ATOM   1281  CG  GLN B 161       6.519   8.583  46.725  1.00 63.16           C
ATOM   1282  CD  GLN B 161       5.418   7.564  46.462  1.00 63.16           C
ATOM   1283  OE1 GLN B 161       5.592   6.369  46.695  1.00 63.16           O
ATOM   1284  NE2 GLN B 161       4.255   8.047  45.949  1.00 63.16           N
ATOM   1285  C   GLN B 161       6.387  12.268  45.713  1.00 63.16           C
ATOM   1286  O   GLN B 161       6.611  12.567  44.540  1.00 63.16           O
ATOM   1287  N   THR B 162       5.564  12.981  46.504  1.00103.98           N
ATOM   1288  CA  THR B 162       4.788  14.080  46.006  1.00103.98           C
ATOM   1289  CB  THR B 162       3.857  14.626  47.040  1.00103.98           C
ATOM   1290  OG1 THR B 162       3.007  13.604  47.532  1.00103.98           O
ATOM   1291  CG2 THR B 162       3.013  15.722  46.380  1.00103.98           C
ATOM   1292  C   THR B 162       5.679  15.212  45.614  1.00103.98           C
ATOM   1293  O   THR B 162       5.548  15.780  44.532  1.00103.98           O
ATOM   1294  N   GLY B 163       6.626  15.562  46.498  1.00 19.16           N
ATOM   1295  CA  GLY B 163       7.493  16.670  46.246  1.00 19.16           C
ATOM   1296  C   GLY B 163       6.843  17.885  46.827  1.00 19.16           C
ATOM   1297  O   GLY B 163       7.403  18.979  46.780  1.00 19.16           O
ATOM   1298  N   LYS B 164       5.628  17.726  47.389  1.00110.70           N
ATOM   1299  CA  LYS B 164       4.960  18.851  47.973  1.00110.70           C
ATOM   1300  CB  LYS B 164       3.439  18.669  48.113  1.00110.70           C
ATOM   1301  CG  LYS B 164       2.712  18.630  46.768  0.00110.70           C
ATOM   1302  CD  LYS B 164       1.270  18.130  46.866  0.00110.70           C
ATOM   1303  CE  LYS B 164       0.262  19.236  47.179  1.00110.70           C
ATOM   1304  NZ  LYS B 164       0.072  20.094  45.988  1.00110.70           N
ATOM   1305  C   LYS B 164       5.527  19.068  49.335  1.00110.70           C
ATOM   1306  O   LYS B 164       5.879  18.121  50.037  1.00110.70           O
ATOM   1307  N   LYS B 165       5.648  20.345  49.743  1.00 86.03           N
ATOM   1308  CA  LYS B 165       6.199  20.588  51.039  1.00 86.03           C
ATOM   1309  CB  LYS B 165       6.851  21.965  51.231  1.00 86.03           C
ATOM   1310  CG  LYS B 165       8.218  22.075  50.557  1.00 86.03           C
ATOM   1311  CD  LYS B 165       8.840  23.461  50.697  1.00 86.03           C
ATOM   1312  CE  LYS B 165      10.212  23.587  50.034  1.00 86.03           C
ATOM   1313  NZ  LYS B 165      10.050  23.789  48.578  1.00 86.03           N
ATOM   1314  C   LYS B 165       5.136  20.423  52.068  1.00 86.03           C
ATOM   1315  O   LYS B 165       3.948  20.592  51.798  1.00 86.03           O
ATOM   1316  N   LEU B 166       5.564  20.038  53.285  1.00143.36           N
ATOM   1317  CA  LEU B 166       4.670  19.852  54.387  1.00143.36           C
ATOM   1318  CB  LEU B 166       4.582  18.391  54.862  1.00143.36           C
ATOM   1319  CG  LEU B 166       4.032  17.420  53.801  1.00143.36           C
ATOM   1320  CD1 LEU B 166       4.961  17.344  52.578  1.00143.36           C
ATOM   1321  CD2 LEU B 166       3.741  16.038  54.407  1.00143.36           C
ATOM   1322  C   LEU B 166       5.228  20.642  55.527  1.00143.36           C
ATOM   1323  O   LEU B 166       6.392  21.039  55.504  1.00143.36           O
ATOM   1324  N   LYS B 167       4.399  20.921  56.552  1.00109.46           N
ATOM   1325  CA  LYS B 167       4.915  21.635  57.680  1.00109.46           C
ATOM   1326  CB  LYS B 167       3.999  22.742  58.234  1.00109.46           C
ATOM   1327  CG  LYS B 167       3.769  23.922  57.290  1.00109.46           C
ATOM   1328  CD  LYS B 167       2.848  24.987  57.892  1.00109.46           C
ATOM   1329  CE  LYS B 167       1.633  24.406  58.619  1.00109.46           C
ATOM   1330  NZ  LYS B 167       0.982  25.457  59.436  1.00109.46           N
ATOM   1331  C   LYS B 167       5.084  20.654  58.789  1.00109.46           C
ATOM   1332  O   LYS B 167       4.235  19.794  59.019  1.00109.46           O
ATOM   1333  N   ILE B 168       6.210  20.764  59.512  1.00 55.87           N
ATOM   1334  CA  ILE B 168       6.423  19.904  60.634  1.00 55.87           C
ATOM   1335  CB  ILE B 168       7.828  19.383  60.742  1.00 55.87           C
ATOM   1336  CG1 ILE B 168       8.141  18.491  59.529  1.00 55.87           C
ATOM   1337  CG2 ILE B 168       7.980  18.658  62.090  1.00 55.87           C
ATOM   1338  CD1 ILE B 168       9.614  18.112  59.405  1.00 55.87           C
ATOM   1339  C   ILE B 168       6.118  20.754  61.815  1.00 55.87           C
ATOM   1340  O   ILE B 168       6.569  21.894  61.924  1.00 55.87           O
ATOM   1341  N   PRO B 169       5.323  20.210  62.686  1.00 72.72           N
ATOM   1342  CA  PRO B 169       4.858  20.966  63.809  1.00 72.72           C
ATOM   1343  CD  PRO B 169       4.349  19.216  62.265  1.00 72.72           C
ATOM   1344  CB  PRO B 169       3.706  20.162  64.407  1.00 72.72           C
ATOM   1345  CG  PRO B 169       3.139  19.399  63.197  1.00 72.72           C
ATOM   1346  C   PRO B 169       5.934  21.295  64.778  1.00 72.72           C
ATOM   1347  O   PRO B 169       6.978  20.646  64.784  1.00 72.72           O
ATOM   1348  N   ALA B 170       5.695  22.332  65.596  1.00 38.30           N
ATOM   1349  CA  ALA B 170       6.667  22.728  66.558  1.00 38.30           C
ATOM   1350  CB  ALA B 170       6.269  23.982  67.358  1.00 38.30           C
ATOM   1351  C   ALA B 170       6.811  21.597  67.516  1.00 38.30           C
ATOM   1352  O   ALA B 170       5.907  20.775  67.672  1.00 38.30           O
ATOM   1353  N   LYS B 171       7.998  21.507  68.142  1.00114.63           N
ATOM   1354  CA  LYS B 171       8.262  20.473  69.092  1.00114.63           C
ATOM   1355  CB  LYS B 171       9.315  19.465  68.612  1.00114.63           C
ATOM   1356  CG  LYS B 171       8.879  18.706  67.356  1.00114.63           C
ATOM   1357  CD  LYS B 171       7.589  17.904  67.549  1.00114.63           C
ATOM   1358  CE  LYS B 171       7.140  17.139  66.302  1.00114.63           C
ATOM   1359  NZ  LYS B 171       6.461  18.054  65.357  1.00114.63           N
ATOM   1360  C   LYS B 171       8.816  21.152  70.298  1.00114.63           C
ATOM   1361  O   LYS B 171       9.111  22.345  70.268  1.00114.63           O
ATOM   1362  N   THR B 172       8.933  20.404  71.409  1.00108.05           N
ATOM   1363  CA  THR B 172       9.472  20.956  72.613  1.00108.05           C
ATOM   1364  CB  THR B 172       8.505  20.912  73.759  1.00108.05           C
ATOM   1365  OG1 THR B 172       9.091  21.475  74.924  1.00108.05           O
ATOM   1366  CG2 THR B 172       8.087  19.454  73.999  1.00108.05           C
ATOM   1367  C   THR B 172      10.663  20.132  72.968  1.00108.05           C
ATOM   1368  O   THR B 172      10.705  18.935  72.691  1.00108.05           O
ATOM   1369  N   VAL B 173      11.684  20.774  73.566  1.00108.67           N
ATOM   1370  CA  VAL B 173      12.883  20.065  73.903  1.00108.67           C
ATOM   1371  CB  VAL B 173      13.985  20.373  72.933  1.00108.67           C
ATOM   1372  CG1 VAL B 173      14.223  21.891  72.957  1.00108.67           C
ATOM   1373  CG2 VAL B 173      15.228  19.541  73.283  1.00108.67           C
ATOM   1374  C   VAL B 173      13.319  20.515  75.271  1.00108.67           C
ATOM   1375  O   VAL B 173      13.084  21.657  75.662  1.00108.67           O
ATOM   1376  N   VAL B 174      13.954  19.612  76.051  1.00 93.13           N
ATOM   1377  CA  VAL B 174      14.419  19.982  77.360  1.00 93.13           C
ATOM   1378  CB  VAL B 174      14.638  18.826  78.290  1.00 93.13           C
ATOM   1379  CG1 VAL B 174      15.846  18.020  77.791  1.00 93.13           C
ATOM   1380  CG2 VAL B 174      14.815  19.374  79.716  1.00 93.13           C
ATOM   1381  C   VAL B 174      15.734  20.675  77.204  1.00 93.13           C
ATOM   1382  O   VAL B 174      16.524  20.329  76.326  1.00 93.13           O
ATOM   1383  N   ASN B 175      15.996  21.699  78.041  1.00 77.40           N
ATOM   1384  CA  ASN B 175      17.255  22.378  77.940  1.00 77.40           C
ATOM   1385  CB  ASN B 175      17.174  23.756  77.261  1.00 77.40           C
ATOM   1386  CG  ASN B 175      18.594  24.195  76.929  1.00 77.40           C
ATOM   1387  OD1 ASN B 175      19.371  23.435  76.353  1.00 77.40           O
ATOM   1388  ND2 ASN B 175      18.949  25.453  77.303  1.00 77.40           N
ATOM   1389  C   ASN B 175      17.778  22.587  79.323  1.00 77.40           C
ATOM   1390  O   ASN B 175      17.016  22.706  80.281  1.00 77.40           O
ATOM   1391  N   PHE B 176      19.118  22.615  79.449  1.00 63.82           N
ATOM   1392  CA  PHE B 176      19.756  22.804  80.716  1.00 63.82           C
ATOM   1393  CB  PHE B 176      20.659  21.610  81.082  1.00 63.82           C
ATOM   1394  CG  PHE B 176      21.409  21.887  82.340  1.00 63.82           C
ATOM   1395  CD1 PHE B 176      20.770  21.920  83.558  1.00 63.82           C
ATOM   1396  CD2 PHE B 176      22.771  22.078  82.301  1.00 63.82           C
ATOM   1397  CE1 PHE B 176      21.475  22.165  84.713  1.00 63.82           C
ATOM   1398  CE2 PHE B 176      23.480  22.321  83.453  1.00 63.82           C
ATOM   1399  CZ  PHE B 176      22.833  22.369  84.663  1.00 63.82           C
ATOM   1400  C   PHE B 176      20.598  24.028  80.607  1.00 63.82           C
ATOM   1401  O   PHE B 176      21.278  24.233  79.603  1.00 63.82           O
ATOM   1402  N   LYS B 177      20.533  24.907  81.627  1.00100.44           N
ATOM   1403  CA  LYS B 177      21.392  26.048  81.601  1.00100.44           C
ATOM   1404  CB  LYS B 177      20.668  27.405  81.548  1.00100.44           C
ATOM   1405  CG  LYS B 177      21.613  28.545  81.160  1.00100.44           C
ATOM   1406  CD  LYS B 177      20.905  29.800  80.647  1.00100.44           C
ATOM   1407  CE  LYS B 177      20.795  30.926  81.675  1.00100.44           C
ATOM   1408  NZ  LYS B 177      20.256  32.143  81.026  1.00100.44           N
ATOM   1409  C   LYS B 177      22.206  25.975  82.846  1.00100.44           C
ATOM   1410  O   LYS B 177      21.678  25.916  83.956  1.00100.44           O
ATOM   1411  N   LEU B 178      23.535  25.963  82.663  1.00 64.86           N
ATOM   1412  CA  LEU B 178      24.480  25.833  83.729  1.00 64.86           C
ATOM   1413  CB  LEU B 178      25.931  25.794  83.224  1.00 64.86           C
ATOM   1414  CG  LEU B 178      26.315  24.649  82.278  1.00 64.86           C
ATOM   1415  CD1 LEU B 178      27.713  24.906  81.697  1.00 64.86           C
ATOM   1416  CD2 LEU B 178      26.224  23.282  82.973  1.00 64.86           C
ATOM   1417  C   LEU B 178      24.446  27.093  84.527  1.00 64.86           C
ATOM   1418  O   LEU B 178      24.296  28.183  83.977  1.00 64.86           O
ATOM   1419  N   SER B 179      24.607  26.964  85.857  1.00 75.33           N
ATOM   1420  CA  SER B 179      24.680  28.107  86.716  1.00 75.33           C
ATOM   1421  CB  SER B 179      24.463  27.792  88.206  1.00 75.33           C
ATOM   1422  OG  SER B 179      23.117  27.400  88.434  1.00 75.33           O
ATOM   1423  C   SER B 179      26.061  28.662  86.569  1.00 75.33           C
ATOM   1424  O   SER B 179      26.926  28.051  85.942  1.00 75.33           O
ATOM   1425  N   LYS B 180      26.296  29.860  87.139  1.00145.27           N
ATOM   1426  CA  LYS B 180      27.563  30.517  87.004  1.00145.27           C
ATOM   1427  CB  LYS B 180      27.576  31.958  87.559  1.00145.27           C
ATOM   1428  CG  LYS B 180      27.398  32.099  89.073  0.00145.27           C
ATOM   1429  CD  LYS B 180      28.615  31.660  89.888  0.00145.27           C
ATOM   1430  CE  LYS B 180      28.526  32.040  91.367  0.00145.27           C
ATOM   1431  NZ  LYS B 180      27.251  31.552  91.936  0.00145.27           N
ATOM   1432  C   LYS B 180      28.642  29.717  87.667  1.00145.27           C
ATOM   1433  O   LYS B 180      29.768  29.668  87.175  1.00145.27           O
ATOM   1434  N   THR B 181      28.331  29.067  88.806  1.00100.49           N
ATOM   1435  CA  THR B 181      29.328  28.324  89.527  1.00100.49           C
ATOM   1436  CB  THR B 181      28.788  27.705  90.782  1.00100.49           C
ATOM   1437  OG1 THR B 181      27.778  26.758  90.467  1.00100.49           O
ATOM   1438  CG2 THR B 181      28.210  28.820  91.667  1.00100.49           C
ATOM   1439  C   THR B 181      29.832  27.208  88.664  1.00100.49           C
ATOM   1440  O   THR B 181      31.039  26.989  88.556  1.00100.49           O
ATOM   1441  N   LEU B 182      28.904  26.489  88.007  1.00160.12           N
ATOM   1442  CA  LEU B 182      29.230  25.369  87.168  1.00160.12           C
ATOM   1443  CB  LEU B 182      27.983  24.798  86.470  1.00160.12           C
ATOM   1444  CG  LEU B 182      27.031  24.007  87.376  1.00160.12           C
ATOM   1445  CD1 LEU B 182      27.539  22.576  87.576  1.00160.12           C
ATOM   1446  CD2 LEU B 182      26.797  24.740  88.705  1.00160.12           C
ATOM   1447  C   LEU B 182      30.110  25.842  86.055  1.00160.12           C
ATOM   1448  O   LEU B 182      31.114  25.209  85.727  1.00160.12           O
ATOM   1449  N   LYS B 183      29.742  26.979  85.441  1.00 60.75           N
ATOM   1450  CA  LYS B 183      30.486  27.482  84.324  1.00 60.75           C
ATOM   1451  CB  LYS B 183      29.854  28.734  83.692  1.00 60.75           C
ATOM   1452  CG  LYS B 183      28.558  28.451  82.931  1.00 60.75           C
ATOM   1453  CD  LYS B 183      27.777  29.711  82.557  1.00 60.75           C
ATOM   1454  CE  LYS B 183      26.596  29.439  81.623  1.00 60.75           C
ATOM   1455  NZ  LYS B 183      27.092  29.041  80.286  1.00 60.75           N
ATOM   1456  C   LYS B 183      31.866  27.854  84.760  1.00 60.75           C
ATOM   1457  O   LYS B 183      32.840  27.573  84.064  1.00 60.75           O
ATOM   1458  N   ASP B 184      31.982  28.495  85.936  1.00 77.24           N
ATOM   1459  CA  ASP B 184      33.250  28.968  86.414  1.00 77.24           C
ATOM   1460  CB  ASP B 184      33.132  29.752  87.730  1.00 77.24           C
ATOM   1461  CG  ASP B 184      34.498  30.344  88.042  1.00 77.24           C
ATOM   1462  OD1 ASP B 184      35.252  30.626  87.073  1.00 77.24           O
ATOM   1463  OD2 ASP B 184      34.812  30.511  89.251  1.00 77.24           O
ATOM   1464  C   ASP B 184      34.161  27.812  86.681  1.00 77.24           C
ATOM   1465  O   ASP B 184      35.362  27.888  86.425  1.00 77.24           O
ATOM   1466  N   GLU B 185      33.609  26.711  87.220  1.00 99.50           N
ATOM   1467  CA  GLU B 185      34.422  25.590  87.587  1.00 99.50           C
ATOM   1468  CB  GLU B 185      33.595  24.495  88.286  1.00 99.50           C
ATOM   1469  CG  GLU B 185      34.425  23.548  89.152  1.00 99.50           C
ATOM   1470  CD  GLU B 185      34.871  24.326  90.384  1.00 99.50           C
ATOM   1471  OE1 GLU B 185      35.518  25.393  90.208  1.00 99.50           O
ATOM   1472  OE2 GLU B 185      34.571  23.866  91.518  1.00 99.50           O
ATOM   1473  C   GLU B 185      35.049  25.009  86.354  1.00 99.50           C
ATOM   1474  O   GLU B 185      36.238  24.694  86.342  1.00 99.50           O
ATOM   1475  N   VAL B 186      34.258  24.860  85.274  1.00 42.35           N
ATOM   1476  CA  VAL B 186      34.734  24.294  84.042  1.00 42.35           C
ATOM   1477  CB  VAL B 186      33.637  24.091  83.044  1.00 42.35           C
ATOM   1478  CG1 VAL B 186      34.250  23.586  81.727  1.00 42.35           C
ATOM   1479  CG2 VAL B 186      32.616  23.126  83.663  1.00 42.35           C
ATOM   1480  C   VAL B 186      35.758  25.191  83.419  1.00 42.35           C
ATOM   1481  O   VAL B 186      36.764  24.717  82.893  1.00 42.35           O
ATOM   1482  N   LYS B 187      35.517  26.515  83.420  1.00110.11           N
ATOM   1483  CA  LYS B 187      36.494  27.399  82.852  1.00110.11           C
ATOM   1484  CB  LYS B 187      36.076  27.961  81.481  1.00110.11           C
ATOM   1485  CG  LYS B 187      34.726  28.681  81.502  1.00110.11           C
ATOM   1486  CD  LYS B 187      34.435  29.491  80.238  1.00110.11           C
ATOM   1487  CE  LYS B 187      33.034  30.104  80.217  1.00110.11           C
ATOM   1488  NZ  LYS B 187      32.015  29.035  80.125  1.00110.11           N
ATOM   1489  C   LYS B 187      36.667  28.553  83.787  1.00110.11           C
ATOM   1490  O   LYS B 187      35.775  29.385  83.937  1.00110.11           O
ATOM   1491  N   ASN B 188      37.849  28.655  84.423  1.00 29.25           N
ATOM   1492  CA  ASN B 188      38.058  29.723  85.357  1.00 29.25           C
ATOM   1493  CB  ASN B 188      39.424  29.674  86.061  1.00 29.25           C
ATOM   1494  CG  ASN B 188      39.428  28.465  86.987  1.00 29.25           C
ATOM   1495  OD1 ASN B 188      38.389  28.060  87.506  1.00 29.25           O
ATOM   1496  ND2 ASN B 188      40.632  27.871  87.202  1.00 29.25           N
ATOM   1497  C   ASN B 188      37.984  31.003  84.595  1.00 29.25           C
ATOM   1498  O   ASN B 188      38.544  31.129  83.508  1.00 29.25           O
ATOM   1499  N   LEU B 189      37.273  31.997  85.159  1.00150.70           N
ATOM   1500  CA  LEU B 189      37.093  33.235  84.467  1.00150.70           C
ATOM   1501  CB  LEU B 189      35.910  34.076  84.998  1.00150.70           C
ATOM   1502  CG  LEU B 189      35.985  34.481  86.488  1.00150.70           C
ATOM   1503  CD1 LEU B 189      37.072  35.534  86.761  1.00150.70           C
ATOM   1504  CD2 LEU B 189      34.608  34.919  87.010  1.00150.70           C
ATOM   1505  C   LEU B 189      38.334  34.047  84.552  1.00150.70           C
ATOM   1506  O   LEU B 189      39.034  34.045  85.563  1.00150.70           O
ATOM   1507  N   LYS B 190      38.662  34.738  83.445  1.00264.71           N
ATOM   1508  CA  LYS B 190      39.743  35.662  83.528  1.00264.71           C
ATOM   1509  CB  LYS B 190      40.341  36.054  82.167  1.00264.71           C
ATOM   1510  CG  LYS B 190      41.006  34.892  81.425  1.00264.71           C
ATOM   1511  CD  LYS B 190      42.168  34.248  82.185  1.00264.71           C
ATOM   1512  CE  LYS B 190      41.731  33.179  83.190  1.00264.71           C
ATOM   1513  NZ  LYS B 190      42.919  32.575  83.833  1.00264.71           N
ATOM   1514  C   LYS B 190      39.080  36.865  84.093  1.00264.71           C
ATOM   1515  O   LYS B 190      38.020  37.259  83.609  1.00264.71           O
ATOM   1516  N   LEU B 191      39.674  37.464  85.143  1.00272.88           N
ATOM   1517  CA  LEU B 191      39.052  38.586  85.779  1.00272.88           C
ATOM   1518  CB  LEU B 191      39.676  38.952  87.138  1.00272.88           C
ATOM   1519  CG  LEU B 191      39.010  40.161  87.824  1.00272.88           C
ATOM   1520  CD1 LEU B 191      37.551  39.861  88.203  1.00272.88           C
ATOM   1521  CD2 LEU B 191      39.846  40.656  89.015  1.00272.88           C
ATOM   1522  C   LEU B 191      39.188  39.765  84.877  1.00272.88           C
ATOM   1523  O   LEU B 191      40.166  39.897  84.147  1.00272.88           O
ATOM   1524  N   LYS B 192      38.169  40.644  84.895  1.00 80.60           N
ATOM   1525  CA  LYS B 192      38.218  41.815  84.077  1.00 80.60           C
ATOM   1526  CB  LYS B 192      36.857  42.184  83.464  1.00 80.60           C
ATOM   1527  CG  LYS B 192      36.373  41.164  82.431  1.00 80.60           C
ATOM   1528  CD  LYS B 192      37.322  41.008  81.240  1.00 80.60           C
ATOM   1529  CE  LYS B 192      37.236  42.160  80.235  1.00 80.60           C
ATOM   1530  NZ  LYS B 192      38.185  41.935  79.122  1.00 80.60           N
ATOM   1531  C   LYS B 192      38.641  42.965  84.979  1.00 80.60           C
ATOM   1532  O   LYS B 192      39.702  43.580  84.692  1.00 80.60           O
ATOM   1533  OXT LYS B 192      37.910  43.243  85.968  1.00 80.60           O
TER    1534      LYS B 192
END
