# Supplementary material for: Comparison of histone-like HU protein DNA-binding properties and HU/IHF protein sequence alignment
Source: PLoS One. 2017 Nov 13;12(11):e0188037. doi: 10.1371/journal.pone.0188037 (PMC5683647; doi:10.1371/journal.pone.0188037)
Supplement: S3 File — (ZIP) [file pone.0188037.s003.zip › E4_4.pdb]

EXPDTA    THEORETICAL MODEL, MODELLER 9.17 2017/01/19 02:43:37
REMARK   6 MODELLER OBJECTIVE FUNCTION:       996.7219
REMARK   6 MODELLER BEST TEMPLATE % SEQ ID:  33.690
REMARK   6 SEQUENCE: E4_4
REMARK   6 DOPE score: -18380.99805
REMARK   6 GA341 score: 0.71218
REMARK   6 TEMPLATE: 1p71 1:A - 93:B MODELS 1:A - 192:B AT 33.7%
ATOM      1  N   MET A   1       8.326  23.432  88.952  1.00106.84           N
ATOM      2  CA  MET A   1       8.881  23.086  90.280  1.00106.84           C
ATOM      3  CB  MET A   1       8.999  21.561  90.463  1.00106.84           C
ATOM      4  CG  MET A   1       7.665  20.848  90.696  1.00106.84           C
ATOM      5  SD  MET A   1       7.798  19.047  90.910  1.00106.84           S
ATOM      6  CE  MET A   1       7.499  18.651  89.164  1.00106.84           C
ATOM      7  C   MET A   1      10.236  23.671  90.489  1.00106.84           C
ATOM      8  O   MET A   1      11.035  23.777  89.560  1.00106.84           O
ATOM      9  N   THR A   2      10.503  24.098  91.738  1.00 84.41           N
ATOM     10  CA  THR A   2      11.784  24.631  92.090  1.00 84.41           C
ATOM     11  CB  THR A   2      11.709  25.844  92.972  1.00 84.41           C
ATOM     12  OG1 THR A   2      12.987  26.455  93.076  1.00 84.41           O
ATOM     13  CG2 THR A   2      11.201  25.420  94.360  1.00 84.41           C
ATOM     14  C   THR A   2      12.513  23.556  92.831  1.00 84.41           C
ATOM     15  O   THR A   2      12.071  22.408  92.876  1.00 84.41           O
ATOM     16  N   LYS A   3      13.672  23.905  93.425  1.00 58.92           N
ATOM     17  CA  LYS A   3      14.446  22.937  94.143  1.00 58.92           C
ATOM     18  CB  LYS A   3      15.739  23.497  94.761  1.00 58.92           C
ATOM     19  CG  LYS A   3      16.496  22.444  95.579  0.00 58.92           C
ATOM     20  CD  LYS A   3      17.924  22.844  95.959  0.00 58.92           C
ATOM     21  CE  LYS A   3      18.584  21.894  96.963  0.00 58.92           C
ATOM     22  NZ  LYS A   3      18.091  22.181  98.329  0.00 58.92           N
ATOM     23  C   LYS A   3      13.641  22.414  95.287  1.00 58.92           C
ATOM     24  O   LYS A   3      13.603  21.208  95.520  1.00 58.92           O
ATOM     25  N   LYS A   4      12.955  23.306  96.026  1.00 33.09           N
ATOM     26  CA  LYS A   4      12.229  22.876  97.187  1.00 33.09           C
ATOM     27  CB  LYS A   4      11.561  24.029  97.952  1.00 33.09           C
ATOM     28  CG  LYS A   4      12.554  24.915  98.703  1.00 33.09           C
ATOM     29  CD  LYS A   4      11.935  26.205  99.236  1.00 33.09           C
ATOM     30  CE  LYS A   4      12.883  27.009 100.124  1.00 33.09           C
ATOM     31  NZ  LYS A   4      12.198  28.226 100.609  1.00 33.09           N
ATOM     32  C   LYS A   4      11.155  21.910  96.795  1.00 33.09           C
ATOM     33  O   LYS A   4      10.949  20.897  97.458  1.00 33.09           O
ATOM     34  N   GLU A   5      10.428  22.186  95.703  1.00 77.82           N
ATOM     35  CA  GLU A   5       9.380  21.285  95.317  1.00 77.82           C
ATOM     36  CB  GLU A   5       8.553  21.777  94.119  1.00 77.82           C
ATOM     37  CG  GLU A   5       7.447  22.771  94.480  1.00 77.82           C
ATOM     38  CD  GLU A   5       8.078  24.039  95.029  1.00 77.82           C
ATOM     39  OE1 GLU A   5       8.452  24.036  96.231  1.00 77.82           O
ATOM     40  OE2 GLU A   5       8.188  25.030  94.257  1.00 77.82           O
ATOM     41  C   GLU A   5       9.964  19.963  94.929  1.00 77.82           C
ATOM     42  O   GLU A   5       9.369  18.918  95.184  1.00 77.82           O
ATOM     43  N   LEU A   6      11.140  19.983  94.274  1.00111.78           N
ATOM     44  CA  LEU A   6      11.770  18.791  93.786  1.00111.78           C
ATOM     45  CB  LEU A   6      13.057  19.123  93.006  1.00111.78           C
ATOM     46  CG  LEU A   6      13.582  17.980  92.118  1.00111.78           C
ATOM     47  CD1 LEU A   6      13.871  16.703  92.914  1.00111.78           C
ATOM     48  CD2 LEU A   6      12.650  17.747  90.920  1.00111.78           C
ATOM     49  C   LEU A   6      12.148  17.938  94.963  1.00111.78           C
ATOM     50  O   LEU A   6      11.958  16.722  94.947  1.00111.78           O
ATOM     51  N   ILE A   7      12.697  18.558  96.028  1.00 98.50           N
ATOM     52  CA  ILE A   7      13.100  17.801  97.179  1.00 98.50           C
ATOM     53  CB  ILE A   7      13.837  18.591  98.233  1.00 98.50           C
ATOM     54  CG1 ILE A   7      12.958  19.685  98.860  1.00 98.50           C
ATOM     55  CG2 ILE A   7      15.130  19.120  97.590  1.00 98.50           C
ATOM     56  CD1 ILE A   7      13.551  20.322 100.118  1.00 98.50           C
ATOM     57  C   ILE A   7      11.883  17.189  97.803  1.00 98.50           C
ATOM     58  O   ILE A   7      11.908  16.043  98.246  1.00 98.50           O
ATOM     59  N   LYS A   8      10.768  17.935  97.847  1.00121.22           N
ATOM     60  CA  LYS A   8       9.589  17.414  98.475  1.00121.22           C
ATOM     61  CB  LYS A   8       8.406  18.393  98.398  1.00121.22           C
ATOM     62  CG  LYS A   8       8.614  19.697  99.176  1.00121.22           C
ATOM     63  CD  LYS A   8       8.816  19.512 100.683  1.00121.22           C
ATOM     64  CE  LYS A   8      10.193  19.952 101.185  1.00121.22           C
ATOM     65  NZ  LYS A   8      10.321  21.423 101.072  1.00121.22           N
ATOM     66  C   LYS A   8       9.178  16.154  97.769  1.00121.22           C
ATOM     67  O   LYS A   8       8.864  15.152  98.410  1.00121.22           O
ATOM     68  N   LYS A   9       9.175  16.172  96.423  1.00153.04           N
ATOM     69  CA  LYS A   9       8.754  15.041  95.643  1.00153.04           C
ATOM     70  CB  LYS A   9       8.710  15.359  94.136  1.00153.04           C
ATOM     71  CG  LYS A   9       7.798  14.431  93.329  1.00153.04           C
ATOM     72  CD  LYS A   9       6.309  14.703  93.561  1.00153.04           C
ATOM     73  CE  LYS A   9       5.812  15.983  92.884  1.00153.04           C
ATOM     74  NZ  LYS A   9       6.540  17.157  93.419  1.00153.04           N
ATOM     75  C   LYS A   9       9.718  13.905  95.833  1.00153.04           C
ATOM     76  O   LYS A   9       9.316  12.749  95.940  1.00153.04           O
ATOM     77  N   ILE A  10      11.032  14.201  95.851  1.00104.23           N
ATOM     78  CA  ILE A  10      12.039  13.183  95.979  1.00104.23           C
ATOM     79  CB  ILE A  10      13.423  13.704  95.700  1.00104.23           C
ATOM     80  CG1 ILE A  10      13.781  14.841  96.667  1.00104.23           C
ATOM     81  CG2 ILE A  10      13.499  14.085  94.213  1.00104.23           C
ATOM     82  CD1 ILE A  10      15.170  15.431  96.460  1.00104.23           C
ATOM     83  C   ILE A  10      11.988  12.554  97.333  1.00104.23           C
ATOM     84  O   ILE A  10      12.038  11.330  97.454  1.00104.23           O
ATOM     85  N   ALA A  11      11.838  13.370  98.391  1.00 37.99           N
ATOM     86  CA  ALA A  11      11.836  12.846  99.723  1.00 37.99           C
ATOM     87  CB  ALA A  11      11.566  13.925 100.788  1.00 37.99           C
ATOM     88  C   ALA A  11      10.734  11.840  99.812  1.00 37.99           C
ATOM     89  O   ALA A  11      10.898  10.797 100.440  1.00 37.99           O
ATOM     90  N   GLU A  12       9.567  12.118  99.198  1.00 96.10           N
ATOM     91  CA  GLU A  12       8.501  11.161  99.298  1.00 96.10           C
ATOM     92  CB  GLU A  12       7.145  11.647  98.753  1.00 96.10           C
ATOM     93  CG  GLU A  12       7.103  11.806  97.235  0.00 96.10           C
ATOM     94  CD  GLU A  12       5.664  12.049  96.801  0.00 96.10           C
ATOM     95  OE1 GLU A  12       4.748  11.923  97.659  0.00 96.10           O
ATOM     96  OE2 GLU A  12       5.461  12.356  95.597  0.00 96.10           O
ATOM     97  C   GLU A  12       8.834   9.902  98.545  1.00 96.10           C
ATOM     98  O   GLU A  12       8.622   8.802  99.050  1.00 96.10           O
ATOM     99  N   VAL A  13       9.357  10.025  97.308  1.00 54.63           N
ATOM    100  CA  VAL A  13       9.558   8.849  96.503  1.00 54.63           C
ATOM    101  CB  VAL A  13       9.875   9.160  95.077  1.00 54.63           C
ATOM    102  CG1 VAL A  13      10.061   7.820  94.355  1.00 54.63           C
ATOM    103  CG2 VAL A  13       8.757  10.041  94.497  1.00 54.63           C
ATOM    104  C   VAL A  13      10.663   7.990  97.049  1.00 54.63           C
ATOM    105  O   VAL A  13      10.571   6.763  97.060  1.00 54.63           O
ATOM    106  N   ASN A  14      11.763   8.640  97.472  1.00108.29           N
ATOM    107  CA  ASN A  14      12.975   8.092  98.009  1.00108.29           C
ATOM    108  CB  ASN A  14      14.065   9.183  98.071  1.00108.29           C
ATOM    109  CG  ASN A  14      15.420   8.598  98.446  1.00108.29           C
ATOM    110  OD1 ASN A  14      15.571   7.396  98.646  1.00108.29           O
ATOM    111  ND2 ASN A  14      16.448   9.481  98.546  1.00108.29           N
ATOM    112  C   ASN A  14      12.765   7.576  99.404  1.00108.29           C
ATOM    113  O   ASN A  14      13.469   6.665  99.834  1.00108.29           O
ATOM    114  N   LYS A  15      11.787   8.133 100.147  1.00115.96           N
ATOM    115  CA  LYS A  15      11.589   7.781 101.530  1.00115.96           C
ATOM    116  CB  LYS A  15      11.623   6.261 101.805  1.00115.96           C
ATOM    117  CG  LYS A  15      10.519   5.450 101.132  1.00115.96           C
ATOM    118  CD  LYS A  15      10.847   3.956 101.035  1.00115.96           C
ATOM    119  CE  LYS A  15      11.314   3.315 102.346  1.00115.96           C
ATOM    120  NZ  LYS A  15      10.148   2.956 103.183  1.00115.96           N
ATOM    121  C   LYS A  15      12.704   8.356 102.349  1.00115.96           C
ATOM    122  O   LYS A  15      13.120   7.757 103.340  1.00115.96           O
ATOM    123  N   THR A  16      13.210   9.549 101.966  1.00 94.73           N
ATOM    124  CA  THR A  16      14.270  10.162 102.715  1.00 94.73           C
ATOM    125  CB  THR A  16      15.490  10.394 101.883  1.00 94.73           C
ATOM    126  OG1 THR A  16      15.899   9.185 101.261  1.00 94.73           O
ATOM    127  CG2 THR A  16      16.604  10.872 102.818  1.00 94.73           C
ATOM    128  C   THR A  16      13.782  11.504 103.181  1.00 94.73           C
ATOM    129  O   THR A  16      12.871  12.084 102.591  1.00 94.73           O
ATOM    130  N   SER A  17      14.400  12.040 104.255  1.00 74.62           N
ATOM    131  CA  SER A  17      13.970  13.284 104.827  1.00 74.62           C
ATOM    132  CB  SER A  17      14.739  13.650 106.109  1.00 74.62           C
ATOM    133  OG  SER A  17      14.272  14.882 106.631  1.00 74.62           O
ATOM    134  C   SER A  17      14.170  14.377 103.820  1.00 74.62           C
ATOM    135  O   SER A  17      14.965  14.248 102.891  1.00 74.62           O
ATOM    136  N   ILE A  18      13.422  15.489 103.990  1.00138.09           N
ATOM    137  CA  ILE A  18      13.481  16.609 103.093  1.00138.09           C
ATOM    138  CB  ILE A  18      12.533  17.728 103.433  1.00138.09           C
ATOM    139  CG1 ILE A  18      12.854  18.350 104.801  1.00138.09           C
ATOM    140  CG2 ILE A  18      11.107  17.165 103.344  1.00138.09           C
ATOM    141  CD1 ILE A  18      12.667  17.379 105.965  1.00138.09           C
ATOM    142  C   ILE A  18      14.865  17.160 103.134  1.00138.09           C
ATOM    143  O   ILE A  18      15.406  17.587 102.116  1.00138.09           O
ATOM    144  N   SER A  19      15.468  17.195 104.333  1.00 28.47           N
ATOM    145  CA  SER A  19      16.799  17.707 104.447  1.00 28.47           C
ATOM    146  CB  SER A  19      17.277  17.762 105.910  1.00 28.47           C
ATOM    147  OG  SER A  19      16.451  18.639 106.661  1.00 28.47           O
ATOM    148  C   SER A  19      17.734  16.815 103.679  1.00 28.47           C
ATOM    149  O   SER A  19      18.620  17.286 102.968  1.00 28.47           O
ATOM    150  N   LYS A  20      17.570  15.486 103.791  1.00 87.86           N
ATOM    151  CA  LYS A  20      18.484  14.604 103.124  1.00 87.86           C
ATOM    152  CB  LYS A  20      18.317  13.140 103.543  1.00 87.86           C
ATOM    153  CG  LYS A  20      18.877  12.841 104.935  1.00 87.86           C
ATOM    154  CD  LYS A  20      18.133  13.544 106.071  1.00 87.86           C
ATOM    155  CE  LYS A  20      18.763  13.313 107.446  1.00 87.86           C
ATOM    156  NZ  LYS A  20      18.120  14.192 108.448  1.00 87.86           N
ATOM    157  C   LYS A  20      18.343  14.710 101.639  1.00 87.86           C
ATOM    158  O   LYS A  20      19.339  14.756 100.921  1.00 87.86           O
ATOM    159  N   THR A  21      17.099  14.778 101.134  1.00103.28           N
ATOM    160  CA  THR A  21      16.907  14.865  99.718  1.00103.28           C
ATOM    161  CB  THR A  21      15.460  14.996  99.356  1.00103.28           C
ATOM    162  OG1 THR A  21      14.923  16.186  99.914  1.00103.28           O
ATOM    163  CG2 THR A  21      14.704  13.766  99.887  1.00103.28           C
ATOM    164  C   THR A  21      17.618  16.098  99.258  1.00103.28           C
ATOM    165  O   THR A  21      18.346  16.072  98.265  1.00103.28           O
ATOM    166  N   GLU A  22      17.446  17.216  99.990  1.00 87.61           N
ATOM    167  CA  GLU A  22      18.100  18.426  99.581  1.00 87.61           C
ATOM    168  CB  GLU A  22      17.671  19.692 100.358  1.00 87.61           C
ATOM    169  CG  GLU A  22      17.995  19.695 101.852  1.00 87.61           C
ATOM    170  CD  GLU A  22      17.589  21.041 102.432  1.00 87.61           C
ATOM    171  OE1 GLU A  22      17.318  21.969 101.624  1.00 87.61           O
ATOM    172  OE2 GLU A  22      17.544  21.163 103.686  1.00 87.61           O
ATOM    173  C   GLU A  22      19.585  18.257  99.701  1.00 87.61           C
ATOM    174  O   GLU A  22      20.334  18.731  98.849  1.00 87.61           O
ATOM    175  N   GLU A  23      20.060  17.570 100.759  1.00 70.64           N
ATOM    176  CA  GLU A  23      21.477  17.409 100.934  1.00 70.64           C
ATOM    177  CB  GLU A  23      21.830  16.657 102.229  1.00 70.64           C
ATOM    178  CG  GLU A  23      21.449  17.422 103.500  1.00 70.64           C
ATOM    179  CD  GLU A  23      22.335  18.656 103.595  1.00 70.64           C
ATOM    180  OE1 GLU A  23      23.048  18.952 102.600  1.00 70.64           O
ATOM    181  OE2 GLU A  23      22.308  19.320 104.666  1.00 70.64           O
ATOM    182  C   GLU A  23      22.033  16.624  99.779  1.00 70.64           C
ATOM    183  O   GLU A  23      23.008  17.039  99.154  1.00 70.64           O
ATOM    184  N   PHE A  24      21.394  15.486  99.435  1.00159.81           N
ATOM    185  CA  PHE A  24      21.868  14.645  98.367  1.00159.81           C
ATOM    186  CB  PHE A  24      20.957  13.447  98.017  1.00159.81           C
ATOM    187  CG  PHE A  24      20.954  12.348  99.023  1.00159.81           C
ATOM    188  CD1 PHE A  24      21.907  11.361  98.984  1.00159.81           C
ATOM    189  CD2 PHE A  24      19.982  12.279  99.989  1.00159.81           C
ATOM    190  CE1 PHE A  24      21.884  10.347  99.910  1.00159.81           C
ATOM    191  CE2 PHE A  24      19.953  11.269 100.919  1.00159.81           C
ATOM    192  CZ  PHE A  24      20.914  10.292 100.881  1.00159.81           C
ATOM    193  C   PHE A  24      21.836  15.409  97.088  1.00159.81           C
ATOM    194  O   PHE A  24      22.778  15.355  96.300  1.00159.81           O
ATOM    195  N   TYR A  25      20.722  16.119  96.839  1.00 51.94           N
ATOM    196  CA  TYR A  25      20.542  16.770  95.576  1.00 51.94           C
ATOM    197  CB  TYR A  25      19.174  17.449  95.419  1.00 51.94           C
ATOM    198  CG  TYR A  25      19.170  18.013  94.041  1.00 51.94           C
ATOM    199  CD1 TYR A  25      18.966  17.179  92.968  1.00 51.94           C
ATOM    200  CD2 TYR A  25      19.367  19.357  93.815  1.00 51.94           C
ATOM    201  CE1 TYR A  25      18.960  17.670  91.685  1.00 51.94           C
ATOM    202  CE2 TYR A  25      19.361  19.855  92.532  1.00 51.94           C
ATOM    203  CZ  TYR A  25      19.156  19.011  91.467  1.00 51.94           C
ATOM    204  OH  TYR A  25      19.148  19.514  90.149  1.00 51.94           O
ATOM    205  C   TYR A  25      21.577  17.829  95.376  1.00 51.94           C
ATOM    206  O   TYR A  25      22.166  17.927  94.302  1.00 51.94           O
ATOM    207  N   ASN A  26      21.837  18.644  96.413  1.00 76.85           N
ATOM    208  CA  ASN A  26      22.751  19.741  96.285  1.00 76.85           C
ATOM    209  CB  ASN A  26      22.869  20.562  97.580  1.00 76.85           C
ATOM    210  CG  ASN A  26      23.690  21.802  97.264  1.00 76.85           C
ATOM    211  OD1 ASN A  26      24.899  21.725  97.052  1.00 76.85           O
ATOM    212  ND2 ASN A  26      23.012  22.980  97.220  1.00 76.85           N
ATOM    213  C   ASN A  26      24.116  19.233  95.925  1.00 76.85           C
ATOM    214  O   ASN A  26      24.774  19.786  95.044  1.00 76.85           O
ATOM    215  N   ILE A  27      24.588  18.157  96.580  1.00150.36           N
ATOM    216  CA  ILE A  27      25.896  17.673  96.237  1.00150.36           C
ATOM    217  CB  ILE A  27      26.440  16.532  97.017  1.00150.36           C
ATOM    218  CG1 ILE A  27      27.872  16.306  96.485  1.00150.36           C
ATOM    219  CG2 ILE A  27      25.516  15.315  96.829  1.00150.36           C
ATOM    220  CD1 ILE A  27      28.838  17.448  96.800  1.00150.36           C
ATOM    221  C   ILE A  27      25.906  17.183  94.828  1.00150.36           C
ATOM    222  O   ILE A  27      26.905  17.306  94.126  1.00150.36           O
ATOM    223  N   PHE A  28      24.795  16.570  94.399  1.00165.68           N
ATOM    224  CA  PHE A  28      24.645  15.975  93.101  1.00165.68           C
ATOM    225  CB  PHE A  28      23.170  15.558  92.962  1.00165.68           C
ATOM    226  CG  PHE A  28      22.827  14.943  91.655  1.00165.68           C
ATOM    227  CD1 PHE A  28      22.554  15.734  90.563  1.00165.68           C
ATOM    228  CD2 PHE A  28      22.760  13.576  91.526  1.00165.68           C
ATOM    229  CE1 PHE A  28      22.223  15.171  89.355  1.00165.68           C
ATOM    230  CE2 PHE A  28      22.428  13.008  90.321  1.00165.68           C
ATOM    231  CZ  PHE A  28      22.161  13.804  89.232  1.00165.68           C
ATOM    232  C   PHE A  28      24.924  17.014  92.054  1.00165.68           C
ATOM    233  O   PHE A  28      25.739  16.792  91.157  1.00165.68           O
ATOM    234  N   GLU A  29      24.254  18.182  92.158  1.00101.28           N
ATOM    235  CA  GLU A  29      24.396  19.232  91.189  1.00101.28           C
ATOM    236  CB  GLU A  29      23.491  20.449  91.443  1.00101.28           C
ATOM    237  CG  GLU A  29      23.831  21.186  92.741  1.00101.28           C
ATOM    238  CD  GLU A  29      23.441  22.646  92.566  1.00101.28           C
ATOM    239  OE1 GLU A  29      24.076  23.316  91.706  1.00101.28           O
ATOM    240  OE2 GLU A  29      22.517  23.114  93.280  1.00101.28           O
ATOM    241  C   GLU A  29      25.787  19.782  91.233  1.00101.28           C
ATOM    242  O   GLU A  29      26.373  20.102  90.201  1.00101.28           O
ATOM    243  N   LYS A  30      26.341  19.931  92.449  1.00 95.50           N
ATOM    244  CA  LYS A  30      27.643  20.510  92.610  1.00 95.50           C
ATOM    245  CB  LYS A  30      28.070  20.596  94.087  1.00 95.50           C
ATOM    246  CG  LYS A  30      29.452  21.221  94.297  1.00 95.50           C
ATOM    247  CD  LYS A  30      29.739  21.588  95.755  1.00 95.50           C
ATOM    248  CE  LYS A  30      28.924  22.786  96.252  1.00 95.50           C
ATOM    249  NZ  LYS A  30      29.147  22.997  97.700  1.00 95.50           N
ATOM    250  C   LYS A  30      28.638  19.643  91.912  1.00 95.50           C
ATOM    251  O   LYS A  30      29.540  20.135  91.236  1.00 95.50           O
ATOM    252  N   THR A  31      28.489  18.315  92.064  1.00 39.05           N
ATOM    253  CA  THR A  31      29.419  17.387  91.489  1.00 39.05           C
ATOM    254  CB  THR A  31      29.159  15.958  91.871  1.00 39.05           C
ATOM    255  OG1 THR A  31      29.191  15.809  93.282  1.00 39.05           O
ATOM    256  CG2 THR A  31      30.256  15.091  91.229  1.00 39.05           C
ATOM    257  C   THR A  31      29.357  17.451  89.993  1.00 39.05           C
ATOM    258  O   THR A  31      30.388  17.405  89.325  1.00 39.05           O
ATOM    259  N   LEU A  32      28.142  17.558  89.423  1.00 48.03           N
ATOM    260  CA  LEU A  32      27.982  17.550  87.996  1.00 48.03           C
ATOM    261  CB  LEU A  32      26.506  17.617  87.573  1.00 48.03           C
ATOM    262  CG  LEU A  32      25.674  16.430  88.094  1.00 48.03           C
ATOM    263  CD1 LEU A  32      24.209  16.528  87.641  1.00 48.03           C
ATOM    264  CD2 LEU A  32      26.325  15.086  87.733  1.00 48.03           C
ATOM    265  C   LEU A  32      28.680  18.735  87.401  1.00 48.03           C
ATOM    266  O   LEU A  32      29.387  18.608  86.401  1.00 48.03           O
ATOM    267  N   ILE A  33      28.512  19.925  88.007  1.00118.86           N
ATOM    268  CA  ILE A  33      29.130  21.105  87.477  1.00118.86           C
ATOM    269  CB  ILE A  33      28.704  22.377  88.158  1.00118.86           C
ATOM    270  CG1 ILE A  33      29.059  22.372  89.652  1.00118.86           C
ATOM    271  CG2 ILE A  33      27.212  22.582  87.860  1.00118.86           C
ATOM    272  CD1 ILE A  33      28.800  23.712  90.337  1.00118.86           C
ATOM    273  C   ILE A  33      30.618  20.965  87.547  1.00118.86           C
ATOM    274  O   ILE A  33      31.332  21.426  86.656  1.00118.86           O
ATOM    275  N   GLU A  34      31.130  20.351  88.627  1.00112.36           N
ATOM    276  CA  GLU A  34      32.547  20.209  88.792  1.00112.36           C
ATOM    277  CB  GLU A  34      32.925  19.624  90.159  1.00112.36           C
ATOM    278  CG  GLU A  34      34.398  19.839  90.499  1.00112.36           C
ATOM    279  CD  GLU A  34      34.565  21.322  90.796  0.00112.36           C
ATOM    280  OE1 GLU A  34      33.555  21.954  91.206  0.00112.36           O
ATOM    281  OE2 GLU A  34      35.698  21.843  90.617  0.00112.36           O
ATOM    282  C   GLU A  34      33.121  19.307  87.734  1.00112.36           C
ATOM    283  O   GLU A  34      34.161  19.615  87.155  1.00112.36           O
ATOM    284  N   ALA A  35      32.461  18.164  87.459  1.00 36.36           N
ATOM    285  CA  ALA A  35      32.942  17.198  86.508  1.00 36.36           C
ATOM    286  CB  ALA A  35      32.074  15.928  86.475  1.00 36.36           C
ATOM    287  C   ALA A  35      32.947  17.788  85.126  1.00 36.36           C
ATOM    288  O   ALA A  35      33.862  17.551  84.339  1.00 36.36           O
ATOM    289  N   ILE A  36      31.901  18.553  84.776  1.00 95.99           N
ATOM    290  CA  ILE A  36      31.816  19.148  83.472  1.00 95.99           C
ATOM    291  CB  ILE A  36      30.489  19.788  83.200  1.00 95.99           C
ATOM    292  CG1 ILE A  36      30.237  20.934  84.188  1.00 95.99           C
ATOM    293  CG2 ILE A  36      29.416  18.687  83.223  1.00 95.99           C
ATOM    294  CD1 ILE A  36      29.049  21.811  83.799  1.00 95.99           C
ATOM    295  C   ILE A  36      32.884  20.193  83.300  1.00 95.99           C
ATOM    296  O   ILE A  36      33.476  20.310  82.227  1.00 95.99           O
ATOM    297  N   THR A  37      33.154  20.986  84.356  1.00 46.06           N
ATOM    298  CA  THR A  37      34.111  22.060  84.294  1.00 46.06           C
ATOM    299  CB  THR A  37      34.225  22.830  85.580  1.00 46.06           C
ATOM    300  OG1 THR A  37      32.966  23.382  85.941  1.00 46.06           O
ATOM    301  CG2 THR A  37      35.256  23.955  85.387  1.00 46.06           C
ATOM    302  C   THR A  37      35.471  21.502  83.988  1.00 46.06           C
ATOM    303  O   THR A  37      36.266  22.147  83.305  1.00 46.06           O
ATOM    304  N   THR A  38      35.783  20.303  84.524  1.00132.32           N
ATOM    305  CA  THR A  38      37.035  19.619  84.320  1.00132.32           C
ATOM    306  CB  THR A  38      37.267  18.440  85.222  1.00132.32           C
ATOM    307  OG1 THR A  38      36.358  17.392  84.921  1.00132.32           O
ATOM    308  CG2 THR A  38      37.089  18.890  86.681  1.00132.32           C
ATOM    309  C   THR A  38      37.082  19.124  82.907  1.00132.32           C
ATOM    310  O   THR A  38      38.150  18.804  82.387  1.00132.32           O
ATOM    311  N   ASN A  39      35.910  19.070  82.247  1.00112.69           N
ATOM    312  CA  ASN A  39      35.739  18.564  80.913  1.00112.69           C
ATOM    313  CB  ASN A  39      36.892  18.919  79.951  1.00112.69           C
ATOM    314  CG  ASN A  39      36.350  18.835  78.526  1.00112.69           C
ATOM    315  OD1 ASN A  39      35.261  18.316  78.290  1.00112.69           O
ATOM    316  ND2 ASN A  39      37.124  19.374  77.546  1.00112.69           N
ATOM    317  C   ASN A  39      35.537  17.083  80.916  1.00112.69           C
ATOM    318  O   ASN A  39      35.808  16.407  79.925  1.00112.69           O
ATOM    319  N   GLU A  40      35.045  16.541  82.049  1.00 87.56           N
ATOM    320  CA  GLU A  40      34.631  15.170  82.087  1.00 87.56           C
ATOM    321  CB  GLU A  40      34.711  14.520  83.477  1.00 87.56           C
ATOM    322  CG  GLU A  40      36.151  14.301  83.934  1.00 87.56           C
ATOM    323  CD  GLU A  40      36.847  13.446  82.884  1.00 87.56           C
ATOM    324  OE1 GLU A  40      36.211  12.476  82.392  1.00 87.56           O
ATOM    325  OE2 GLU A  40      38.023  13.757  82.552  1.00 87.56           O
ATOM    326  C   GLU A  40      33.202  15.155  81.641  1.00 87.56           C
ATOM    327  O   GLU A  40      32.520  16.178  81.677  1.00 87.56           O
ATOM    328  N   GLU A  41      32.719  13.986  81.182  1.00 50.49           N
ATOM    329  CA  GLU A  41      31.373  13.873  80.702  1.00 50.49           C
ATOM    330  CB  GLU A  41      31.323  13.066  79.393  1.00 50.49           C
ATOM    331  CG  GLU A  41      29.985  13.050  78.657  1.00 50.49           C
ATOM    332  CD  GLU A  41      30.228  12.283  77.364  1.00 50.49           C
ATOM    333  OE1 GLU A  41      31.261  12.567  76.700  1.00 50.49           O
ATOM    334  OE2 GLU A  41      29.397  11.396  77.030  1.00 50.49           O
ATOM    335  C   GLU A  41      30.595  13.141  81.747  1.00 50.49           C
ATOM    336  O   GLU A  41      31.031  12.101  82.235  1.00 50.49           O
ATOM    337  N   VAL A  42      29.422  13.680  82.139  1.00 50.50           N
ATOM    338  CA  VAL A  42      28.630  12.994  83.118  1.00 50.50           C
ATOM    339  CB  VAL A  42      28.003  13.902  84.135  1.00 50.50           C
ATOM    340  CG1 VAL A  42      27.092  13.065  85.050  1.00 50.50           C
ATOM    341  CG2 VAL A  42      29.130  14.628  84.889  1.00 50.50           C
ATOM    342  C   VAL A  42      27.543  12.304  82.371  1.00 50.50           C
ATOM    343  O   VAL A  42      26.747  12.930  81.671  1.00 50.50           O
ATOM    344  N   VAL A  43      27.486  10.967  82.490  1.00105.47           N
ATOM    345  CA  VAL A  43      26.469  10.305  81.743  1.00105.47           C
ATOM    346  CB  VAL A  43      26.994   9.270  80.788  1.00105.47           C
ATOM    347  CG1 VAL A  43      27.707   8.171  81.591  1.00105.47           C
ATOM    348  CG2 VAL A  43      25.827   8.757  79.926  1.00105.47           C
ATOM    349  C   VAL A  43      25.539   9.635  82.684  1.00105.47           C
ATOM    350  O   VAL A  43      25.937   8.876  83.567  1.00105.47           O
ATOM    351  N   LEU A  44      24.248   9.949  82.511  1.00130.61           N
ATOM    352  CA  LEU A  44      23.215   9.302  83.244  1.00130.61           C
ATOM    353  CB  LEU A  44      22.172  10.292  83.762  1.00130.61           C
ATOM    354  CG  LEU A  44      22.681  11.206  84.895  1.00130.61           C
ATOM    355  CD1 LEU A  44      22.867  10.420  86.201  1.00130.61           C
ATOM    356  CD2 LEU A  44      23.953  11.969  84.490  1.00130.61           C
ATOM    357  C   LEU A  44      22.614   8.385  82.238  1.00130.61           C
ATOM    358  O   LEU A  44      21.996   8.843  81.273  1.00130.61           O
ATOM    359  N   SER A  45      22.764   7.069  82.516  1.00129.84           N
ATOM    360  CA  SER A  45      22.491   5.944  81.665  1.00129.84           C
ATOM    361  CB  SER A  45      22.165   4.670  82.476  1.00129.84           C
ATOM    362  OG  SER A  45      21.923   3.561  81.627  1.00129.84           O
ATOM    363  C   SER A  45      21.336   6.252  80.815  1.00129.84           C
ATOM    364  O   SER A  45      20.377   6.851  81.306  1.00129.84           O
ATOM    365  N   PRO A  46      21.495   5.861  79.554  1.00178.81           N
ATOM    366  CA  PRO A  46      20.565   6.108  78.487  1.00178.81           C
ATOM    367  CD  PRO A  46      22.518   4.900  79.173  1.00178.81           C
ATOM    368  CB  PRO A  46      20.932   5.152  77.355  1.00178.81           C
ATOM    369  CG  PRO A  46      22.398   4.779  77.645  1.00178.81           C
ATOM    370  C   PRO A  46      19.234   5.865  79.060  1.00178.81           C
ATOM    371  O   PRO A  46      18.795   4.723  79.181  1.00178.81           O
ATOM    372  N   GLN A  47      18.611   6.993  79.407  1.00145.93           N
ATOM    373  CA  GLN A  47      17.418   7.059  80.163  1.00145.93           C
ATOM    374  CB  GLN A  47      17.585   6.561  81.613  1.00145.93           C
ATOM    375  CG  GLN A  47      17.930   5.077  81.759  1.00145.93           C
ATOM    376  CD  GLN A  47      16.653   4.258  81.634  1.00145.93           C
ATOM    377  OE1 GLN A  47      15.920   4.071  82.604  1.00145.93           O
ATOM    378  NE2 GLN A  47      16.380   3.750  80.402  1.00145.93           N
ATOM    379  C   GLN A  47      17.166   8.517  80.271  1.00145.93           C
ATOM    380  O   GLN A  47      16.312   9.035  79.563  1.00145.93           O
ATOM    381  N   ILE A  48      17.812   9.165  81.272  1.00195.82           N
ATOM    382  CA  ILE A  48      17.749  10.592  81.512  1.00195.82           C
ATOM    383  CB  ILE A  48      17.885  10.944  82.963  1.00195.82           C
ATOM    384  CG1 ILE A  48      17.533  12.421  83.203  1.00195.82           C
ATOM    385  CG2 ILE A  48      19.279  10.538  83.420  1.00195.82           C
ATOM    386  CD1 ILE A  48      16.050  12.731  83.004  1.00195.82           C
ATOM    387  C   ILE A  48      18.627  11.492  80.670  1.00195.82           C
ATOM    388  O   ILE A  48      18.123  12.503  80.194  1.00195.82           O
ATOM    389  N   GLY A  49      19.939  11.221  80.434  1.00 52.99           N
ATOM    390  CA  GLY A  49      20.649  12.179  79.594  1.00 52.99           C
ATOM    391  C   GLY A  49      22.073  12.333  80.064  1.00 52.99           C
ATOM    392  O   GLY A  49      22.508  11.656  80.993  1.00 52.99           O
ATOM    393  N   LYS A  50      22.847  13.241  79.417  1.00124.80           N
ATOM    394  CA  LYS A  50      24.225  13.436  79.784  1.00124.80           C
ATOM    395  CB  LYS A  50      25.201  12.643  78.899  1.00124.80           C
ATOM    396  CG  LYS A  50      25.151  13.018  77.418  1.00124.80           C
ATOM    397  CD  LYS A  50      26.145  12.219  76.574  1.00124.80           C
ATOM    398  CE  LYS A  50      25.784  10.734  76.488  1.00124.80           C
ATOM    399  NZ  LYS A  50      26.776  10.007  75.666  1.00124.80           N
ATOM    400  C   LYS A  50      24.582  14.893  79.705  1.00124.80           C
ATOM    401  O   LYS A  50      23.918  15.674  79.024  1.00124.80           O
ATOM    402  N   PHE A  51      25.649  15.293  80.438  1.00 63.52           N
ATOM    403  CA  PHE A  51      26.094  16.661  80.466  1.00 63.52           C
ATOM    404  CB  PHE A  51      26.046  17.291  81.871  1.00 63.52           C
ATOM    405  CG  PHE A  51      24.636  17.308  82.355  1.00 63.52           C
ATOM    406  CD1 PHE A  51      24.081  16.178  82.914  1.00 63.52           C
ATOM    407  CD2 PHE A  51      23.872  18.450  82.269  1.00 63.52           C
ATOM    408  CE1 PHE A  51      22.783  16.181  83.369  1.00 63.52           C
ATOM    409  CE2 PHE A  51      22.573  18.458  82.722  1.00 63.52           C
ATOM    410  CZ  PHE A  51      22.026  17.324  83.272  1.00 63.52           C
ATOM    411  C   PHE A  51      27.541  16.667  80.077  1.00 63.52           C
ATOM    412  O   PHE A  51      28.299  15.784  80.477  1.00 63.52           O
ATOM    413  N   LYS A  52      27.965  17.667  79.274  1.00109.05           N
ATOM    414  CA  LYS A  52      29.349  17.734  78.900  1.00109.05           C
ATOM    415  CB  LYS A  52      29.725  16.795  77.741  1.00109.05           C
ATOM    416  CG  LYS A  52      28.885  16.968  76.476  1.00109.05           C
ATOM    417  CD  LYS A  52      29.486  16.243  75.271  1.00109.05           C
ATOM    418  CE  LYS A  52      28.528  16.111  74.087  1.00109.05           C
ATOM    419  NZ  LYS A  52      27.533  15.052  74.359  1.00109.05           N
ATOM    420  C   LYS A  52      29.700  19.135  78.509  1.00109.05           C
ATOM    421  O   LYS A  52      28.847  20.016  78.419  1.00109.05           O
ATOM    422  N   LEU A  53      31.009  19.367  78.294  1.00148.04           N
ATOM    423  CA  LEU A  53      31.533  20.645  77.911  1.00148.04           C
ATOM    424  CB  LEU A  53      32.918  20.894  78.545  1.00148.04           C
ATOM    425  CG  LEU A  53      33.590  22.240  78.216  1.00148.04           C
ATOM    426  CD1 LEU A  53      34.042  22.340  76.751  1.00148.04           C
ATOM    427  CD2 LEU A  53      32.688  23.406  78.641  1.00148.04           C
ATOM    428  C   LEU A  53      31.686  20.607  76.419  1.00148.04           C
ATOM    429  O   LEU A  53      32.165  19.621  75.863  1.00148.04           O
ATOM    430  N   LYS A  54      31.254  21.685  75.733  1.00116.87           N
ATOM    431  CA  LYS A  54      31.355  21.745  74.303  1.00116.87           C
ATOM    432  CB  LYS A  54      30.007  22.021  73.613  1.00116.87           C
ATOM    433  CG  LYS A  54      29.110  20.788  73.480  1.00116.87           C
ATOM    434  CD  LYS A  54      29.698  19.737  72.537  1.00116.87           C
ATOM    435  CE  LYS A  54      28.834  18.489  72.374  1.00116.87           C
ATOM    436  NZ  LYS A  54      27.477  18.871  71.927  1.00116.87           N
ATOM    437  C   LYS A  54      32.262  22.878  73.949  1.00116.87           C
ATOM    438  O   LYS A  54      32.151  23.972  74.500  1.00116.87           O
ATOM    439  N   SER A  55      33.202  22.631  73.016  1.00 62.22           N
ATOM    440  CA  SER A  55      34.096  23.667  72.590  1.00 62.22           C
ATOM    441  CB  SER A  55      35.368  23.138  71.910  1.00 62.22           C
ATOM    442  OG  SER A  55      36.180  24.226  71.492  1.00 62.22           O
ATOM    443  C   SER A  55      33.376  24.514  71.594  1.00 62.22           C
ATOM    444  O   SER A  55      32.506  24.036  70.867  1.00 62.22           O
ATOM    445  N   ARG A  56      33.723  25.815  71.554  1.00 59.97           N
ATOM    446  CA  ARG A  56      33.116  26.706  70.610  1.00 59.97           C
ATOM    447  CB  ARG A  56      32.167  27.730  71.258  1.00 59.97           C
ATOM    448  CG  ARG A  56      30.909  27.099  71.866  1.00 59.97           C
ATOM    449  CD  ARG A  56      29.735  27.012  70.885  1.00 59.97           C
ATOM    450  NE  ARG A  56      28.581  26.384  71.592  1.00 59.97           N
ATOM    451  CZ  ARG A  56      28.390  25.034  71.525  1.00 59.97           C
ATOM    452  NH1 ARG A  56      29.269  24.254  70.833  1.00 59.97           N
ATOM    453  NH2 ARG A  56      27.320  24.462  72.152  1.00 59.97           N
ATOM    454  C   ARG A  56      34.220  27.465  69.944  1.00 59.97           C
ATOM    455  O   ARG A  56      35.167  27.906  70.594  1.00 59.97           O
ATOM    456  N   LYS A  57      34.120  27.626  68.609  1.00130.85           N
ATOM    457  CA  LYS A  57      35.114  28.332  67.856  1.00130.85           C
ATOM    458  CB  LYS A  57      35.078  28.048  66.344  1.00130.85           C
ATOM    459  CG  LYS A  57      35.620  26.670  65.966  1.00130.85           C
ATOM    460  CD  LYS A  57      37.085  26.471  66.362  1.00130.85           C
ATOM    461  CE  LYS A  57      38.060  27.339  65.562  1.00130.85           C
ATOM    462  NZ  LYS A  57      38.094  26.893  64.152  1.00130.85           N
ATOM    463  C   LYS A  57      34.894  29.797  68.031  1.00130.85           C
ATOM    464  O   LYS A  57      33.801  30.245  68.375  1.00130.85           O
ATOM    465  N   ALA A  58      35.965  30.582  67.816  1.00 24.60           N
ATOM    466  CA  ALA A  58      35.857  32.001  67.928  1.00 24.60           C
ATOM    467  CB  ALA A  58      37.214  32.727  67.886  1.00 24.60           C
ATOM    468  C   ALA A  58      35.039  32.477  66.773  1.00 24.60           C
ATOM    469  O   ALA A  58      35.038  31.863  65.706  1.00 24.60           O
ATOM    470  N   TYR A  59      34.279  33.574  66.984  1.00 49.66           N
ATOM    471  CA  TYR A  59      33.491  34.131  65.925  1.00 49.66           C
ATOM    472  CB  TYR A  59      32.001  33.721  65.940  1.00 49.66           C
ATOM    473  CG  TYR A  59      31.312  34.242  67.156  1.00 49.66           C
ATOM    474  CD1 TYR A  59      30.715  35.483  67.160  1.00 49.66           C
ATOM    475  CD2 TYR A  59      31.260  33.476  68.298  1.00 49.66           C
ATOM    476  CE1 TYR A  59      30.074  35.952  68.283  1.00 49.66           C
ATOM    477  CE2 TYR A  59      30.622  33.938  69.422  1.00 49.66           C
ATOM    478  CZ  TYR A  59      30.026  35.175  69.417  1.00 49.66           C
ATOM    479  OH  TYR A  59      29.370  35.643  70.574  1.00 49.66           O
ATOM    480  C   TYR A  59      33.575  35.622  66.004  1.00 49.66           C
ATOM    481  O   TYR A  59      34.032  36.186  66.997  1.00 49.66           O
ATOM    482  N   ILE A  60      33.156  36.297  64.917  1.00 51.59           N
ATOM    483  CA  ILE A  60      33.177  37.728  64.847  1.00 51.59           C
ATOM    484  CB  ILE A  60      33.242  38.245  63.436  1.00 51.59           C
ATOM    485  CG1 ILE A  60      34.492  37.704  62.720  1.00 51.59           C
ATOM    486  CG2 ILE A  60      33.163  39.782  63.492  1.00 51.59           C
ATOM    487  CD1 ILE A  60      34.441  37.844  61.198  1.00 51.59           C
ATOM    488  C   ILE A  60      31.878  38.196  65.407  1.00 51.59           C
ATOM    489  O   ILE A  60      30.834  37.600  65.152  1.00 51.59           O
ATOM    490  N   GLY A  61      31.908  39.261  66.225  1.00 49.45           N
ATOM    491  CA  GLY A  61      30.681  39.767  66.763  1.00 49.45           C
ATOM    492  C   GLY A  61      30.821  41.250  66.782  1.00 49.45           C
ATOM    493  O   GLY A  61      31.902  41.774  66.523  1.00 49.45           O
ATOM    494  N   ARG A  62      29.719  41.971  67.058  1.00179.42           N
ATOM    495  CA  ARG A  62      29.796  43.400  67.137  1.00179.42           C
ATOM    496  CB  ARG A  62      29.102  44.116  65.968  1.00179.42           C
ATOM    497  CG  ARG A  62      29.728  43.787  64.617  1.00179.42           C
ATOM    498  CD  ARG A  62      28.886  44.218  63.417  1.00179.42           C
ATOM    499  NE  ARG A  62      29.470  45.476  62.879  1.00179.42           N
ATOM    500  CZ  ARG A  62      29.737  45.565  61.543  1.00179.42           C
ATOM    501  NH1 ARG A  62      29.519  44.486  60.736  1.00179.42           N
ATOM    502  NH2 ARG A  62      30.227  46.726  61.022  1.00179.42           N
ATOM    503  C   ARG A  62      29.044  43.783  68.363  1.00179.42           C
ATOM    504  O   ARG A  62      28.038  43.159  68.691  1.00179.42           O
ATOM    505  N   ASN A  63      29.499  44.816  69.095  1.00117.73           N
ATOM    506  CA  ASN A  63      28.703  45.129  70.242  1.00117.73           C
ATOM    507  CB  ASN A  63      29.470  45.298  71.571  1.00117.73           C
ATOM    508  CG  ASN A  63      30.341  46.535  71.550  1.00117.73           C
ATOM    509  OD1 ASN A  63      29.837  47.656  71.557  1.00117.73           O
ATOM    510  ND2 ASN A  63      31.685  46.323  71.567  1.00117.73           N
ATOM    511  C   ASN A  63      27.933  46.366  69.932  1.00117.73           C
ATOM    512  O   ASN A  63      28.374  47.220  69.172  1.00117.73           O
ATOM    513  N   PRO A  64      26.750  46.441  70.465  1.00164.43           N
ATOM    514  CA  PRO A  64      25.904  47.568  70.186  1.00164.43           C
ATOM    515  CD  PRO A  64      25.978  45.236  70.721  1.00164.43           C
ATOM    516  CB  PRO A  64      24.513  47.173  70.675  1.00164.43           C
ATOM    517  CG  PRO A  64      24.505  45.642  70.538  1.00164.43           C
ATOM    518  C   PRO A  64      26.361  48.899  70.704  1.00164.43           C
ATOM    519  O   PRO A  64      25.979  49.911  70.117  1.00164.43           O
ATOM    520  N   LYS A  65      27.115  48.953  71.818  1.00 94.47           N
ATOM    521  CA  LYS A  65      27.482  50.252  72.303  1.00 94.47           C
ATOM    522  CB  LYS A  65      28.163  50.189  73.680  1.00 94.47           C
ATOM    523  CG  LYS A  65      27.194  49.742  74.774  1.00 94.47           C
ATOM    524  CD  LYS A  65      26.680  48.315  74.576  1.00 94.47           C
ATOM    525  CE  LYS A  65      25.624  47.897  75.598  1.00 94.47           C
ATOM    526  NZ  LYS A  65      25.014  46.610  75.195  1.00 94.47           N
ATOM    527  C   LYS A  65      28.417  50.925  71.344  1.00 94.47           C
ATOM    528  O   LYS A  65      28.115  51.997  70.821  1.00 94.47           O
ATOM    529  N   THR A  66      29.580  50.296  71.083  1.00117.88           N
ATOM    530  CA  THR A  66      30.563  50.837  70.187  1.00117.88           C
ATOM    531  CB  THR A  66      31.914  50.198  70.347  1.00117.88           C
ATOM    532  OG1 THR A  66      32.853  50.835  69.495  1.00117.88           O
ATOM    533  CG2 THR A  66      31.829  48.710  69.997  1.00117.88           C
ATOM    534  C   THR A  66      30.110  50.649  68.775  1.00117.88           C
ATOM    535  O   THR A  66      30.352  51.486  67.907  1.00117.88           O
ATOM    536  N   LYS A  67      29.415  49.525  68.534  1.00112.85           N
ATOM    537  CA  LYS A  67      28.980  49.110  67.234  1.00112.85           C
ATOM    538  CB  LYS A  67      28.187  50.197  66.492  1.00112.85           C
ATOM    539  CG  LYS A  67      26.853  50.516  67.176  1.00112.85           C
ATOM    540  CD  LYS A  67      26.179  51.798  66.679  1.00112.85           C
ATOM    541  CE  LYS A  67      24.842  52.096  67.364  1.00112.85           C
ATOM    542  NZ  LYS A  67      23.825  51.103  66.951  1.00112.85           N
ATOM    543  C   LYS A  67      30.199  48.748  66.456  1.00112.85           C
ATOM    544  O   LYS A  67      30.174  48.635  65.231  1.00112.85           O
ATOM    545  N   LYS A  68      31.311  48.518  67.177  1.00 91.52           N
ATOM    546  CA  LYS A  68      32.521  48.135  66.526  1.00 91.52           C
ATOM    547  CB  LYS A  68      33.794  48.621  67.231  1.00 91.52           C
ATOM    548  CG  LYS A  68      35.016  48.467  66.331  1.00 91.52           C
ATOM    549  CD  LYS A  68      34.900  49.323  65.069  1.00 91.52           C
ATOM    550  CE  LYS A  68      35.987  49.054  64.031  1.00 91.52           C
ATOM    551  NZ  LYS A  68      35.664  49.766  62.775  1.00 91.52           N
ATOM    552  C   LYS A  68      32.567  46.646  66.473  1.00 91.52           C
ATOM    553  O   LYS A  68      31.939  45.959  67.279  1.00 91.52           O
ATOM    554  N   LYS A  69      33.304  46.109  65.483  1.00116.81           N
ATOM    555  CA  LYS A  69      33.419  44.686  65.390  1.00116.81           C
ATOM    556  CB  LYS A  69      33.901  44.149  64.033  1.00116.81           C
ATOM    557  CG  LYS A  69      32.849  44.174  62.931  1.00116.81           C
ATOM    558  CD  LYS A  69      33.396  43.715  61.580  1.00116.81           C
ATOM    559  CE  LYS A  69      33.724  42.220  61.544  1.00116.81           C
ATOM    560  NZ  LYS A  69      34.174  41.829  60.189  1.00116.81           N
ATOM    561  C   LYS A  69      34.422  44.224  66.388  1.00116.81           C
ATOM    562  O   LYS A  69      35.408  44.904  66.670  1.00116.81           O
ATOM    563  N   LEU A  70      34.159  43.038  66.966  1.00144.33           N
ATOM    564  CA  LEU A  70      35.059  42.435  67.899  1.00144.33           C
ATOM    565  CB  LEU A  70      34.623  42.535  69.372  1.00144.33           C
ATOM    566  CG  LEU A  70      34.704  43.966  69.944  1.00144.33           C
ATOM    567  CD1 LEU A  70      33.678  44.898  69.283  1.00144.33           C
ATOM    568  CD2 LEU A  70      34.621  43.969  71.478  1.00144.33           C
ATOM    569  C   LEU A  70      35.164  40.986  67.553  1.00144.33           C
ATOM    570  O   LEU A  70      34.301  40.428  66.878  1.00144.33           O
ATOM    571  N   LYS A  71      36.265  40.350  67.993  1.00122.58           N
ATOM    572  CA  LYS A  71      36.461  38.953  67.753  1.00122.58           C
ATOM    573  CB  LYS A  71      37.924  38.590  67.444  1.00122.58           C
ATOM    574  CG  LYS A  71      38.521  39.230  66.187  1.00122.58           C
ATOM    575  CD  LYS A  71      37.946  38.719  64.866  1.00122.58           C
ATOM    576  CE  LYS A  71      38.590  39.369  63.638  1.00122.58           C
ATOM    577  NZ  LYS A  71      38.088  38.732  62.400  1.00122.58           N
ATOM    578  C   LYS A  71      36.162  38.289  69.051  1.00122.58           C
ATOM    579  O   LYS A  71      36.691  38.674  70.093  1.00122.58           O
ATOM    580  N   ILE A  72      35.301  37.261  69.036  1.00 58.59           N
ATOM    581  CA  ILE A  72      35.062  36.622  70.289  1.00 58.59           C
ATOM    582  CB  ILE A  72      33.619  36.354  70.587  1.00 58.59           C
ATOM    583  CG1 ILE A  72      32.882  37.694  70.752  1.00 58.59           C
ATOM    584  CG2 ILE A  72      33.543  35.455  71.832  1.00 58.59           C
ATOM    585  CD1 ILE A  72      31.369  37.553  70.875  1.00 58.59           C
ATOM    586  C   ILE A  72      35.823  35.346  70.253  1.00 58.59           C
ATOM    587  O   ILE A  72      35.747  34.555  69.315  1.00 58.59           O
ATOM    588  N   PRO A  73      36.588  35.189  71.292  1.00151.76           N
ATOM    589  CA  PRO A  73      37.484  34.076  71.406  1.00151.76           C
ATOM    590  CD  PRO A  73      37.039  36.340  72.059  1.00151.76           C
ATOM    591  CB  PRO A  73      38.415  34.410  72.569  1.00151.76           C
ATOM    592  CG  PRO A  73      38.416  35.947  72.615  1.00151.76           C
ATOM    593  C   PRO A  73      36.744  32.801  71.604  1.00151.76           C
ATOM    594  O   PRO A  73      35.580  32.835  71.997  1.00151.76           O
ATOM    595  N   ALA A  74      37.403  31.663  71.322  1.00 29.53           N
ATOM    596  CA  ALA A  74      36.755  30.402  71.495  1.00 29.53           C
ATOM    597  CB  ALA A  74      37.593  29.202  71.022  1.00 29.53           C
ATOM    598  C   ALA A  74      36.489  30.238  72.955  1.00 29.53           C
ATOM    599  O   ALA A  74      37.241  30.730  73.797  1.00 29.53           O
ATOM    600  N   LYS A  75      35.377  29.556  73.286  1.00 74.06           N
ATOM    601  CA  LYS A  75      34.996  29.374  74.654  1.00 74.06           C
ATOM    602  CB  LYS A  75      33.959  30.412  75.101  1.00 74.06           C
ATOM    603  CG  LYS A  75      34.510  31.838  75.061  1.00 74.06           C
ATOM    604  CD  LYS A  75      33.418  32.905  75.015  1.00 74.06           C
ATOM    605  CE  LYS A  75      32.666  32.923  73.681  1.00 74.06           C
ATOM    606  NZ  LYS A  75      31.549  33.891  73.735  1.00 74.06           N
ATOM    607  C   LYS A  75      34.358  28.031  74.751  1.00 74.06           C
ATOM    608  O   LYS A  75      34.224  27.328  73.751  1.00 74.06           O
ATOM    609  N   THR A  76      33.979  27.626  75.980  1.00106.10           N
ATOM    610  CA  THR A  76      33.317  26.369  76.159  1.00106.10           C
ATOM    611  CB  THR A  76      34.100  25.392  76.979  1.00106.10           C
ATOM    612  OG1 THR A  76      34.314  25.913  78.283  1.00106.10           O
ATOM    613  CG2 THR A  76      35.446  25.131  76.285  1.00106.10           C
ATOM    614  C   THR A  76      32.043  26.633  76.893  1.00106.10           C
ATOM    615  O   THR A  76      31.949  27.583  77.669  1.00106.10           O
ATOM    616  N   VAL A  77      31.015  25.797  76.632  1.00 94.34           N
ATOM    617  CA  VAL A  77      29.757  25.931  77.305  1.00 94.34           C
ATOM    618  CB  VAL A  77      28.672  26.552  76.466  1.00 94.34           C
ATOM    619  CG1 VAL A  77      29.069  28.004  76.150  1.00 94.34           C
ATOM    620  CG2 VAL A  77      28.441  25.685  75.216  1.00 94.34           C
ATOM    621  C   VAL A  77      29.290  24.559  77.693  1.00 94.34           C
ATOM    622  O   VAL A  77      29.657  23.563  77.071  1.00 94.34           O
ATOM    623  N   VAL A  78      28.469  24.476  78.760  1.00 90.49           N
ATOM    624  CA  VAL A  78      27.961  23.207  79.198  1.00 90.49           C
ATOM    625  CB  VAL A  78      27.408  23.226  80.591  1.00 90.49           C
ATOM    626  CG1 VAL A  78      26.126  24.071  80.592  1.00 90.49           C
ATOM    627  CG2 VAL A  78      27.192  21.773  81.046  1.00 90.49           C
ATOM    628  C   VAL A  78      26.857  22.805  78.268  1.00 90.49           C
ATOM    629  O   VAL A  78      26.140  23.652  77.735  1.00 90.49           O
ATOM    630  N   THR A  79      26.713  21.486  78.020  1.00 43.99           N
ATOM    631  CA  THR A  79      25.696  21.017  77.120  1.00 43.99           C
ATOM    632  CB  THR A  79      26.239  20.500  75.816  1.00 43.99           C
ATOM    633  OG1 THR A  79      26.999  21.503  75.162  1.00 43.99           O
ATOM    634  CG2 THR A  79      25.055  20.076  74.928  1.00 43.99           C
ATOM    635  C   THR A  79      24.994  19.860  77.760  1.00 43.99           C
ATOM    636  O   THR A  79      25.582  19.098  78.527  1.00 43.99           O
ATOM    637  N   PHE A  80      23.694  19.705  77.442  1.00 77.07           N
ATOM    638  CA  PHE A  80      22.903  18.629  77.965  1.00 77.07           C
ATOM    639  CB  PHE A  80      21.721  19.151  78.799  1.00 77.07           C
ATOM    640  CG  PHE A  80      20.825  18.026  79.181  1.00 77.07           C
ATOM    641  CD1 PHE A  80      21.165  17.146  80.183  1.00 77.07           C
ATOM    642  CD2 PHE A  80      19.617  17.872  78.539  1.00 77.07           C
ATOM    643  CE1 PHE A  80      20.315  16.120  80.522  1.00 77.07           C
ATOM    644  CE2 PHE A  80      18.762  16.851  78.875  1.00 77.07           C
ATOM    645  CZ  PHE A  80      19.115  15.970  79.869  1.00 77.07           C
ATOM    646  C   PHE A  80      22.364  17.848  76.807  1.00 77.07           C
ATOM    647  O   PHE A  80      21.878  18.428  75.837  1.00 77.07           O
ATOM    648  N   LYS A  81      22.463  16.502  76.888  1.00110.02           N
ATOM    649  CA  LYS A  81      21.959  15.620  75.873  1.00110.02           C
ATOM    650  CB  LYS A  81      22.953  14.525  75.440  1.00110.02           C
ATOM    651  CG  LYS A  81      22.506  13.724  74.212  1.00110.02           C
ATOM    652  CD  LYS A  81      23.636  12.935  73.541  1.00110.02           C
ATOM    653  CE  LYS A  81      23.186  12.147  72.308  1.00110.02           C
ATOM    654  NZ  LYS A  81      24.356  11.544  71.631  1.00110.02           N
ATOM    655  C   LYS A  81      20.778  14.953  76.483  1.00110.02           C
ATOM    656  O   LYS A  81      20.831  14.461  77.610  1.00110.02           O
ATOM    657  N   LEU A  82      19.704  14.889  75.686  1.00226.26           N
ATOM    658  CA  LEU A  82      18.392  14.562  76.121  1.00226.26           C
ATOM    659  CB  LEU A  82      17.377  14.541  74.965  1.00226.26           C
ATOM    660  CG  LEU A  82      17.257  15.847  74.158  1.00226.26           C
ATOM    661  CD1 LEU A  82      16.213  15.701  73.038  1.00226.26           C
ATOM    662  CD2 LEU A  82      16.988  17.055  75.064  1.00226.26           C
ATOM    663  C   LEU A  82      18.226  13.262  76.765  1.00226.26           C
ATOM    664  O   LEU A  82      17.782  13.328  77.890  1.00226.26           O
ATOM    665  N   SER A  83      18.563  12.118  76.125  1.00173.00           N
ATOM    666  CA  SER A  83      18.330  10.762  76.567  1.00173.00           C
ATOM    667  CB  SER A  83      17.878  10.608  77.996  1.00173.00           C
ATOM    668  OG  SER A  83      16.548  11.101  78.099  1.00173.00           O
ATOM    669  C   SER A  83      17.121  10.285  75.822  1.00173.00           C
ATOM    670  O   SER A  83      16.209  11.060  75.543  1.00173.00           O
ATOM    671  N   LYS A  84      17.059   8.975  75.527  1.00147.84           N
ATOM    672  CA  LYS A  84      15.952   8.427  74.793  1.00147.84           C
ATOM    673  CB  LYS A  84      16.120   6.933  74.469  1.00147.84           C
ATOM    674  CG  LYS A  84      17.245   6.621  73.484  1.00147.84           C
ATOM    675  CD  LYS A  84      18.639   6.899  74.046  1.00147.84           C
ATOM    676  CE  LYS A  84      19.768   6.339  73.181  1.00147.84           C
ATOM    677  NZ  LYS A  84      20.052   7.249  72.050  1.00147.84           N
ATOM    678  C   LYS A  84      14.689   8.525  75.589  1.00147.84           C
ATOM    679  O   LYS A  84      13.645   8.916  75.065  1.00147.84           O
ATOM    680  N   ASN A  85      14.757   8.162  76.884  1.00 88.64           N
ATOM    681  CA  ASN A  85      13.572   8.121  77.694  1.00 88.64           C
ATOM    682  CB  ASN A  85      13.797   7.592  79.118  1.00 88.64           C
ATOM    683  CG  ASN A  85      12.423   7.615  79.776  1.00 88.64           C
ATOM    684  OD1 ASN A  85      12.272   7.977  80.941  1.00 88.64           O
ATOM    685  ND2 ASN A  85      11.386   7.222  78.990  1.00 88.64           N
ATOM    686  C   ASN A  85      13.003   9.488  77.856  1.00 88.64           C
ATOM    687  O   ASN A  85      11.791   9.676  77.761  1.00 88.64           O
ATOM    688  N   ILE A  86      13.862  10.490  78.108  1.00103.59           N
ATOM    689  CA  ILE A  86      13.330  11.800  78.347  1.00103.59           C
ATOM    690  CB  ILE A  86      14.328  12.862  78.757  1.00103.59           C
ATOM    691  CG1 ILE A  86      13.589  13.999  79.483  1.00103.59           C
ATOM    692  CG2 ILE A  86      15.074  13.388  77.521  1.00103.59           C
ATOM    693  CD1 ILE A  86      14.524  14.995  80.168  1.00103.59           C
ATOM    694  C   ILE A  86      12.637  12.279  77.102  1.00103.59           C
ATOM    695  O   ILE A  86      11.564  12.873  77.177  1.00103.59           O
ATOM    696  N   LYS A  87      13.227  12.022  75.916  1.00 72.14           N
ATOM    697  CA  LYS A  87      12.672  12.523  74.689  1.00 72.14           C
ATOM    698  CB  LYS A  87      13.494  12.126  73.444  1.00 72.14           C
ATOM    699  CG  LYS A  87      14.897  12.737  73.373  1.00 72.14           C
ATOM    700  CD  LYS A  87      15.791  12.116  72.292  1.00 72.14           C
ATOM    701  CE  LYS A  87      16.509  10.833  72.723  1.00 72.14           C
ATOM    702  NZ  LYS A  87      17.332  10.313  71.605  1.00 72.14           N
ATOM    703  C   LYS A  87      11.310  11.938  74.490  1.00 72.14           C
ATOM    704  O   LYS A  87      10.373  12.638  74.104  1.00 72.14           O
ATOM    705  N   ASP A  88      11.179  10.626  74.754  1.00 56.97           N
ATOM    706  CA  ASP A  88       9.970   9.886  74.519  1.00 56.97           C
ATOM    707  CB  ASP A  88      10.138   8.387  74.818  1.00 56.97           C
ATOM    708  CG  ASP A  88      11.100   7.783  73.805  1.00 56.97           C
ATOM    709  OD1 ASP A  88      10.904   8.020  72.582  1.00 56.97           O
ATOM    710  OD2 ASP A  88      12.035   7.062  74.243  1.00 56.97           O
ATOM    711  C   ASP A  88       8.855  10.360  75.394  1.00 56.97           C
ATOM    712  O   ASP A  88       7.726  10.510  74.930  1.00 56.97           O
ATOM    713  N   GLN A  89       9.128  10.587  76.693  1.00 51.58           N
ATOM    714  CA  GLN A  89       8.054  10.988  77.552  1.00 51.58           C
ATOM    715  CB  GLN A  89       8.429  10.988  79.046  1.00 51.58           C
ATOM    716  CG  GLN A  89       8.682   9.566  79.562  1.00 51.58           C
ATOM    717  CD  GLN A  89       8.879   9.610  81.071  1.00 51.58           C
ATOM    718  OE1 GLN A  89       9.157   8.592  81.703  1.00 51.58           O
ATOM    719  NE2 GLN A  89       8.718  10.819  81.671  1.00 51.58           N
ATOM    720  C   GLN A  89       7.577  12.338  77.128  1.00 51.58           C
ATOM    721  O   GLN A  89       6.377  12.598  77.094  1.00 51.58           O
ATOM    722  N   VAL A  90       8.511  13.237  76.777  1.00 40.07           N
ATOM    723  CA  VAL A  90       8.147  14.554  76.350  1.00 40.07           C
ATOM    724  CB  VAL A  90       9.338  15.427  76.115  1.00 40.07           C
ATOM    725  CG1 VAL A  90       8.852  16.783  75.579  1.00 40.07           C
ATOM    726  CG2 VAL A  90      10.124  15.512  77.435  1.00 40.07           C
ATOM    727  C   VAL A  90       7.379  14.452  75.066  1.00 40.07           C
ATOM    728  O   VAL A  90       6.391  15.159  74.872  1.00 40.07           O
ATOM    729  N   LYS A  91       7.833  13.581  74.142  1.00103.40           N
ATOM    730  CA  LYS A  91       7.149  13.410  72.888  1.00103.40           C
ATOM    731  CB  LYS A  91       7.979  13.919  71.700  1.00103.40           C
ATOM    732  CG  LYS A  91       7.293  13.757  70.343  1.00103.40           C
ATOM    733  CD  LYS A  91       8.141  14.274  69.178  1.00103.40           C
ATOM    734  CE  LYS A  91       7.642  13.832  67.800  1.00103.40           C
ATOM    735  NZ  LYS A  91       8.734  13.943  66.805  1.00103.40           N
ATOM    736  C   LYS A  91       6.963  11.937  72.680  1.00103.40           C
ATOM    737  O   LYS A  91       7.912  11.227  72.355  1.00103.40           O
ATOM    738  N   THR A  92       5.719  11.435  72.798  1.00105.50           N
ATOM    739  CA  THR A  92       5.527  10.018  72.679  1.00105.50           C
ATOM    740  CB  THR A  92       4.119   9.581  72.945  1.00105.50           C
ATOM    741  OG1 THR A  92       3.728   9.977  74.252  1.00105.50           O
ATOM    742  CG2 THR A  92       4.052   8.050  72.824  1.00105.50           C
ATOM    743  C   THR A  92       5.910   9.583  71.299  1.00105.50           C
ATOM    744  O   THR A  92       5.591  10.230  70.304  1.00105.50           O
ATOM    745  N   LEU A  93       6.618   8.441  71.233  1.00182.54           N
ATOM    746  CA  LEU A  93       7.177   7.874  70.039  1.00182.54           C
ATOM    747  CB  LEU A  93       8.030   6.618  70.307  1.00182.54           C
ATOM    748  CG  LEU A  93       7.262   5.418  70.905  1.00182.54           C
ATOM    749  CD1 LEU A  93       8.205   4.226  71.129  1.00182.54           C
ATOM    750  CD2 LEU A  93       6.508   5.792  72.192  1.00182.54           C
ATOM    751  C   LEU A  93       6.115   7.463  69.085  1.00182.54           C
ATOM    752  O   LEU A  93       6.282   7.622  67.877  1.00182.54           O
ATOM    753  N   ILE A  94       4.987   6.924  69.580  1.00127.22           N
ATOM    754  CA  ILE A  94       4.054   6.446  68.609  1.00127.22           C
ATOM    755  CB  ILE A  94       3.062   5.463  69.161  1.00127.22           C
ATOM    756  CG1 ILE A  94       3.776   4.259  69.798  1.00127.22           C
ATOM    757  CG2 ILE A  94       2.109   5.082  68.016  1.00127.22           C
ATOM    758  CD1 ILE A  94       4.684   3.499  68.833  1.00127.22           C
ATOM    759  C   ILE A  94       3.271   7.620  68.141  1.00127.22           C
ATOM    760  O   ILE A  94       2.149   7.858  68.586  1.00127.22           O
ATOM    761  N   LEU A  95       3.867   8.389  67.212  1.00177.04           N
ATOM    762  CA  LEU A  95       3.193   9.510  66.642  1.00177.04           C
ATOM    763  CB  LEU A  95       3.807  10.867  67.037  1.00177.04           C
ATOM    764  CG  LEU A  95       3.725  11.193  68.540  1.00177.04           C
ATOM    765  CD1 LEU A  95       4.358  12.560  68.852  1.00177.04           C
ATOM    766  CD2 LEU A  95       2.283  11.081  69.057  1.00177.04           C
ATOM    767  C   LEU A  95       3.379   9.397  65.169  1.00177.04           C
ATOM    768  O   LEU A  95       4.505   9.302  64.684  1.00177.04           O
ATOM    769  N   LYS A  96       2.271   9.386  64.411  1.00173.47           N
ATOM    770  CA  LYS A  96       2.414   9.366  62.991  1.00173.47           C
ATOM    771  CB  LYS A  96       1.197   8.787  62.250  1.00173.47           C
ATOM    772  CG  LYS A  96       1.199   7.259  62.171  1.00173.47           C
ATOM    773  CD  LYS A  96       2.336   6.700  61.309  1.00173.47           C
ATOM    774  CE  LYS A  96       3.687   6.631  62.024  1.00173.47           C
ATOM    775  NZ  LYS A  96       3.705   5.482  62.955  1.00173.47           N
ATOM    776  C   LYS A  96       2.550  10.829  62.612  1.00173.47           C
ATOM    777  O   LYS A  96       3.430  11.495  63.222  1.00173.47           O
ATOM    778  OXT LYS A  96       1.784  11.303  61.733  1.00173.47           O
TER     779      LYS A  96
ATOM    780  N   MET B  97      31.954  10.542  84.240  1.00 35.96           N
ATOM    781  CA  MET B  97      31.347   9.968  85.461  1.00 35.96           C
ATOM    782  CB  MET B  97      31.180  11.053  86.536  1.00 35.96           C
ATOM    783  CG  MET B  97      30.852  10.497  87.923  1.00 35.96           C
ATOM    784  SD  MET B  97      30.648  11.765  89.211  1.00 35.96           S
ATOM    785  CE  MET B  97      32.332  12.437  89.086  1.00 35.96           C
ATOM    786  C   MET B  97      30.002   9.403  85.154  1.00 35.96           C
ATOM    787  O   MET B  97      29.186  10.043  84.493  1.00 35.96           O
ATOM    788  N   THR B  98      29.753   8.169  85.630  1.00 89.53           N
ATOM    789  CA  THR B  98      28.512   7.495  85.392  1.00 89.53           C
ATOM    790  CB  THR B  98      28.686   6.011  85.228  1.00 89.53           C
ATOM    791  OG1 THR B  98      27.470   5.406  84.817  1.00 89.53           O
ATOM    792  CG2 THR B  98      29.156   5.417  86.566  1.00 89.53           C
ATOM    793  C   THR B  98      27.611   7.727  86.567  1.00 89.53           C
ATOM    794  O   THR B  98      27.973   8.411  87.523  1.00 89.53           O
ATOM    795  N   LYS B  99      26.392   7.153  86.507  1.00105.12           N
ATOM    796  CA  LYS B  99      25.438   7.312  87.564  1.00105.12           C
ATOM    797  CB  LYS B  99      24.135   6.525  87.349  0.00105.12           C
ATOM    798  CG  LYS B  99      23.292   6.979  86.162  0.00105.12           C
ATOM    799  CD  LYS B  99      22.130   6.026  85.876  0.00105.12           C
ATOM    800  CE  LYS B  99      21.068   6.031  86.981  0.00105.12           C
ATOM    801  NZ  LYS B  99      20.055   4.983  86.728  0.00105.12           N
ATOM    802  C   LYS B  99      26.017   6.732  88.811  1.00105.12           C
ATOM    803  O   LYS B  99      25.969   7.347  89.875  1.00105.12           O
ATOM    804  N   LYS B 100      26.607   5.527  88.701  1.00103.38           N
ATOM    805  CA  LYS B 100      27.095   4.862  89.872  1.00103.38           C
ATOM    806  CB  LYS B 100      27.693   3.458  89.632  1.00103.38           C
ATOM    807  CG  LYS B 100      26.693   2.338  89.308  1.00103.38           C
ATOM    808  CD  LYS B 100      26.336   2.155  87.828  1.00103.38           C
ATOM    809  CE  LYS B 100      25.705   3.359  87.132  1.00103.38           C
ATOM    810  NZ  LYS B 100      25.538   3.053  85.692  1.00103.38           N
ATOM    811  C   LYS B 100      28.175   5.683  90.494  1.00103.38           C
ATOM    812  O   LYS B 100      28.272   5.760  91.718  1.00103.38           O
ATOM    813  N   GLU B 101      29.034   6.299  89.662  1.00114.73           N
ATOM    814  CA  GLU B 101      30.135   7.075  90.154  1.00114.73           C
ATOM    815  CB  GLU B 101      31.112   7.492  89.042  1.00114.73           C
ATOM    816  CG  GLU B 101      32.427   8.062  89.576  1.00114.73           C
ATOM    817  CD  GLU B 101      33.137   6.954  90.341  1.00114.73           C
ATOM    818  OE1 GLU B 101      32.748   6.710  91.515  1.00114.73           O
ATOM    819  OE2 GLU B 101      34.074   6.340  89.767  1.00114.73           O
ATOM    820  C   GLU B 101      29.644   8.312  90.846  1.00114.73           C
ATOM    821  O   GLU B 101      30.208   8.719  91.859  1.00114.73           O
ATOM    822  N   LEU B 102      28.589   8.957  90.308  1.00 53.60           N
ATOM    823  CA  LEU B 102      28.074  10.169  90.885  1.00 53.60           C
ATOM    824  CB  LEU B 102      26.985  10.823  90.016  1.00 53.60           C
ATOM    825  CG  LEU B 102      26.415  12.123  90.611  1.00 53.60           C
ATOM    826  CD1 LEU B 102      27.527  13.156  90.857  1.00 53.60           C
ATOM    827  CD2 LEU B 102      25.293  12.684  89.725  1.00 53.60           C
ATOM    828  C   LEU B 102      27.494   9.869  92.239  1.00 53.60           C
ATOM    829  O   LEU B 102      27.650  10.642  93.184  1.00 53.60           O
ATOM    830  N   ILE B 103      26.822   8.710  92.362  1.00 41.14           N
ATOM    831  CA  ILE B 103      26.169   8.300  93.573  1.00 41.14           C
ATOM    832  CB  ILE B 103      25.553   6.932  93.458  1.00 41.14           C
ATOM    833  CG1 ILE B 103      24.511   6.872  92.331  1.00 41.14           C
ATOM    834  CG2 ILE B 103      24.989   6.559  94.838  1.00 41.14           C
ATOM    835  CD1 ILE B 103      24.108   5.442  91.967  1.00 41.14           C
ATOM    836  C   ILE B 103      27.196   8.170  94.655  1.00 41.14           C
ATOM    837  O   ILE B 103      26.971   8.593  95.789  1.00 41.14           O
ATOM    838  N   LYS B 104      28.357   7.567  94.332  1.00 55.60           N
ATOM    839  CA  LYS B 104      29.369   7.339  95.325  1.00 55.60           C
ATOM    840  CB  LYS B 104      30.631   6.659  94.779  1.00 55.60           C
ATOM    841  CG  LYS B 104      30.433   5.228  94.296  1.00 55.60           C
ATOM    842  CD  LYS B 104      31.633   4.720  93.496  1.00 55.60           C
ATOM    843  CE  LYS B 104      31.477   3.280  93.009  1.00 55.60           C
ATOM    844  NZ  LYS B 104      31.542   2.344  94.154  1.00 55.60           N
ATOM    845  C   LYS B 104      29.843   8.648  95.857  1.00 55.60           C
ATOM    846  O   LYS B 104      30.032   8.803  97.061  1.00 55.60           O
ATOM    847  N   LYS B 105      30.055   9.625  94.958  1.00127.82           N
ATOM    848  CA  LYS B 105      30.606  10.891  95.345  1.00127.82           C
ATOM    849  CB  LYS B 105      30.919  11.789  94.135  1.00127.82           C
ATOM    850  CG  LYS B 105      31.845  12.956  94.479  1.00127.82           C
ATOM    851  CD  LYS B 105      33.261  12.508  94.853  1.00127.82           C
ATOM    852  CE  LYS B 105      34.187  13.654  95.259  1.00127.82           C
ATOM    853  NZ  LYS B 105      34.412  14.554  94.107  1.00127.82           N
ATOM    854  C   LYS B 105      29.654  11.612  96.255  1.00127.82           C
ATOM    855  O   LYS B 105      30.073  12.261  97.211  1.00127.82           O
ATOM    856  N   ILE B 106      28.347  11.525  95.951  1.00 55.10           N
ATOM    857  CA  ILE B 106      27.258  12.164  96.646  1.00 55.10           C
ATOM    858  CB  ILE B 106      25.964  11.965  95.925  1.00 55.10           C
ATOM    859  CG1 ILE B 106      25.998  12.651  94.555  1.00 55.10           C
ATOM    860  CG2 ILE B 106      24.821  12.436  96.832  1.00 55.10           C
ATOM    861  CD1 ILE B 106      24.849  12.211  93.653  1.00 55.10           C
ATOM    862  C   ILE B 106      27.055  11.609  98.024  1.00 55.10           C
ATOM    863  O   ILE B 106      26.713  12.341  98.951  1.00 55.10           O
ATOM    864  N   ALA B 107      27.189  10.281  98.183  1.00 39.78           N
ATOM    865  CA  ALA B 107      26.963   9.667  99.460  1.00 39.78           C
ATOM    866  CB  ALA B 107      27.132   8.137  99.426  1.00 39.78           C
ATOM    867  C   ALA B 107      27.963  10.214 100.431  1.00 39.78           C
ATOM    868  O   ALA B 107      27.655  10.430 101.602  1.00 39.78           O
ATOM    869  N   GLU B 108      29.201  10.434  99.956  1.00 90.49           N
ATOM    870  CA  GLU B 108      30.282  10.860 100.797  1.00 90.49           C
ATOM    871  CB  GLU B 108      31.611  10.903 100.025  1.00 90.49           C
ATOM    872  CG  GLU B 108      31.990   9.557  99.404  1.00 90.49           C
ATOM    873  CD  GLU B 108      32.263   8.585 100.537  0.00 90.49           C
ATOM    874  OE1 GLU B 108      33.349   8.704 101.163  0.00 90.49           O
ATOM    875  OE2 GLU B 108      31.387   7.717 100.797  0.00 90.49           O
ATOM    876  C   GLU B 108      30.049  12.235 101.354  1.00 90.49           C
ATOM    877  O   GLU B 108      30.186  12.456 102.556  1.00 90.49           O
ATOM    878  N   VAL B 109      29.680  13.195 100.488  1.00110.15           N
ATOM    879  CA  VAL B 109      29.527  14.574 100.869  1.00110.15           C
ATOM    880  CB  VAL B 109      29.255  15.424  99.678  1.00110.15           C
ATOM    881  CG1 VAL B 109      30.506  15.421  98.784  1.00110.15           C
ATOM    882  CG2 VAL B 109      28.029  14.818  98.982  1.00110.15           C
ATOM    883  C   VAL B 109      28.392  14.758 101.840  1.00110.15           C
ATOM    884  O   VAL B 109      28.499  15.516 102.802  1.00110.15           O
ATOM    885  N   ASN B 110      27.256  14.093 101.573  1.00 71.01           N
ATOM    886  CA  ASN B 110      26.042  14.184 102.330  1.00 71.01           C
ATOM    887  CB  ASN B 110      24.840  13.626 101.572  1.00 71.01           C
ATOM    888  CG  ASN B 110      24.664  14.581 100.416  1.00 71.01           C
ATOM    889  OD1 ASN B 110      24.688  15.798 100.590  1.00 71.01           O
ATOM    890  ND2 ASN B 110      24.529  14.017  99.191  1.00 71.01           N
ATOM    891  C   ASN B 110      26.152  13.444 103.621  1.00 71.01           C
ATOM    892  O   ASN B 110      25.429  13.754 104.567  1.00 71.01           O
ATOM    893  N   LYS B 111      27.060  12.451 103.692  1.00160.88           N
ATOM    894  CA  LYS B 111      27.190  11.610 104.852  1.00160.88           C
ATOM    895  CB  LYS B 111      27.334  12.399 106.167  1.00160.88           C
ATOM    896  CG  LYS B 111      28.629  13.208 106.272  1.00160.88           C
ATOM    897  CD  LYS B 111      29.894  12.350 106.223  1.00160.88           C
ATOM    898  CE  LYS B 111      30.013  11.371 107.392  1.00160.88           C
ATOM    899  NZ  LYS B 111      29.079  10.239 107.201  1.00160.88           N
ATOM    900  C   LYS B 111      25.994  10.712 104.985  1.00160.88           C
ATOM    901  O   LYS B 111      25.432  10.556 106.068  1.00160.88           O
ATOM    902  N   THR B 112      25.573  10.106 103.856  1.00118.45           N
ATOM    903  CA  THR B 112      24.483   9.170 103.824  1.00118.45           C
ATOM    904  CB  THR B 112      23.473   9.539 102.793  1.00118.45           C
ATOM    905  OG1 THR B 112      22.294   8.759 102.923  1.00118.45           O
ATOM    906  CG2 THR B 112      24.149   9.284 101.438  1.00118.45           C
ATOM    907  C   THR B 112      25.041   7.850 103.380  1.00118.45           C
ATOM    908  O   THR B 112      26.256   7.681 103.293  1.00118.45           O
ATOM    909  N   SER B 113      24.147   6.864 103.128  1.00 75.00           N
ATOM    910  CA  SER B 113      24.526   5.587 102.589  1.00 75.00           C
ATOM    911  CB  SER B 113      23.562   4.447 102.961  1.00 75.00           C
ATOM    912  OG  SER B 113      23.935   3.256 102.281  1.00 75.00           O
ATOM    913  C   SER B 113      24.504   5.721 101.098  1.00 75.00           C
ATOM    914  O   SER B 113      23.980   6.692 100.556  1.00 75.00           O
ATOM    915  N   ILE B 114      25.117   4.752 100.393  1.00 83.70           N
ATOM    916  CA  ILE B 114      25.148   4.771  98.959  1.00 83.70           C
ATOM    917  CB  ILE B 114      26.081   3.754  98.370  1.00 83.70           C
ATOM    918  CG1 ILE B 114      26.379   4.099  96.900  1.00 83.70           C
ATOM    919  CG2 ILE B 114      25.471   2.361  98.583  1.00 83.70           C
ATOM    920  CD1 ILE B 114      27.589   3.360  96.327  1.00 83.70           C
ATOM    921  C   ILE B 114      23.760   4.533  98.450  1.00 83.70           C
ATOM    922  O   ILE B 114      23.340   5.118  97.453  1.00 83.70           O
ATOM    923  N   SER B 115      23.012   3.648  99.135  1.00 38.94           N
ATOM    924  CA  SER B 115      21.689   3.288  98.716  1.00 38.94           C
ATOM    925  CB  SER B 115      21.039   2.238  99.636  1.00 38.94           C
ATOM    926  OG  SER B 115      21.727   1.000  99.529  1.00 38.94           O
ATOM    927  C   SER B 115      20.803   4.500  98.706  1.00 38.94           C
ATOM    928  O   SER B 115      19.942   4.616  97.835  1.00 38.94           O
ATOM    929  N   LYS B 116      20.951   5.409  99.695  1.00 51.27           N
ATOM    930  CA  LYS B 116      20.143   6.599  99.771  1.00 51.27           C
ATOM    931  CB  LYS B 116      20.204   7.300 101.142  1.00 51.27           C
ATOM    932  CG  LYS B 116      19.434   6.537 102.226  1.00 51.27           C
ATOM    933  CD  LYS B 116      19.558   7.125 103.634  1.00 51.27           C
ATOM    934  CE  LYS B 116      18.743   6.361 104.682  1.00 51.27           C
ATOM    935  NZ  LYS B 116      18.756   7.092 105.969  1.00 51.27           N
ATOM    936  C   LYS B 116      20.504   7.588  98.702  1.00 51.27           C
ATOM    937  O   LYS B 116      19.632   8.236  98.121  1.00 51.27           O
ATOM    938  N   THR B 117      21.806   7.740  98.407  1.00 35.62           N
ATOM    939  CA  THR B 117      22.187   8.678  97.396  1.00 35.62           C
ATOM    940  CB  THR B 117      23.663   8.682  97.141  1.00 35.62           C
ATOM    941  OG1 THR B 117      24.370   9.004  98.328  1.00 35.62           O
ATOM    942  CG2 THR B 117      23.958   9.725  96.051  1.00 35.62           C
ATOM    943  C   THR B 117      21.523   8.247  96.126  1.00 35.62           C
ATOM    944  O   THR B 117      20.919   9.057  95.424  1.00 35.62           O
ATOM    945  N   GLU B 118      21.593   6.938  95.821  1.00 78.24           N
ATOM    946  CA  GLU B 118      21.067   6.437  94.583  1.00 78.24           C
ATOM    947  CB  GLU B 118      21.367   4.949  94.356  1.00 78.24           C
ATOM    948  CG  GLU B 118      20.931   4.472  92.971  1.00 78.24           C
ATOM    949  CD  GLU B 118      21.338   3.016  92.829  1.00 78.24           C
ATOM    950  OE1 GLU B 118      20.952   2.204  93.710  1.00 78.24           O
ATOM    951  OE2 GLU B 118      22.046   2.699  91.836  1.00 78.24           O
ATOM    952  C   GLU B 118      19.580   6.605  94.505  1.00 78.24           C
ATOM    953  O   GLU B 118      19.058   7.031  93.475  1.00 78.24           O
ATOM    954  N   GLU B 119      18.852   6.273  95.587  1.00 42.18           N
ATOM    955  CA  GLU B 119      17.421   6.373  95.551  1.00 42.18           C
ATOM    956  CB  GLU B 119      16.728   5.765  96.780  1.00 42.18           C
ATOM    957  CG  GLU B 119      16.751   4.235  96.790  1.00 42.18           C
ATOM    958  CD  GLU B 119      15.828   3.753  97.899  1.00 42.18           C
ATOM    959  OE1 GLU B 119      15.475   4.574  98.787  1.00 42.18           O
ATOM    960  OE2 GLU B 119      15.458   2.549  97.866  1.00 42.18           O
ATOM    961  C   GLU B 119      17.033   7.813  95.417  1.00 42.18           C
ATOM    962  O   GLU B 119      16.065   8.134  94.733  1.00 42.18           O
ATOM    963  N   PHE B 120      17.758   8.726  96.085  1.00 67.08           N
ATOM    964  CA  PHE B 120      17.473  10.123  95.932  1.00 67.08           C
ATOM    965  CB  PHE B 120      18.357  11.020  96.816  1.00 67.08           C
ATOM    966  CG  PHE B 120      18.490  12.291  96.050  1.00 67.08           C
ATOM    967  CD1 PHE B 120      17.455  13.192  95.962  1.00 67.08           C
ATOM    968  CD2 PHE B 120      19.675  12.573  95.406  1.00 67.08           C
ATOM    969  CE1 PHE B 120      17.611  14.348  95.234  1.00 67.08           C
ATOM    970  CE2 PHE B 120      19.830  13.727  94.679  1.00 67.08           C
ATOM    971  CZ  PHE B 120      18.790  14.620  94.592  1.00 67.08           C
ATOM    972  C   PHE B 120      17.711  10.567  94.521  1.00 67.08           C
ATOM    973  O   PHE B 120      16.861  11.234  93.932  1.00 67.08           O
ATOM    974  N   TYR B 121      18.874  10.221  93.931  1.00159.24           N
ATOM    975  CA  TYR B 121      19.147  10.753  92.623  1.00159.24           C
ATOM    976  CB  TYR B 121      20.601  10.599  92.121  1.00159.24           C
ATOM    977  CG  TYR B 121      20.890   9.276  91.509  1.00159.24           C
ATOM    978  CD1 TYR B 121      21.357   8.225  92.260  1.00159.24           C
ATOM    979  CD2 TYR B 121      20.708   9.104  90.156  1.00159.24           C
ATOM    980  CE1 TYR B 121      21.635   7.019  91.661  1.00159.24           C
ATOM    981  CE2 TYR B 121      20.984   7.902  89.552  1.00159.24           C
ATOM    982  CZ  TYR B 121      21.445   6.854  90.311  1.00159.24           C
ATOM    983  OH  TYR B 121      21.735   5.613  89.704  1.00159.24           O
ATOM    984  C   TYR B 121      18.188  10.191  91.619  1.00159.24           C
ATOM    985  O   TYR B 121      17.678  10.930  90.780  1.00159.24           O
ATOM    986  N   ASN B 122      17.884   8.881  91.697  1.00 60.92           N
ATOM    987  CA  ASN B 122      16.999   8.275  90.740  1.00 60.92           C
ATOM    988  CB  ASN B 122      16.642   6.811  91.063  1.00 60.92           C
ATOM    989  CG  ASN B 122      17.855   5.913  90.897  1.00 60.92           C
ATOM    990  OD1 ASN B 122      18.053   4.982  91.675  1.00 60.92           O
ATOM    991  ND2 ASN B 122      18.685   6.182  89.854  1.00 60.92           N
ATOM    992  C   ASN B 122      15.692   8.994  90.784  1.00 60.92           C
ATOM    993  O   ASN B 122      15.121   9.332  89.749  1.00 60.92           O
ATOM    994  N   ILE B 123      15.184   9.259  91.998  1.00 95.41           N
ATOM    995  CA  ILE B 123      13.889   9.855  92.128  1.00 95.41           C
ATOM    996  CB  ILE B 123      13.419   9.934  93.543  1.00 95.41           C
ATOM    997  CG1 ILE B 123      13.424   8.520  94.143  1.00 95.41           C
ATOM    998  CG2 ILE B 123      12.034  10.597  93.548  1.00 95.41           C
ATOM    999  CD1 ILE B 123      12.759   7.474  93.250  1.00 95.41           C
ATOM   1000  C   ILE B 123      13.907  11.227  91.535  1.00 95.41           C
ATOM   1001  O   ILE B 123      12.968  11.630  90.852  1.00 95.41           O
ATOM   1002  N   PHE B 124      14.991  11.980  91.773  1.00101.80           N
ATOM   1003  CA  PHE B 124      15.089  13.319  91.272  1.00101.80           C
ATOM   1004  CB  PHE B 124      16.421  13.980  91.658  1.00101.80           C
ATOM   1005  CG  PHE B 124      16.649  15.100  90.706  1.00101.80           C
ATOM   1006  CD1 PHE B 124      16.031  16.318  90.858  1.00101.80           C
ATOM   1007  CD2 PHE B 124      17.504  14.913  89.641  1.00101.80           C
ATOM   1008  CE1 PHE B 124      16.265  17.329  89.956  1.00101.80           C
ATOM   1009  CE2 PHE B 124      17.742  15.920  88.738  1.00101.80           C
ATOM   1010  CZ  PHE B 124      17.119  17.133  88.895  1.00101.80           C
ATOM   1011  C   PHE B 124      14.997  13.342  89.776  1.00101.80           C
ATOM   1012  O   PHE B 124      14.277  14.170  89.216  1.00101.80           O
ATOM   1013  N   GLU B 125      15.732  12.448  89.085  1.00 58.25           N
ATOM   1014  CA  GLU B 125      15.752  12.479  87.648  1.00 58.25           C
ATOM   1015  CB  GLU B 125      16.838  11.574  87.039  1.00 58.25           C
ATOM   1016  CG  GLU B 125      18.240  12.103  87.359  1.00 58.25           C
ATOM   1017  CD  GLU B 125      19.274  11.353  86.534  1.00 58.25           C
ATOM   1018  OE1 GLU B 125      19.278  10.094  86.590  1.00 58.25           O
ATOM   1019  OE2 GLU B 125      20.081  12.031  85.844  1.00 58.25           O
ATOM   1020  C   GLU B 125      14.416  12.125  87.076  1.00 58.25           C
ATOM   1021  O   GLU B 125      13.981  12.735  86.100  1.00 58.25           O
ATOM   1022  N   LYS B 126      13.729  11.124  87.655  1.00143.63           N
ATOM   1023  CA  LYS B 126      12.444  10.751  87.135  1.00143.63           C
ATOM   1024  CB  LYS B 126      11.865   9.461  87.736  1.00143.63           C
ATOM   1025  CG  LYS B 126      10.505   9.090  87.134  1.00143.63           C
ATOM   1026  CD  LYS B 126      10.539   8.870  85.617  1.00143.63           C
ATOM   1027  CE  LYS B 126      11.297   7.620  85.164  1.00143.63           C
ATOM   1028  NZ  LYS B 126      11.269   7.526  83.686  1.00143.63           N
ATOM   1029  C   LYS B 126      11.462  11.861  87.357  1.00143.63           C
ATOM   1030  O   LYS B 126      10.590  12.100  86.525  1.00143.63           O
ATOM   1031  N   THR B 127      11.561  12.564  88.500  1.00 34.86           N
ATOM   1032  CA  THR B 127      10.640  13.626  88.800  1.00 34.86           C
ATOM   1033  CB  THR B 127      10.893  14.249  90.142  1.00 34.86           C
ATOM   1034  OG1 THR B 127      10.759  13.276  91.168  1.00 34.86           O
ATOM   1035  CG2 THR B 127       9.887  15.391  90.356  1.00 34.86           C
ATOM   1036  C   THR B 127      10.789  14.711  87.781  1.00 34.86           C
ATOM   1037  O   THR B 127       9.803  15.257  87.290  1.00 34.86           O
ATOM   1038  N   LEU B 128      12.041  15.050  87.434  1.00102.06           N
ATOM   1039  CA  LEU B 128      12.293  16.098  86.490  1.00102.06           C
ATOM   1040  CB  LEU B 128      13.812  16.352  86.334  1.00102.06           C
ATOM   1041  CG  LEU B 128      14.273  17.486  85.387  1.00102.06           C
ATOM   1042  CD1 LEU B 128      15.798  17.658  85.475  1.00102.06           C
ATOM   1043  CD2 LEU B 128      13.834  17.276  83.928  1.00102.06           C
ATOM   1044  C   LEU B 128      11.699  15.695  85.171  1.00102.06           C
ATOM   1045  O   LEU B 128      11.064  16.507  84.503  1.00102.06           O
ATOM   1046  N   ILE B 129      11.864  14.425  84.759  1.00100.72           N
ATOM   1047  CA  ILE B 129      11.389  14.025  83.467  1.00100.72           C
ATOM   1048  CB  ILE B 129      11.797  12.623  83.094  1.00100.72           C
ATOM   1049  CG1 ILE B 129      11.736  12.426  81.573  1.00100.72           C
ATOM   1050  CG2 ILE B 129      10.922  11.617  83.854  1.00100.72           C
ATOM   1051  CD1 ILE B 129      12.459  11.162  81.109  1.00100.72           C
ATOM   1052  C   ILE B 129       9.895  14.157  83.431  1.00100.72           C
ATOM   1053  O   ILE B 129       9.334  14.597  82.427  1.00100.72           O
ATOM   1054  N   GLU B 130       9.209  13.764  84.524  1.00 54.60           N
ATOM   1055  CA  GLU B 130       7.776  13.846  84.577  1.00 54.60           C
ATOM   1056  CB  GLU B 130       7.166  13.262  85.854  1.00 54.60           C
ATOM   1057  CG  GLU B 130       7.282  11.752  85.998  1.00 54.60           C
ATOM   1058  CD  GLU B 130       6.454  11.418  87.226  1.00 54.60           C
ATOM   1059  OE1 GLU B 130       6.934  11.714  88.352  1.00 54.60           O
ATOM   1060  OE2 GLU B 130       5.321  10.894  87.056  1.00 54.60           O
ATOM   1061  C   GLU B 130       7.335  15.274  84.571  1.00 54.60           C
ATOM   1062  O   GLU B 130       6.372  15.626  83.893  1.00 54.60           O
ATOM   1063  N   ALA B 131       8.015  16.141  85.342  1.00 30.22           N
ATOM   1064  CA  ALA B 131       7.569  17.502  85.421  1.00 30.22           C
ATOM   1065  CB  ALA B 131       8.434  18.361  86.359  1.00 30.22           C
ATOM   1066  C   ALA B 131       7.656  18.106  84.059  1.00 30.22           C
ATOM   1067  O   ALA B 131       6.730  18.774  83.603  1.00 30.22           O
ATOM   1068  N   ILE B 132       8.781  17.865  83.366  1.00 99.66           N
ATOM   1069  CA  ILE B 132       8.985  18.400  82.053  1.00 99.66           C
ATOM   1070  CB  ILE B 132      10.405  18.195  81.587  1.00 99.66           C
ATOM   1071  CG1 ILE B 132      11.331  19.216  82.280  1.00 99.66           C
ATOM   1072  CG2 ILE B 132      10.457  18.277  80.059  1.00 99.66           C
ATOM   1073  CD1 ILE B 132      11.356  19.135  83.804  1.00 99.66           C
ATOM   1074  C   ILE B 132       7.986  17.810  81.094  1.00 99.66           C
ATOM   1075  O   ILE B 132       7.360  18.536  80.332  1.00 99.66           O
ATOM   1076  N   THR B 133       7.732  16.492  81.130  1.00114.35           N
ATOM   1077  CA  THR B 133       6.816  15.919  80.174  1.00114.35           C
ATOM   1078  CB  THR B 133       6.656  14.426  80.308  1.00114.35           C
ATOM   1079  OG1 THR B 133       5.861  13.920  79.246  1.00114.35           O
ATOM   1080  CG2 THR B 133       5.993  14.097  81.653  1.00114.35           C
ATOM   1081  C   THR B 133       5.465  16.552  80.351  1.00114.35           C
ATOM   1082  O   THR B 133       4.711  16.704  79.390  1.00114.35           O
ATOM   1083  N   THR B 134       5.135  16.920  81.602  1.00 64.88           N
ATOM   1084  CA  THR B 134       3.898  17.525  82.020  1.00 64.88           C
ATOM   1085  CB  THR B 134       3.749  17.574  83.512  1.00 64.88           C
ATOM   1086  OG1 THR B 134       3.850  16.264  84.052  1.00 64.88           O
ATOM   1087  CG2 THR B 134       2.368  18.165  83.845  1.00 64.88           C
ATOM   1088  C   THR B 134       3.798  18.926  81.486  1.00 64.88           C
ATOM   1089  O   THR B 134       2.711  19.502  81.472  1.00 64.88           O
ATOM   1090  N   ASN B 135       4.927  19.503  81.018  1.00 77.13           N
ATOM   1091  CA  ASN B 135       5.013  20.870  80.570  1.00 77.13           C
ATOM   1092  CB  ASN B 135       3.789  21.362  79.778  1.00 77.13           C
ATOM   1093  CG  ASN B 135       3.835  20.739  78.393  1.00 77.13           C
ATOM   1094  OD1 ASN B 135       4.865  20.766  77.722  1.00 77.13           O
ATOM   1095  ND2 ASN B 135       2.686  20.162  77.949  1.00 77.13           N
ATOM   1096  C   ASN B 135       5.204  21.792  81.725  1.00 77.13           C
ATOM   1097  O   ASN B 135       4.788  22.949  81.687  1.00 77.13           O
ATOM   1098  N   GLU B 136       5.862  21.303  82.791  1.00 84.10           N
ATOM   1099  CA  GLU B 136       6.198  22.192  83.859  1.00 84.10           C
ATOM   1100  CB  GLU B 136       5.943  21.639  85.269  1.00 84.10           C
ATOM   1101  CG  GLU B 136       5.927  22.752  86.319  1.00 84.10           C
ATOM   1102  CD  GLU B 136       5.428  22.166  87.629  1.00 84.10           C
ATOM   1103  OE1 GLU B 136       6.214  21.426  88.277  1.00 84.10           O
ATOM   1104  OE2 GLU B 136       4.256  22.449  87.999  1.00 84.10           O
ATOM   1105  C   GLU B 136       7.661  22.468  83.717  1.00 84.10           C
ATOM   1106  O   GLU B 136       8.409  21.656  83.174  1.00 84.10           O
ATOM   1107  N   GLU B 137       8.109  23.652  84.176  1.00 74.77           N
ATOM   1108  CA  GLU B 137       9.489  23.992  84.012  1.00 74.77           C
ATOM   1109  CB  GLU B 137       9.658  25.438  83.506  1.00 74.77           C
ATOM   1110  CG  GLU B 137      10.961  25.707  82.752  1.00 74.77           C
ATOM   1111  CD  GLU B 137      11.915  26.456  83.664  1.00 74.77           C
ATOM   1112  OE1 GLU B 137      12.511  25.806  84.564  1.00 74.77           O
ATOM   1113  OE2 GLU B 137      12.060  27.693  83.470  1.00 74.77           O
ATOM   1114  C   GLU B 137      10.148  23.811  85.343  1.00 74.77           C
ATOM   1115  O   GLU B 137       9.628  24.244  86.370  1.00 74.77           O
ATOM   1116  N   VAL B 138      11.306  23.120  85.358  1.00 47.20           N
ATOM   1117  CA  VAL B 138      11.978  22.877  86.600  1.00 47.20           C
ATOM   1118  CB  VAL B 138      12.498  21.476  86.728  1.00 47.20           C
ATOM   1119  CG1 VAL B 138      13.289  21.361  88.041  1.00 47.20           C
ATOM   1120  CG2 VAL B 138      11.305  20.511  86.632  1.00 47.20           C
ATOM   1121  C   VAL B 138      13.146  23.802  86.677  1.00 47.20           C
ATOM   1122  O   VAL B 138      14.041  23.773  85.832  1.00 47.20           O
ATOM   1123  N   VAL B 139      13.161  24.670  87.704  1.00 38.79           N
ATOM   1124  CA  VAL B 139      14.282  25.548  87.842  1.00 38.79           C
ATOM   1125  CB  VAL B 139      13.913  27.001  87.952  1.00 38.79           C
ATOM   1126  CG1 VAL B 139      15.192  27.804  88.242  1.00 38.79           C
ATOM   1127  CG2 VAL B 139      13.192  27.437  86.664  1.00 38.79           C
ATOM   1128  C   VAL B 139      14.966  25.183  89.111  1.00 38.79           C
ATOM   1129  O   VAL B 139      14.381  25.249  90.191  1.00 38.79           O
ATOM   1130  N   LEU B 140      16.243  24.779  89.009  1.00126.26           N
ATOM   1131  CA  LEU B 140      16.959  24.473  90.202  1.00126.26           C
ATOM   1132  CB  LEU B 140      17.778  23.175  90.108  1.00126.26           C
ATOM   1133  CG  LEU B 140      16.935  21.909  89.844  1.00126.26           C
ATOM   1134  CD1 LEU B 140      15.990  21.604  91.015  1.00126.26           C
ATOM   1135  CD2 LEU B 140      16.205  21.988  88.495  1.00126.26           C
ATOM   1136  C   LEU B 140      17.844  25.638  90.411  1.00126.26           C
ATOM   1137  O   LEU B 140      18.427  26.130  89.444  1.00126.26           O
ATOM   1138  N   SER B 141      17.954  26.055  91.695  1.00 95.42           N
ATOM   1139  CA  SER B 141      18.604  27.245  92.169  1.00 95.42           C
ATOM   1140  CB  SER B 141      19.003  27.145  93.656  1.00 95.42           C
ATOM   1141  OG  SER B 141      19.925  26.082  93.850  1.00 95.42           O
ATOM   1142  C   SER B 141      19.803  27.484  91.339  1.00 95.42           C
ATOM   1143  O   SER B 141      20.449  26.532  90.897  1.00 95.42           O
ATOM   1144  N   PRO B 142      20.077  28.767  91.192  1.00133.54           N
ATOM   1145  CA  PRO B 142      21.003  29.340  90.244  1.00133.54           C
ATOM   1146  CD  PRO B 142      19.743  29.711  92.249  1.00133.54           C
ATOM   1147  CB  PRO B 142      21.090  30.826  90.591  1.00133.54           C
ATOM   1148  CG  PRO B 142      20.724  30.879  92.081  1.00133.54           C
ATOM   1149  C   PRO B 142      22.333  28.684  90.274  1.00133.54           C
ATOM   1150  O   PRO B 142      23.138  28.930  89.382  1.00133.54           O
ATOM   1151  N   GLN B 143      22.600  27.888  91.306  1.00130.16           N
ATOM   1152  CA  GLN B 143      23.789  27.115  91.338  1.00130.16           C
ATOM   1153  CB  GLN B 143      23.933  26.278  92.621  1.00130.16           C
ATOM   1154  CG  GLN B 143      24.017  27.116  93.898  1.00130.16           C
ATOM   1155  CD  GLN B 143      24.170  26.162  95.074  1.00130.16           C
ATOM   1156  OE1 GLN B 143      25.037  25.289  95.067  1.00130.16           O
ATOM   1157  NE2 GLN B 143      23.303  26.328  96.109  1.00130.16           N
ATOM   1158  C   GLN B 143      23.777  26.153  90.168  1.00130.16           C
ATOM   1159  O   GLN B 143      24.837  25.673  89.774  1.00130.16           O
ATOM   1160  N   ILE B 144      22.599  25.790  89.599  1.00242.64           N
ATOM   1161  CA  ILE B 144      22.584  24.776  88.564  1.00242.64           C
ATOM   1162  CB  ILE B 144      21.900  23.522  89.003  1.00242.64           C
ATOM   1163  CG1 ILE B 144      21.816  22.506  87.850  1.00242.64           C
ATOM   1164  CG2 ILE B 144      20.564  23.932  89.623  1.00242.64           C
ATOM   1165  CD1 ILE B 144      23.173  22.009  87.354  1.00242.64           C
ATOM   1166  C   ILE B 144      21.984  25.223  87.251  1.00242.64           C
ATOM   1167  O   ILE B 144      22.716  25.623  86.350  1.00242.64           O
ATOM   1168  N   GLY B 145      20.654  25.069  87.044  1.00 40.22           N
ATOM   1169  CA  GLY B 145      20.068  25.453  85.783  1.00 40.22           C
ATOM   1170  C   GLY B 145      18.629  25.019  85.781  1.00 40.22           C
ATOM   1171  O   GLY B 145      18.098  24.619  86.816  1.00 40.22           O
ATOM   1172  N   LYS B 146      17.950  25.101  84.611  1.00170.50           N
ATOM   1173  CA  LYS B 146      16.563  24.718  84.551  1.00170.50           C
ATOM   1174  CB  LYS B 146      15.582  25.908  84.502  1.00170.50           C
ATOM   1175  CG  LYS B 146      15.980  27.014  83.524  1.00170.50           C
ATOM   1176  CD  LYS B 146      17.243  27.770  83.946  1.00170.50           C
ATOM   1177  CE  LYS B 146      16.966  28.957  84.872  1.00170.50           C
ATOM   1178  NZ  LYS B 146      16.305  30.046  84.116  1.00170.50           N
ATOM   1179  C   LYS B 146      16.295  23.837  83.362  1.00170.50           C
ATOM   1180  O   LYS B 146      17.059  23.821  82.397  1.00170.50           O
ATOM   1181  N   PHE B 147      15.189  23.052  83.432  1.00 59.85           N
ATOM   1182  CA  PHE B 147      14.792  22.148  82.380  1.00 59.85           C
ATOM   1183  CB  PHE B 147      14.705  20.673  82.818  1.00 59.85           C
ATOM   1184  CG  PHE B 147      16.059  20.162  83.173  1.00 59.85           C
ATOM   1185  CD1 PHE B 147      16.590  20.381  84.424  1.00 59.85           C
ATOM   1186  CD2 PHE B 147      16.791  19.446  82.253  1.00 59.85           C
ATOM   1187  CE1 PHE B 147      17.838  19.900  84.745  1.00 59.85           C
ATOM   1188  CE2 PHE B 147      18.038  18.965  82.568  1.00 59.85           C
ATOM   1189  CZ  PHE B 147      18.564  19.191  83.817  1.00 59.85           C
ATOM   1190  C   PHE B 147      13.393  22.496  81.968  1.00 59.85           C
ATOM   1191  O   PHE B 147      12.532  22.748  82.812  1.00 59.85           O
ATOM   1192  N   LYS B 148      13.121  22.512  80.646  1.00140.11           N
ATOM   1193  CA  LYS B 148      11.782  22.799  80.218  1.00140.11           C
ATOM   1194  CB  LYS B 148      11.435  24.299  80.158  1.00140.11           C
ATOM   1195  CG  LYS B 148      12.385  25.163  79.325  1.00140.11           C
ATOM   1196  CD  LYS B 148      13.785  25.285  79.927  1.00140.11           C
ATOM   1197  CE  LYS B 148      14.653  26.350  79.255  1.00140.11           C
ATOM   1198  NZ  LYS B 148      15.901  26.532  80.024  1.00140.11           N
ATOM   1199  C   LYS B 148      11.535  22.204  78.868  1.00140.11           C
ATOM   1200  O   LYS B 148      12.439  21.686  78.213  1.00140.11           O
ATOM   1201  N   LEU B 149      10.260  22.260  78.436  1.00127.69           N
ATOM   1202  CA  LEU B 149       9.818  21.731  77.177  1.00127.69           C
ATOM   1203  CB  LEU B 149       8.323  21.410  77.116  1.00127.69           C
ATOM   1204  CG  LEU B 149       7.864  20.431  78.179  1.00127.69           C
ATOM   1205  CD1 LEU B 149       8.574  19.090  77.956  1.00127.69           C
ATOM   1206  CD2 LEU B 149       7.989  21.064  79.582  1.00127.69           C
ATOM   1207  C   LEU B 149       9.883  22.832  76.180  1.00127.69           C
ATOM   1208  O   LEU B 149       9.485  23.960  76.466  1.00127.69           O
ATOM   1209  N   LYS B 150      10.380  22.516  74.973  1.00106.51           N
ATOM   1210  CA  LYS B 150      10.341  23.458  73.897  1.00106.51           C
ATOM   1211  CB  LYS B 150      11.678  23.673  73.175  1.00106.51           C
ATOM   1212  CG  LYS B 150      12.333  25.016  73.483  1.00106.51           C
ATOM   1213  CD  LYS B 150      12.759  25.241  74.927  1.00106.51           C
ATOM   1214  CE  LYS B 150      13.395  26.617  75.121  1.00106.51           C
ATOM   1215  NZ  LYS B 150      13.746  26.820  76.539  1.00106.51           N
ATOM   1216  C   LYS B 150       9.397  22.930  72.876  1.00106.51           C
ATOM   1217  O   LYS B 150       9.541  21.798  72.417  1.00106.51           O
ATOM   1218  N   SER B 151       8.381  23.739  72.514  1.00 90.39           N
ATOM   1219  CA  SER B 151       7.469  23.311  71.501  1.00 90.39           C
ATOM   1220  CB  SER B 151       6.085  23.975  71.567  1.00 90.39           C
ATOM   1221  OG  SER B 151       5.413  23.579  72.752  1.00 90.39           O
ATOM   1222  C   SER B 151       8.069  23.680  70.200  1.00 90.39           C
ATOM   1223  O   SER B 151       8.715  24.718  70.069  1.00 90.39           O
ATOM   1224  N   ARG B 152       7.878  22.808  69.201  1.00161.49           N
ATOM   1225  CA  ARG B 152       8.353  23.112  67.897  1.00161.49           C
ATOM   1226  CB  ARG B 152       9.477  22.176  67.423  1.00161.49           C
ATOM   1227  CG  ARG B 152      10.783  22.420  68.178  1.00161.49           C
ATOM   1228  CD  ARG B 152      11.593  23.594  67.629  1.00161.49           C
ATOM   1229  NE  ARG B 152      12.665  23.887  68.619  1.00161.49           N
ATOM   1230  CZ  ARG B 152      12.474  24.847  69.565  1.00161.49           C
ATOM   1231  NH1 ARG B 152      11.327  25.592  69.560  1.00161.49           N
ATOM   1232  NH2 ARG B 152      13.429  25.070  70.513  1.00161.49           N
ATOM   1233  C   ARG B 152       7.177  22.925  67.000  1.00161.49           C
ATOM   1234  O   ARG B 152       6.540  21.872  67.010  1.00161.49           O
ATOM   1235  N   LYS B 153       6.837  23.965  66.220  1.00 44.80           N
ATOM   1236  CA  LYS B 153       5.720  23.859  65.334  1.00 44.80           C
ATOM   1237  CB  LYS B 153       5.140  25.232  64.956  1.00 44.80           C
ATOM   1238  CG  LYS B 153       4.582  25.951  66.188  1.00 44.80           C
ATOM   1239  CD  LYS B 153       4.350  27.450  65.997  1.00 44.80           C
ATOM   1240  CE  LYS B 153       3.830  28.151  67.254  1.00 44.80           C
ATOM   1241  NZ  LYS B 153       3.406  29.530  66.925  1.00 44.80           N
ATOM   1242  C   LYS B 153       6.218  23.159  64.113  1.00 44.80           C
ATOM   1243  O   LYS B 153       7.421  23.149  63.859  1.00 44.80           O
ATOM   1244  N   ALA B 154       5.313  22.504  63.355  1.00 28.61           N
ATOM   1245  CA  ALA B 154       5.742  21.827  62.165  1.00 28.61           C
ATOM   1246  CB  ALA B 154       4.646  20.975  61.496  1.00 28.61           C
ATOM   1247  C   ALA B 154       6.160  22.881  61.200  1.00 28.61           C
ATOM   1248  O   ALA B 154       5.528  23.932  61.104  1.00 28.61           O
ATOM   1249  N   TYR B 155       7.269  22.635  60.476  1.00105.99           N
ATOM   1250  CA  TYR B 155       7.718  23.612  59.533  1.00105.99           C
ATOM   1251  CB  TYR B 155       8.645  24.691  60.137  1.00105.99           C
ATOM   1252  CG  TYR B 155       9.836  24.069  60.784  1.00105.99           C
ATOM   1253  CD1 TYR B 155       9.737  23.547  62.054  1.00105.99           C
ATOM   1254  CD2 TYR B 155      11.045  24.003  60.130  1.00105.99           C
ATOM   1255  CE1 TYR B 155      10.824  22.972  62.667  1.00105.99           C
ATOM   1256  CE2 TYR B 155      12.138  23.431  60.739  1.00105.99           C
ATOM   1257  CZ  TYR B 155      12.029  22.917  62.010  1.00105.99           C
ATOM   1258  OH  TYR B 155      13.149  22.331  62.633  1.00105.99           O
ATOM   1259  C   TYR B 155       8.387  22.925  58.391  1.00105.99           C
ATOM   1260  O   TYR B 155       8.492  21.699  58.352  1.00105.99           O
ATOM   1261  N   ILE B 156       8.840  23.725  57.409  1.00 85.13           N
ATOM   1262  CA  ILE B 156       9.466  23.201  56.233  1.00 85.13           C
ATOM   1263  CB  ILE B 156       9.023  23.893  54.973  1.00 85.13           C
ATOM   1264  CG1 ILE B 156       9.531  23.152  53.726  1.00 85.13           C
ATOM   1265  CG2 ILE B 156       9.470  25.363  55.055  1.00 85.13           C
ATOM   1266  CD1 ILE B 156       8.895  23.648  52.426  1.00 85.13           C
ATOM   1267  C   ILE B 156      10.926  23.453  56.375  1.00 85.13           C
ATOM   1268  O   ILE B 156      11.344  24.501  56.864  1.00 85.13           O
ATOM   1269  N   GLY B 157      11.743  22.460  55.985  1.00 26.80           N
ATOM   1270  CA  GLY B 157      13.163  22.618  56.061  1.00 26.80           C
ATOM   1271  C   GLY B 157      13.747  21.654  55.088  1.00 26.80           C
ATOM   1272  O   GLY B 157      13.020  20.922  54.424  1.00 26.80           O
ATOM   1273  N   ARG B 158      15.084  21.651  54.950  1.00 92.28           N
ATOM   1274  CA  ARG B 158      15.725  20.707  54.084  1.00 92.28           C
ATOM   1275  CB  ARG B 158      16.381  21.296  52.824  1.00 92.28           C
ATOM   1276  CG  ARG B 158      15.466  21.370  51.606  1.00 92.28           C
ATOM   1277  CD  ARG B 158      16.203  21.790  50.333  1.00 92.28           C
ATOM   1278  NE  ARG B 158      16.346  23.271  50.372  1.00 92.28           N
ATOM   1279  CZ  ARG B 158      15.599  24.028  49.519  1.00 92.28           C
ATOM   1280  NH1 ARG B 158      14.844  23.423  48.555  1.00 92.28           N
ATOM   1281  NH2 ARG B 158      15.613  25.389  49.618  1.00 92.28           N
ATOM   1282  C   ARG B 158      16.840  20.091  54.840  1.00 92.28           C
ATOM   1283  O   ARG B 158      17.382  20.690  55.768  1.00 92.28           O
ATOM   1284  N   ASN B 159      17.213  18.853  54.473  1.00105.01           N
ATOM   1285  CA  ASN B 159      18.344  18.315  55.158  1.00105.01           C
ATOM   1286  CB  ASN B 159      18.239  16.830  55.552  1.00105.01           C
ATOM   1287  CG  ASN B 159      18.328  15.949  54.324  1.00105.01           C
ATOM   1288  OD1 ASN B 159      17.501  16.024  53.417  1.00105.01           O
ATOM   1289  ND2 ASN B 159      19.377  15.085  54.307  1.00105.01           N
ATOM   1290  C   ASN B 159      19.493  18.511  54.232  1.00105.01           C
ATOM   1291  O   ASN B 159      19.374  18.337  53.023  1.00105.01           O
ATOM   1292  N   PRO B 160      20.602  18.922  54.769  1.00161.59           N
ATOM   1293  CA  PRO B 160      21.729  19.217  53.933  1.00161.59           C
ATOM   1294  CD  PRO B 160      20.600  19.719  55.984  1.00161.59           C
ATOM   1295  CB  PRO B 160      22.727  19.948  54.826  1.00161.59           C
ATOM   1296  CG  PRO B 160      21.832  20.633  55.875  1.00161.59           C
ATOM   1297  C   PRO B 160      22.312  18.057  53.191  1.00161.59           C
ATOM   1298  O   PRO B 160      22.855  18.272  52.109  1.00161.59           O
ATOM   1299  N   LYS B 161      22.272  16.834  53.750  1.00150.46           N
ATOM   1300  CA  LYS B 161      22.899  15.762  53.033  1.00150.46           C
ATOM   1301  CB  LYS B 161      23.054  14.489  53.879  1.00150.46           C
ATOM   1302  CG  LYS B 161      23.944  14.721  55.102  1.00150.46           C
ATOM   1303  CD  LYS B 161      25.325  15.294  54.765  1.00150.46           C
ATOM   1304  CE  LYS B 161      26.401  14.234  54.526  1.00150.46           C
ATOM   1305  NZ  LYS B 161      26.262  13.666  53.167  1.00150.46           N
ATOM   1306  C   LYS B 161      22.120  15.425  51.799  1.00150.46           C
ATOM   1307  O   LYS B 161      22.671  15.373  50.700  1.00150.46           O
ATOM   1308  N   THR B 162      20.805  15.191  51.974  1.00114.31           N
ATOM   1309  CA  THR B 162      19.892  14.826  50.928  1.00114.31           C
ATOM   1310  CB  THR B 162      18.547  14.422  51.452  1.00114.31           C
ATOM   1311  OG1 THR B 162      18.670  13.343  52.362  1.00114.31           O
ATOM   1312  CG2 THR B 162      17.662  14.015  50.264  1.00114.31           C
ATOM   1313  C   THR B 162      19.647  16.007  50.046  1.00114.31           C
ATOM   1314  O   THR B 162      19.538  15.863  48.831  1.00114.31           O
ATOM   1315  N   LYS B 163      19.558  17.197  50.676  1.00 96.13           N
ATOM   1316  CA  LYS B 163      19.243  18.482  50.108  1.00 96.13           C
ATOM   1317  CB  LYS B 163      20.215  18.988  49.021  1.00 96.13           C
ATOM   1318  CG  LYS B 163      20.149  18.260  47.682  1.00 96.13           C
ATOM   1319  CD  LYS B 163      20.874  18.995  46.559  1.00 96.13           C
ATOM   1320  CE  LYS B 163      20.825  18.261  45.221  1.00 96.13           C
ATOM   1321  NZ  LYS B 163      21.362  19.136  44.158  1.00 96.13           N
ATOM   1322  C   LYS B 163      17.848  18.452  49.577  1.00 96.13           C
ATOM   1323  O   LYS B 163      17.471  19.237  48.708  1.00 96.13           O
ATOM   1324  N   LYS B 164      17.030  17.540  50.128  1.00119.12           N
ATOM   1325  CA  LYS B 164      15.654  17.455  49.755  1.00119.12           C
ATOM   1326  CB  LYS B 164      15.098  16.026  49.827  1.00119.12           C
ATOM   1327  CG  LYS B 164      15.243  15.416  51.224  0.00119.12           C
ATOM   1328  CD  LYS B 164      14.319  14.224  51.483  0.00119.12           C
ATOM   1329  CE  LYS B 164      14.162  13.287  50.285  1.00119.12           C
ATOM   1330  NZ  LYS B 164      13.234  12.184  50.625  1.00119.12           N
ATOM   1331  C   LYS B 164      14.882  18.244  50.760  1.00119.12           C
ATOM   1332  O   LYS B 164      15.237  18.268  51.938  1.00119.12           O
ATOM   1333  N   LYS B 165      13.807  18.931  50.320  1.00 70.53           N
ATOM   1334  CA  LYS B 165      13.011  19.614  51.296  1.00 70.53           C
ATOM   1335  CB  LYS B 165      12.040  20.679  50.760  1.00 70.53           C
ATOM   1336  CG  LYS B 165      12.655  22.071  50.640  1.00 70.53           C
ATOM   1337  CD  LYS B 165      11.669  23.107  50.107  1.00 70.53           C
ATOM   1338  CE  LYS B 165      12.140  24.547  50.312  1.00 70.53           C
ATOM   1339  NZ  LYS B 165      11.105  25.498  49.849  1.00 70.53           N
ATOM   1340  C   LYS B 165      12.194  18.593  52.003  1.00 70.53           C
ATOM   1341  O   LYS B 165      11.840  17.559  51.442  1.00 70.53           O
ATOM   1342  N   LEU B 166      11.919  18.851  53.291  1.00113.33           N
ATOM   1343  CA  LEU B 166      11.132  17.964  54.085  1.00113.33           C
ATOM   1344  CB  LEU B 166      11.962  17.060  55.010  1.00113.33           C
ATOM   1345  CG  LEU B 166      12.874  16.077  54.258  1.00113.33           C
ATOM   1346  CD1 LEU B 166      13.610  15.144  55.233  1.00113.33           C
ATOM   1347  CD2 LEU B 166      12.099  15.316  53.170  1.00113.33           C
ATOM   1348  C   LEU B 166      10.273  18.798  54.971  1.00113.33           C
ATOM   1349  O   LEU B 166      10.576  19.958  55.248  1.00113.33           O
ATOM   1350  N   LYS B 167       9.138  18.229  55.408  1.00120.78           N
ATOM   1351  CA  LYS B 167       8.348  18.930  56.366  1.00120.78           C
ATOM   1352  CB  LYS B 167       6.845  19.010  56.009  1.00120.78           C
ATOM   1353  CG  LYS B 167       6.124  17.675  55.784  1.00120.78           C
ATOM   1354  CD  LYS B 167       5.752  16.915  57.059  1.00120.78           C
ATOM   1355  CE  LYS B 167       5.007  15.606  56.791  1.00120.78           C
ATOM   1356  NZ  LYS B 167       4.839  14.851  58.052  1.00120.78           N
ATOM   1357  C   LYS B 167       8.553  18.184  57.631  1.00120.78           C
ATOM   1358  O   LYS B 167       8.413  16.964  57.682  1.00120.78           O
ATOM   1359  N   ILE B 168       8.960  18.894  58.694  1.00164.38           N
ATOM   1360  CA  ILE B 168       9.143  18.180  59.915  1.00164.38           C
ATOM   1361  CB  ILE B 168      10.408  18.494  60.670  1.00164.38           C
ATOM   1362  CG1 ILE B 168      10.499  19.986  61.018  1.00164.38           C
ATOM   1363  CG2 ILE B 168      11.598  17.964  59.856  1.00164.38           C
ATOM   1364  CD1 ILE B 168      10.689  20.882  59.795  1.00164.38           C
ATOM   1365  C   ILE B 168       7.979  18.515  60.768  1.00164.38           C
ATOM   1366  O   ILE B 168       7.594  19.671  60.938  1.00164.38           O
ATOM   1367  N   PRO B 169       7.399  17.467  61.266  1.00 74.18           N
ATOM   1368  CA  PRO B 169       6.226  17.622  62.069  1.00 74.18           C
ATOM   1369  CD  PRO B 169       7.369  16.227  60.506  1.00 74.18           C
ATOM   1370  CB  PRO B 169       5.592  16.237  62.160  1.00 74.18           C
ATOM   1371  CG  PRO B 169       6.023  15.566  60.843  1.00 74.18           C
ATOM   1372  C   PRO B 169       6.562  18.251  63.374  1.00 74.18           C
ATOM   1373  O   PRO B 169       7.733  18.261  63.751  1.00 74.18           O
ATOM   1374  N   ALA B 170       5.545  18.807  64.058  1.00 34.14           N
ATOM   1375  CA  ALA B 170       5.762  19.480  65.300  1.00 34.14           C
ATOM   1376  CB  ALA B 170       4.490  20.115  65.889  1.00 34.14           C
ATOM   1377  C   ALA B 170       6.255  18.473  66.276  1.00 34.14           C
ATOM   1378  O   ALA B 170       5.886  17.301  66.219  1.00 34.14           O
ATOM   1379  N   LYS B 171       7.142  18.916  67.185  1.00 83.82           N
ATOM   1380  CA  LYS B 171       7.678  18.040  68.178  1.00 83.82           C
ATOM   1381  CB  LYS B 171       9.110  17.564  67.873  1.00 83.82           C
ATOM   1382  CG  LYS B 171       9.283  16.786  66.568  1.00 83.82           C
ATOM   1383  CD  LYS B 171      10.755  16.567  66.209  1.00 83.82           C
ATOM   1384  CE  LYS B 171      11.538  15.824  67.297  1.00 83.82           C
ATOM   1385  NZ  LYS B 171      12.953  15.669  66.893  1.00 83.82           N
ATOM   1386  C   LYS B 171       7.796  18.845  69.428  1.00 83.82           C
ATOM   1387  O   LYS B 171       7.650  20.065  69.414  1.00 83.82           O
ATOM   1388  N   THR B 172       8.024  18.154  70.558  1.00 43.59           N
ATOM   1389  CA  THR B 172       8.295  18.807  71.802  1.00 43.59           C
ATOM   1390  CB  THR B 172       7.283  18.505  72.869  1.00 43.59           C
ATOM   1391  OG1 THR B 172       5.994  18.928  72.448  1.00 43.59           O
ATOM   1392  CG2 THR B 172       7.688  19.230  74.164  1.00 43.59           C
ATOM   1393  C   THR B 172       9.605  18.232  72.227  1.00 43.59           C
ATOM   1394  O   THR B 172       9.820  17.029  72.083  1.00 43.59           O
ATOM   1395  N   VAL B 173      10.532  19.075  72.727  1.00103.73           N
ATOM   1396  CA  VAL B 173      11.818  18.560  73.101  1.00103.73           C
ATOM   1397  CB  VAL B 173      12.906  18.912  72.120  1.00103.73           C
ATOM   1398  CG1 VAL B 173      12.611  18.198  70.789  1.00103.73           C
ATOM   1399  CG2 VAL B 173      12.984  20.444  71.980  1.00103.73           C
ATOM   1400  C   VAL B 173      12.198  19.136  74.431  1.00103.73           C
ATOM   1401  O   VAL B 173      11.796  20.244  74.781  1.00103.73           O
ATOM   1402  N   VAL B 174      12.974  18.368  75.225  1.00 47.23           N
ATOM   1403  CA  VAL B 174      13.436  18.836  76.501  1.00 47.23           C
ATOM   1404  CB  VAL B 174      13.918  17.750  77.417  1.00 47.23           C
ATOM   1405  CG1 VAL B 174      14.555  18.414  78.649  1.00 47.23           C
ATOM   1406  CG2 VAL B 174      12.743  16.822  77.758  1.00 47.23           C
ATOM   1407  C   VAL B 174      14.607  19.735  76.265  1.00 47.23           C
ATOM   1408  O   VAL B 174      15.426  19.480  75.382  1.00 47.23           O
ATOM   1409  N   THR B 175      14.713  20.827  77.052  1.00112.03           N
ATOM   1410  CA  THR B 175      15.821  21.725  76.894  1.00112.03           C
ATOM   1411  CB  THR B 175      15.427  23.069  76.353  1.00112.03           C
ATOM   1412  OG1 THR B 175      14.545  23.722  77.255  1.00112.03           O
ATOM   1413  CG2 THR B 175      14.733  22.873  74.996  1.00112.03           C
ATOM   1414  C   THR B 175      16.415  21.961  78.245  1.00112.03           C
ATOM   1415  O   THR B 175      15.736  21.864  79.266  1.00112.03           O
ATOM   1416  N   PHE B 176      17.723  22.274  78.275  1.00 71.24           N
ATOM   1417  CA  PHE B 176      18.413  22.506  79.505  1.00 71.24           C
ATOM   1418  CB  PHE B 176      19.483  21.423  79.748  1.00 71.24           C
ATOM   1419  CG  PHE B 176      20.330  21.768  80.923  1.00 71.24           C
ATOM   1420  CD1 PHE B 176      19.872  21.608  82.212  1.00 71.24           C
ATOM   1421  CD2 PHE B 176      21.608  22.231  80.720  1.00 71.24           C
ATOM   1422  CE1 PHE B 176      20.677  21.925  83.281  1.00 71.24           C
ATOM   1423  CE2 PHE B 176      22.416  22.549  81.784  1.00 71.24           C
ATOM   1424  CZ  PHE B 176      21.950  22.397  83.068  1.00 71.24           C
ATOM   1425  C   PHE B 176      19.083  23.829  79.367  1.00 71.24           C
ATOM   1426  O   PHE B 176      19.696  24.114  78.340  1.00 71.24           O
ATOM   1427  N   LYS B 177      18.939  24.696  80.388  1.00127.91           N
ATOM   1428  CA  LYS B 177      19.633  25.944  80.337  1.00127.91           C
ATOM   1429  CB  LYS B 177      18.737  27.191  80.341  1.00127.91           C
ATOM   1430  CG  LYS B 177      19.543  28.475  80.127  1.00127.91           C
ATOM   1431  CD  LYS B 177      18.696  29.682  79.723  1.00127.91           C
ATOM   1432  CE  LYS B 177      18.032  30.389  80.903  1.00127.91           C
ATOM   1433  NZ  LYS B 177      19.072  30.975  81.776  1.00127.91           N
ATOM   1434  C   LYS B 177      20.483  25.990  81.556  1.00127.91           C
ATOM   1435  O   LYS B 177      19.996  25.884  82.681  1.00127.91           O
ATOM   1436  N   LEU B 178      21.798  26.143  81.341  1.00 99.16           N
ATOM   1437  CA  LEU B 178      22.728  26.160  82.421  1.00 99.16           C
ATOM   1438  CB  LEU B 178      24.202  26.039  81.977  1.00 99.16           C
ATOM   1439  CG  LEU B 178      24.721  27.222  81.129  1.00 99.16           C
ATOM   1440  CD1 LEU B 178      26.191  27.014  80.730  1.00 99.16           C
ATOM   1441  CD2 LEU B 178      23.824  27.494  79.910  1.00 99.16           C
ATOM   1442  C   LEU B 178      22.602  27.468  83.130  1.00 99.16           C
ATOM   1443  O   LEU B 178      22.340  28.501  82.519  1.00 99.16           O
ATOM   1444  N   SER B 179      22.794  27.439  84.459  1.00 36.25           N
ATOM   1445  CA  SER B 179      22.705  28.621  85.261  1.00 36.25           C
ATOM   1446  CB  SER B 179      22.618  28.336  86.760  1.00 36.25           C
ATOM   1447  OG  SER B 179      23.847  27.774  87.183  1.00 36.25           O
ATOM   1448  C   SER B 179      23.960  29.407  85.059  1.00 36.25           C
ATOM   1449  O   SER B 179      24.893  28.960  84.393  1.00 36.25           O
ATOM   1450  N   LYS B 180      24.001  30.628  85.628  1.00 68.72           N
ATOM   1451  CA  LYS B 180      25.137  31.488  85.473  1.00 68.72           C
ATOM   1452  CB  LYS B 180      24.972  32.869  86.143  1.00 68.72           C
ATOM   1453  CG  LYS B 180      24.082  33.860  85.384  0.00 68.72           C
ATOM   1454  CD  LYS B 180      23.779  35.135  86.178  0.00 68.72           C
ATOM   1455  CE  LYS B 180      23.172  36.260  85.336  0.00 68.72           C
ATOM   1456  NZ  LYS B 180      21.782  35.921  84.957  0.00 68.72           N
ATOM   1457  C   LYS B 180      26.356  30.866  86.080  1.00 68.72           C
ATOM   1458  O   LYS B 180      27.425  30.900  85.471  1.00 68.72           O
ATOM   1459  N   ASN B 181      26.254  30.279  87.290  1.00101.49           N
ATOM   1460  CA  ASN B 181      27.474  29.796  87.878  1.00101.49           C
ATOM   1461  CB  ASN B 181      27.414  29.428  89.377  1.00101.49           C
ATOM   1462  CG  ASN B 181      26.621  28.159  89.593  1.00101.49           C
ATOM   1463  OD1 ASN B 181      25.498  28.032  89.121  1.00101.49           O
ATOM   1464  ND2 ASN B 181      27.213  27.188  90.339  1.00101.49           N
ATOM   1465  C   ASN B 181      28.012  28.636  87.100  1.00101.49           C
ATOM   1466  O   ASN B 181      29.222  28.529  86.910  1.00101.49           O
ATOM   1467  N   ILE B 182      27.138  27.736  86.610  1.00146.45           N
ATOM   1468  CA  ILE B 182      27.632  26.600  85.886  1.00146.45           C
ATOM   1469  CB  ILE B 182      26.546  25.617  85.528  1.00146.45           C
ATOM   1470  CG1 ILE B 182      27.115  24.304  84.959  1.00146.45           C
ATOM   1471  CG2 ILE B 182      25.566  26.313  84.577  1.00146.45           C
ATOM   1472  CD1 ILE B 182      27.718  24.430  83.559  1.00146.45           C
ATOM   1473  C   ILE B 182      28.344  27.082  84.655  1.00146.45           C
ATOM   1474  O   ILE B 182      29.404  26.565  84.304  1.00146.45           O
ATOM   1475  N   LYS B 183      27.780  28.081  83.951  1.00126.54           N
ATOM   1476  CA  LYS B 183      28.418  28.568  82.761  1.00126.54           C
ATOM   1477  CB  LYS B 183      27.537  29.527  81.951  1.00126.54           C
ATOM   1478  CG  LYS B 183      28.146  29.879  80.596  1.00126.54           C
ATOM   1479  CD  LYS B 183      27.102  30.306  79.564  1.00126.54           C
ATOM   1480  CE  LYS B 183      25.834  30.903  80.180  1.00126.54           C
ATOM   1481  NZ  LYS B 183      24.797  31.082  79.138  1.00126.54           N
ATOM   1482  C   LYS B 183      29.710  29.245  83.106  1.00126.54           C
ATOM   1483  O   LYS B 183      30.691  29.153  82.369  1.00126.54           O
ATOM   1484  N   ASP B 184      29.741  29.958  84.241  1.00 82.65           N
ATOM   1485  CA  ASP B 184      30.916  30.669  84.656  1.00 82.65           C
ATOM   1486  CB  ASP B 184      30.648  31.465  85.947  1.00 82.65           C
ATOM   1487  CG  ASP B 184      31.887  32.251  86.342  1.00 82.65           C
ATOM   1488  OD1 ASP B 184      32.867  32.265  85.552  1.00 82.65           O
ATOM   1489  OD2 ASP B 184      31.863  32.852  87.450  1.00 82.65           O
ATOM   1490  C   ASP B 184      32.009  29.683  84.940  1.00 82.65           C
ATOM   1491  O   ASP B 184      33.177  29.919  84.631  1.00 82.65           O
ATOM   1492  N   GLN B 185      31.643  28.543  85.550  1.00 95.32           N
ATOM   1493  CA  GLN B 185      32.585  27.548  85.967  1.00 95.32           C
ATOM   1494  CB  GLN B 185      31.848  26.450  86.759  1.00 95.32           C
ATOM   1495  CG  GLN B 185      32.711  25.570  87.661  1.00 95.32           C
ATOM   1496  CD  GLN B 185      31.760  24.945  88.679  1.00 95.32           C
ATOM   1497  OE1 GLN B 185      31.844  23.758  88.990  1.00 95.32           O
ATOM   1498  NE2 GLN B 185      30.833  25.777  89.225  1.00 95.32           N
ATOM   1499  C   GLN B 185      33.258  26.964  84.757  1.00 95.32           C
ATOM   1500  O   GLN B 185      34.477  26.798  84.738  1.00 95.32           O
ATOM   1501  N   VAL B 186      32.476  26.641  83.706  1.00110.76           N
ATOM   1502  CA  VAL B 186      33.030  26.072  82.507  1.00110.76           C
ATOM   1503  CB  VAL B 186      31.996  25.571  81.530  1.00110.76           C
ATOM   1504  CG1 VAL B 186      31.275  24.364  82.151  1.00110.76           C
ATOM   1505  CG2 VAL B 186      31.036  26.710  81.170  1.00110.76           C
ATOM   1506  C   VAL B 186      33.890  27.085  81.818  1.00110.76           C
ATOM   1507  O   VAL B 186      34.961  26.752  81.311  1.00110.76           O
ATOM   1508  N   LYS B 187      33.433  28.350  81.746  1.00186.44           N
ATOM   1509  CA  LYS B 187      34.242  29.361  81.131  1.00186.44           C
ATOM   1510  CB  LYS B 187      33.657  29.888  79.796  1.00186.44           C
ATOM   1511  CG  LYS B 187      32.129  30.060  79.718  1.00186.44           C
ATOM   1512  CD  LYS B 187      31.543  31.297  80.405  1.00186.44           C
ATOM   1513  CE  LYS B 187      32.112  32.621  79.889  1.00186.44           C
ATOM   1514  NZ  LYS B 187      31.751  32.813  78.467  1.00186.44           N
ATOM   1515  C   LYS B 187      34.411  30.470  82.118  1.00186.44           C
ATOM   1516  O   LYS B 187      33.615  31.404  82.180  1.00186.44           O
ATOM   1517  N   THR B 188      35.498  30.404  82.910  1.00102.89           N
ATOM   1518  CA  THR B 188      35.697  31.366  83.951  1.00102.89           C
ATOM   1519  CB  THR B 188      36.674  30.920  85.003  1.00102.89           C
ATOM   1520  OG1 THR B 188      36.746  31.876  86.052  1.00102.89           O
ATOM   1521  CG2 THR B 188      38.056  30.723  84.355  1.00102.89           C
ATOM   1522  C   THR B 188      36.200  32.632  83.365  1.00102.89           C
ATOM   1523  O   THR B 188      37.021  32.635  82.449  1.00102.89           O
ATOM   1524  N   LEU B 189      35.680  33.756  83.885  1.00 48.37           N
ATOM   1525  CA  LEU B 189      36.158  35.023  83.441  1.00 48.37           C
ATOM   1526  CB  LEU B 189      35.260  36.200  83.846  1.00 48.37           C
ATOM   1527  CG  LEU B 189      33.843  36.110  83.255  1.00 48.37           C
ATOM   1528  CD1 LEU B 189      33.045  37.398  83.518  1.00 48.37           C
ATOM   1529  CD2 LEU B 189      33.887  35.708  81.774  1.00 48.37           C
ATOM   1530  C   LEU B 189      37.474  35.215  84.116  1.00 48.37           C
ATOM   1531  O   LEU B 189      37.632  34.892  85.292  1.00 48.37           O
ATOM   1532  N   ILE B 190      38.476  35.712  83.373  1.00 89.26           N
ATOM   1533  CA  ILE B 190      39.765  35.939  83.948  1.00 89.26           C
ATOM   1534  CB  ILE B 190      40.592  34.684  84.078  1.00 89.26           C
ATOM   1535  CG1 ILE B 190      41.801  34.916  85.003  1.00 89.26           C
ATOM   1536  CG2 ILE B 190      40.938  34.169  82.673  1.00 89.26           C
ATOM   1537  CD1 ILE B 190      42.510  33.627  85.419  1.00 89.26           C
ATOM   1538  C   ILE B 190      40.441  36.908  83.038  1.00 89.26           C
ATOM   1539  O   ILE B 190      39.779  37.605  82.270  1.00 89.26           O
ATOM   1540  N   LEU B 191      41.778  37.016  83.123  1.00 34.23           N
ATOM   1541  CA  LEU B 191      42.447  37.870  82.189  1.00 34.23           C
ATOM   1542  CB  LEU B 191      43.980  37.844  82.333  1.00 34.23           C
ATOM   1543  CG  LEU B 191      44.516  38.508  83.615  1.00 34.23           C
ATOM   1544  CD1 LEU B 191      46.049  38.431  83.673  1.00 34.23           C
ATOM   1545  CD2 LEU B 191      44.004  39.952  83.756  1.00 34.23           C
ATOM   1546  C   LEU B 191      42.111  37.286  80.860  1.00 34.23           C
ATOM   1547  O   LEU B 191      41.871  38.005  79.891  1.00 34.23           O
ATOM   1548  N   LYS B 192      42.079  35.942  80.797  1.00114.74           N
ATOM   1549  CA  LYS B 192      41.729  35.278  79.587  1.00114.74           C
ATOM   1550  CB  LYS B 192      42.272  33.840  79.491  1.00114.74           C
ATOM   1551  CG  LYS B 192      43.793  33.781  79.346  1.00114.74           C
ATOM   1552  CD  LYS B 192      44.307  34.508  78.102  1.00114.74           C
ATOM   1553  CE  LYS B 192      43.874  33.853  76.790  1.00114.74           C
ATOM   1554  NZ  LYS B 192      44.236  34.721  75.648  1.00114.74           N
ATOM   1555  C   LYS B 192      40.211  35.202  79.575  1.00114.74           C
ATOM   1556  O   LYS B 192      39.581  35.762  80.514  1.00114.74           O
ATOM   1557  OXT LYS B 192      39.660  34.583  78.628  1.00114.74           O
TER    1558      LYS B 192
END
