# Supplementary material for: Comparison of histone-like HU protein DNA-binding properties and HU/IHF protein sequence alignment
Source: PLoS One. 2017 Nov 13;12(11):e0188037. doi: 10.1371/journal.pone.0188037 (PMC5683647; doi:10.1371/journal.pone.0188037)
Supplement: S3 File — (ZIP) [file pone.0188037.s003.zip › E_1.pdb]

EXPDTA    THEORETICAL MODEL, MODELLER 9.17 2017/01/17 19:15:13
REMARK   6 MODELLER OBJECTIVE FUNCTION:       840.4833
REMARK   6 MODELLER BEST TEMPLATE % SEQ ID:  53.889
REMARK   6 SEQUENCE: E_1
REMARK   6 DOPE score: -17049.99414
REMARK   6 GA341 score: 0.98824
REMARK   6 TEMPLATE: 1p71 1:A - 90:B MODELS 1:A - 180:B AT 53.9%
ATOM      1  N   MET A   1       9.809  22.931  87.092  1.00 42.45           N
ATOM      2  CA  MET A   1      10.320  22.049  88.170  1.00 42.45           C
ATOM      3  CB  MET A   1      10.192  20.582  87.722  1.00 42.45           C
ATOM      4  CG  MET A   1      10.419  19.548  88.824  1.00 42.45           C
ATOM      5  SD  MET A   1      10.032  17.841  88.326  1.00 42.45           S
ATOM      6  CE  MET A   1      11.406  17.675  87.151  1.00 42.45           C
ATOM      7  C   MET A   1      11.756  22.370  88.448  1.00 42.45           C
ATOM      8  O   MET A   1      12.598  22.314  87.553  1.00 42.45           O
ATOM      9  N   ASN A   2      12.054  22.758  89.705  1.00121.81           N
ATOM     10  CA  ASN A   2      13.385  23.092  90.126  1.00121.81           C
ATOM     11  CB  ASN A   2      13.442  24.169  91.219  1.00121.81           C
ATOM     12  CG  ASN A   2      12.966  25.472  90.611  1.00121.81           C
ATOM     13  OD1 ASN A   2      11.765  25.712  90.504  1.00121.81           O
ATOM     14  ND2 ASN A   2      13.931  26.341  90.212  1.00121.81           N
ATOM     15  C   ASN A   2      14.005  21.875  90.724  1.00121.81           C
ATOM     16  O   ASN A   2      13.401  20.805  90.778  1.00121.81           O
ATOM     17  N   LYS A   3      15.264  22.020  91.175  1.00118.21           N
ATOM     18  CA  LYS A   3      15.960  20.927  91.782  1.00118.21           C
ATOM     19  CB  LYS A   3      17.413  21.272  92.152  1.00118.21           C
ATOM     20  CG  LYS A   3      18.289  20.036  92.362  0.00118.21           C
ATOM     21  CD  LYS A   3      17.786  19.102  93.460  0.00118.21           C
ATOM     22  CE  LYS A   3      18.538  17.773  93.508  0.00118.21           C
ATOM     23  NZ  LYS A   3      19.953  18.015  93.863  0.00118.21           N
ATOM     24  C   LYS A   3      15.223  20.554  93.034  1.00118.21           C
ATOM     25  O   LYS A   3      15.059  19.374  93.340  1.00118.21           O
ATOM     26  N   THR A   4      14.727  21.560  93.782  1.00106.49           N
ATOM     27  CA  THR A   4      14.052  21.311  95.026  1.00106.49           C
ATOM     28  CB  THR A   4      13.621  22.572  95.712  1.00106.49           C
ATOM     29  OG1 THR A   4      12.711  23.294  94.897  1.00106.49           O
ATOM     30  CG2 THR A   4      14.876  23.417  95.990  1.00106.49           C
ATOM     31  C   THR A   4      12.837  20.470  94.783  1.00106.49           C
ATOM     32  O   THR A   4      12.576  19.504  95.501  1.00106.49           O
ATOM     33  N   GLU A   5      12.067  20.812  93.742  1.00 44.55           N
ATOM     34  CA  GLU A   5      10.853  20.115  93.434  1.00 44.55           C
ATOM     35  CB  GLU A   5      10.126  20.766  92.250  1.00 44.55           C
ATOM     36  CG  GLU A   5       9.729  22.221  92.513  1.00 44.55           C
ATOM     37  CD  GLU A   5       9.255  22.820  91.195  1.00 44.55           C
ATOM     38  OE1 GLU A   5       8.329  22.228  90.581  1.00 44.55           O
ATOM     39  OE2 GLU A   5       9.808  23.875  90.784  1.00 44.55           O
ATOM     40  C   GLU A   5      11.173  18.704  93.038  1.00 44.55           C
ATOM     41  O   GLU A   5      10.445  17.774  93.380  1.00 44.55           O
ATOM     42  N   LEU A   6      12.268  18.522  92.279  1.00 50.64           N
ATOM     43  CA  LEU A   6      12.681  17.240  91.784  1.00 50.64           C
ATOM     44  CB  LEU A   6      13.927  17.368  90.893  1.00 50.64           C
ATOM     45  CG  LEU A   6      14.454  16.044  90.311  1.00 50.64           C
ATOM     46  CD1 LEU A   6      13.450  15.387  89.352  1.00 50.64           C
ATOM     47  CD2 LEU A   6      15.840  16.251  89.679  1.00 50.64           C
ATOM     48  C   LEU A   6      13.028  16.340  92.930  1.00 50.64           C
ATOM     49  O   LEU A   6      12.633  15.174  92.943  1.00 50.64           O
ATOM     50  N   ILE A   7      13.776  16.843  93.933  1.00165.85           N
ATOM     51  CA  ILE A   7      14.094  15.933  94.992  1.00165.85           C
ATOM     52  CB  ILE A   7      15.152  16.302  96.004  1.00165.85           C
ATOM     53  CG1 ILE A   7      14.832  17.557  96.814  1.00165.85           C
ATOM     54  CG2 ILE A   7      16.482  16.389  95.236  1.00165.85           C
ATOM     55  CD1 ILE A   7      15.174  18.814  96.042  1.00165.85           C
ATOM     56  C   ILE A   7      12.847  15.536  95.704  1.00165.85           C
ATOM     57  O   ILE A   7      12.724  14.388  96.125  1.00165.85           O
ATOM     58  N   ASN A   8      11.885  16.468  95.853  1.00 41.48           N
ATOM     59  CA  ASN A   8      10.678  16.170  96.573  1.00 41.48           C
ATOM     60  CB  ASN A   8       9.650  17.313  96.515  1.00 41.48           C
ATOM     61  CG  ASN A   8      10.170  18.480  97.341  1.00 41.48           C
ATOM     62  OD1 ASN A   8      11.205  18.389  97.999  1.00 41.48           O
ATOM     63  ND2 ASN A   8       9.413  19.611  97.320  1.00 41.48           N
ATOM     64  C   ASN A   8      10.024  14.979  95.942  1.00 41.48           C
ATOM     65  O   ASN A   8       9.633  14.043  96.637  1.00 41.48           O
ATOM     66  N   ALA A   9       9.889  14.987  94.602  1.00 34.98           N
ATOM     67  CA  ALA A   9       9.268  13.910  93.881  1.00 34.98           C
ATOM     68  CB  ALA A   9       9.104  14.218  92.379  1.00 34.98           C
ATOM     69  C   ALA A   9      10.095  12.661  94.008  1.00 34.98           C
ATOM     70  O   ALA A   9       9.557  11.566  94.156  1.00 34.98           O
ATOM     71  N   VAL A  10      11.432  12.783  93.926  1.00 40.16           N
ATOM     72  CA  VAL A  10      12.296  11.633  93.979  1.00 40.16           C
ATOM     73  CB  VAL A  10      13.734  11.970  93.722  1.00 40.16           C
ATOM     74  CG1 VAL A  10      14.570  10.688  93.885  1.00 40.16           C
ATOM     75  CG2 VAL A  10      13.845  12.624  92.334  1.00 40.16           C
ATOM     76  C   VAL A  10      12.238  10.985  95.326  1.00 40.16           C
ATOM     77  O   VAL A  10      12.117   9.766  95.438  1.00 40.16           O
ATOM     78  N   ALA A  11      12.289  11.795  96.396  1.00 36.03           N
ATOM     79  CA  ALA A  11      12.322  11.250  97.718  1.00 36.03           C
ATOM     80  CB  ALA A  11      12.327  12.333  98.808  1.00 36.03           C
ATOM     81  C   ALA A  11      11.093  10.419  97.899  1.00 36.03           C
ATOM     82  O   ALA A  11      11.145   9.361  98.523  1.00 36.03           O
ATOM     83  N   GLU A  12       9.943  10.884  97.379  1.00 96.68           N
ATOM     84  CA  GLU A  12       8.741  10.119  97.539  1.00 96.68           C
ATOM     85  CB  GLU A  12       7.469  10.880  97.123  1.00 96.68           C
ATOM     86  CG  GLU A  12       7.310  11.048  95.615  0.00 96.68           C
ATOM     87  CD  GLU A  12       6.244  12.095  95.347  0.00 96.68           C
ATOM     88  OE1 GLU A  12       5.137  11.981  95.939  0.00 96.68           O
ATOM     89  OE2 GLU A  12       6.528  13.028  94.550  0.00 96.68           O
ATOM     90  C   GLU A  12       8.804   8.850  96.732  1.00 96.68           C
ATOM     91  O   GLU A  12       8.429   7.783  97.218  1.00 96.68           O
ATOM     92  N   THR A  13       9.273   8.928  95.468  1.00116.41           N
ATOM     93  CA  THR A  13       9.274   7.770  94.615  1.00116.41           C
ATOM     94  CB  THR A  13       9.560   8.090  93.174  1.00116.41           C
ATOM     95  OG1 THR A  13      10.818   8.736  93.044  1.00116.41           O
ATOM     96  CG2 THR A  13       8.433   8.986  92.634  1.00116.41           C
ATOM     97  C   THR A  13      10.255   6.737  95.083  1.00116.41           C
ATOM     98  O   THR A  13       9.957   5.545  95.074  1.00116.41           O
ATOM     99  N   SER A  14      11.472   7.169  95.457  1.00 97.98           N
ATOM    100  CA  SER A  14      12.536   6.301  95.886  1.00 97.98           C
ATOM    101  CB  SER A  14      13.916   6.964  95.750  1.00 97.98           C
ATOM    102  OG  SER A  14      14.199   7.224  94.383  1.00 97.98           O
ATOM    103  C   SER A  14      12.388   5.891  97.319  1.00 97.98           C
ATOM    104  O   SER A  14      12.992   4.905  97.736  1.00 97.98           O
ATOM    105  N   GLY A  15      11.624   6.652  98.126  1.00 30.89           N
ATOM    106  CA  GLY A  15      11.462   6.305  99.511  1.00 30.89           C
ATOM    107  C   GLY A  15      12.680   6.714 100.291  1.00 30.89           C
ATOM    108  O   GLY A  15      13.002   6.088 101.300  1.00 30.89           O
ATOM    109  N   LEU A  16      13.408   7.757  99.834  1.00 56.66           N
ATOM    110  CA  LEU A  16      14.555   8.225 100.566  1.00 56.66           C
ATOM    111  CB  LEU A  16      15.870   8.215  99.766  1.00 56.66           C
ATOM    112  CG  LEU A  16      16.417   6.796  99.521  1.00 56.66           C
ATOM    113  CD1 LEU A  16      17.747   6.833  98.752  1.00 56.66           C
ATOM    114  CD2 LEU A  16      16.516   6.001 100.835  1.00 56.66           C
ATOM    115  C   LEU A  16      14.306   9.624 101.036  1.00 56.66           C
ATOM    116  O   LEU A  16      13.483  10.356 100.485  1.00 56.66           O
ATOM    117  N   SER A  17      15.041  10.032 102.091  1.00 44.14           N
ATOM    118  CA  SER A  17      14.845  11.325 102.681  1.00 44.14           C
ATOM    119  CB  SER A  17      15.776  11.609 103.871  1.00 44.14           C
ATOM    120  OG  SER A  17      15.471  10.736 104.948  1.00 44.14           O
ATOM    121  C   SER A  17      15.101  12.371 101.651  1.00 44.14           C
ATOM    122  O   SER A  17      15.783  12.147 100.652  1.00 44.14           O
ATOM    123  N   LYS A  18      14.516  13.559 101.886  1.00 91.96           N
ATOM    124  CA  LYS A  18      14.643  14.660 100.986  1.00 91.96           C
ATOM    125  CB  LYS A  18      13.777  15.871 101.383  1.00 91.96           C
ATOM    126  CG  LYS A  18      12.282  15.571 101.227  1.00 91.96           C
ATOM    127  CD  LYS A  18      11.343  16.678 101.708  1.00 91.96           C
ATOM    128  CE  LYS A  18      10.715  17.468 100.560  0.00 91.96           C
ATOM    129  NZ  LYS A  18       9.908  16.560  99.714  0.00 91.96           N
ATOM    130  C   LYS A  18      16.083  15.050 100.938  1.00 91.96           C
ATOM    131  O   LYS A  18      16.577  15.481  99.897  1.00 91.96           O
ATOM    132  N   LYS A  19      16.793  14.929 102.075  1.00100.13           N
ATOM    133  CA  LYS A  19      18.172  15.298 102.086  1.00100.13           C
ATOM    134  CB  LYS A  19      18.796  15.251 103.492  1.00100.13           C
ATOM    135  CG  LYS A  19      20.184  15.890 103.558  0.00100.13           C
ATOM    136  CD  LYS A  19      20.617  16.251 104.979  0.00100.13           C
ATOM    137  CE  LYS A  19      19.846  17.440 105.559  0.00100.13           C
ATOM    138  NZ  LYS A  19      18.434  17.061 105.791  0.00100.13           N
ATOM    139  C   LYS A  19      18.947  14.379 101.184  1.00100.13           C
ATOM    140  O   LYS A  19      19.697  14.855 100.334  1.00100.13           O
ATOM    141  N   ASP A  20      18.771  13.041 101.317  1.00138.08           N
ATOM    142  CA  ASP A  20      19.544  12.136 100.517  1.00138.08           C
ATOM    143  CB  ASP A  20      19.721  10.701 101.063  1.00138.08           C
ATOM    144  CG  ASP A  20      18.384  10.071 101.348  1.00138.08           C
ATOM    145  OD1 ASP A  20      17.524  10.799 101.905  1.00138.08           O
ATOM    146  OD2 ASP A  20      18.208   8.864 101.039  1.00138.08           O
ATOM    147  C   ASP A  20      19.163  12.149  99.075  1.00138.08           C
ATOM    148  O   ASP A  20      20.009  11.915  98.215  1.00138.08           O
ATOM    149  N   ALA A  21      17.890  12.400  98.747  1.00 47.87           N
ATOM    150  CA  ALA A  21      17.565  12.508  97.352  1.00 47.87           C
ATOM    151  CB  ALA A  21      16.088  12.854  97.096  1.00 47.87           C
ATOM    152  C   ALA A  21      18.393  13.648  96.852  1.00 47.87           C
ATOM    153  O   ALA A  21      19.003  13.583  95.786  1.00 47.87           O
ATOM    154  N   THR A  22      18.470  14.721  97.659  1.00 38.09           N
ATOM    155  CA  THR A  22      19.224  15.880  97.284  1.00 38.09           C
ATOM    156  CB  THR A  22      19.130  16.982  98.298  1.00 38.09           C
ATOM    157  OG1 THR A  22      17.777  17.354  98.501  1.00 38.09           O
ATOM    158  CG2 THR A  22      19.935  18.188  97.784  1.00 38.09           C
ATOM    159  C   THR A  22      20.674  15.509  97.198  1.00 38.09           C
ATOM    160  O   THR A  22      21.358  15.908  96.257  1.00 38.09           O
ATOM    161  N   LYS A  23      21.191  14.742  98.184  1.00129.38           N
ATOM    162  CA  LYS A  23      22.595  14.459  98.178  1.00129.38           C
ATOM    163  CB  LYS A  23      23.088  13.725  99.437  1.00129.38           C
ATOM    164  CG  LYS A  23      24.609  13.544  99.444  1.00129.38           C
ATOM    165  CD  LYS A  23      25.206  13.244 100.821  1.00129.38           C
ATOM    166  CE  LYS A  23      25.486  14.502 101.646  1.00129.38           C
ATOM    167  NZ  LYS A  23      24.212  15.172 101.987  1.00129.38           N
ATOM    168  C   LYS A  23      22.951  13.626  96.989  1.00129.38           C
ATOM    169  O   LYS A  23      23.908  13.926  96.277  1.00129.38           O
ATOM    170  N   ALA A  24      22.174  12.559  96.732  1.00 39.10           N
ATOM    171  CA  ALA A  24      22.458  11.672  95.639  1.00 39.10           C
ATOM    172  CB  ALA A  24      21.510  10.462  95.599  1.00 39.10           C
ATOM    173  C   ALA A  24      22.329  12.400  94.334  1.00 39.10           C
ATOM    174  O   ALA A  24      23.125  12.198  93.420  1.00 39.10           O
ATOM    175  N   VAL A  25      21.301  13.256  94.200  1.00 42.90           N
ATOM    176  CA  VAL A  25      21.089  13.955  92.961  1.00 42.90           C
ATOM    177  CB  VAL A  25      19.821  14.760  92.941  1.00 42.90           C
ATOM    178  CG1 VAL A  25      19.781  15.567  91.634  1.00 42.90           C
ATOM    179  CG2 VAL A  25      18.627  13.803  93.081  1.00 42.90           C
ATOM    180  C   VAL A  25      22.223  14.899  92.688  1.00 42.90           C
ATOM    181  O   VAL A  25      22.709  14.980  91.562  1.00 42.90           O
ATOM    182  N   ASP A  26      22.689  15.642  93.708  1.00 84.63           N
ATOM    183  CA  ASP A  26      23.712  16.620  93.463  1.00 84.63           C
ATOM    184  CB  ASP A  26      24.094  17.430  94.709  1.00 84.63           C
ATOM    185  CG  ASP A  26      25.149  18.436  94.277  1.00 84.63           C
ATOM    186  OD1 ASP A  26      24.779  19.411  93.567  1.00 84.63           O
ATOM    187  OD2 ASP A  26      26.338  18.239  94.640  1.00 84.63           O
ATOM    188  C   ASP A  26      24.949  15.930  92.993  1.00 84.63           C
ATOM    189  O   ASP A  26      25.609  16.380  92.057  1.00 84.63           O
ATOM    190  N   ALA A  27      25.287  14.801  93.635  1.00 36.35           N
ATOM    191  CA  ALA A  27      26.473  14.067  93.312  1.00 36.35           C
ATOM    192  CB  ALA A  27      26.686  12.842  94.220  1.00 36.35           C
ATOM    193  C   ALA A  27      26.383  13.571  91.903  1.00 36.35           C
ATOM    194  O   ALA A  27      27.389  13.536  91.197  1.00 36.35           O
ATOM    195  N   VAL A  28      25.185  13.141  91.456  1.00109.18           N
ATOM    196  CA  VAL A  28      25.094  12.579  90.138  1.00109.18           C
ATOM    197  CB  VAL A  28      23.785  11.905  89.833  1.00109.18           C
ATOM    198  CG1 VAL A  28      23.567  10.788  90.867  1.00109.18           C
ATOM    199  CG2 VAL A  28      22.659  12.942  89.743  1.00109.18           C
ATOM    200  C   VAL A  28      25.356  13.626  89.096  1.00109.18           C
ATOM    201  O   VAL A  28      26.077  13.371  88.131  1.00109.18           O
ATOM    202  N   PHE A  29      24.772  14.831  89.258  1.00 97.61           N
ATOM    203  CA  PHE A  29      24.953  15.877  88.292  1.00 97.61           C
ATOM    204  CB  PHE A  29      23.998  17.066  88.481  1.00 97.61           C
ATOM    205  CG  PHE A  29      22.655  16.521  88.133  1.00 97.61           C
ATOM    206  CD1 PHE A  29      22.337  16.262  86.819  1.00 97.61           C
ATOM    207  CD2 PHE A  29      21.717  16.269  89.107  1.00 97.61           C
ATOM    208  CE1 PHE A  29      21.104  15.754  86.479  1.00 97.61           C
ATOM    209  CE2 PHE A  29      20.483  15.762  88.773  1.00 97.61           C
ATOM    210  CZ  PHE A  29      20.176  15.503  87.458  1.00 97.61           C
ATOM    211  C   PHE A  29      26.373  16.341  88.298  1.00 97.61           C
ATOM    212  O   PHE A  29      26.937  16.621  87.240  1.00 97.61           O
ATOM    213  N   ASP A  30      26.995  16.444  89.489  1.00 29.23           N
ATOM    214  CA  ASP A  30      28.359  16.886  89.547  1.00 29.23           C
ATOM    215  CB  ASP A  30      28.891  17.056  90.982  1.00 29.23           C
ATOM    216  CG  ASP A  30      28.213  18.281  91.585  1.00 29.23           C
ATOM    217  OD1 ASP A  30      27.420  18.937  90.859  1.00 29.23           O
ATOM    218  OD2 ASP A  30      28.485  18.579  92.779  1.00 29.23           O
ATOM    219  C   ASP A  30      29.229  15.886  88.843  1.00 29.23           C
ATOM    220  O   ASP A  30      30.163  16.262  88.137  1.00 29.23           O
ATOM    221  N   SER A  31      28.942  14.580  89.014  1.00 35.39           N
ATOM    222  CA  SER A  31      29.743  13.542  88.421  1.00 35.39           C
ATOM    223  CB  SER A  31      29.308  12.132  88.852  1.00 35.39           C
ATOM    224  OG  SER A  31      29.487  11.973  90.252  1.00 35.39           O
ATOM    225  C   SER A  31      29.649  13.596  86.925  1.00 35.39           C
ATOM    226  O   SER A  31      30.649  13.410  86.234  1.00 35.39           O
ATOM    227  N   ILE A  32      28.443  13.844  86.378  1.00138.99           N
ATOM    228  CA  ILE A  32      28.297  13.900  84.950  1.00138.99           C
ATOM    229  CB  ILE A  32      26.871  13.956  84.460  1.00138.99           C
ATOM    230  CG1 ILE A  32      26.074  15.052  85.155  1.00138.99           C
ATOM    231  CG2 ILE A  32      26.227  12.572  84.568  1.00138.99           C
ATOM    232  CD1 ILE A  32      24.635  15.096  84.652  1.00138.99           C
ATOM    233  C   ILE A  32      29.098  15.028  84.379  1.00138.99           C
ATOM    234  O   ILE A  32      29.732  14.871  83.335  1.00138.99           O
ATOM    235  N   THR A  33      29.109  16.192  85.051  1.00 41.40           N
ATOM    236  CA  THR A  33      29.841  17.328  84.569  1.00 41.40           C
ATOM    237  CB  THR A  33      29.739  18.510  85.492  1.00 41.40           C
ATOM    238  OG1 THR A  33      28.381  18.870  85.694  1.00 41.40           O
ATOM    239  CG2 THR A  33      30.520  19.683  84.871  1.00 41.40           C
ATOM    240  C   THR A  33      31.297  16.966  84.503  1.00 41.40           C
ATOM    241  O   THR A  33      31.985  17.328  83.549  1.00 41.40           O
ATOM    242  N   GLU A  34      31.809  16.261  85.534  1.00 81.49           N
ATOM    243  CA  GLU A  34      33.202  15.907  85.598  1.00 81.49           C
ATOM    244  CB  GLU A  34      33.621  15.340  86.965  1.00 81.49           C
ATOM    245  CG  GLU A  34      33.675  16.426  88.045  1.00 81.49           C
ATOM    246  CD  GLU A  34      34.730  17.449  87.627  0.00 81.49           C
ATOM    247  OE1 GLU A  34      35.580  17.098  86.766  0.00 81.49           O
ATOM    248  OE2 GLU A  34      34.705  18.592  88.158  0.00 81.49           O
ATOM    249  C   GLU A  34      33.583  14.928  84.523  1.00 81.49           C
ATOM    250  O   GLU A  34      34.628  15.080  83.892  1.00 81.49           O
ATOM    251  N   ALA A  35      32.750  13.895  84.278  1.00 32.82           N
ATOM    252  CA  ALA A  35      33.055  12.890  83.292  1.00 32.82           C
ATOM    253  CB  ALA A  35      32.003  11.772  83.239  1.00 32.82           C
ATOM    254  C   ALA A  35      33.095  13.525  81.934  1.00 32.82           C
ATOM    255  O   ALA A  35      33.941  13.208  81.100  1.00 32.82           O
ATOM    256  N   LEU A  36      32.149  14.443  81.686  1.00 63.89           N
ATOM    257  CA  LEU A  36      31.988  15.164  80.456  1.00 63.89           C
ATOM    258  CB  LEU A  36      30.808  16.140  80.613  1.00 63.89           C
ATOM    259  CG  LEU A  36      30.632  17.142  79.469  1.00 63.89           C
ATOM    260  CD1 LEU A  36      30.298  16.411  78.176  1.00 63.89           C
ATOM    261  CD2 LEU A  36      29.598  18.224  79.818  1.00 63.89           C
ATOM    262  C   LEU A  36      33.208  15.997  80.184  1.00 63.89           C
ATOM    263  O   LEU A  36      33.753  15.982  79.079  1.00 63.89           O
ATOM    264  N   ARG A  37      33.683  16.725  81.211  1.00113.61           N
ATOM    265  CA  ARG A  37      34.787  17.642  81.089  1.00113.61           C
ATOM    266  CB  ARG A  37      35.115  18.372  82.400  1.00113.61           C
ATOM    267  CG  ARG A  37      36.330  19.292  82.276  1.00113.61           C
ATOM    268  CD  ARG A  37      36.886  19.778  83.615  1.00113.61           C
ATOM    269  NE  ARG A  37      38.036  20.670  83.301  1.00113.61           N
ATOM    270  CZ  ARG A  37      38.547  21.497  84.258  1.00113.61           C
ATOM    271  NH1 ARG A  37      38.061  21.451  85.532  1.00113.61           N
ATOM    272  NH2 ARG A  37      39.536  22.379  83.934  1.00113.61           N
ATOM    273  C   ARG A  37      36.027  16.894  80.713  1.00113.61           C
ATOM    274  O   ARG A  37      36.876  17.410  79.986  1.00113.61           O
ATOM    275  N   LYS A  38      36.163  15.677  81.266  1.00127.59           N
ATOM    276  CA  LYS A  38      37.244  14.751  81.079  1.00127.59           C
ATOM    277  CB  LYS A  38      37.071  13.509  81.974  1.00127.59           C
ATOM    278  CG  LYS A  38      38.171  12.448  81.874  1.00127.59           C
ATOM    279  CD  LYS A  38      39.460  12.806  82.616  1.00127.59           C
ATOM    280  CE  LYS A  38      40.461  11.649  82.674  1.00127.59           C
ATOM    281  NZ  LYS A  38      41.601  11.998  83.552  1.00127.59           N
ATOM    282  C   LYS A  38      37.228  14.279  79.659  1.00127.59           C
ATOM    283  O   LYS A  38      38.270  13.928  79.109  1.00127.59           O
ATOM    284  N   GLY A  39      36.039  14.240  79.026  1.00 34.48           N
ATOM    285  CA  GLY A  39      35.977  13.760  77.676  1.00 34.48           C
ATOM    286  C   GLY A  39      35.339  12.406  77.651  1.00 34.48           C
ATOM    287  O   GLY A  39      35.335  11.744  76.614  1.00 34.48           O
ATOM    288  N   ASP A  40      34.817  11.933  78.801  1.00 51.16           N
ATOM    289  CA  ASP A  40      34.132  10.671  78.814  1.00 51.16           C
ATOM    290  CB  ASP A  40      34.128  10.003  80.202  1.00 51.16           C
ATOM    291  CG  ASP A  40      33.814   8.519  80.049  1.00 51.16           C
ATOM    292  OD1 ASP A  40      33.652   8.055  78.889  1.00 51.16           O
ATOM    293  OD2 ASP A  40      33.749   7.825  81.098  1.00 51.16           O
ATOM    294  C   ASP A  40      32.709  10.924  78.406  1.00 51.16           C
ATOM    295  O   ASP A  40      32.219  12.051  78.484  1.00 51.16           O
ATOM    296  N   LYS A  41      32.001   9.875  77.940  1.00 72.61           N
ATOM    297  CA  LYS A  41      30.630  10.075  77.575  1.00 72.61           C
ATOM    298  CB  LYS A  41      30.259   9.493  76.201  1.00 72.61           C
ATOM    299  CG  LYS A  41      28.904   9.979  75.686  1.00 72.61           C
ATOM    300  CD  LYS A  41      28.730   9.787  74.179  1.00 72.61           C
ATOM    301  CE  LYS A  41      27.955   8.532  73.783  1.00 72.61           C
ATOM    302  NZ  LYS A  41      27.733   8.536  72.320  1.00 72.61           N
ATOM    303  C   LYS A  41      29.797   9.403  78.614  1.00 72.61           C
ATOM    304  O   LYS A  41      30.098   8.290  79.042  1.00 72.61           O
ATOM    305  N   VAL A  42      28.727  10.084  79.067  1.00 46.43           N
ATOM    306  CA  VAL A  42      27.873   9.500  80.060  1.00 46.43           C
ATOM    307  CB  VAL A  42      27.371  10.489  81.073  1.00 46.43           C
ATOM    308  CG1 VAL A  42      26.412   9.765  82.030  1.00 46.43           C
ATOM    309  CG2 VAL A  42      28.579  11.128  81.780  1.00 46.43           C
ATOM    310  C   VAL A  42      26.688   8.942  79.337  1.00 46.43           C
ATOM    311  O   VAL A  42      26.017   9.646  78.583  1.00 46.43           O
ATOM    312  N   GLN A  43      26.406   7.642  79.555  1.00 39.91           N
ATOM    313  CA  GLN A  43      25.322   6.998  78.866  1.00 39.91           C
ATOM    314  CB  GLN A  43      25.748   5.724  78.119  1.00 39.91           C
ATOM    315  CG  GLN A  43      26.731   5.959  76.972  1.00 39.91           C
ATOM    316  CD  GLN A  43      27.097   4.593  76.410  1.00 39.91           C
ATOM    317  OE1 GLN A  43      26.519   3.580  76.799  1.00 39.91           O
ATOM    318  NE2 GLN A  43      28.086   4.562  75.479  1.00 39.91           N
ATOM    319  C   GLN A  43      24.307   6.556  79.872  1.00 39.91           C
ATOM    320  O   GLN A  43      24.640   5.940  80.885  1.00 39.91           O
ATOM    321  N   LEU A  44      23.025   6.866  79.604  1.00 76.68           N
ATOM    322  CA  LEU A  44      21.955   6.478  80.476  1.00 76.68           C
ATOM    323  CB  LEU A  44      21.364   7.707  81.179  1.00 76.68           C
ATOM    324  CG  LEU A  44      22.439   8.474  81.973  1.00 76.68           C
ATOM    325  CD1 LEU A  44      21.872   9.748  82.617  1.00 76.68           C
ATOM    326  CD2 LEU A  44      23.135   7.559  82.995  1.00 76.68           C
ATOM    327  C   LEU A  44      20.906   5.887  79.586  1.00 76.68           C
ATOM    328  O   LEU A  44      20.240   6.598  78.836  1.00 76.68           O
ATOM    329  N   ILE A  45      20.684   4.566  79.689  1.00105.77           N
ATOM    330  CA  ILE A  45      19.834   3.891  78.751  1.00105.77           C
ATOM    331  CB  ILE A  45      19.662   2.433  79.054  1.00105.77           C
ATOM    332  CG1 ILE A  45      21.012   1.739  79.299  0.00105.77           C
ATOM    333  CG2 ILE A  45      18.862   1.830  77.888  0.00105.77           C
ATOM    334  CD1 ILE A  45      21.636   2.086  80.653  1.00105.77           C
ATOM    335  C   ILE A  45      18.449   4.448  78.830  1.00105.77           C
ATOM    336  O   ILE A  45      17.836   4.472  79.896  1.00105.77           O
ATOM    337  N   GLY A  46      17.934   4.924  77.679  1.00 44.82           N
ATOM    338  CA  GLY A  46      16.574   5.359  77.548  1.00 44.82           C
ATOM    339  C   GLY A  46      16.476   6.834  77.772  1.00 44.82           C
ATOM    340  O   GLY A  46      15.707   7.516  77.093  1.00 44.82           O
ATOM    341  N   PHE A  47      17.198   7.355  78.784  1.00 65.28           N
ATOM    342  CA  PHE A  47      17.141   8.762  79.063  1.00 65.28           C
ATOM    343  CB  PHE A  47      17.664   9.107  80.469  1.00 65.28           C
ATOM    344  CG  PHE A  47      17.489  10.570  80.678  1.00 65.28           C
ATOM    345  CD1 PHE A  47      16.247  11.098  80.960  1.00 65.28           C
ATOM    346  CD2 PHE A  47      18.574  11.410  80.610  1.00 65.28           C
ATOM    347  CE1 PHE A  47      16.085  12.450  81.156  1.00 65.28           C
ATOM    348  CE2 PHE A  47      18.419  12.760  80.806  1.00 65.28           C
ATOM    349  CZ  PHE A  47      17.175  13.281  81.077  1.00 65.28           C
ATOM    350  C   PHE A  47      17.924   9.544  78.050  1.00 65.28           C
ATOM    351  O   PHE A  47      17.395  10.461  77.422  1.00 65.28           O
ATOM    352  N   GLY A  48      19.207   9.175  77.829  1.00 31.29           N
ATOM    353  CA  GLY A  48      19.994   9.926  76.887  1.00 31.29           C
ATOM    354  C   GLY A  48      21.447   9.884  77.271  1.00 31.29           C
ATOM    355  O   GLY A  48      21.834   9.243  78.248  1.00 31.29           O
ATOM    356  N   ASN A  49      22.289  10.597  76.484  1.00 96.97           N
ATOM    357  CA  ASN A  49      23.709  10.593  76.699  1.00 96.97           C
ATOM    358  CB  ASN A  49      24.493   9.926  75.553  1.00 96.97           C
ATOM    359  CG  ASN A  49      24.051   8.474  75.406  1.00 96.97           C
ATOM    360  OD1 ASN A  49      23.111   8.023  76.060  1.00 96.97           O
ATOM    361  ND2 ASN A  49      24.750   7.715  74.522  1.00 96.97           N
ATOM    362  C   ASN A  49      24.203  12.012  76.752  1.00 96.97           C
ATOM    363  O   ASN A  49      23.612  12.918  76.163  1.00 96.97           O
ATOM    364  N   PHE A  50      25.314  12.229  77.488  1.00 69.09           N
ATOM    365  CA  PHE A  50      25.953  13.511  77.582  1.00 69.09           C
ATOM    366  CB  PHE A  50      26.086  14.058  79.023  1.00 69.09           C
ATOM    367  CG  PHE A  50      24.753  14.447  79.565  1.00 69.09           C
ATOM    368  CD1 PHE A  50      23.940  13.513  80.165  1.00 69.09           C
ATOM    369  CD2 PHE A  50      24.325  15.753  79.479  1.00 69.09           C
ATOM    370  CE1 PHE A  50      22.713  13.881  80.668  1.00 69.09           C
ATOM    371  CE2 PHE A  50      23.100  16.125  79.979  1.00 69.09           C
ATOM    372  CZ  PHE A  50      22.291  15.186  80.574  1.00 69.09           C
ATOM    373  C   PHE A  50      27.357  13.318  77.094  1.00 69.09           C
ATOM    374  O   PHE A  50      28.000  12.319  77.418  1.00 69.09           O
ATOM    375  N   GLU A  51      27.869  14.272  76.289  1.00 57.13           N
ATOM    376  CA  GLU A  51      29.208  14.145  75.782  1.00 57.13           C
ATOM    377  CB  GLU A  51      29.289  13.338  74.480  1.00 57.13           C
ATOM    378  CG  GLU A  51      28.477  13.947  73.333  1.00 57.13           C
ATOM    379  CD  GLU A  51      28.681  13.054  72.120  1.00 57.13           C
ATOM    380  OE1 GLU A  51      29.447  12.063  72.252  1.00 57.13           O
ATOM    381  OE2 GLU A  51      28.085  13.347  71.049  1.00 57.13           O
ATOM    382  C   GLU A  51      29.735  15.504  75.453  1.00 57.13           C
ATOM    383  O   GLU A  51      29.000  16.488  75.428  1.00 57.13           O
ATOM    384  N   VAL A  52      31.064  15.588  75.236  1.00 95.75           N
ATOM    385  CA  VAL A  52      31.691  16.819  74.857  1.00 95.75           C
ATOM    386  CB  VAL A  52      33.082  16.971  75.403  1.00 95.75           C
ATOM    387  CG1 VAL A  52      33.947  15.818  74.863  1.00 95.75           C
ATOM    388  CG2 VAL A  52      33.610  18.364  75.020  1.00 95.75           C
ATOM    389  C   VAL A  52      31.800  16.782  73.366  1.00 95.75           C
ATOM    390  O   VAL A  52      32.148  15.752  72.791  1.00 95.75           O
ATOM    391  N   ARG A  53      31.475  17.903  72.688  1.00107.72           N
ATOM    392  CA  ARG A  53      31.553  17.892  71.256  1.00107.72           C
ATOM    393  CB  ARG A  53      30.194  18.120  70.573  1.00107.72           C
ATOM    394  CG  ARG A  53      29.178  17.035  70.942  1.00107.72           C
ATOM    395  CD  ARG A  53      27.800  17.197  70.298  1.00107.72           C
ATOM    396  NE  ARG A  53      27.735  16.276  69.129  1.00107.72           N
ATOM    397  CZ  ARG A  53      26.595  15.561  68.891  1.00107.72           C
ATOM    398  NH1 ARG A  53      25.517  15.701  69.716  1.00107.72           N
ATOM    399  NH2 ARG A  53      26.531  14.705  67.831  1.00107.72           N
ATOM    400  C   ARG A  53      32.484  18.979  70.827  1.00107.72           C
ATOM    401  O   ARG A  53      32.535  20.054  71.422  1.00107.72           O
ATOM    402  N   GLU A  54      33.270  18.706  69.769  1.00 74.55           N
ATOM    403  CA  GLU A  54      34.226  19.668  69.309  1.00 74.55           C
ATOM    404  CB  GLU A  54      35.349  19.051  68.451  1.00 74.55           C
ATOM    405  CG  GLU A  54      36.270  18.097  69.220  1.00 74.55           C
ATOM    406  CD  GLU A  54      37.127  18.928  70.168  1.00 74.55           C
ATOM    407  OE1 GLU A  54      37.548  20.039  69.750  1.00 74.55           O
ATOM    408  OE2 GLU A  54      37.368  18.476  71.320  1.00 74.55           O
ATOM    409  C   GLU A  54      33.525  20.692  68.469  1.00 74.55           C
ATOM    410  O   GLU A  54      32.538  20.399  67.797  1.00 74.55           O
ATOM    411  N   ARG A  55      34.021  21.946  68.516  1.00 68.18           N
ATOM    412  CA  ARG A  55      33.500  22.995  67.685  1.00 68.18           C
ATOM    413  CB  ARG A  55      32.875  24.163  68.468  1.00 68.18           C
ATOM    414  CG  ARG A  55      31.547  23.798  69.140  1.00 68.18           C
ATOM    415  CD  ARG A  55      30.328  24.053  68.251  1.00 68.18           C
ATOM    416  NE  ARG A  55      29.116  23.566  68.970  1.00 68.18           N
ATOM    417  CZ  ARG A  55      28.701  22.278  68.791  1.00 68.18           C
ATOM    418  NH1 ARG A  55      29.425  21.437  67.997  1.00 68.18           N
ATOM    419  NH2 ARG A  55      27.563  21.832  69.398  1.00 68.18           N
ATOM    420  C   ARG A  55      34.664  23.520  66.914  1.00 68.18           C
ATOM    421  O   ARG A  55      35.733  23.762  67.473  1.00 68.18           O
ATOM    422  N   ALA A  56      34.482  23.697  65.593  1.00 26.96           N
ATOM    423  CA  ALA A  56      35.554  24.139  64.754  1.00 26.96           C
ATOM    424  CB  ALA A  56      35.318  23.872  63.259  1.00 26.96           C
ATOM    425  C   ALA A  56      35.733  25.608  64.917  1.00 26.96           C
ATOM    426  O   ALA A  56      34.838  26.318  65.374  1.00 26.96           O
ATOM    427  N   ALA A  57      36.928  26.099  64.547  1.00 32.45           N
ATOM    428  CA  ALA A  57      37.194  27.502  64.638  1.00 32.45           C
ATOM    429  CB  ALA A  57      38.667  27.868  64.378  1.00 32.45           C
ATOM    430  C   ALA A  57      36.358  28.199  63.607  1.00 32.45           C
ATOM    431  O   ALA A  57      35.954  27.603  62.608  1.00 32.45           O
ATOM    432  N   ARG A  58      36.055  29.491  63.853  1.00192.76           N
ATOM    433  CA  ARG A  58      35.257  30.265  62.944  1.00192.76           C
ATOM    434  CB  ARG A  58      33.852  30.561  63.478  1.00192.76           C
ATOM    435  CG  ARG A  58      32.988  29.311  63.596  1.00192.76           C
ATOM    436  CD  ARG A  58      31.738  29.524  64.445  1.00192.76           C
ATOM    437  NE  ARG A  58      32.218  29.747  65.837  1.00192.76           N
ATOM    438  CZ  ARG A  58      31.886  30.885  66.511  1.00192.76           C
ATOM    439  NH1 ARG A  58      31.074  31.818  65.934  1.00192.76           N
ATOM    440  NH2 ARG A  58      32.378  31.093  67.767  1.00192.76           N
ATOM    441  C   ARG A  58      35.924  31.589  62.759  1.00192.76           C
ATOM    442  O   ARG A  58      36.895  31.907  63.440  1.00192.76           O
ATOM    443  N   LYS A  59      35.430  32.388  61.795  1.00 91.45           N
ATOM    444  CA  LYS A  59      35.983  33.682  61.507  1.00 91.45           C
ATOM    445  CB  LYS A  59      35.681  34.154  60.076  1.00 91.45           C
ATOM    446  CG  LYS A  59      34.174  34.254  59.833  0.00 91.45           C
ATOM    447  CD  LYS A  59      33.777  35.111  58.632  0.00 91.45           C
ATOM    448  CE  LYS A  59      32.260  35.200  58.446  1.00 91.45           C
ATOM    449  NZ  LYS A  59      31.918  36.249  57.460  1.00 91.45           N
ATOM    450  C   LYS A  59      35.347  34.692  62.409  1.00 91.45           C
ATOM    451  O   LYS A  59      34.201  34.544  62.829  1.00 91.45           O
ATOM    452  N   GLY A  60      36.097  35.764  62.727  1.00 54.22           N
ATOM    453  CA  GLY A  60      35.577  36.833  63.531  1.00 54.22           C
ATOM    454  C   GLY A  60      36.392  38.039  63.185  1.00 54.22           C
ATOM    455  O   GLY A  60      37.356  37.936  62.428  1.00 54.22           O
ATOM    456  N   ARG A  61      36.017  39.228  63.708  1.00157.40           N
ATOM    457  CA  ARG A  61      36.814  40.387  63.416  1.00157.40           C
ATOM    458  CB  ARG A  61      36.203  41.370  62.396  1.00157.40           C
ATOM    459  CG  ARG A  61      34.922  42.083  62.843  1.00157.40           C
ATOM    460  CD  ARG A  61      33.615  41.420  62.399  1.00157.40           C
ATOM    461  NE  ARG A  61      33.682  41.203  60.926  1.00157.40           N
ATOM    462  CZ  ARG A  61      34.104  39.993  60.456  1.00157.40           C
ATOM    463  NH1 ARG A  61      34.414  39.004  61.343  1.00157.40           N
ATOM    464  NH2 ARG A  61      34.204  39.773  59.112  1.00157.40           N
ATOM    465  C   ARG A  61      37.022  41.155  64.685  1.00157.40           C
ATOM    466  O   ARG A  61      36.227  41.077  65.622  1.00157.40           O
ATOM    467  N   ASN A  62      38.124  41.926  64.736  1.00 50.90           N
ATOM    468  CA  ASN A  62      38.432  42.721  65.888  1.00 50.90           C
ATOM    469  CB  ASN A  62      39.950  42.909  66.086  1.00 50.90           C
ATOM    470  CG  ASN A  62      40.191  43.672  67.380  1.00 50.90           C
ATOM    471  OD1 ASN A  62      39.659  44.763  67.575  1.00 50.90           O
ATOM    472  ND2 ASN A  62      41.015  43.090  68.293  1.00 50.90           N
ATOM    473  C   ASN A  62      37.812  44.061  65.649  1.00 50.90           C
ATOM    474  O   ASN A  62      38.088  44.711  64.646  1.00 50.90           O
ATOM    475  N   PRO A  63      36.949  44.484  66.524  1.00 76.21           N
ATOM    476  CA  PRO A  63      36.238  45.724  66.383  1.00 76.21           C
ATOM    477  CD  PRO A  63      36.717  43.831  67.801  1.00 76.21           C
ATOM    478  CB  PRO A  63      35.350  45.821  67.625  1.00 76.21           C
ATOM    479  CG  PRO A  63      36.039  44.908  68.660  1.00 76.21           C
ATOM    480  C   PRO A  63      37.102  46.936  66.207  1.00 76.21           C
ATOM    481  O   PRO A  63      36.754  47.798  65.401  1.00 76.21           O
ATOM    482  N   GLN A  64      38.195  47.064  66.980  1.00104.26           N
ATOM    483  CA  GLN A  64      38.975  48.259  66.853  1.00104.26           C
ATOM    484  CB  GLN A  64      39.965  48.422  68.017  1.00104.26           C
ATOM    485  CG  GLN A  64      39.259  48.406  69.374  1.00104.26           C
ATOM    486  CD  GLN A  64      38.040  49.309  69.257  1.00104.26           C
ATOM    487  OE1 GLN A  64      36.929  48.836  69.020  1.00104.26           O
ATOM    488  NE2 GLN A  64      38.248  50.643  69.406  1.00104.26           N
ATOM    489  C   GLN A  64      39.754  48.285  65.569  1.00104.26           C
ATOM    490  O   GLN A  64      39.655  49.233  64.792  1.00104.26           O
ATOM    491  N   THR A  65      40.542  47.221  65.320  1.00 47.59           N
ATOM    492  CA  THR A  65      41.413  47.130  64.180  1.00 47.59           C
ATOM    493  CB  THR A  65      42.405  46.023  64.343  1.00 47.59           C
ATOM    494  OG1 THR A  65      41.732  44.779  64.454  1.00 47.59           O
ATOM    495  CG2 THR A  65      43.201  46.294  65.630  1.00 47.59           C
ATOM    496  C   THR A  65      40.637  46.903  62.922  1.00 47.59           C
ATOM    497  O   THR A  65      40.926  47.484  61.877  1.00 47.59           O
ATOM    498  N   GLY A  66      39.616  46.034  62.995  1.00 16.20           N
ATOM    499  CA  GLY A  66      38.824  45.712  61.846  1.00 16.20           C
ATOM    500  C   GLY A  66      39.471  44.553  61.158  1.00 16.20           C
ATOM    501  O   GLY A  66      39.010  44.106  60.108  1.00 16.20           O
ATOM    502  N   GLU A  67      40.569  44.029  61.737  1.00 61.01           N
ATOM    503  CA  GLU A  67      41.258  42.934  61.119  1.00 61.01           C
ATOM    504  CB  GLU A  67      42.650  42.655  61.712  1.00 61.01           C
ATOM    505  CG  GLU A  67      42.604  42.212  63.175  1.00 61.01           C
ATOM    506  CD  GLU A  67      44.017  41.860  63.625  1.00 61.01           C
ATOM    507  OE1 GLU A  67      44.943  41.899  62.772  1.00 61.01           O
ATOM    508  OE2 GLU A  67      44.187  41.543  64.833  1.00 61.01           O
ATOM    509  C   GLU A  67      40.453  41.693  61.313  1.00 61.01           C
ATOM    510  O   GLU A  67      39.801  41.510  62.340  1.00 61.01           O
ATOM    511  N   GLU A  68      40.471  40.807  60.300  1.00 66.75           N
ATOM    512  CA  GLU A  68      39.764  39.569  60.420  1.00 66.75           C
ATOM    513  CB  GLU A  68      39.450  38.915  59.059  1.00 66.75           C
ATOM    514  CG  GLU A  68      38.454  39.734  58.229  1.00 66.75           C
ATOM    515  CD  GLU A  68      38.213  39.046  56.891  1.00 66.75           C
ATOM    516  OE1 GLU A  68      38.700  37.898  56.708  1.00 66.75           O
ATOM    517  OE2 GLU A  68      37.534  39.667  56.030  1.00 66.75           O
ATOM    518  C   GLU A  68      40.628  38.660  61.240  1.00 66.75           C
ATOM    519  O   GLU A  68      41.852  38.781  61.239  1.00 66.75           O
ATOM    520  N   MET A  69      40.005  37.740  62.003  1.00 91.47           N
ATOM    521  CA  MET A  69      40.776  36.849  62.821  1.00 91.47           C
ATOM    522  CB  MET A  69      41.038  37.388  64.241  1.00 91.47           C
ATOM    523  CG  MET A  69      39.797  37.459  65.135  1.00 91.47           C
ATOM    524  SD  MET A  69      40.134  38.043  66.825  1.00 91.47           S
ATOM    525  CE  MET A  69      41.063  36.568  67.339  1.00 91.47           C
ATOM    526  C   MET A  69      40.015  35.564  62.945  1.00 91.47           C
ATOM    527  O   MET A  69      38.892  35.451  62.455  1.00 91.47           O
ATOM    528  N   GLU A  70      40.620  34.535  63.581  1.00 82.32           N
ATOM    529  CA  GLU A  70      39.889  33.306  63.715  1.00 82.32           C
ATOM    530  CB  GLU A  70      40.598  32.062  63.154  1.00 82.32           C
ATOM    531  CG  GLU A  70      41.790  31.597  63.989  1.00 82.32           C
ATOM    532  CD  GLU A  70      42.261  30.271  63.409  1.00 82.32           C
ATOM    533  OE1 GLU A  70      41.394  29.503  62.914  1.00 82.32           O
ATOM    534  OE2 GLU A  70      43.492  30.012  63.448  1.00 82.32           O
ATOM    535  C   GLU A  70      39.633  33.042  65.170  1.00 82.32           C
ATOM    536  O   GLU A  70      40.479  33.276  66.032  1.00 82.32           O
ATOM    537  N   ILE A  71      38.429  32.512  65.455  1.00 65.61           N
ATOM    538  CA  ILE A  71      37.967  32.196  66.772  1.00 65.61           C
ATOM    539  CB  ILE A  71      36.481  32.358  66.908  1.00 65.61           C
ATOM    540  CG1 ILE A  71      36.084  33.810  66.598  1.00 65.61           C
ATOM    541  CG2 ILE A  71      36.056  31.882  68.308  1.00 65.61           C
ATOM    542  CD1 ILE A  71      34.580  34.003  66.419  1.00 65.61           C
ATOM    543  C   ILE A  71      38.279  30.755  66.963  1.00 65.61           C
ATOM    544  O   ILE A  71      37.846  29.888  66.205  1.00 65.61           O
ATOM    545  N   PRO A  72      39.035  30.530  67.995  1.00 77.44           N
ATOM    546  CA  PRO A  72      39.583  29.243  68.312  1.00 77.44           C
ATOM    547  CD  PRO A  72      38.950  31.385  69.168  1.00 77.44           C
ATOM    548  CB  PRO A  72      40.316  29.442  69.635  1.00 77.44           C
ATOM    549  CG  PRO A  72      39.466  30.520  70.330  1.00 77.44           C
ATOM    550  C   PRO A  72      38.518  28.214  68.475  1.00 77.44           C
ATOM    551  O   PRO A  72      37.388  28.546  68.834  1.00 77.44           O
ATOM    552  N   ALA A  73      38.871  26.945  68.206  1.00 29.29           N
ATOM    553  CA  ALA A  73      37.934  25.879  68.355  1.00 29.29           C
ATOM    554  CB  ALA A  73      38.462  24.519  67.868  1.00 29.29           C
ATOM    555  C   ALA A  73      37.639  25.753  69.814  1.00 29.29           C
ATOM    556  O   ALA A  73      38.463  26.104  70.658  1.00 29.29           O
ATOM    557  N   SER A  74      36.428  25.265  70.143  1.00 38.92           N
ATOM    558  CA  SER A  74      36.041  25.128  71.515  1.00 38.92           C
ATOM    559  CB  SER A  74      35.063  26.228  71.964  1.00 38.92           C
ATOM    560  OG  SER A  74      34.701  26.060  73.327  1.00 38.92           O
ATOM    561  C   SER A  74      35.340  23.813  71.658  1.00 38.92           C
ATOM    562  O   SER A  74      35.128  23.102  70.675  1.00 38.92           O
ATOM    563  N   LYS A  75      35.008  23.449  72.915  1.00 51.76           N
ATOM    564  CA  LYS A  75      34.293  22.239  73.215  1.00 51.76           C
ATOM    565  CB  LYS A  75      34.980  21.330  74.247  1.00 51.76           C
ATOM    566  CG  LYS A  75      36.306  20.716  73.812  1.00 51.76           C
ATOM    567  CD  LYS A  75      37.046  20.066  74.982  1.00 51.76           C
ATOM    568  CE  LYS A  75      38.335  19.355  74.574  1.00 51.76           C
ATOM    569  NZ  LYS A  75      38.989  18.770  75.766  1.00 51.76           N
ATOM    570  C   LYS A  75      33.026  22.647  73.898  1.00 51.76           C
ATOM    571  O   LYS A  75      32.993  23.645  74.615  1.00 51.76           O
ATOM    572  N   VAL A  76      31.941  21.876  73.689  1.00 45.78           N
ATOM    573  CA  VAL A  76      30.700  22.189  74.339  1.00 45.78           C
ATOM    574  CB  VAL A  76      29.708  22.846  73.423  1.00 45.78           C
ATOM    575  CG1 VAL A  76      30.271  24.205  72.975  1.00 45.78           C
ATOM    576  CG2 VAL A  76      29.412  21.888  72.256  1.00 45.78           C
ATOM    577  C   VAL A  76      30.077  20.904  74.806  1.00 45.78           C
ATOM    578  O   VAL A  76      30.325  19.838  74.241  1.00 45.78           O
ATOM    579  N   PRO A  77      29.286  20.965  75.849  1.00 79.92           N
ATOM    580  CA  PRO A  77      28.577  19.805  76.324  1.00 79.92           C
ATOM    581  CD  PRO A  77      29.417  21.993  76.868  1.00 79.92           C
ATOM    582  CB  PRO A  77      28.156  20.129  77.761  1.00 79.92           C
ATOM    583  CG  PRO A  77      28.305  21.658  77.875  1.00 79.92           C
ATOM    584  C   PRO A  77      27.424  19.520  75.400  1.00 79.92           C
ATOM    585  O   PRO A  77      26.846  20.469  74.871  1.00 79.92           O
ATOM    586  N   ALA A  78      27.059  18.235  75.194  1.00 37.10           N
ATOM    587  CA  ALA A  78      25.971  17.926  74.302  1.00 37.10           C
ATOM    588  CB  ALA A  78      26.437  17.410  72.926  1.00 37.10           C
ATOM    589  C   ALA A  78      25.140  16.840  74.914  1.00 37.10           C
ATOM    590  O   ALA A  78      25.652  15.961  75.606  1.00 37.10           O
ATOM    591  N   PHE A  79      23.812  16.886  74.667  1.00 60.00           N
ATOM    592  CA  PHE A  79      22.911  15.898  75.192  1.00 60.00           C
ATOM    593  CB  PHE A  79      21.902  16.510  76.183  1.00 60.00           C
ATOM    594  CG  PHE A  79      20.932  15.477  76.649  1.00 60.00           C
ATOM    595  CD1 PHE A  79      21.294  14.527  77.575  1.00 60.00           C
ATOM    596  CD2 PHE A  79      19.642  15.484  76.173  1.00 60.00           C
ATOM    597  CE1 PHE A  79      20.389  13.586  78.004  1.00 60.00           C
ATOM    598  CE2 PHE A  79      18.731  14.547  76.598  1.00 60.00           C
ATOM    599  CZ  PHE A  79      19.104  13.594  77.514  1.00 60.00           C
ATOM    600  C   PHE A  79      22.157  15.303  74.044  1.00 60.00           C
ATOM    601  O   PHE A  79      21.724  16.012  73.139  1.00 60.00           O
ATOM    602  N   LYS A  80      22.010  13.963  74.036  1.00154.15           N
ATOM    603  CA  LYS A  80      21.260  13.312  72.999  1.00154.15           C
ATOM    604  CB  LYS A  80      22.147  12.390  72.143  1.00154.15           C
ATOM    605  CG  LYS A  80      21.496  11.887  70.856  1.00154.15           C
ATOM    606  CD  LYS A  80      20.359  10.894  71.078  1.00154.15           C
ATOM    607  CE  LYS A  80      20.853   9.449  71.155  1.00154.15           C
ATOM    608  NZ  LYS A  80      19.706   8.529  71.305  1.00154.15           N
ATOM    609  C   LYS A  80      20.222  12.490  73.697  1.00154.15           C
ATOM    610  O   LYS A  80      20.550  11.590  74.469  1.00154.15           O
ATOM    611  N   PRO A  81      18.970  12.779  73.446  1.00 87.51           N
ATOM    612  CA  PRO A  81      17.901  12.100  74.134  1.00 87.51           C
ATOM    613  CD  PRO A  81      18.573  14.103  73.003  1.00 87.51           C
ATOM    614  CB  PRO A  81      16.647  12.962  73.928  1.00 87.51           C
ATOM    615  CG  PRO A  81      17.047  13.999  72.859  1.00 87.51           C
ATOM    616  C   PRO A  81      17.744  10.675  73.707  1.00 87.51           C
ATOM    617  O   PRO A  81      17.937  10.382  72.528  1.00 87.51           O
ATOM    618  N   GLY A  82      17.379   9.779  74.649  1.00 17.17           N
ATOM    619  CA  GLY A  82      17.208   8.386  74.342  1.00 17.17           C
ATOM    620  C   GLY A  82      15.838   8.212  73.773  1.00 17.17           C
ATOM    621  O   GLY A  82      15.038   9.145  73.766  1.00 17.17           O
ATOM    622  N   LYS A  83      15.529   6.986  73.302  1.00 60.46           N
ATOM    623  CA  LYS A  83      14.273   6.714  72.662  1.00 60.46           C
ATOM    624  CB  LYS A  83      14.126   5.278  72.139  1.00 60.46           C
ATOM    625  CG  LYS A  83      12.767   5.060  71.467  1.00 60.46           C
ATOM    626  CD  LYS A  83      12.598   3.683  70.826  1.00 60.46           C
ATOM    627  CE  LYS A  83      11.265   3.508  70.095  1.00 60.46           C
ATOM    628  NZ  LYS A  83      11.417   3.903  68.677  1.00 60.46           N
ATOM    629  C   LYS A  83      13.137   6.909  73.611  1.00 60.46           C
ATOM    630  O   LYS A  83      12.104   7.461  73.238  1.00 60.46           O
ATOM    631  N   ALA A  84      13.287   6.458  74.868  1.00 25.02           N
ATOM    632  CA  ALA A  84      12.188   6.540  75.787  1.00 25.02           C
ATOM    633  CB  ALA A  84      12.523   5.969  77.177  1.00 25.02           C
ATOM    634  C   ALA A  84      11.829   7.977  75.974  1.00 25.02           C
ATOM    635  O   ALA A  84      10.652   8.334  76.002  1.00 25.02           O
ATOM    636  N   LEU A  85      12.846   8.848  76.096  1.00 44.24           N
ATOM    637  CA  LEU A  85      12.609  10.241  76.338  1.00 44.24           C
ATOM    638  CB  LEU A  85      13.928  11.023  76.472  1.00 44.24           C
ATOM    639  CG  LEU A  85      13.757  12.523  76.762  1.00 44.24           C
ATOM    640  CD1 LEU A  85      13.161  12.750  78.162  1.00 44.24           C
ATOM    641  CD2 LEU A  85      15.076  13.282  76.541  1.00 44.24           C
ATOM    642  C   LEU A  85      11.854  10.818  75.171  1.00 44.24           C
ATOM    643  O   LEU A  85      10.872  11.537  75.345  1.00 44.24           O
ATOM    644  N   LYS A  86      12.293  10.497  73.939  1.00141.68           N
ATOM    645  CA  LYS A  86      11.688  11.022  72.743  1.00141.68           C
ATOM    646  CB  LYS A  86      12.421  10.567  71.471  1.00141.68           C
ATOM    647  CG  LYS A  86      11.990  11.326  70.216  1.00141.68           C
ATOM    648  CD  LYS A  86      12.721  10.880  68.949  1.00141.68           C
ATOM    649  CE  LYS A  86      12.009   9.737  68.220  1.00141.68           C
ATOM    650  NZ  LYS A  86      12.869   9.225  67.131  1.00141.68           N
ATOM    651  C   LYS A  86      10.265  10.536  72.616  1.00141.68           C
ATOM    652  O   LYS A  86       9.364  11.315  72.304  1.00141.68           O
ATOM    653  N   ASP A  87      10.059   9.228  72.879  1.00291.31           N
ATOM    654  CA  ASP A  87       8.843   8.446  72.830  1.00291.31           C
ATOM    655  CB  ASP A  87       8.069   8.423  74.157  1.00291.31           C
ATOM    656  CG  ASP A  87       6.885   7.487  73.968  1.00291.31           C
ATOM    657  OD1 ASP A  87       7.124   6.295  73.634  1.00291.31           O
ATOM    658  OD2 ASP A  87       5.725   7.951  74.132  1.00291.31           O
ATOM    659  C   ASP A  87       7.857   8.836  71.768  1.00291.31           C
ATOM    660  O   ASP A  87       7.119   9.802  71.950  1.00291.31           O
ATOM    661  N   ALA A  88       7.773   8.041  70.661  1.00117.76           N
ATOM    662  CA  ALA A  88       6.831   8.340  69.609  1.00117.76           C
ATOM    663  CB  ALA A  88       7.281   9.508  68.715  1.00117.76           C
ATOM    664  C   ALA A  88       6.623   7.168  68.706  1.00117.76           C
ATOM    665  O   ALA A  88       7.355   6.181  68.758  1.00117.76           O
ATOM    666  N   VAL A  89       5.573   7.264  67.857  1.00255.07           N
ATOM    667  CA  VAL A  89       5.260   6.223  66.924  1.00255.07           C
ATOM    668  CB  VAL A  89       4.688   5.003  67.586  1.00255.07           C
ATOM    669  CG1 VAL A  89       3.255   5.334  68.033  1.00255.07           C
ATOM    670  CG2 VAL A  89       4.800   3.800  66.635  1.00255.07           C
ATOM    671  C   VAL A  89       4.207   6.754  66.005  1.00255.07           C
ATOM    672  O   VAL A  89       3.824   7.921  66.087  1.00255.07           O
ATOM    673  N   LYS A  90       3.744   5.902  65.070  1.00110.98           N
ATOM    674  CA  LYS A  90       2.668   6.258  64.197  1.00110.98           C
ATOM    675  CB  LYS A  90       2.671   5.482  62.870  1.00110.98           C
ATOM    676  CG  LYS A  90       1.385   5.668  62.064  1.00110.98           C
ATOM    677  CD  LYS A  90       1.144   7.092  61.561  1.00110.98           C
ATOM    678  CE  LYS A  90       1.440   7.270  60.071  1.00110.98           C
ATOM    679  NZ  LYS A  90       0.904   8.568  59.601  1.00110.98           N
ATOM    680  C   LYS A  90       1.376   5.905  64.924  1.00110.98           C
ATOM    681  O   LYS A  90       0.582   6.843  65.202  1.00110.98           O
ATOM    682  OXT LYS A  90       1.164   4.695  65.206  1.00110.98           O
TER     683      LYS A  90
ATOM    684  N   MET B  91      31.044   6.483  80.992  1.00 87.05           N
ATOM    685  CA  MET B  91      30.282   6.011  82.169  1.00 87.05           C
ATOM    686  CB  MET B  91      30.194   7.070  83.277  1.00 87.05           C
ATOM    687  CG  MET B  91      31.491   7.346  84.024  1.00 87.05           C
ATOM    688  SD  MET B  91      31.246   8.317  85.541  1.00 87.05           S
ATOM    689  CE  MET B  91      30.466   9.733  84.716  1.00 87.05           C
ATOM    690  C   MET B  91      28.870   5.687  81.840  1.00 87.05           C
ATOM    691  O   MET B  91      28.170   6.467  81.197  1.00 87.05           O
ATOM    692  N   ASN B  92      28.421   4.499  82.276  1.00 65.66           N
ATOM    693  CA  ASN B  92      27.062   4.111  82.065  1.00 65.66           C
ATOM    694  CB  ASN B  92      26.904   2.679  81.520  1.00 65.66           C
ATOM    695  CG  ASN B  92      27.577   1.705  82.470  1.00 65.66           C
ATOM    696  OD1 ASN B  92      27.443   1.801  83.687  1.00 65.66           O
ATOM    697  ND2 ASN B  92      28.345   0.743  81.892  1.00 65.66           N
ATOM    698  C   ASN B  92      26.313   4.272  83.354  1.00 65.66           C
ATOM    699  O   ASN B  92      26.864   4.730  84.355  1.00 65.66           O
ATOM    700  N   LYS B  93      25.020   3.887  83.347  1.00104.46           N
ATOM    701  CA  LYS B  93      24.134   4.049  84.469  1.00104.46           C
ATOM    702  CB  LYS B  93      22.751   3.430  84.201  0.00104.46           C
ATOM    703  CG  LYS B  93      21.771   3.522  85.374  0.00104.46           C
ATOM    704  CD  LYS B  93      21.181   4.914  85.600  0.00104.46           C
ATOM    705  CE  LYS B  93      19.941   5.185  84.745  0.00104.46           C
ATOM    706  NZ  LYS B  93      19.340   6.487  85.110  0.00104.46           N
ATOM    707  C   LYS B  93      24.673   3.347  85.677  1.00104.46           C
ATOM    708  O   LYS B  93      24.724   3.928  86.760  1.00104.46           O
ATOM    709  N   THR B  94      25.111   2.085  85.527  1.00 95.75           N
ATOM    710  CA  THR B  94      25.557   1.343  86.673  1.00 95.75           C
ATOM    711  CB  THR B  94      25.878  -0.097  86.384  1.00 95.75           C
ATOM    712  OG1 THR B  94      26.031  -0.813  87.601  1.00 95.75           O
ATOM    713  CG2 THR B  94      27.174  -0.174  85.564  1.00 95.75           C
ATOM    714  C   THR B  94      26.780   1.986  87.243  1.00 95.75           C
ATOM    715  O   THR B  94      26.977   1.991  88.456  1.00 95.75           O
ATOM    716  N   GLU B  95      27.665   2.508  86.377  1.00 52.70           N
ATOM    717  CA  GLU B  95      28.879   3.117  86.840  1.00 52.70           C
ATOM    718  CB  GLU B  95      29.884   3.377  85.715  1.00 52.70           C
ATOM    719  CG  GLU B  95      30.409   2.078  85.104  1.00 52.70           C
ATOM    720  CD  GLU B  95      31.587   2.430  84.216  1.00 52.70           C
ATOM    721  OE1 GLU B  95      32.566   3.017  84.750  1.00 52.70           O
ATOM    722  OE2 GLU B  95      31.528   2.122  82.997  1.00 52.70           O
ATOM    723  C   GLU B  95      28.614   4.415  87.543  1.00 52.70           C
ATOM    724  O   GLU B  95      29.307   4.746  88.503  1.00 52.70           O
ATOM    725  N   LEU B  96      27.640   5.212  87.061  1.00 63.52           N
ATOM    726  CA  LEU B  96      27.358   6.481  87.677  1.00 63.52           C
ATOM    727  CB  LEU B  96      26.376   7.337  86.848  1.00 63.52           C
ATOM    728  CG  LEU B  96      26.124   8.755  87.407  1.00 63.52           C
ATOM    729  CD1 LEU B  96      27.424   9.574  87.472  1.00 63.52           C
ATOM    730  CD2 LEU B  96      25.028   9.485  86.609  1.00 63.52           C
ATOM    731  C   LEU B  96      26.797   6.252  89.056  1.00 63.52           C
ATOM    732  O   LEU B  96      27.125   6.973  89.999  1.00 63.52           O
ATOM    733  N   ILE B  97      25.934   5.227  89.218  1.00102.07           N
ATOM    734  CA  ILE B  97      25.326   4.961  90.496  1.00102.07           C
ATOM    735  CB  ILE B  97      24.259   3.896  90.472  1.00102.07           C
ATOM    736  CG1 ILE B  97      24.830   2.529  90.068  1.00102.07           C
ATOM    737  CG2 ILE B  97      23.116   4.397  89.573  1.00102.07           C
ATOM    738  CD1 ILE B  97      23.863   1.368  90.300  1.00102.07           C
ATOM    739  C   ILE B  97      26.377   4.581  91.501  1.00102.07           C
ATOM    740  O   ILE B  97      26.302   4.981  92.663  1.00102.07           O
ATOM    741  N   ASN B  98      27.384   3.784  91.096  1.00 87.06           N
ATOM    742  CA  ASN B  98      28.383   3.398  92.052  1.00 87.06           C
ATOM    743  CB  ASN B  98      29.419   2.406  91.507  1.00 87.06           C
ATOM    744  CG  ASN B  98      30.053   1.748  92.724  1.00 87.06           C
ATOM    745  OD1 ASN B  98      30.954   0.921  92.603  1.00 87.06           O
ATOM    746  ND2 ASN B  98      29.555   2.113  93.938  1.00 87.06           N
ATOM    747  C   ASN B  98      29.118   4.624  92.518  1.00 87.06           C
ATOM    748  O   ASN B  98      29.411   4.763  93.705  1.00 87.06           O
ATOM    749  N   ALA B  99      29.427   5.552  91.590  1.00 38.39           N
ATOM    750  CA  ALA B  99      30.172   6.740  91.914  1.00 38.39           C
ATOM    751  CB  ALA B  99      30.430   7.617  90.674  1.00 38.39           C
ATOM    752  C   ALA B  99      29.397   7.577  92.892  1.00 38.39           C
ATOM    753  O   ALA B  99      29.960   8.135  93.835  1.00 38.39           O
ATOM    754  N   VAL B 100      28.077   7.702  92.662  1.00 65.05           N
ATOM    755  CA  VAL B 100      27.192   8.504  93.475  1.00 65.05           C
ATOM    756  CB  VAL B 100      25.853   8.701  92.823  1.00 65.05           C
ATOM    757  CG1 VAL B 100      24.965   9.555  93.745  1.00 65.05           C
ATOM    758  CG2 VAL B 100      26.084   9.321  91.434  1.00 65.05           C
ATOM    759  C   VAL B 100      26.963   7.917  94.840  1.00 65.05           C
ATOM    760  O   VAL B 100      26.755   8.645  95.812  1.00 65.05           O
ATOM    761  N   ALA B 101      26.939   6.578  94.961  1.00 53.84           N
ATOM    762  CA  ALA B 101      26.716   6.017  96.269  1.00 53.84           C
ATOM    763  CB  ALA B 101      26.694   4.478  96.268  1.00 53.84           C
ATOM    764  C   ALA B 101      27.835   6.455  97.164  1.00 53.84           C
ATOM    765  O   ALA B 101      27.627   6.734  98.348  1.00 53.84           O
ATOM    766  N   GLU B 102      29.065   6.503  96.618  1.00128.48           N
ATOM    767  CA  GLU B 102      30.195   6.840  97.433  1.00128.48           C
ATOM    768  CB  GLU B 102      31.515   6.661  96.670  1.00128.48           C
ATOM    769  CG  GLU B 102      32.724   6.574  97.594  1.00128.48           C
ATOM    770  CD  GLU B 102      32.640   5.233  98.311  0.00128.48           C
ATOM    771  OE1 GLU B 102      31.563   4.580  98.233  0.00128.48           O
ATOM    772  OE2 GLU B 102      33.654   4.844  98.950  0.00128.48           O
ATOM    773  C   GLU B 102      30.149   8.262  97.934  1.00128.48           C
ATOM    774  O   GLU B 102      30.274   8.501  99.135  1.00128.48           O
ATOM    775  N   THR B 103      29.927   9.244  97.035  1.00 51.88           N
ATOM    776  CA  THR B 103      29.998  10.634  97.403  1.00 51.88           C
ATOM    777  CB  THR B 103      29.832  11.550  96.228  1.00 51.88           C
ATOM    778  OG1 THR B 103      30.833  11.278  95.260  1.00 51.88           O
ATOM    779  CG2 THR B 103      29.973  12.998  96.719  1.00 51.88           C
ATOM    780  C   THR B 103      28.945  10.968  98.416  1.00 51.88           C
ATOM    781  O   THR B 103      29.216  11.681  99.382  1.00 51.88           O
ATOM    782  N   SER B 104      27.713  10.461  98.229  1.00170.61           N
ATOM    783  CA  SER B 104      26.661  10.670  99.186  1.00170.61           C
ATOM    784  CB  SER B 104      25.244  10.410  98.640  1.00170.61           C
ATOM    785  OG  SER B 104      25.082   9.038  98.311  1.00170.61           O
ATOM    786  C   SER B 104      26.961   9.633 100.202  1.00170.61           C
ATOM    787  O   SER B 104      28.009   9.051 100.144  1.00170.61           O
ATOM    788  N   GLY B 105      26.190   9.429 101.252  1.00180.29           N
ATOM    789  CA  GLY B 105      26.513   8.421 102.234  1.00180.29           C
ATOM    790  C   GLY B 105      26.105   7.012 101.895  1.00180.29           C
ATOM    791  O   GLY B 105      26.617   6.077 102.503  1.00180.29           O
ATOM    792  N   LEU B 106      25.127   6.830 100.987  1.00112.07           N
ATOM    793  CA  LEU B 106      24.356   5.613 100.861  1.00112.07           C
ATOM    794  CB  LEU B 106      22.983   5.844 100.196  1.00112.07           C
ATOM    795  CG  LEU B 106      22.023   6.698 101.050  1.00112.07           C
ATOM    796  CD1 LEU B 106      20.653   6.864 100.370  1.00112.07           C
ATOM    797  CD2 LEU B 106      21.914   6.152 102.483  1.00112.07           C
ATOM    798  C   LEU B 106      24.974   4.420 100.194  1.00112.07           C
ATOM    799  O   LEU B 106      26.173   4.347  99.929  1.00112.07           O
ATOM    800  N   SER B 107      24.095   3.388 100.059  1.00 52.99           N
ATOM    801  CA  SER B 107      24.288   2.118  99.408  1.00 52.99           C
ATOM    802  CB  SER B 107      23.284   1.041  99.878  1.00 52.99           C
ATOM    803  OG  SER B 107      23.429  -0.156  99.126  1.00 52.99           O
ATOM    804  C   SER B 107      24.055   2.324  97.938  1.00 52.99           C
ATOM    805  O   SER B 107      23.617   3.394  97.515  1.00 52.99           O
ATOM    806  N   LYS B 108      24.386   1.298  97.120  1.00 91.29           N
ATOM    807  CA  LYS B 108      24.197   1.335  95.699  1.00 91.29           C
ATOM    808  CB  LYS B 108      24.764   0.105  94.965  1.00 91.29           C
ATOM    809  CG  LYS B 108      26.272   0.129  94.690  1.00 91.29           C
ATOM    810  CD  LYS B 108      27.180  -0.063  95.905  0.00 91.29           C
ATOM    811  CE  LYS B 108      28.648  -0.255  95.506  0.00 91.29           C
ATOM    812  NZ  LYS B 108      29.423  -0.828  96.628  0.00 91.29           N
ATOM    813  C   LYS B 108      22.733   1.360  95.406  1.00 91.29           C
ATOM    814  O   LYS B 108      22.281   2.034  94.482  1.00 91.29           O
ATOM    815  N   LYS B 109      21.956   0.612  96.208  1.00118.88           N
ATOM    816  CA  LYS B 109      20.550   0.450  96.002  1.00118.88           C
ATOM    817  CB  LYS B 109      19.931  -0.532  97.014  1.00118.88           C
ATOM    818  CG  LYS B 109      20.429  -1.970  96.821  1.00118.88           C
ATOM    819  CD  LYS B 109      20.147  -2.919  97.990  1.00118.88           C
ATOM    820  CE  LYS B 109      21.185  -2.858  99.115  1.00118.88           C
ATOM    821  NZ  LYS B 109      20.689  -2.002 100.215  1.00118.88           N
ATOM    822  C   LYS B 109      19.856   1.774  96.113  1.00118.88           C
ATOM    823  O   LYS B 109      18.875   2.006  95.407  1.00118.88           O
ATOM    824  N   ASP B 110      20.296   2.652  97.038  1.00 53.75           N
ATOM    825  CA  ASP B 110      19.688   3.947  97.200  1.00 53.75           C
ATOM    826  CB  ASP B 110      20.183   4.675  98.457  1.00 53.75           C
ATOM    827  CG  ASP B 110      19.687   3.923  99.679  1.00 53.75           C
ATOM    828  OD1 ASP B 110      18.529   3.430  99.636  1.00 53.75           O
ATOM    829  OD2 ASP B 110      20.463   3.820 100.667  1.00 53.75           O
ATOM    830  C   ASP B 110      20.023   4.843  96.047  1.00 53.75           C
ATOM    831  O   ASP B 110      19.169   5.559  95.525  1.00 53.75           O
ATOM    832  N   ALA B 111      21.298   4.829  95.616  1.00 38.93           N
ATOM    833  CA  ALA B 111      21.702   5.719  94.570  1.00 38.93           C
ATOM    834  CB  ALA B 111      23.183   5.569  94.191  1.00 38.93           C
ATOM    835  C   ALA B 111      20.896   5.395  93.356  1.00 38.93           C
ATOM    836  O   ALA B 111      20.348   6.288  92.713  1.00 38.93           O
ATOM    837  N   THR B 112      20.769   4.091  93.041  1.00100.17           N
ATOM    838  CA  THR B 112      20.081   3.665  91.856  1.00100.17           C
ATOM    839  CB  THR B 112      20.166   2.183  91.627  1.00100.17           C
ATOM    840  OG1 THR B 112      19.565   1.847  90.385  1.00100.17           O
ATOM    841  CG2 THR B 112      19.456   1.449  92.777  1.00100.17           C
ATOM    842  C   THR B 112      18.630   4.038  91.912  1.00100.17           C
ATOM    843  O   THR B 112      18.080   4.522  90.925  1.00100.17           O
ATOM    844  N   LYS B 113      17.959   3.821  93.059  1.00 63.57           N
ATOM    845  CA  LYS B 113      16.560   4.131  93.147  1.00 63.57           C
ATOM    846  CB  LYS B 113      15.914   3.732  94.485  1.00 63.57           C
ATOM    847  CG  LYS B 113      15.598   2.242  94.627  1.00 63.57           C
ATOM    848  CD  LYS B 113      15.055   1.897  96.016  1.00 63.57           C
ATOM    849  CE  LYS B 113      14.372   0.531  96.112  1.00 63.57           C
ATOM    850  NZ  LYS B 113      15.292  -0.458  96.717  1.00 63.57           N
ATOM    851  C   LYS B 113      16.372   5.607  93.002  1.00 63.57           C
ATOM    852  O   LYS B 113      15.412   6.060  92.382  1.00 63.57           O
ATOM    853  N   ALA B 114      17.260   6.407  93.615  1.00 36.69           N
ATOM    854  CA  ALA B 114      17.129   7.832  93.513  1.00 36.69           C
ATOM    855  CB  ALA B 114      18.146   8.582  94.391  1.00 36.69           C
ATOM    856  C   ALA B 114      17.350   8.271  92.096  1.00 36.69           C
ATOM    857  O   ALA B 114      16.590   9.081  91.567  1.00 36.69           O
ATOM    858  N   VAL B 115      18.399   7.739  91.436  1.00 98.85           N
ATOM    859  CA  VAL B 115      18.722   8.162  90.103  1.00 98.85           C
ATOM    860  CB  VAL B 115      20.010   7.572  89.592  1.00 98.85           C
ATOM    861  CG1 VAL B 115      19.906   6.042  89.563  1.00 98.85           C
ATOM    862  CG2 VAL B 115      20.306   8.172  88.213  1.00 98.85           C
ATOM    863  C   VAL B 115      17.613   7.807  89.164  1.00 98.85           C
ATOM    864  O   VAL B 115      17.174   8.648  88.381  1.00 98.85           O
ATOM    865  N   ASP B 116      17.098   6.565  89.234  1.00 81.65           N
ATOM    866  CA  ASP B 116      16.090   6.195  88.286  1.00 81.65           C
ATOM    867  CB  ASP B 116      15.661   4.721  88.338  1.00 81.65           C
ATOM    868  CG  ASP B 116      14.816   4.471  87.092  1.00 81.65           C
ATOM    869  OD1 ASP B 116      13.669   4.993  87.031  1.00 81.65           O
ATOM    870  OD2 ASP B 116      15.310   3.755  86.180  1.00 81.65           O
ATOM    871  C   ASP B 116      14.877   7.046  88.480  1.00 81.65           C
ATOM    872  O   ASP B 116      14.250   7.466  87.510  1.00 81.65           O
ATOM    873  N   ALA B 117      14.518   7.337  89.742  1.00 24.99           N
ATOM    874  CA  ALA B 117      13.343   8.115  90.003  1.00 24.99           C
ATOM    875  CB  ALA B 117      13.101   8.318  91.507  1.00 24.99           C
ATOM    876  C   ALA B 117      13.516   9.469  89.385  1.00 24.99           C
ATOM    877  O   ALA B 117      12.601   9.997  88.755  1.00 24.99           O
ATOM    878  N   VAL B 118      14.717  10.056  89.527  1.00 36.78           N
ATOM    879  CA  VAL B 118      14.974  11.384  89.042  1.00 36.78           C
ATOM    880  CB  VAL B 118      16.356  11.856  89.373  1.00 36.78           C
ATOM    881  CG1 VAL B 118      16.569  13.234  88.726  1.00 36.78           C
ATOM    882  CG2 VAL B 118      16.506  11.862  90.903  1.00 36.78           C
ATOM    883  C   VAL B 118      14.824  11.457  87.548  1.00 36.78           C
ATOM    884  O   VAL B 118      14.269  12.426  87.030  1.00 36.78           O
ATOM    885  N   PHE B 119      15.342  10.452  86.810  1.00 53.80           N
ATOM    886  CA  PHE B 119      15.262  10.469  85.370  1.00 53.80           C
ATOM    887  CB  PHE B 119      16.031   9.339  84.671  1.00 53.80           C
ATOM    888  CG  PHE B 119      17.458   9.733  84.737  1.00 53.80           C
ATOM    889  CD1 PHE B 119      18.221   9.401  85.826  1.00 53.80           C
ATOM    890  CD2 PHE B 119      18.026  10.451  83.709  1.00 53.80           C
ATOM    891  CE1 PHE B 119      19.539   9.782  85.879  1.00 53.80           C
ATOM    892  CE2 PHE B 119      19.345  10.832  83.760  1.00 53.80           C
ATOM    893  CZ  PHE B 119      20.106  10.494  84.851  1.00 53.80           C
ATOM    894  C   PHE B 119      13.848  10.354  84.920  1.00 53.80           C
ATOM    895  O   PHE B 119      13.435  11.036  83.983  1.00 53.80           O
ATOM    896  N   ASP B 120      13.071   9.463  85.560  1.00 80.93           N
ATOM    897  CA  ASP B 120      11.712   9.284  85.147  1.00 80.93           C
ATOM    898  CB  ASP B 120      10.958   8.192  85.918  1.00 80.93           C
ATOM    899  CG  ASP B 120       9.592   8.096  85.256  1.00 80.93           C
ATOM    900  OD1 ASP B 120       9.554   8.018  83.998  1.00 80.93           O
ATOM    901  OD2 ASP B 120       8.570   8.099  85.992  1.00 80.93           O
ATOM    902  C   ASP B 120      10.958  10.557  85.376  1.00 80.93           C
ATOM    903  O   ASP B 120      10.137  10.951  84.550  1.00 80.93           O
ATOM    904  N   SER B 121      11.212  11.236  86.511  1.00 34.31           N
ATOM    905  CA  SER B 121      10.484  12.438  86.822  1.00 34.31           C
ATOM    906  CB  SER B 121      10.807  13.008  88.215  1.00 34.31           C
ATOM    907  OG  SER B 121      10.296  12.154  89.227  1.00 34.31           O
ATOM    908  C   SER B 121      10.790  13.508  85.818  1.00 34.31           C
ATOM    909  O   SER B 121       9.898  14.244  85.398  1.00 34.31           O
ATOM    910  N   ILE B 122      12.065  13.633  85.407  1.00 40.35           N
ATOM    911  CA  ILE B 122      12.434  14.654  84.465  1.00 40.35           C
ATOM    912  CB  ILE B 122      13.917  14.700  84.208  1.00 40.35           C
ATOM    913  CG1 ILE B 122      14.684  15.105  85.481  1.00 40.35           C
ATOM    914  CG2 ILE B 122      14.163  15.641  83.019  1.00 40.35           C
ATOM    915  CD1 ILE B 122      16.195  14.891  85.385  1.00 40.35           C
ATOM    916  C   ILE B 122      11.737  14.399  83.161  1.00 40.35           C
ATOM    917  O   ILE B 122      11.216  15.321  82.534  1.00 40.35           O
ATOM    918  N   THR B 123      11.704  13.130  82.718  1.00 33.02           N
ATOM    919  CA  THR B 123      11.107  12.793  81.458  1.00 33.02           C
ATOM    920  CB  THR B 123      11.267  11.338  81.132  1.00 33.02           C
ATOM    921  OG1 THR B 123      12.646  11.006  81.075  1.00 33.02           O
ATOM    922  CG2 THR B 123      10.597  11.047  79.779  1.00 33.02           C
ATOM    923  C   THR B 123       9.643  13.110  81.498  1.00 33.02           C
ATOM    924  O   THR B 123       9.085  13.633  80.534  1.00 33.02           O
ATOM    925  N   GLU B 124       8.979  12.779  82.619  1.00117.65           N
ATOM    926  CA  GLU B 124       7.569  13.003  82.752  1.00117.65           C
ATOM    927  CB  GLU B 124       6.980  12.308  83.997  1.00117.65           C
ATOM    928  CG  GLU B 124       7.531  12.775  85.345  1.00117.65           C
ATOM    929  CD  GLU B 124       6.506  13.714  85.958  1.00117.65           C
ATOM    930  OE1 GLU B 124       5.414  13.211  86.334  1.00117.65           O
ATOM    931  OE2 GLU B 124       6.789  14.938  86.052  1.00117.65           O
ATOM    932  C   GLU B 124       7.282  14.474  82.787  1.00117.65           C
ATOM    933  O   GLU B 124       6.332  14.938  82.158  1.00117.65           O
ATOM    934  N   ALA B 125       8.107  15.257  83.508  1.00 32.30           N
ATOM    935  CA  ALA B 125       7.871  16.669  83.610  1.00 32.30           C
ATOM    936  CB  ALA B 125       8.879  17.376  84.533  1.00 32.30           C
ATOM    937  C   ALA B 125       7.998  17.277  82.249  1.00 32.30           C
ATOM    938  O   ALA B 125       7.191  18.114  81.849  1.00 32.30           O
ATOM    939  N   LEU B 126       9.025  16.843  81.500  1.00 57.20           N
ATOM    940  CA  LEU B 126       9.342  17.317  80.184  1.00 57.20           C
ATOM    941  CB  LEU B 126      10.568  16.552  79.658  1.00 57.20           C
ATOM    942  CG  LEU B 126      11.053  16.957  78.264  1.00 57.20           C
ATOM    943  CD1 LEU B 126      11.630  18.372  78.298  1.00 57.20           C
ATOM    944  CD2 LEU B 126      12.042  15.928  77.696  1.00 57.20           C
ATOM    945  C   LEU B 126       8.196  17.007  79.265  1.00 57.20           C
ATOM    946  O   LEU B 126       7.719  17.872  78.533  1.00 57.20           O
ATOM    947  N   ARG B 127       7.688  15.763  79.312  1.00128.88           N
ATOM    948  CA  ARG B 127       6.630  15.356  78.433  1.00128.88           C
ATOM    949  CB  ARG B 127       6.288  13.851  78.518  1.00128.88           C
ATOM    950  CG  ARG B 127       5.877  13.352  79.904  1.00128.88           C
ATOM    951  CD  ARG B 127       5.295  11.933  79.905  1.00128.88           C
ATOM    952  NE  ARG B 127       6.404  10.949  79.726  1.00128.88           N
ATOM    953  CZ  ARG B 127       6.693  10.448  78.489  1.00128.88           C
ATOM    954  NH1 ARG B 127       6.024  10.907  77.392  1.00128.88           N
ATOM    955  NH2 ARG B 127       7.641   9.474  78.353  1.00128.88           N
ATOM    956  C   ARG B 127       5.401  16.174  78.712  1.00128.88           C
ATOM    957  O   ARG B 127       4.599  16.423  77.813  1.00128.88           O
ATOM    958  N   LYS B 128       5.214  16.583  79.982  1.00 99.41           N
ATOM    959  CA  LYS B 128       4.106  17.397  80.410  1.00 99.41           C
ATOM    960  CB  LYS B 128       4.067  17.660  81.932  1.00 99.41           C
ATOM    961  CG  LYS B 128       3.895  16.425  82.819  1.00 99.41           C
ATOM    962  CD  LYS B 128       4.129  16.714  84.308  1.00 99.41           C
ATOM    963  CE  LYS B 128       2.846  16.805  85.139  1.00 99.41           C
ATOM    964  NZ  LYS B 128       2.053  17.987  84.733  1.00 99.41           N
ATOM    965  C   LYS B 128       4.210  18.754  79.774  1.00 99.41           C
ATOM    966  O   LYS B 128       3.197  19.411  79.549  1.00 99.41           O
ATOM    967  N   GLY B 129       5.436  19.226  79.469  1.00 34.01           N
ATOM    968  CA  GLY B 129       5.574  20.548  78.921  1.00 34.01           C
ATOM    969  C   GLY B 129       6.170  21.427  79.972  1.00 34.01           C
ATOM    970  O   GLY B 129       6.192  22.651  79.842  1.00 34.01           O
ATOM    971  N   ASP B 130       6.649  20.799  81.062  1.00 58.08           N
ATOM    972  CA  ASP B 130       7.275  21.472  82.160  1.00 58.08           C
ATOM    973  CB  ASP B 130       7.174  20.641  83.454  1.00 58.08           C
ATOM    974  CG  ASP B 130       7.571  21.484  84.654  1.00 58.08           C
ATOM    975  OD1 ASP B 130       7.779  22.713  84.479  1.00 58.08           O
ATOM    976  OD2 ASP B 130       7.663  20.903  85.769  1.00 58.08           O
ATOM    977  C   ASP B 130       8.732  21.634  81.834  1.00 58.08           C
ATOM    978  O   ASP B 130       9.313  20.832  81.104  1.00 58.08           O
ATOM    979  N   LYS B 131       9.354  22.709  82.360  1.00103.51           N
ATOM    980  CA  LYS B 131      10.760  22.939  82.183  1.00103.51           C
ATOM    981  CB  LYS B 131      11.101  24.427  81.989  1.00103.51           C
ATOM    982  CG  LYS B 131      12.602  24.731  81.988  1.00103.51           C
ATOM    983  CD  LYS B 131      12.936  26.173  81.600  1.00103.51           C
ATOM    984  CE  LYS B 131      13.231  26.346  80.111  1.00103.51           C
ATOM    985  NZ  LYS B 131      12.111  25.804  79.312  1.00103.51           N
ATOM    986  C   LYS B 131      11.424  22.519  83.457  1.00103.51           C
ATOM    987  O   LYS B 131      10.993  22.904  84.542  1.00103.51           O
ATOM    988  N   VAL B 132      12.493  21.701  83.360  1.00 50.02           N
ATOM    989  CA  VAL B 132      13.191  21.289  84.544  1.00 50.02           C
ATOM    990  CB  VAL B 132      13.562  19.832  84.534  1.00 50.02           C
ATOM    991  CG1 VAL B 132      14.370  19.504  85.801  1.00 50.02           C
ATOM    992  CG2 VAL B 132      12.277  19.001  84.393  1.00 50.02           C
ATOM    993  C   VAL B 132      14.469  22.070  84.586  1.00 50.02           C
ATOM    994  O   VAL B 132      15.271  22.008  83.655  1.00 50.02           O
ATOM    995  N   GLN B 133      14.698  22.844  85.669  1.00 92.08           N
ATOM    996  CA  GLN B 133      15.926  23.585  85.715  1.00 92.08           C
ATOM    997  CB  GLN B 133      15.743  25.111  85.713  1.00 92.08           C
ATOM    998  CG  GLN B 133      17.065  25.864  85.549  1.00 92.08           C
ATOM    999  CD  GLN B 133      16.741  27.311  85.214  1.00 92.08           C
ATOM   1000  OE1 GLN B 133      17.030  28.226  85.983  1.00 92.08           O
ATOM   1001  NE2 GLN B 133      16.125  27.524  84.020  1.00 92.08           N
ATOM   1002  C   GLN B 133      16.676  23.192  86.947  1.00 92.08           C
ATOM   1003  O   GLN B 133      16.150  23.223  88.058  1.00 92.08           O
ATOM   1004  N   LEU B 134      17.954  22.807  86.763  1.00 65.93           N
ATOM   1005  CA  LEU B 134      18.765  22.351  87.851  1.00 65.93           C
ATOM   1006  CB  LEU B 134      19.388  20.978  87.543  1.00 65.93           C
ATOM   1007  CG  LEU B 134      18.348  19.895  87.186  1.00 65.93           C
ATOM   1008  CD1 LEU B 134      19.016  18.544  86.883  1.00 65.93           C
ATOM   1009  CD2 LEU B 134      17.260  19.777  88.265  1.00 65.93           C
ATOM   1010  C   LEU B 134      19.898  23.314  88.000  1.00 65.93           C
ATOM   1011  O   LEU B 134      20.762  23.414  87.130  1.00 65.93           O
ATOM   1012  N   ILE B 135      19.955  24.022  89.143  1.00103.89           N
ATOM   1013  CA  ILE B 135      20.995  24.990  89.318  1.00103.89           C
ATOM   1014  CB  ILE B 135      20.903  25.748  90.613  1.00103.89           C
ATOM   1015  CG1 ILE B 135      19.602  26.566  90.675  1.00103.89           C
ATOM   1016  CG2 ILE B 135      22.168  26.614  90.739  1.00103.89           C
ATOM   1017  CD1 ILE B 135      19.506  27.635  89.589  1.00103.89           C
ATOM   1018  C   ILE B 135      22.301  24.266  89.312  1.00103.89           C
ATOM   1019  O   ILE B 135      22.479  23.261  89.998  1.00103.89           O
ATOM   1020  N   GLY B 136      23.244  24.749  88.483  1.00 64.81           N
ATOM   1021  CA  GLY B 136      24.560  24.191  88.448  1.00 64.81           C
ATOM   1022  C   GLY B 136      24.672  23.133  87.388  1.00 64.81           C
ATOM   1023  O   GLY B 136      25.787  22.709  87.096  1.00 64.81           O
ATOM   1024  N   PHE B 137      23.558  22.504  86.944  1.00137.10           N
ATOM   1025  CA  PHE B 137      23.666  21.595  85.826  1.00137.10           C
ATOM   1026  CB  PHE B 137      22.902  20.289  86.097  1.00137.10           C
ATOM   1027  CG  PHE B 137      23.184  19.341  84.985  1.00137.10           C
ATOM   1028  CD1 PHE B 137      24.440  18.803  84.833  1.00137.10           C
ATOM   1029  CD2 PHE B 137      22.187  18.970  84.116  1.00137.10           C
ATOM   1030  CE1 PHE B 137      24.715  17.921  83.817  1.00137.10           C
ATOM   1031  CE2 PHE B 137      22.455  18.086  83.097  1.00137.10           C
ATOM   1032  CZ  PHE B 137      23.717  17.564  82.944  1.00137.10           C
ATOM   1033  C   PHE B 137      23.225  22.135  84.478  1.00137.10           C
ATOM   1034  O   PHE B 137      23.971  22.098  83.499  1.00137.10           O
ATOM   1035  N   GLY B 138      21.987  22.692  84.412  1.00 40.94           N
ATOM   1036  CA  GLY B 138      21.386  23.079  83.153  1.00 40.94           C
ATOM   1037  C   GLY B 138      19.903  22.777  83.211  1.00 40.94           C
ATOM   1038  O   GLY B 138      19.376  22.462  84.276  1.00 40.94           O
ATOM   1039  N   ASN B 139      19.181  22.859  82.061  1.00 47.21           N
ATOM   1040  CA  ASN B 139      17.750  22.647  82.090  1.00 47.21           C
ATOM   1041  CB  ASN B 139      16.942  23.957  82.014  1.00 47.21           C
ATOM   1042  CG  ASN B 139      17.237  24.626  80.678  1.00 47.21           C
ATOM   1043  OD1 ASN B 139      18.317  25.174  80.462  1.00 47.21           O
ATOM   1044  ND2 ASN B 139      16.247  24.576  79.747  1.00 47.21           N
ATOM   1045  C   ASN B 139      17.287  21.781  80.944  1.00 47.21           C
ATOM   1046  O   ASN B 139      17.972  21.644  79.931  1.00 47.21           O
ATOM   1047  N   PHE B 140      16.087  21.162  81.098  1.00 61.36           N
ATOM   1048  CA  PHE B 140      15.488  20.316  80.088  1.00 61.36           C
ATOM   1049  CB  PHE B 140      15.208  18.879  80.566  1.00 61.36           C
ATOM   1050  CG  PHE B 140      16.492  18.181  80.867  1.00 61.36           C
ATOM   1051  CD1 PHE B 140      17.127  18.366  82.073  1.00 61.36           C
ATOM   1052  CD2 PHE B 140      17.056  17.320  79.952  1.00 61.36           C
ATOM   1053  CE1 PHE B 140      18.307  17.717  82.353  1.00 61.36           C
ATOM   1054  CE2 PHE B 140      18.236  16.668  80.225  1.00 61.36           C
ATOM   1055  CZ  PHE B 140      18.866  16.866  81.429  1.00 61.36           C
ATOM   1056  C   PHE B 140      14.136  20.882  79.731  1.00 61.36           C
ATOM   1057  O   PHE B 140      13.364  21.263  80.612  1.00 61.36           O
ATOM   1058  N   GLU B 141      13.804  20.928  78.418  1.00 64.41           N
ATOM   1059  CA  GLU B 141      12.540  21.474  77.984  1.00 64.41           C
ATOM   1060  CB  GLU B 141      12.608  22.972  77.625  1.00 64.41           C
ATOM   1061  CG  GLU B 141      13.487  23.260  76.402  1.00 64.41           C
ATOM   1062  CD  GLU B 141      13.456  24.757  76.111  1.00 64.41           C
ATOM   1063  OE1 GLU B 141      13.745  25.553  77.045  1.00 64.41           O
ATOM   1064  OE2 GLU B 141      13.137  25.126  74.951  1.00 64.41           O
ATOM   1065  C   GLU B 141      12.113  20.791  76.714  1.00 64.41           C
ATOM   1066  O   GLU B 141      12.902  20.106  76.066  1.00 64.41           O
ATOM   1067  N   VAL B 142      10.820  20.946  76.346  1.00 51.24           N
ATOM   1068  CA  VAL B 142      10.304  20.373  75.130  1.00 51.24           C
ATOM   1069  CB  VAL B 142       8.872  19.937  75.202  1.00 51.24           C
ATOM   1070  CG1 VAL B 142       8.396  19.579  73.783  1.00 51.24           C
ATOM   1071  CG2 VAL B 142       8.783  18.759  76.176  1.00 51.24           C
ATOM   1072  C   VAL B 142      10.368  21.427  74.071  1.00 51.24           C
ATOM   1073  O   VAL B 142      10.116  22.600  74.343  1.00 51.24           O
ATOM   1074  N   ARG B 143      10.718  21.013  72.832  1.00166.86           N
ATOM   1075  CA  ARG B 143      10.877  21.905  71.714  1.00166.86           C
ATOM   1076  CB  ARG B 143      12.227  21.716  71.000  1.00166.86           C
ATOM   1077  CG  ARG B 143      13.437  21.691  71.935  1.00166.86           C
ATOM   1078  CD  ARG B 143      13.783  23.043  72.551  1.00166.86           C
ATOM   1079  NE  ARG B 143      14.235  23.934  71.452  1.00166.86           N
ATOM   1080  CZ  ARG B 143      13.787  25.220  71.413  1.00166.86           C
ATOM   1081  NH1 ARG B 143      12.892  25.651  72.348  1.00166.86           N
ATOM   1082  NH2 ARG B 143      14.234  26.068  70.442  1.00166.86           N
ATOM   1083  C   ARG B 143       9.861  21.531  70.675  1.00166.86           C
ATOM   1084  O   ARG B 143       9.594  20.353  70.452  1.00166.86           O
ATOM   1085  N   GLU B 144       9.256  22.537  70.011  1.00 83.94           N
ATOM   1086  CA  GLU B 144       8.304  22.257  68.975  1.00 83.94           C
ATOM   1087  CB  GLU B 144       7.267  23.378  68.787  1.00 83.94           C
ATOM   1088  CG  GLU B 144       6.331  23.573  69.982  1.00 83.94           C
ATOM   1089  CD  GLU B 144       5.377  22.389  70.026  1.00 83.94           C
ATOM   1090  OE1 GLU B 144       4.928  21.951  68.933  1.00 83.94           O
ATOM   1091  OE2 GLU B 144       5.088  21.902  71.151  1.00 83.94           O
ATOM   1092  C   GLU B 144       9.044  22.141  67.681  1.00 83.94           C
ATOM   1093  O   GLU B 144      10.053  22.811  67.465  1.00 83.94           O
ATOM   1094  N   ARG B 145       8.565  21.263  66.778  1.00145.59           N
ATOM   1095  CA  ARG B 145       9.183  21.216  65.490  1.00145.59           C
ATOM   1096  CB  ARG B 145      10.142  20.038  65.265  1.00145.59           C
ATOM   1097  CG  ARG B 145       9.526  18.651  65.433  1.00145.59           C
ATOM   1098  CD  ARG B 145      10.592  17.583  65.673  1.00145.59           C
ATOM   1099  NE  ARG B 145      11.500  18.149  66.710  1.00145.59           N
ATOM   1100  CZ  ARG B 145      12.611  18.840  66.321  1.00145.59           C
ATOM   1101  NH1 ARG B 145      12.983  18.829  65.008  1.00145.59           N
ATOM   1102  NH2 ARG B 145      13.314  19.583  67.224  1.00145.59           N
ATOM   1103  C   ARG B 145       8.107  21.159  64.464  1.00145.59           C
ATOM   1104  O   ARG B 145       7.098  20.474  64.631  1.00145.59           O
ATOM   1105  N   ALA B 146       8.323  21.908  63.368  1.00 38.26           N
ATOM   1106  CA  ALA B 146       7.389  22.007  62.290  1.00 38.26           C
ATOM   1107  CB  ALA B 146       7.635  23.208  61.360  1.00 38.26           C
ATOM   1108  C   ALA B 146       7.494  20.784  61.447  1.00 38.26           C
ATOM   1109  O   ALA B 146       8.405  19.971  61.596  1.00 38.26           O
ATOM   1110  N   ALA B 147       6.520  20.638  60.533  1.00 42.19           N
ATOM   1111  CA  ALA B 147       6.468  19.526  59.634  1.00 42.19           C
ATOM   1112  CB  ALA B 147       5.293  19.606  58.644  1.00 42.19           C
ATOM   1113  C   ALA B 147       7.738  19.554  58.850  1.00 42.19           C
ATOM   1114  O   ALA B 147       8.353  20.606  58.685  1.00 42.19           O
ATOM   1115  N   ARG B 148       8.173  18.375  58.367  1.00216.92           N
ATOM   1116  CA  ARG B 148       9.446  18.288  57.719  1.00216.92           C
ATOM   1117  CB  ARG B 148      10.482  17.673  58.667  1.00216.92           C
ATOM   1118  CG  ARG B 148      11.931  17.870  58.255  1.00216.92           C
ATOM   1119  CD  ARG B 148      12.866  16.858  58.913  1.00216.92           C
ATOM   1120  NE  ARG B 148      12.642  16.898  60.384  1.00216.92           N
ATOM   1121  CZ  ARG B 148      13.194  15.917  61.155  1.00216.92           C
ATOM   1122  NH1 ARG B 148      13.941  14.937  60.568  1.00216.92           N
ATOM   1123  NH2 ARG B 148      13.018  15.924  62.508  1.00216.92           N
ATOM   1124  C   ARG B 148       9.319  17.345  56.567  1.00216.92           C
ATOM   1125  O   ARG B 148       8.305  16.671  56.408  1.00216.92           O
ATOM   1126  N   LYS B 149      10.351  17.303  55.703  1.00 60.01           N
ATOM   1127  CA  LYS B 149      10.361  16.363  54.621  1.00 60.01           C
ATOM   1128  CB  LYS B 149      10.542  17.009  53.239  1.00 60.01           C
ATOM   1129  CG  LYS B 149       9.296  17.731  52.725  0.00 60.01           C
ATOM   1130  CD  LYS B 149       9.586  18.666  51.549  0.00 60.01           C
ATOM   1131  CE  LYS B 149       8.340  19.100  50.777  1.00 60.01           C
ATOM   1132  NZ  LYS B 149       7.945  18.031  49.831  1.00 60.01           N
ATOM   1133  C   LYS B 149      11.528  15.466  54.860  1.00 60.01           C
ATOM   1134  O   LYS B 149      12.577  15.905  55.326  1.00 60.01           O
ATOM   1135  N   GLY B 150      11.365  14.165  54.560  1.00 22.48           N
ATOM   1136  CA  GLY B 150      12.438  13.239  54.780  1.00 22.48           C
ATOM   1137  C   GLY B 150      12.095  11.994  54.037  1.00 22.48           C
ATOM   1138  O   GLY B 150      11.124  11.967  53.287  1.00 22.48           O
ATOM   1139  N   ARG B 151      12.901  10.926  54.198  1.00119.98           N
ATOM   1140  CA  ARG B 151      12.572   9.705  53.520  1.00119.98           C
ATOM   1141  CB  ARG B 151      13.455   9.391  52.300  1.00119.98           C
ATOM   1142  CG  ARG B 151      14.939   9.238  52.625  1.00119.98           C
ATOM   1143  CD  ARG B 151      15.785   8.869  51.404  1.00119.98           C
ATOM   1144  NE  ARG B 151      15.649   9.963  50.401  1.00119.98           N
ATOM   1145  CZ  ARG B 151      15.203   9.682  49.141  1.00119.98           C
ATOM   1146  NH1 ARG B 151      14.868   8.402  48.805  1.00119.98           N
ATOM   1147  NH2 ARG B 151      15.107  10.677  48.210  1.00119.98           N
ATOM   1148  C   ARG B 151      12.718   8.575  54.487  1.00119.98           C
ATOM   1149  O   ARG B 151      13.477   8.659  55.452  1.00119.98           O
ATOM   1150  N   ASN B 152      11.977   7.475  54.250  1.00 64.40           N
ATOM   1151  CA  ASN B 152      12.042   6.354  55.144  1.00 64.40           C
ATOM   1152  CB  ASN B 152      10.720   5.570  55.229  1.00 64.40           C
ATOM   1153  CG  ASN B 152      10.747   4.672  56.461  1.00 64.40           C
ATOM   1154  OD1 ASN B 152      10.303   5.064  57.539  1.00 64.40           O
ATOM   1155  ND2 ASN B 152      11.265   3.426  56.300  1.00 64.40           N
ATOM   1156  C   ASN B 152      13.095   5.436  54.619  1.00 64.40           C
ATOM   1157  O   ASN B 152      13.132   5.124  53.432  1.00 64.40           O
ATOM   1158  N   PRO B 153      13.994   5.034  55.470  1.00155.24           N
ATOM   1159  CA  PRO B 153      15.042   4.151  55.042  1.00155.24           C
ATOM   1160  CD  PRO B 153      14.396   5.858  56.598  1.00155.24           C
ATOM   1161  CB  PRO B 153      16.048   4.121  56.189  1.00155.24           C
ATOM   1162  CG  PRO B 153      15.863   5.489  56.872  1.00155.24           C
ATOM   1163  C   PRO B 153      14.558   2.798  54.629  1.00155.24           C
ATOM   1164  O   PRO B 153      15.134   2.213  53.713  1.00155.24           O
ATOM   1165  N   GLN B 154      13.547   2.255  55.332  1.00 51.78           N
ATOM   1166  CA  GLN B 154      13.047   0.954  54.998  1.00 51.78           C
ATOM   1167  CB  GLN B 154      12.086   0.427  56.074  1.00 51.78           C
ATOM   1168  CG  GLN B 154      12.752   0.225  57.435  1.00 51.78           C
ATOM   1169  CD  GLN B 154      11.663  -0.069  58.459  1.00 51.78           C
ATOM   1170  OE1 GLN B 154      10.529  -0.384  58.104  1.00 51.78           O
ATOM   1171  NE2 GLN B 154      12.018   0.043  59.766  1.00 51.78           N
ATOM   1172  C   GLN B 154      12.280   0.995  53.711  1.00 51.78           C
ATOM   1173  O   GLN B 154      12.551   0.226  52.789  1.00 51.78           O
ATOM   1174  N   THR B 155      11.288   1.908  53.636  1.00 47.24           N
ATOM   1175  CA  THR B 155      10.416   2.026  52.498  1.00 47.24           C
ATOM   1176  CB  THR B 155       9.186   2.835  52.798  1.00 47.24           C
ATOM   1177  OG1 THR B 155       9.535   4.175  53.109  1.00 47.24           O
ATOM   1178  CG2 THR B 155       8.470   2.195  53.999  1.00 47.24           C
ATOM   1179  C   THR B 155      11.131   2.650  51.337  1.00 47.24           C
ATOM   1180  O   THR B 155      10.996   2.204  50.200  1.00 47.24           O
ATOM   1181  N   GLY B 156      11.915   3.712  51.599  1.00 22.07           N
ATOM   1182  CA  GLY B 156      12.652   4.375  50.562  1.00 22.07           C
ATOM   1183  C   GLY B 156      11.823   5.478  49.981  1.00 22.07           C
ATOM   1184  O   GLY B 156      12.289   6.223  49.120  1.00 22.07           O
ATOM   1185  N   GLU B 157      10.566   5.621  50.436  1.00 48.48           N
ATOM   1186  CA  GLU B 157       9.728   6.641  49.878  1.00 48.48           C
ATOM   1187  CB  GLU B 157       8.229   6.307  50.003  1.00 48.48           C
ATOM   1188  CG  GLU B 157       7.322   7.153  49.107  0.00 48.48           C
ATOM   1189  CD  GLU B 157       5.967   6.460  49.036  0.00 48.48           C
ATOM   1190  OE1 GLU B 157       5.947   5.204  48.936  0.00 48.48           O
ATOM   1191  OE2 GLU B 157       4.934   7.180  49.079  0.00 48.48           O
ATOM   1192  C   GLU B 157       9.988   7.941  50.578  1.00 48.48           C
ATOM   1193  O   GLU B 157      10.429   7.969  51.726  1.00 48.48           O
ATOM   1194  N   GLU B 158       9.748   9.068  49.874  1.00 43.51           N
ATOM   1195  CA  GLU B 158       9.877  10.349  50.508  1.00 43.51           C
ATOM   1196  CB  GLU B 158       9.921  11.546  49.538  1.00 43.51           C
ATOM   1197  CG  GLU B 158      11.186  11.618  48.683  1.00 43.51           C
ATOM   1198  CD  GLU B 158      11.113  12.889  47.848  1.00 43.51           C
ATOM   1199  OE1 GLU B 158      10.081  13.090  47.154  1.00 43.51           O
ATOM   1200  OE2 GLU B 158      12.091  13.683  47.900  1.00 43.51           O
ATOM   1201  C   GLU B 158       8.648  10.506  51.337  1.00 43.51           C
ATOM   1202  O   GLU B 158       7.598   9.963  51.002  1.00 43.51           O
ATOM   1203  N   MET B 159       8.749  11.231  52.466  1.00 55.30           N
ATOM   1204  CA  MET B 159       7.585  11.402  53.282  1.00 55.30           C
ATOM   1205  CB  MET B 159       7.502  10.464  54.498  1.00 55.30           C
ATOM   1206  CG  MET B 159       7.345   8.984  54.165  1.00 55.30           C
ATOM   1207  SD  MET B 159       7.127   7.919  55.620  1.00 55.30           S
ATOM   1208  CE  MET B 159       8.694   8.408  56.396  1.00 55.30           C
ATOM   1209  C   MET B 159       7.616  12.768  53.873  1.00 55.30           C
ATOM   1210  O   MET B 159       8.617  13.479  53.801  1.00 55.30           O
ATOM   1211  N   GLU B 160       6.474  13.183  54.449  1.00 46.92           N
ATOM   1212  CA  GLU B 160       6.477  14.414  55.169  1.00 46.92           C
ATOM   1213  CB  GLU B 160       5.358  15.405  54.801  1.00 46.92           C
ATOM   1214  CG  GLU B 160       5.453  16.704  55.609  1.00 46.92           C
ATOM   1215  CD  GLU B 160       4.407  17.675  55.089  1.00 46.92           C
ATOM   1216  OE1 GLU B 160       3.247  17.235  54.876  1.00 46.92           O
ATOM   1217  OE2 GLU B 160       4.757  18.870  54.894  1.00 46.92           O
ATOM   1218  C   GLU B 160       6.286  14.025  56.592  1.00 46.92           C
ATOM   1219  O   GLU B 160       5.449  13.183  56.914  1.00 46.92           O
ATOM   1220  N   ILE B 161       7.092  14.621  57.484  1.00111.25           N
ATOM   1221  CA  ILE B 161       6.968  14.326  58.876  1.00111.25           C
ATOM   1222  CB  ILE B 161       8.262  14.445  59.631  1.00111.25           C
ATOM   1223  CG1 ILE B 161       9.308  13.456  59.088  1.00111.25           C
ATOM   1224  CG2 ILE B 161       7.948  14.265  61.125  1.00111.25           C
ATOM   1225  CD1 ILE B 161       9.836  13.821  57.701  1.00111.25           C
ATOM   1226  C   ILE B 161       6.057  15.380  59.410  1.00111.25           C
ATOM   1227  O   ILE B 161       6.308  16.573  59.248  1.00111.25           O
ATOM   1228  N   PRO B 162       4.974  14.960  60.003  1.00192.94           N
ATOM   1229  CA  PRO B 162       3.990  15.897  60.457  1.00192.94           C
ATOM   1230  CD  PRO B 162       4.378  13.679  59.659  1.00192.94           C
ATOM   1231  CB  PRO B 162       2.790  15.060  60.893  1.00192.94           C
ATOM   1232  CG  PRO B 162       2.877  13.828  59.971  1.00192.94           C
ATOM   1233  C   PRO B 162       4.396  16.972  61.406  1.00192.94           C
ATOM   1234  O   PRO B 162       4.301  18.139  61.058  1.00192.94           O
ATOM   1235  N   ALA B 163       4.883  16.653  62.598  1.00133.38           N
ATOM   1236  CA  ALA B 163       5.223  17.724  63.478  1.00133.38           C
ATOM   1237  CB  ALA B 163       4.108  18.761  63.716  1.00133.38           C
ATOM   1238  C   ALA B 163       5.394  17.026  64.753  1.00133.38           C
ATOM   1239  O   ALA B 163       4.804  15.970  64.976  1.00133.38           O
ATOM   1240  N   SER B 164       6.219  17.589  65.629  1.00112.03           N
ATOM   1241  CA  SER B 164       6.354  16.897  66.856  1.00112.03           C
ATOM   1242  CB  SER B 164       7.112  15.563  66.738  1.00112.03           C
ATOM   1243  OG  SER B 164       8.460  15.791  66.358  1.00112.03           O
ATOM   1244  C   SER B 164       7.105  17.780  67.777  1.00112.03           C
ATOM   1245  O   SER B 164       7.406  18.928  67.454  1.00112.03           O
ATOM   1246  N   LYS B 165       7.383  17.251  68.978  1.00 66.06           N
ATOM   1247  CA  LYS B 165       8.105  17.964  69.984  1.00 66.06           C
ATOM   1248  CB  LYS B 165       7.284  18.154  71.269  1.00 66.06           C
ATOM   1249  CG  LYS B 165       6.030  18.995  71.022  1.00 66.06           C
ATOM   1250  CD  LYS B 165       4.967  18.874  72.115  1.00 66.06           C
ATOM   1251  CE  LYS B 165       3.653  19.573  71.752  1.00 66.06           C
ATOM   1252  NZ  LYS B 165       2.635  19.353  72.805  1.00 66.06           N
ATOM   1253  C   LYS B 165       9.305  17.133  70.300  1.00 66.06           C
ATOM   1254  O   LYS B 165       9.285  15.914  70.140  1.00 66.06           O
ATOM   1255  N   VAL B 166      10.406  17.779  70.723  1.00120.22           N
ATOM   1256  CA  VAL B 166      11.599  17.038  71.016  1.00120.22           C
ATOM   1257  CB  VAL B 166      12.625  17.218  69.939  1.00120.22           C
ATOM   1258  CG1 VAL B 166      13.029  18.699  69.932  1.00120.22           C
ATOM   1259  CG2 VAL B 166      13.786  16.237  70.153  1.00120.22           C
ATOM   1260  C   VAL B 166      12.164  17.557  72.310  1.00120.22           C
ATOM   1261  O   VAL B 166      11.980  18.725  72.647  1.00120.22           O
ATOM   1262  N   PRO B 167      12.821  16.716  73.074  1.00 81.04           N
ATOM   1263  CA  PRO B 167      13.435  17.141  74.307  1.00 81.04           C
ATOM   1264  CD  PRO B 167      12.540  15.291  73.068  1.00 81.04           C
ATOM   1265  CB  PRO B 167      13.660  15.872  75.133  1.00 81.04           C
ATOM   1266  CG  PRO B 167      13.500  14.720  74.123  1.00 81.04           C
ATOM   1267  C   PRO B 167      14.692  17.900  74.015  1.00 81.04           C
ATOM   1268  O   PRO B 167      15.377  17.552  73.055  1.00 81.04           O
ATOM   1269  N   ALA B 168      15.026  18.924  74.829  1.00 38.03           N
ATOM   1270  CA  ALA B 168      16.210  19.699  74.578  1.00 38.03           C
ATOM   1271  CB  ALA B 168      15.917  21.075  73.943  1.00 38.03           C
ATOM   1272  C   ALA B 168      16.886  19.956  75.887  1.00 38.03           C
ATOM   1273  O   ALA B 168      16.238  20.075  76.927  1.00 38.03           O
ATOM   1274  N   PHE B 169      18.231  20.040  75.853  1.00 63.45           N
ATOM   1275  CA  PHE B 169      19.014  20.274  77.031  1.00 63.45           C
ATOM   1276  CB  PHE B 169      19.977  19.100  77.309  1.00 63.45           C
ATOM   1277  CG  PHE B 169      20.877  19.402  78.457  1.00 63.45           C
ATOM   1278  CD1 PHE B 169      20.408  19.409  79.750  1.00 63.45           C
ATOM   1279  CD2 PHE B 169      22.213  19.644  78.235  1.00 63.45           C
ATOM   1280  CE1 PHE B 169      21.256  19.679  80.797  1.00 63.45           C
ATOM   1281  CE2 PHE B 169      23.066  19.913  79.278  1.00 63.45           C
ATOM   1282  CZ  PHE B 169      22.587  19.933  80.565  1.00 63.45           C
ATOM   1283  C   PHE B 169      19.817  21.518  76.800  1.00 63.45           C
ATOM   1284  O   PHE B 169      20.366  21.723  75.719  1.00 63.45           O
ATOM   1285  N   LYS B 170      19.864  22.406  77.815  1.00130.15           N
ATOM   1286  CA  LYS B 170      20.657  23.602  77.740  1.00130.15           C
ATOM   1287  CB  LYS B 170      19.839  24.890  77.948  1.00130.15           C
ATOM   1288  CG  LYS B 170      18.720  25.119  76.924  1.00130.15           C
ATOM   1289  CD  LYS B 170      17.556  24.126  77.029  1.00130.15           C
ATOM   1290  CE  LYS B 170      17.488  23.116  75.880  1.00130.15           C
ATOM   1291  NZ  LYS B 170      16.899  23.761  74.685  1.00130.15           N
ATOM   1292  C   LYS B 170      21.605  23.516  78.897  1.00130.15           C
ATOM   1293  O   LYS B 170      21.176  23.493  80.049  1.00130.15           O
ATOM   1294  N   PRO B 171      22.884  23.459  78.641  1.00 94.33           N
ATOM   1295  CA  PRO B 171      23.876  23.333  79.673  1.00 94.33           C
ATOM   1296  CD  PRO B 171      23.432  23.316  77.304  1.00 94.33           C
ATOM   1297  CB  PRO B 171      25.179  22.985  78.952  1.00 94.33           C
ATOM   1298  CG  PRO B 171      24.949  23.466  77.505  1.00 94.33           C
ATOM   1299  C   PRO B 171      23.988  24.607  80.449  1.00 94.33           C
ATOM   1300  O   PRO B 171      23.881  25.676  79.852  1.00 94.33           O
ATOM   1301  N   GLY B 172      24.236  24.517  81.769  1.00 18.70           N
ATOM   1302  CA  GLY B 172      24.371  25.697  82.575  1.00 18.70           C
ATOM   1303  C   GLY B 172      25.753  26.240  82.368  1.00 18.70           C
ATOM   1304  O   GLY B 172      26.588  25.610  81.723  1.00 18.70           O
ATOM   1305  N   LYS B 173      26.028  27.432  82.938  1.00 54.29           N
ATOM   1306  CA  LYS B 173      27.287  28.107  82.784  1.00 54.29           C
ATOM   1307  CB  LYS B 173      27.340  29.462  83.513  1.00 54.29           C
ATOM   1308  CG  LYS B 173      26.452  30.540  82.894  0.00 54.29           C
ATOM   1309  CD  LYS B 173      26.279  31.770  83.787  0.00 54.29           C
ATOM   1310  CE  LYS B 173      25.480  32.896  83.128  0.00 54.29           C
ATOM   1311  NZ  LYS B 173      26.233  33.441  81.976  0.00 54.29           N
ATOM   1312  C   LYS B 173      28.386  27.282  83.371  1.00 54.29           C
ATOM   1313  O   LYS B 173      29.471  27.184  82.801  1.00 54.29           O
ATOM   1314  N   ALA B 174      28.133  26.667  84.538  1.00 25.33           N
ATOM   1315  CA  ALA B 174      29.165  25.926  85.202  1.00 25.33           C
ATOM   1316  CB  ALA B 174      28.702  25.324  86.540  1.00 25.33           C
ATOM   1317  C   ALA B 174      29.596  24.796  84.322  1.00 25.33           C
ATOM   1318  O   ALA B 174      30.791  24.555  84.159  1.00 25.33           O
ATOM   1319  N   LEU B 175      28.625  24.091  83.709  1.00153.31           N
ATOM   1320  CA  LEU B 175      28.909  22.962  82.864  1.00153.31           C
ATOM   1321  CB  LEU B 175      27.643  22.351  82.234  1.00153.31           C
ATOM   1322  CG  LEU B 175      26.765  21.539  83.193  1.00153.31           C
ATOM   1323  CD1 LEU B 175      27.370  20.153  83.446  1.00153.31           C
ATOM   1324  CD2 LEU B 175      26.519  22.317  84.489  1.00153.31           C
ATOM   1325  C   LEU B 175      29.731  23.407  81.697  1.00153.31           C
ATOM   1326  O   LEU B 175      30.708  22.755  81.334  1.00153.31           O
ATOM   1327  N   LYS B 176      29.341  24.529  81.066  1.00 66.04           N
ATOM   1328  CA  LYS B 176      30.034  24.990  79.901  1.00 66.04           C
ATOM   1329  CB  LYS B 176      29.349  26.185  79.227  1.00 66.04           C
ATOM   1330  CG  LYS B 176      28.089  25.762  78.476  1.00 66.04           C
ATOM   1331  CD  LYS B 176      27.205  26.936  78.075  1.00 66.04           C
ATOM   1332  CE  LYS B 176      26.399  27.490  79.248  1.00 66.04           C
ATOM   1333  NZ  LYS B 176      25.622  28.668  78.812  1.00 66.04           N
ATOM   1334  C   LYS B 176      31.429  25.384  80.256  1.00 66.04           C
ATOM   1335  O   LYS B 176      32.367  25.109  79.508  1.00 66.04           O
ATOM   1336  N   ASP B 177      31.594  26.034  81.420  1.00 80.53           N
ATOM   1337  CA  ASP B 177      32.870  26.524  81.847  1.00 80.53           C
ATOM   1338  CB  ASP B 177      32.787  27.279  83.183  1.00 80.53           C
ATOM   1339  CG  ASP B 177      34.170  27.822  83.504  1.00 80.53           C
ATOM   1340  OD1 ASP B 177      34.848  28.331  82.570  1.00 80.53           O
ATOM   1341  OD2 ASP B 177      34.557  27.748  84.700  1.00 80.53           O
ATOM   1342  C   ASP B 177      33.812  25.381  82.050  1.00 80.53           C
ATOM   1343  O   ASP B 177      34.982  25.472  81.682  1.00 80.53           O
ATOM   1344  N   ALA B 178      33.332  24.278  82.657  1.00 31.23           N
ATOM   1345  CA  ALA B 178      34.190  23.167  82.951  1.00 31.23           C
ATOM   1346  CB  ALA B 178      33.482  22.052  83.741  1.00 31.23           C
ATOM   1347  C   ALA B 178      34.695  22.561  81.679  1.00 31.23           C
ATOM   1348  O   ALA B 178      35.878  22.243  81.562  1.00 31.23           O
ATOM   1349  N   VAL B 179      33.804  22.372  80.688  1.00104.80           N
ATOM   1350  CA  VAL B 179      34.210  21.769  79.447  1.00104.80           C
ATOM   1351  CB  VAL B 179      33.072  21.394  78.539  1.00104.80           C
ATOM   1352  CG1 VAL B 179      32.294  20.220  79.153  1.00104.80           C
ATOM   1353  CG2 VAL B 179      32.209  22.640  78.308  1.00104.80           C
ATOM   1354  C   VAL B 179      35.122  22.684  78.692  1.00104.80           C
ATOM   1355  O   VAL B 179      36.084  22.231  78.072  1.00104.80           O
ATOM   1356  N   LYS B 180      34.837  24.000  78.706  1.00101.44           N
ATOM   1357  CA  LYS B 180      35.658  24.915  77.966  1.00101.44           C
ATOM   1358  CB  LYS B 180      34.931  26.212  77.560  1.00101.44           C
ATOM   1359  CG  LYS B 180      35.735  27.086  76.593  1.00101.44           C
ATOM   1360  CD  LYS B 180      34.994  28.336  76.110  1.00101.44           C
ATOM   1361  CE  LYS B 180      35.698  29.036  74.946  1.00101.44           C
ATOM   1362  NZ  LYS B 180      37.156  29.080  75.196  1.00101.44           N
ATOM   1363  C   LYS B 180      36.809  25.333  78.858  1.00101.44           C
ATOM   1364  O   LYS B 180      36.570  26.257  79.677  1.00101.44           O
ATOM   1365  OXT LYS B 180      37.925  24.762  78.734  1.00101.44           O
TER    1366      LYS B 180
END
