# Supplementary material for: Comparison of histone-like HU protein DNA-binding properties and HU/IHF protein sequence alignment
Source: PLoS One. 2017 Nov 13;12(11):e0188037. doi: 10.1371/journal.pone.0188037 (PMC5683647; doi:10.1371/journal.pone.0188037)
Supplement: S3 File — (ZIP) [file pone.0188037.s003.zip › E_2.pdb]

EXPDTA    THEORETICAL MODEL, MODELLER 9.17 2017/01/17 19:15:29
REMARK   6 MODELLER OBJECTIVE FUNCTION:       816.3157
REMARK   6 MODELLER BEST TEMPLATE % SEQ ID:  53.889
REMARK   6 SEQUENCE: E_2
REMARK   6 DOPE score: -17027.16406
REMARK   6 GA341 score: 0.99425
REMARK   6 TEMPLATE: 1p71 1:A - 90:B MODELS 1:A - 180:B AT 53.9%
ATOM      1  N   MET A   1       7.979  29.000  84.742  1.00 67.96           N
ATOM      2  CA  MET A   1       8.133  28.255  86.011  1.00 67.96           C
ATOM      3  CB  MET A   1       7.875  26.751  85.810  1.00 67.96           C
ATOM      4  CG  MET A   1       6.423  26.382  85.506  1.00 67.96           C
ATOM      5  SD  MET A   1       6.159  24.597  85.276  1.00 67.96           S
ATOM      6  CE  MET A   1       6.445  24.164  87.016  1.00 67.96           C
ATOM      7  C   MET A   1       9.510  28.399  86.564  1.00 67.96           C
ATOM      8  O   MET A   1      10.502  28.250  85.853  1.00 67.96           O
ATOM      9  N   ASN A   2       9.590  28.736  87.865  1.00 53.95           N
ATOM     10  CA  ASN A   2      10.846  28.843  88.544  1.00 53.95           C
ATOM     11  CB  ASN A   2      10.947  30.066  89.474  1.00 53.95           C
ATOM     12  CG  ASN A   2       9.844  29.989  90.515  1.00 53.95           C
ATOM     13  OD1 ASN A   2       9.056  29.044  90.538  1.00 53.95           O
ATOM     14  ND2 ASN A   2       9.765  31.028  91.387  1.00 53.95           N
ATOM     15  C   ASN A   2      11.043  27.588  89.335  1.00 53.95           C
ATOM     16  O   ASN A   2      10.230  26.666  89.272  1.00 53.95           O
ATOM     17  N   LYS A   3      12.150  27.525  90.097  1.00119.48           N
ATOM     18  CA  LYS A   3      12.472  26.362  90.868  1.00119.48           C
ATOM     19  CB  LYS A   3      13.767  26.548  91.679  1.00119.48           C
ATOM     20  CG  LYS A   3      14.159  25.330  92.517  0.00119.48           C
ATOM     21  CD  LYS A   3      14.715  24.166  91.699  0.00119.48           C
ATOM     22  CE  LYS A   3      16.220  24.279  91.449  0.00119.48           C
ATOM     23  NZ  LYS A   3      16.950  24.226  92.735  0.00119.48           N
ATOM     24  C   LYS A   3      11.368  26.100  91.848  1.00119.48           C
ATOM     25  O   LYS A   3      10.942  24.959  92.017  1.00119.48           O
ATOM     26  N   THR A   4      10.855  27.159  92.507  1.00 94.80           N
ATOM     27  CA  THR A   4       9.848  26.970  93.515  1.00 94.80           C
ATOM     28  CB  THR A   4       9.457  28.234  94.232  1.00 94.80           C
ATOM     29  OG1 THR A   4       8.645  27.923  95.354  1.00 94.80           O
ATOM     30  CG2 THR A   4       8.692  29.157  93.272  1.00 94.80           C
ATOM     31  C   THR A   4       8.613  26.380  92.904  1.00 94.80           C
ATOM     32  O   THR A   4       7.991  25.494  93.487  1.00 94.80           O
ATOM     33  N   GLU A   5       8.225  26.857  91.707  1.00 70.90           N
ATOM     34  CA  GLU A   5       7.026  26.414  91.052  1.00 70.90           C
ATOM     35  CB  GLU A   5       6.755  27.166  89.736  1.00 70.90           C
ATOM     36  CG  GLU A   5       6.401  28.641  89.928  1.00 70.90           C
ATOM     37  CD  GLU A   5       5.031  28.707  90.584  1.00 70.90           C
ATOM     38  OE1 GLU A   5       4.407  27.628  90.776  1.00 70.90           O
ATOM     39  OE2 GLU A   5       4.592  29.842  90.905  1.00 70.90           O
ATOM     40  C   GLU A   5       7.160  24.968  90.701  1.00 70.90           C
ATOM     41  O   GLU A   5       6.205  24.204  90.824  1.00 70.90           O
ATOM     42  N   LEU A   6       8.356  24.565  90.236  1.00 52.21           N
ATOM     43  CA  LEU A   6       8.627  23.214  89.833  1.00 52.21           C
ATOM     44  CB  LEU A   6      10.042  23.072  89.240  1.00 52.21           C
ATOM     45  CG  LEU A   6      10.426  21.642  88.818  1.00 52.21           C
ATOM     46  CD1 LEU A   6       9.473  21.083  87.751  1.00 52.21           C
ATOM     47  CD2 LEU A   6      11.898  21.588  88.375  1.00 52.21           C
ATOM     48  C   LEU A   6       8.514  22.307  91.018  1.00 52.21           C
ATOM     49  O   LEU A   6       7.950  21.218  90.924  1.00 52.21           O
ATOM     50  N   ILE A   7       9.037  22.743  92.176  1.00 33.28           N
ATOM     51  CA  ILE A   7       8.997  21.937  93.359  1.00 33.28           C
ATOM     52  CB  ILE A   7       9.649  22.616  94.527  1.00 33.28           C
ATOM     53  CG1 ILE A   7      11.119  22.927  94.202  1.00 33.28           C
ATOM     54  CG2 ILE A   7       9.464  21.723  95.767  1.00 33.28           C
ATOM     55  CD1 ILE A   7      11.761  23.916  95.173  1.00 33.28           C
ATOM     56  C   ILE A   7       7.559  21.708  93.713  1.00 33.28           C
ATOM     57  O   ILE A   7       7.165  20.596  94.063  1.00 33.28           O
ATOM     58  N   ASN A   8       6.727  22.760  93.608  1.00 34.79           N
ATOM     59  CA  ASN A   8       5.347  22.664  93.989  1.00 34.79           C
ATOM     60  CB  ASN A   8       4.577  23.976  93.754  1.00 34.79           C
ATOM     61  CG  ASN A   8       5.131  25.046  94.690  1.00 34.79           C
ATOM     62  OD1 ASN A   8       5.528  24.764  95.819  1.00 34.79           O
ATOM     63  ND2 ASN A   8       5.160  26.314  94.201  1.00 34.79           N
ATOM     64  C   ASN A   8       4.683  21.599  93.169  1.00 34.79           C
ATOM     65  O   ASN A   8       3.956  20.762  93.704  1.00 34.79           O
ATOM     66  N   ALA A   9       4.913  21.602  91.843  1.00 34.74           N
ATOM     67  CA  ALA A   9       4.302  20.643  90.966  1.00 34.74           C
ATOM     68  CB  ALA A   9       4.610  20.919  89.485  1.00 34.74           C
ATOM     69  C   ALA A   9       4.798  19.261  91.277  1.00 34.74           C
ATOM     70  O   ALA A   9       4.021  18.307  91.274  1.00 34.74           O
ATOM     71  N   VAL A  10       6.117  19.114  91.523  1.00118.70           N
ATOM     72  CA  VAL A  10       6.691  17.819  91.776  1.00118.70           C
ATOM     73  CB  VAL A  10       8.196  17.788  91.735  1.00118.70           C
ATOM     74  CG1 VAL A  10       8.630  17.956  90.276  1.00118.70           C
ATOM     75  CG2 VAL A  10       8.764  18.896  92.629  1.00118.70           C
ATOM     76  C   VAL A  10       6.220  17.250  93.074  1.00118.70           C
ATOM     77  O   VAL A  10       5.872  16.073  93.147  1.00118.70           O
ATOM     78  N   ALA A  11       6.157  18.076  94.133  1.00 37.87           N
ATOM     79  CA  ALA A  11       5.765  17.576  95.416  1.00 37.87           C
ATOM     80  CB  ALA A  11       5.688  18.675  96.489  1.00 37.87           C
ATOM     81  C   ALA A  11       4.398  16.991  95.269  1.00 37.87           C
ATOM     82  O   ALA A  11       4.096  15.955  95.859  1.00 37.87           O
ATOM     83  N   GLU A  12       3.526  17.651  94.485  1.00 42.74           N
ATOM     84  CA  GLU A  12       2.193  17.157  94.291  1.00 42.74           C
ATOM     85  CB  GLU A  12       1.321  18.107  93.452  1.00 42.74           C
ATOM     86  CG  GLU A  12       0.928  19.398  94.169  0.00 42.74           C
ATOM     87  CD  GLU A  12       0.127  20.240  93.187  0.00 42.74           C
ATOM     88  OE1 GLU A  12       0.766  20.880  92.309  0.00 42.74           O
ATOM     89  OE2 GLU A  12      -1.128  20.256  93.297  0.00 42.74           O
ATOM     90  C   GLU A  12       2.213  15.854  93.549  1.00 42.74           C
ATOM     91  O   GLU A  12       1.558  14.892  93.948  1.00 42.74           O
ATOM     92  N   THR A  13       2.969  15.796  92.437  1.00124.24           N
ATOM     93  CA  THR A  13       2.992  14.638  91.588  1.00124.24           C
ATOM     94  CB  THR A  13       3.674  14.934  90.290  1.00124.24           C
ATOM     95  OG1 THR A  13       3.703  13.785  89.456  1.00124.24           O
ATOM     96  CG2 THR A  13       5.079  15.450  90.597  1.00124.24           C
ATOM     97  C   THR A  13       3.637  13.452  92.246  1.00124.24           C
ATOM     98  O   THR A  13       3.147  12.331  92.123  1.00124.24           O
ATOM     99  N   SER A  14       4.783  13.658  92.922  1.00101.82           N
ATOM    100  CA  SER A  14       5.534  12.603  93.542  1.00101.82           C
ATOM    101  CB  SER A  14       7.027  12.964  93.652  1.00101.82           C
ATOM    102  OG  SER A  14       7.795  11.799  93.906  1.00101.82           O
ATOM    103  C   SER A  14       5.009  12.257  94.911  1.00101.82           C
ATOM    104  O   SER A  14       5.314  11.187  95.435  1.00101.82           O
ATOM    105  N   GLY A  15       4.222  13.152  95.544  1.00 30.78           N
ATOM    106  CA  GLY A  15       3.697  12.867  96.853  1.00 30.78           C
ATOM    107  C   GLY A  15       4.753  13.095  97.904  1.00 30.78           C
ATOM    108  O   GLY A  15       4.762  12.416  98.931  1.00 30.78           O
ATOM    109  N   LEU A  16       5.677  14.052  97.667  1.00104.50           N
ATOM    110  CA  LEU A  16       6.731  14.381  98.594  1.00104.50           C
ATOM    111  CB  LEU A  16       8.114  14.459  97.938  1.00104.50           C
ATOM    112  CG  LEU A  16       8.689  13.118  97.494  1.00104.50           C
ATOM    113  CD1 LEU A  16       7.691  12.359  96.617  1.00104.50           C
ATOM    114  CD2 LEU A  16      10.050  13.323  96.804  1.00104.50           C
ATOM    115  C   LEU A  16       6.523  15.775  99.089  1.00104.50           C
ATOM    116  O   LEU A  16       5.926  16.610  98.409  1.00104.50           O
ATOM    117  N   SER A  17       7.075  16.063 100.286  1.00 72.05           N
ATOM    118  CA  SER A  17       6.961  17.363 100.877  1.00 72.05           C
ATOM    119  CB  SER A  17       7.613  17.455 102.267  1.00 72.05           C
ATOM    120  OG  SER A  17       7.454  18.761 102.801  1.00 72.05           O
ATOM    121  C   SER A  17       7.639  18.337  99.967  1.00 72.05           C
ATOM    122  O   SER A  17       8.508  17.978  99.171  1.00 72.05           O
ATOM    123  N   LYS A  18       7.232  19.616 100.066  1.00141.33           N
ATOM    124  CA  LYS A  18       7.744  20.659  99.231  1.00141.33           C
ATOM    125  CB  LYS A  18       7.068  22.011  99.519  1.00141.33           C
ATOM    126  CG  LYS A  18       7.183  23.031  98.385  1.00141.33           C
ATOM    127  CD  LYS A  18       8.614  23.444  98.049  1.00141.33           C
ATOM    128  CE  LYS A  18       8.688  24.482  96.928  0.00141.33           C
ATOM    129  NZ  LYS A  18       8.079  25.753  97.379  0.00141.33           N
ATOM    130  C   LYS A  18       9.211  20.774  99.500  1.00141.33           C
ATOM    131  O   LYS A  18       9.999  21.030  98.591  1.00141.33           O
ATOM    132  N   LYS A  19       9.622  20.606 100.772  1.00100.71           N
ATOM    133  CA  LYS A  19      11.021  20.674 101.076  1.00100.71           C
ATOM    134  CB  LYS A  19      11.346  20.632 102.580  1.00100.71           C
ATOM    135  CG  LYS A  19      10.954  21.914 103.317  0.00100.71           C
ATOM    136  CD  LYS A  19      11.261  21.884 104.816  0.00100.71           C
ATOM    137  CE  LYS A  19      10.591  20.723 105.549  0.00100.71           C
ATOM    138  NZ  LYS A  19      11.075  20.654 106.945  0.00100.71           N
ATOM    139  C   LYS A  19      11.732  19.525 100.425  1.00100.71           C
ATOM    140  O   LYS A  19      12.811  19.707  99.867  1.00100.71           O
ATOM    141  N   ASP A  20      11.145  18.312 100.465  1.00 36.43           N
ATOM    142  CA  ASP A  20      11.775  17.122  99.955  1.00 36.43           C
ATOM    143  CB  ASP A  20      10.941  15.862 100.243  1.00 36.43           C
ATOM    144  CG  ASP A  20      10.962  15.628 101.747  1.00 36.43           C
ATOM    145  OD1 ASP A  20      11.885  16.173 102.410  1.00 36.43           O
ATOM    146  OD2 ASP A  20      10.061  14.908 102.253  1.00 36.43           O
ATOM    147  C   ASP A  20      11.966  17.222  98.474  1.00 36.43           C
ATOM    148  O   ASP A  20      13.005  16.829  97.944  1.00 36.43           O
ATOM    149  N   ALA A  21      10.957  17.742  97.757  1.00 28.43           N
ATOM    150  CA  ALA A  21      11.103  17.876  96.338  1.00 28.43           C
ATOM    151  CB  ALA A  21       9.861  18.476  95.655  1.00 28.43           C
ATOM    152  C   ALA A  21      12.245  18.813  96.117  1.00 28.43           C
ATOM    153  O   ALA A  21      13.102  18.585  95.264  1.00 28.43           O
ATOM    154  N   THR A  22      12.292  19.891  96.922  1.00 29.10           N
ATOM    155  CA  THR A  22      13.312  20.889  96.797  1.00 29.10           C
ATOM    156  CB  THR A  22      13.134  22.006  97.787  1.00 29.10           C
ATOM    157  OG1 THR A  22      11.857  22.605  97.630  1.00 29.10           O
ATOM    158  CG2 THR A  22      14.244  23.050  97.562  1.00 29.10           C
ATOM    159  C   THR A  22      14.649  20.264  97.072  1.00 29.10           C
ATOM    160  O   THR A  22      15.612  20.491  96.343  1.00 29.10           O
ATOM    161  N   LYS A  23      14.746  19.452  98.143  1.00105.60           N
ATOM    162  CA  LYS A  23      16.004  18.864  98.502  1.00105.60           C
ATOM    163  CB  LYS A  23      15.968  18.087  99.830  1.00105.60           C
ATOM    164  CG  LYS A  23      16.197  18.956 101.072  1.00105.60           C
ATOM    165  CD  LYS A  23      15.112  20.003 101.326  1.00105.60           C
ATOM    166  CE  LYS A  23      15.321  20.797 102.616  1.00105.60           C
ATOM    167  NZ  LYS A  23      15.152  19.905 103.783  1.00105.60           N
ATOM    168  C   LYS A  23      16.470  17.929  97.432  1.00105.60           C
ATOM    169  O   LYS A  23      17.626  17.988  97.018  1.00105.60           O
ATOM    170  N   ALA A  24      15.582  17.042  96.949  1.00 32.96           N
ATOM    171  CA  ALA A  24      15.967  16.086  95.950  1.00 32.96           C
ATOM    172  CB  ALA A  24      14.844  15.088  95.617  1.00 32.96           C
ATOM    173  C   ALA A  24      16.328  16.791  94.679  1.00 32.96           C
ATOM    174  O   ALA A  24      17.299  16.429  94.019  1.00 32.96           O
ATOM    175  N   VAL A  25      15.544  17.814  94.289  1.00 96.65           N
ATOM    176  CA  VAL A  25      15.791  18.493  93.046  1.00 96.65           C
ATOM    177  CB  VAL A  25      14.731  19.497  92.694  1.00 96.65           C
ATOM    178  CG1 VAL A  25      13.393  18.757  92.539  1.00 96.65           C
ATOM    179  CG2 VAL A  25      14.713  20.607  93.755  1.00 96.65           C
ATOM    180  C   VAL A  25      17.109  19.211  93.080  1.00 96.65           C
ATOM    181  O   VAL A  25      17.874  19.149  92.119  1.00 96.65           O
ATOM    182  N   ASP A  26      17.422  19.906  94.190  1.00 71.69           N
ATOM    183  CA  ASP A  26      18.633  20.680  94.242  1.00 71.69           C
ATOM    184  CB  ASP A  26      18.791  21.474  95.550  1.00 71.69           C
ATOM    185  CG  ASP A  26      19.889  22.510  95.347  1.00 71.69           C
ATOM    186  OD1 ASP A  26      19.987  23.048  94.212  1.00 71.69           O
ATOM    187  OD2 ASP A  26      20.631  22.789  96.327  1.00 71.69           O
ATOM    188  C   ASP A  26      19.808  19.764  94.121  1.00 71.69           C
ATOM    189  O   ASP A  26      20.780  20.070  93.433  1.00 71.69           O
ATOM    190  N   ALA A  27      19.743  18.603  94.790  1.00 35.09           N
ATOM    191  CA  ALA A  27      20.809  17.645  94.778  1.00 35.09           C
ATOM    192  CB  ALA A  27      20.481  16.419  95.639  1.00 35.09           C
ATOM    193  C   ALA A  27      21.013  17.149  93.380  1.00 35.09           C
ATOM    194  O   ALA A  27      22.143  16.920  92.953  1.00 35.09           O
ATOM    195  N   VAL A  28      19.910  16.940  92.638  1.00 36.93           N
ATOM    196  CA  VAL A  28      19.988  16.400  91.309  1.00 36.93           C
ATOM    197  CB  VAL A  28      18.638  16.150  90.705  1.00 36.93           C
ATOM    198  CG1 VAL A  28      18.816  15.676  89.252  1.00 36.93           C
ATOM    199  CG2 VAL A  28      17.889  15.152  91.602  1.00 36.93           C
ATOM    200  C   VAL A  28      20.714  17.345  90.402  1.00 36.93           C
ATOM    201  O   VAL A  28      21.580  16.930  89.634  1.00 36.93           O
ATOM    202  N   PHE A  29      20.368  18.646  90.448  1.00 54.04           N
ATOM    203  CA  PHE A  29      20.994  19.609  89.589  1.00 54.04           C
ATOM    204  CB  PHE A  29      20.269  20.963  89.575  1.00 54.04           C
ATOM    205  CG  PHE A  29      19.004  20.730  88.819  1.00 54.04           C
ATOM    206  CD1 PHE A  29      17.891  20.200  89.435  1.00 54.04           C
ATOM    207  CD2 PHE A  29      18.940  21.034  87.479  1.00 54.04           C
ATOM    208  CE1 PHE A  29      16.733  19.993  88.722  1.00 54.04           C
ATOM    209  CE2 PHE A  29      17.784  20.828  86.765  1.00 54.04           C
ATOM    210  CZ  PHE A  29      16.678  20.300  87.383  1.00 54.04           C
ATOM    211  C   PHE A  29      22.426  19.794  89.971  1.00 54.04           C
ATOM    212  O   PHE A  29      23.285  19.950  89.103  1.00 54.04           O
ATOM    213  N   ASP A  30      22.726  19.801  91.284  1.00101.50           N
ATOM    214  CA  ASP A  30      24.091  19.989  91.678  1.00101.50           C
ATOM    215  CB  ASP A  30      24.292  20.232  93.196  1.00101.50           C
ATOM    216  CG  ASP A  30      23.834  19.056  94.050  1.00101.50           C
ATOM    217  OD1 ASP A  30      24.317  17.916  93.825  1.00101.50           O
ATOM    218  OD2 ASP A  30      22.993  19.295  94.957  1.00101.50           O
ATOM    219  C   ASP A  30      24.916  18.828  91.201  1.00101.50           C
ATOM    220  O   ASP A  30      26.062  19.010  90.791  1.00101.50           O
ATOM    221  N   SER A  31      24.354  17.602  91.232  1.00 80.83           N
ATOM    222  CA  SER A  31      25.082  16.432  90.824  1.00 80.83           C
ATOM    223  CB  SER A  31      24.370  15.114  91.185  1.00 80.83           C
ATOM    224  OG  SER A  31      23.080  15.070  90.599  1.00 80.83           O
ATOM    225  C   SER A  31      25.338  16.466  89.347  1.00 80.83           C
ATOM    226  O   SER A  31      26.400  16.044  88.892  1.00 80.83           O
ATOM    227  N   ILE A  32      24.381  16.984  88.552  1.00 41.80           N
ATOM    228  CA  ILE A  32      24.541  17.029  87.123  1.00 41.80           C
ATOM    229  CB  ILE A  32      23.320  17.557  86.414  1.00 41.80           C
ATOM    230  CG1 ILE A  32      22.126  16.606  86.623  1.00 41.80           C
ATOM    231  CG2 ILE A  32      23.677  17.786  84.935  1.00 41.80           C
ATOM    232  CD1 ILE A  32      20.793  17.181  86.148  1.00 41.80           C
ATOM    233  C   ILE A  32      25.699  17.922  86.784  1.00 41.80           C
ATOM    234  O   ILE A  32      26.530  17.579  85.944  1.00 41.80           O
ATOM    235  N   THR A  33      25.792  19.091  87.444  1.00105.52           N
ATOM    236  CA  THR A  33      26.838  20.035  87.165  1.00105.52           C
ATOM    237  CB  THR A  33      26.720  21.292  87.979  1.00105.52           C
ATOM    238  OG1 THR A  33      26.872  21.003  89.360  1.00105.52           O
ATOM    239  CG2 THR A  33      25.334  21.908  87.721  1.00105.52           C
ATOM    240  C   THR A  33      28.161  19.413  87.493  1.00105.52           C
ATOM    241  O   THR A  33      29.143  19.629  86.785  1.00105.52           O
ATOM    242  N   GLU A  34      28.224  18.646  88.601  1.00 75.79           N
ATOM    243  CA  GLU A  34      29.448  18.033  89.039  1.00 75.79           C
ATOM    244  CB  GLU A  34      29.310  17.358  90.414  1.00 75.79           C
ATOM    245  CG  GLU A  34      29.151  18.367  91.554  1.00 75.79           C
ATOM    246  CD  GLU A  34      30.485  19.080  91.719  0.00 75.79           C
ATOM    247  OE1 GLU A  34      31.419  18.454  92.288  0.00 75.79           O
ATOM    248  OE2 GLU A  34      30.591  20.255  91.275  0.00 75.79           O
ATOM    249  C   GLU A  34      29.921  16.995  88.061  1.00 75.79           C
ATOM    250  O   GLU A  34      31.103  16.954  87.725  1.00 75.79           O
ATOM    251  N   ALA A  35      29.013  16.124  87.577  1.00 31.83           N
ATOM    252  CA  ALA A  35      29.378  15.066  86.672  1.00 31.83           C
ATOM    253  CB  ALA A  35      28.194  14.136  86.350  1.00 31.83           C
ATOM    254  C   ALA A  35      29.865  15.659  85.385  1.00 31.83           C
ATOM    255  O   ALA A  35      30.823  15.182  84.778  1.00 31.83           O
ATOM    256  N   LEU A  36      29.188  16.727  84.938  1.00114.48           N
ATOM    257  CA  LEU A  36      29.464  17.430  83.721  1.00114.48           C
ATOM    258  CB  LEU A  36      28.444  18.584  83.604  1.00114.48           C
ATOM    259  CG  LEU A  36      28.456  19.424  82.321  1.00114.48           C
ATOM    260  CD1 LEU A  36      29.767  20.198  82.138  1.00114.48           C
ATOM    261  CD2 LEU A  36      28.048  18.570  81.118  1.00114.48           C
ATOM    262  C   LEU A  36      30.850  18.018  83.800  1.00114.48           C
ATOM    263  O   LEU A  36      31.657  17.842  82.890  1.00114.48           O
ATOM    264  N   ARG A  37      31.186  18.696  84.916  1.00119.79           N
ATOM    265  CA  ARG A  37      32.461  19.364  85.022  1.00119.79           C
ATOM    266  CB  ARG A  37      32.698  20.172  86.306  1.00119.79           C
ATOM    267  CG  ARG A  37      34.097  20.801  86.262  1.00119.79           C
ATOM    268  CD  ARG A  37      34.662  21.302  87.593  1.00119.79           C
ATOM    269  NE  ARG A  37      36.086  21.668  87.328  1.00119.79           N
ATOM    270  CZ  ARG A  37      36.943  21.945  88.355  1.00119.79           C
ATOM    271  NH1 ARG A  37      36.499  21.901  89.644  1.00119.79           N
ATOM    272  NH2 ARG A  37      38.246  22.255  88.091  1.00119.79           N
ATOM    273  C   ARG A  37      33.582  18.374  84.980  1.00119.79           C
ATOM    274  O   ARG A  37      34.671  18.684  84.497  1.00119.79           O
ATOM    275  N   LYS A  38      33.352  17.184  85.562  1.00134.92           N
ATOM    276  CA  LYS A  38      34.280  16.092  85.633  1.00134.92           C
ATOM    277  CB  LYS A  38      33.754  14.961  86.546  1.00134.92           C
ATOM    278  CG  LYS A  38      34.731  13.821  86.851  1.00134.92           C
ATOM    279  CD  LYS A  38      35.054  12.916  85.662  1.00134.92           C
ATOM    280  CE  LYS A  38      36.036  11.794  86.006  1.00134.92           C
ATOM    281  NZ  LYS A  38      36.226  10.909  84.835  1.00134.92           N
ATOM    282  C   LYS A  38      34.500  15.554  84.249  1.00134.92           C
ATOM    283  O   LYS A  38      35.555  14.996  83.956  1.00134.92           O
ATOM    284  N   GLY A  39      33.509  15.706  83.349  1.00 33.69           N
ATOM    285  CA  GLY A  39      33.688  15.191  82.021  1.00 33.69           C
ATOM    286  C   GLY A  39      32.825  13.985  81.827  1.00 33.69           C
ATOM    287  O   GLY A  39      32.949  13.286  80.822  1.00 33.69           O
ATOM    288  N   ASP A  40      31.951  13.682  82.803  1.00 47.96           N
ATOM    289  CA  ASP A  40      31.047  12.582  82.642  1.00 47.96           C
ATOM    290  CB  ASP A  40      30.523  12.044  83.987  1.00 47.96           C
ATOM    291  CG  ASP A  40      29.931  10.656  83.783  1.00 47.96           C
ATOM    292  OD1 ASP A  40      30.000  10.138  82.637  1.00 47.96           O
ATOM    293  OD2 ASP A  40      29.413  10.086  84.780  1.00 47.96           O
ATOM    294  C   ASP A  40      29.876  13.081  81.846  1.00 47.96           C
ATOM    295  O   ASP A  40      29.622  14.283  81.773  1.00 47.96           O
ATOM    296  N   LYS A  41      29.127  12.155  81.216  1.00 54.00           N
ATOM    297  CA  LYS A  41      27.975  12.498  80.429  1.00 54.00           C
ATOM    298  CB  LYS A  41      27.946  11.715  79.106  1.00 54.00           C
ATOM    299  CG  LYS A  41      26.797  12.070  78.165  1.00 54.00           C
ATOM    300  CD  LYS A  41      26.957  11.429  76.784  1.00 54.00           C
ATOM    301  CE  LYS A  41      25.776  11.658  75.841  1.00 54.00           C
ATOM    302  NZ  LYS A  41      25.940  10.828  74.630  1.00 54.00           N
ATOM    303  C   LYS A  41      26.781  12.079  81.230  1.00 54.00           C
ATOM    304  O   LYS A  41      26.731  10.956  81.728  1.00 54.00           O
ATOM    305  N   VAL A  42      25.786  12.977  81.390  1.00 41.35           N
ATOM    306  CA  VAL A  42      24.612  12.622  82.143  1.00 41.35           C
ATOM    307  CB  VAL A  42      24.092  13.738  83.004  1.00 41.35           C
ATOM    308  CG1 VAL A  42      22.785  13.274  83.673  1.00 41.35           C
ATOM    309  CG2 VAL A  42      25.190  14.150  83.999  1.00 41.35           C
ATOM    310  C   VAL A  42      23.533  12.291  81.159  1.00 41.35           C
ATOM    311  O   VAL A  42      23.172  13.120  80.324  1.00 41.35           O
ATOM    312  N   GLN A  43      22.984  11.061  81.236  1.00 98.36           N
ATOM    313  CA  GLN A  43      21.982  10.689  80.278  1.00 98.36           C
ATOM    314  CB  GLN A  43      22.374   9.488  79.403  1.00 98.36           C
ATOM    315  CG  GLN A  43      22.543   8.181  80.173  1.00 98.36           C
ATOM    316  CD  GLN A  43      22.921   7.111  79.162  1.00 98.36           C
ATOM    317  OE1 GLN A  43      22.971   5.926  79.486  1.00 98.36           O
ATOM    318  NE2 GLN A  43      23.188   7.535  77.898  1.00 98.36           N
ATOM    319  C   GLN A  43      20.707  10.350  80.982  1.00 98.36           C
ATOM    320  O   GLN A  43      20.685   9.592  81.951  1.00 98.36           O
ATOM    321  N   LEU A  44      19.603  10.946  80.494  1.00 75.68           N
ATOM    322  CA  LEU A  44      18.292  10.696  81.017  1.00 75.68           C
ATOM    323  CB  LEU A  44      17.663  11.966  81.619  1.00 75.68           C
ATOM    324  CG  LEU A  44      18.499  12.580  82.758  1.00 75.68           C
ATOM    325  CD1 LEU A  44      17.831  13.842  83.326  1.00 75.68           C
ATOM    326  CD2 LEU A  44      18.818  11.538  83.842  1.00 75.68           C
ATOM    327  C   LEU A  44      17.458  10.304  79.835  1.00 75.68           C
ATOM    328  O   LEU A  44      17.116  11.141  79.005  1.00 75.68           O
ATOM    329  N   ILE A  45      17.058   9.020  79.749  1.00147.13           N
ATOM    330  CA  ILE A  45      16.388   8.590  78.557  1.00147.13           C
ATOM    331  CB  ILE A  45      16.134   7.111  78.492  1.00147.13           C
ATOM    332  CG1 ILE A  45      15.657   6.720  77.083  0.00147.13           C
ATOM    333  CG2 ILE A  45      15.140   6.745  79.606  0.00147.13           C
ATOM    334  CD1 ILE A  45      16.705   6.950  75.994  1.00147.13           C
ATOM    335  C   ILE A  45      15.078   9.288  78.396  1.00147.13           C
ATOM    336  O   ILE A  45      14.258   9.351  79.310  1.00147.13           O
ATOM    337  N   GLY A  46      14.890   9.868  77.195  1.00 44.44           N
ATOM    338  CA  GLY A  46      13.685  10.523  76.784  1.00 44.44           C
ATOM    339  C   GLY A  46      13.832  11.994  77.007  1.00 44.44           C
ATOM    340  O   GLY A  46      13.454  12.797  76.153  1.00 44.44           O
ATOM    341  N   PHE A  47      14.343  12.383  78.196  1.00 76.32           N
ATOM    342  CA  PHE A  47      14.513  13.786  78.476  1.00 76.32           C
ATOM    343  CB  PHE A  47      14.728  14.076  79.973  1.00 76.32           C
ATOM    344  CG  PHE A  47      14.780  15.557  80.153  1.00 76.32           C
ATOM    345  CD1 PHE A  47      13.621  16.295  80.227  1.00 76.32           C
ATOM    346  CD2 PHE A  47      15.990  16.206  80.255  1.00 76.32           C
ATOM    347  CE1 PHE A  47      13.665  17.660  80.395  1.00 76.32           C
ATOM    348  CE2 PHE A  47      16.040  17.569  80.423  1.00 76.32           C
ATOM    349  CZ  PHE A  47      14.876  18.299  80.494  1.00 76.32           C
ATOM    350  C   PHE A  47      15.673  14.378  77.729  1.00 76.32           C
ATOM    351  O   PHE A  47      15.507  15.371  77.019  1.00 76.32           O
ATOM    352  N   GLY A  48      16.883  13.784  77.839  1.00 35.94           N
ATOM    353  CA  GLY A  48      17.988  14.388  77.139  1.00 35.94           C
ATOM    354  C   GLY A  48      19.272  14.082  77.853  1.00 35.94           C
ATOM    355  O   GLY A  48      19.283  13.382  78.867  1.00 35.94           O
ATOM    356  N   ASN A  49      20.398  14.621  77.328  1.00 99.88           N
ATOM    357  CA  ASN A  49      21.700  14.359  77.880  1.00 99.88           C
ATOM    358  CB  ASN A  49      22.556  13.470  76.954  1.00 99.88           C
ATOM    359  CG  ASN A  49      23.850  13.071  77.656  1.00 99.88           C
ATOM    360  OD1 ASN A  49      24.758  13.880  77.842  1.00 99.88           O
ATOM    361  ND2 ASN A  49      23.937  11.773  78.051  1.00 99.88           N
ATOM    362  C   ASN A  49      22.437  15.655  78.059  1.00 99.88           C
ATOM    363  O   ASN A  49      22.213  16.620  77.327  1.00 99.88           O
ATOM    364  N   PHE A  50      23.333  15.701  79.070  1.00 57.93           N
ATOM    365  CA  PHE A  50      24.156  16.847  79.337  1.00 57.93           C
ATOM    366  CB  PHE A  50      24.024  17.407  80.765  1.00 57.93           C
ATOM    367  CG  PHE A  50      22.659  17.968  80.968  1.00 57.93           C
ATOM    368  CD1 PHE A  50      21.620  17.149  81.345  1.00 57.93           C
ATOM    369  CD2 PHE A  50      22.418  19.312  80.796  1.00 57.93           C
ATOM    370  CE1 PHE A  50      20.358  17.658  81.538  1.00 57.93           C
ATOM    371  CE2 PHE A  50      21.158  19.829  80.988  1.00 57.93           C
ATOM    372  CZ  PHE A  50      20.125  19.001  81.359  1.00 57.93           C
ATOM    373  C   PHE A  50      25.574  16.378  79.247  1.00 57.93           C
ATOM    374  O   PHE A  50      25.904  15.295  79.728  1.00 57.93           O
ATOM    375  N   GLU A  51      26.455  17.182  78.619  1.00 50.92           N
ATOM    376  CA  GLU A  51      27.828  16.780  78.502  1.00 50.92           C
ATOM    377  CB  GLU A  51      28.070  15.828  77.313  1.00 50.92           C
ATOM    378  CG  GLU A  51      27.674  16.420  75.956  1.00 50.92           C
ATOM    379  CD  GLU A  51      27.860  15.356  74.881  1.00 50.92           C
ATOM    380  OE1 GLU A  51      27.963  14.155  75.248  1.00 50.92           O
ATOM    381  OE2 GLU A  51      27.891  15.732  73.679  1.00 50.92           O
ATOM    382  C   GLU A  51      28.674  17.999  78.307  1.00 50.92           C
ATOM    383  O   GLU A  51      28.166  19.098  78.088  1.00 50.92           O
ATOM    384  N   VAL A  52      30.006  17.833  78.445  1.00 49.04           N
ATOM    385  CA  VAL A  52      30.909  18.920  78.207  1.00 49.04           C
ATOM    386  CB  VAL A  52      32.192  18.867  78.976  1.00 49.04           C
ATOM    387  CG1 VAL A  52      33.122  19.960  78.428  1.00 49.04           C
ATOM    388  CG2 VAL A  52      31.889  19.051  80.459  1.00 49.04           C
ATOM    389  C   VAL A  52      31.331  18.800  76.785  1.00 49.04           C
ATOM    390  O   VAL A  52      31.566  17.695  76.296  1.00 49.04           O
ATOM    391  N   ARG A  53      31.421  19.943  76.077  1.00 69.67           N
ATOM    392  CA  ARG A  53      31.853  19.889  74.714  1.00 69.67           C
ATOM    393  CB  ARG A  53      30.809  20.401  73.709  1.00 69.67           C
ATOM    394  CG  ARG A  53      29.600  19.471  73.658  1.00 69.67           C
ATOM    395  CD  ARG A  53      28.626  19.731  72.512  1.00 69.67           C
ATOM    396  NE  ARG A  53      27.552  18.707  72.655  1.00 69.67           N
ATOM    397  CZ  ARG A  53      26.778  18.352  71.590  1.00 69.67           C
ATOM    398  NH1 ARG A  53      26.967  18.953  70.381  1.00 69.67           N
ATOM    399  NH2 ARG A  53      25.817  17.392  71.733  1.00 69.67           N
ATOM    400  C   ARG A  53      33.078  20.722  74.584  1.00 69.67           C
ATOM    401  O   ARG A  53      33.199  21.784  75.193  1.00 69.67           O
ATOM    402  N   GLU A  54      34.040  20.226  73.788  1.00119.18           N
ATOM    403  CA  GLU A  54      35.271  20.924  73.605  1.00119.18           C
ATOM    404  CB  GLU A  54      36.393  20.025  73.059  1.00119.18           C
ATOM    405  CG  GLU A  54      37.788  20.627  73.215  1.00119.18           C
ATOM    406  CD  GLU A  54      38.192  20.455  74.672  1.00119.18           C
ATOM    407  OE1 GLU A  54      37.843  19.396  75.260  1.00119.18           O
ATOM    408  OE2 GLU A  54      38.859  21.375  75.215  1.00119.18           O
ATOM    409  C   GLU A  54      35.051  22.017  72.612  1.00119.18           C
ATOM    410  O   GLU A  54      34.261  21.878  71.678  1.00119.18           O
ATOM    411  N   ARG A  55      35.743  23.153  72.823  1.00149.34           N
ATOM    412  CA  ARG A  55      35.721  24.254  71.908  1.00149.34           C
ATOM    413  CB  ARG A  55      35.326  25.585  72.567  1.00149.34           C
ATOM    414  CG  ARG A  55      33.896  25.597  73.112  1.00149.34           C
ATOM    415  CD  ARG A  55      32.876  26.222  72.157  1.00149.34           C
ATOM    416  NE  ARG A  55      32.529  25.210  71.118  1.00149.34           N
ATOM    417  CZ  ARG A  55      31.535  24.305  71.353  1.00149.34           C
ATOM    418  NH1 ARG A  55      30.892  24.296  72.556  1.00149.34           N
ATOM    419  NH2 ARG A  55      31.180  23.407  70.386  1.00149.34           N
ATOM    420  C   ARG A  55      37.138  24.384  71.466  1.00149.34           C
ATOM    421  O   ARG A  55      38.045  24.442  72.295  1.00149.34           O
ATOM    422  N   ALA A  56      37.366  24.414  70.142  1.00 27.55           N
ATOM    423  CA  ALA A  56      38.706  24.467  69.641  1.00 27.55           C
ATOM    424  CB  ALA A  56      38.814  24.092  68.153  1.00 27.55           C
ATOM    425  C   ALA A  56      39.227  25.853  69.798  1.00 27.55           C
ATOM    426  O   ALA A  56      38.469  26.822  69.816  1.00 27.55           O
ATOM    427  N   ALA A  57      40.561  25.966  69.943  1.00 30.58           N
ATOM    428  CA  ALA A  57      41.170  27.253  70.042  1.00 30.58           C
ATOM    429  CB  ALA A  57      42.663  27.202  70.410  1.00 30.58           C
ATOM    430  C   ALA A  57      41.055  27.853  68.685  1.00 30.58           C
ATOM    431  O   ALA A  57      41.036  27.134  67.686  1.00 30.58           O
ATOM    432  N   ARG A  58      40.935  29.191  68.615  1.00 51.31           N
ATOM    433  CA  ARG A  58      40.840  29.801  67.324  1.00 51.31           C
ATOM    434  CB  ARG A  58      39.416  30.220  66.922  1.00 51.31           C
ATOM    435  CG  ARG A  58      38.777  31.261  67.841  1.00 51.31           C
ATOM    436  CD  ARG A  58      37.407  31.721  67.342  1.00 51.31           C
ATOM    437  NE  ARG A  58      37.022  32.930  68.121  1.00 51.31           N
ATOM    438  CZ  ARG A  58      36.120  32.836  69.140  1.00 51.31           C
ATOM    439  NH1 ARG A  58      35.551  31.632  69.443  1.00 51.31           N
ATOM    440  NH2 ARG A  58      35.776  33.951  69.847  1.00 51.31           N
ATOM    441  C   ARG A  58      41.680  31.032  67.333  1.00 51.31           C
ATOM    442  O   ARG A  58      41.969  31.599  68.384  1.00 51.31           O
ATOM    443  N   LYS A  59      42.116  31.458  66.136  1.00107.31           N
ATOM    444  CA  LYS A  59      42.923  32.630  66.016  1.00107.31           C
ATOM    445  CB  LYS A  59      43.708  32.689  64.694  1.00107.31           C
ATOM    446  CG  LYS A  59      42.809  32.768  63.457  0.00107.31           C
ATOM    447  CD  LYS A  59      43.567  33.091  62.170  0.00107.31           C
ATOM    448  CE  LYS A  59      44.167  34.498  62.142  1.00107.31           C
ATOM    449  NZ  LYS A  59      44.936  34.688  60.893  1.00107.31           N
ATOM    450  C   LYS A  59      42.015  33.811  66.044  1.00107.31           C
ATOM    451  O   LYS A  59      40.876  33.752  65.586  1.00107.31           O
ATOM    452  N   GLY A  60      42.509  34.925  66.607  1.00 59.64           N
ATOM    453  CA  GLY A  60      41.750  36.135  66.640  1.00 59.64           C
ATOM    454  C   GLY A  60      42.761  37.227  66.655  1.00 59.64           C
ATOM    455  O   GLY A  60      43.939  36.986  66.904  1.00 59.64           O
ATOM    456  N   ARG A  61      42.353  38.469  66.359  1.00133.33           N
ATOM    457  CA  ARG A  61      43.359  39.481  66.433  1.00133.33           C
ATOM    458  CB  ARG A  61      44.117  39.700  65.113  1.00133.33           C
ATOM    459  CG  ARG A  61      43.246  40.164  63.946  1.00133.33           C
ATOM    460  CD  ARG A  61      43.926  39.972  62.588  1.00133.33           C
ATOM    461  NE  ARG A  61      45.235  40.686  62.627  1.00133.33           N
ATOM    462  CZ  ARG A  61      46.343  40.107  62.076  1.00133.33           C
ATOM    463  NH1 ARG A  61      46.258  38.864  61.516  1.00133.33           N
ATOM    464  NH2 ARG A  61      47.535  40.772  62.080  1.00133.33           N
ATOM    465  C   ARG A  61      42.703  40.755  66.826  1.00133.33           C
ATOM    466  O   ARG A  61      41.513  40.950  66.597  1.00133.33           O
ATOM    467  N   ASN A  62      43.477  41.647  67.468  1.00 86.51           N
ATOM    468  CA  ASN A  62      42.951  42.930  67.836  1.00 86.51           C
ATOM    469  CB  ASN A  62      43.628  43.539  69.079  1.00 86.51           C
ATOM    470  CG  ASN A  62      43.155  44.971  69.310  1.00 86.51           C
ATOM    471  OD1 ASN A  62      43.385  45.857  68.487  1.00 86.51           O
ATOM    472  ND2 ASN A  62      42.494  45.214  70.472  1.00 86.51           N
ATOM    473  C   ASN A  62      43.177  43.823  66.660  1.00 86.51           C
ATOM    474  O   ASN A  62      44.292  43.982  66.168  1.00 86.51           O
ATOM    475  N   PRO A  63      42.114  44.414  66.201  1.00183.58           N
ATOM    476  CA  PRO A  63      42.133  45.151  64.976  1.00183.58           C
ATOM    477  CD  PRO A  63      40.772  44.023  66.600  1.00183.58           C
ATOM    478  CB  PRO A  63      40.689  45.587  64.736  1.00183.58           C
ATOM    479  CG  PRO A  63      39.861  44.508  65.459  1.00183.58           C
ATOM    480  C   PRO A  63      43.126  46.255  64.825  1.00183.58           C
ATOM    481  O   PRO A  63      43.806  46.286  63.800  1.00183.58           O
ATOM    482  N   GLN A  64      43.210  47.212  65.761  1.00125.46           N
ATOM    483  CA  GLN A  64      44.156  48.230  65.420  1.00125.46           C
ATOM    484  CB  GLN A  64      43.958  49.508  66.251  1.00125.46           C
ATOM    485  CG  GLN A  64      42.648  50.236  65.938  1.00125.46           C
ATOM    486  CD  GLN A  64      42.805  50.929  64.591  1.00125.46           C
ATOM    487  OE1 GLN A  64      41.823  51.314  63.958  1.00125.46           O
ATOM    488  NE2 GLN A  64      44.075  51.095  64.137  1.00125.46           N
ATOM    489  C   GLN A  64      45.570  47.781  65.620  1.00125.46           C
ATOM    490  O   GLN A  64      46.336  47.635  64.668  1.00125.46           O
ATOM    491  N   THR A  65      45.936  47.594  66.904  1.00189.46           N
ATOM    492  CA  THR A  65      47.240  47.217  67.376  1.00189.46           C
ATOM    493  CB  THR A  65      47.583  47.785  68.703  1.00189.46           C
ATOM    494  OG1 THR A  65      48.841  47.260  69.096  1.00189.46           O
ATOM    495  CG2 THR A  65      46.501  47.384  69.720  1.00189.46           C
ATOM    496  C   THR A  65      47.465  45.781  67.593  1.00189.46           C
ATOM    497  O   THR A  65      48.585  45.290  67.449  1.00189.46           O
ATOM    498  N   GLY A  66      46.379  45.087  67.929  1.00138.98           N
ATOM    499  CA  GLY A  66      46.505  43.870  68.661  1.00138.98           C
ATOM    500  C   GLY A  66      47.434  42.881  68.065  1.00138.98           C
ATOM    501  O   GLY A  66      48.161  42.239  68.819  1.00138.98           O
ATOM    502  N   GLU A  67      47.430  42.705  66.733  1.00175.43           N
ATOM    503  CA  GLU A  67      48.287  41.716  66.153  1.00175.43           C
ATOM    504  CB  GLU A  67      49.743  41.756  66.669  1.00175.43           C
ATOM    505  CG  GLU A  67      50.730  40.839  65.955  1.00175.43           C
ATOM    506  CD  GLU A  67      52.099  41.152  66.546  1.00175.43           C
ATOM    507  OE1 GLU A  67      52.726  42.145  66.088  1.00175.43           O
ATOM    508  OE2 GLU A  67      52.527  40.414  67.473  1.00175.43           O
ATOM    509  C   GLU A  67      47.635  40.393  66.423  1.00175.43           C
ATOM    510  O   GLU A  67      46.576  40.342  67.051  1.00175.43           O
ATOM    511  N   GLU A  68      48.243  39.290  65.939  1.00 71.76           N
ATOM    512  CA  GLU A  68      47.661  37.981  66.027  1.00 71.76           C
ATOM    513  CB  GLU A  68      48.516  36.873  65.389  1.00 71.76           C
ATOM    514  CG  GLU A  68      47.895  35.485  65.550  1.00 71.76           C
ATOM    515  CD  GLU A  68      48.942  34.447  65.177  1.00 71.76           C
ATOM    516  OE1 GLU A  68      49.936  34.820  64.498  1.00 71.76           O
ATOM    517  OE2 GLU A  68      48.763  33.264  65.571  1.00 71.76           O
ATOM    518  C   GLU A  68      47.470  37.591  67.450  1.00 71.76           C
ATOM    519  O   GLU A  68      48.210  38.013  68.337  1.00 71.76           O
ATOM    520  N   MET A  69      46.429  36.768  67.690  1.00120.66           N
ATOM    521  CA  MET A  69      46.118  36.315  69.010  1.00120.66           C
ATOM    522  CB  MET A  69      45.088  37.226  69.697  1.00120.66           C
ATOM    523  CG  MET A  69      44.708  36.817  71.120  1.00120.66           C
ATOM    524  SD  MET A  69      43.489  37.923  71.893  1.00120.66           S
ATOM    525  CE  MET A  69      43.195  36.894  73.361  1.00120.66           C
ATOM    526  C   MET A  69      45.485  34.965  68.877  1.00120.66           C
ATOM    527  O   MET A  69      44.785  34.688  67.904  1.00120.66           O
ATOM    528  N   GLU A  70      45.721  34.069  69.854  1.00 48.82           N
ATOM    529  CA  GLU A  70      45.075  32.797  69.769  1.00 48.82           C
ATOM    530  CB  GLU A  70      46.028  31.590  69.820  1.00 48.82           C
ATOM    531  CG  GLU A  70      45.302  30.259  69.611  1.00 48.82           C
ATOM    532  CD  GLU A  70      46.329  29.139  69.682  1.00 48.82           C
ATOM    533  OE1 GLU A  70      47.512  29.450  69.979  1.00 48.82           O
ATOM    534  OE2 GLU A  70      45.947  27.961  69.447  1.00 48.82           O
ATOM    535  C   GLU A  70      44.178  32.696  70.951  1.00 48.82           C
ATOM    536  O   GLU A  70      44.582  32.966  72.081  1.00 48.82           O
ATOM    537  N   ILE A  71      42.918  32.302  70.718  1.00113.47           N
ATOM    538  CA  ILE A  71      42.024  32.153  71.818  1.00113.47           C
ATOM    539  CB  ILE A  71      40.603  32.527  71.489  1.00113.47           C
ATOM    540  CG1 ILE A  71      39.796  32.720  72.776  1.00113.47           C
ATOM    541  CG2 ILE A  71      40.005  31.486  70.531  1.00113.47           C
ATOM    542  CD1 ILE A  71      38.443  33.389  72.538  1.00113.47           C
ATOM    543  C   ILE A  71      42.116  30.706  72.177  1.00113.47           C
ATOM    544  O   ILE A  71      42.023  29.819  71.327  1.00113.47           O
ATOM    545  N   PRO A  72      42.366  30.457  73.429  1.00153.05           N
ATOM    546  CA  PRO A  72      42.560  29.101  73.851  1.00153.05           C
ATOM    547  CD  PRO A  72      43.167  31.383  74.217  1.00153.05           C
ATOM    548  CB  PRO A  72      43.218  29.174  75.226  1.00153.05           C
ATOM    549  CG  PRO A  72      43.984  30.507  75.183  1.00153.05           C
ATOM    550  C   PRO A  72      41.309  28.299  73.824  1.00153.05           C
ATOM    551  O   PRO A  72      40.217  28.866  73.857  1.00153.05           O
ATOM    552  N   ALA A  73      41.462  26.967  73.742  1.00 28.15           N
ATOM    553  CA  ALA A  73      40.328  26.100  73.706  1.00 28.15           C
ATOM    554  CB  ALA A  73      40.679  24.636  73.385  1.00 28.15           C
ATOM    555  C   ALA A  73      39.692  26.131  75.056  1.00 28.15           C
ATOM    556  O   ALA A  73      40.356  26.347  76.065  1.00 28.15           O
ATOM    557  N   SER A  74      38.357  25.941  75.086  1.00 35.57           N
ATOM    558  CA  SER A  74      37.635  25.925  76.324  1.00 35.57           C
ATOM    559  CB  SER A  74      36.956  27.263  76.661  1.00 35.57           C
ATOM    560  OG  SER A  74      36.262  27.159  77.895  1.00 35.57           O
ATOM    561  C   SER A  74      36.556  24.900  76.185  1.00 35.57           C
ATOM    562  O   SER A  74      36.354  24.347  75.107  1.00 35.57           O
ATOM    563  N   LYS A  75      35.857  24.591  77.301  1.00 55.58           N
ATOM    564  CA  LYS A  75      34.779  23.642  77.255  1.00 55.58           C
ATOM    565  CB  LYS A  75      34.952  22.401  78.151  1.00 55.58           C
ATOM    566  CG  LYS A  75      35.941  21.357  77.631  1.00 55.58           C
ATOM    567  CD  LYS A  75      36.130  20.189  78.601  1.00 55.58           C
ATOM    568  CE  LYS A  75      36.900  19.009  78.006  1.00 55.58           C
ATOM    569  NZ  LYS A  75      36.855  17.855  78.930  1.00 55.58           N
ATOM    570  C   LYS A  75      33.530  24.314  77.727  1.00 55.58           C
ATOM    571  O   LYS A  75      33.576  25.260  78.512  1.00 55.58           O
ATOM    572  N   VAL A  76      32.367  23.837  77.237  1.00 45.82           N
ATOM    573  CA  VAL A  76      31.109  24.394  77.646  1.00 45.82           C
ATOM    574  CB  VAL A  76      30.501  25.295  76.612  1.00 45.82           C
ATOM    575  CG1 VAL A  76      31.449  26.488  76.391  1.00 45.82           C
ATOM    576  CG2 VAL A  76      30.221  24.474  75.342  1.00 45.82           C
ATOM    577  C   VAL A  76      30.147  23.257  77.873  1.00 45.82           C
ATOM    578  O   VAL A  76      30.309  22.169  77.321  1.00 45.82           O
ATOM    579  N   PRO A  77      29.155  23.466  78.701  1.00 75.65           N
ATOM    580  CA  PRO A  77      28.148  22.463  78.946  1.00 75.65           C
ATOM    581  CD  PRO A  77      29.227  24.449  79.764  1.00 75.65           C
ATOM    582  CB  PRO A  77      27.453  22.870  80.247  1.00 75.65           C
ATOM    583  CG  PRO A  77      27.856  24.344  80.452  1.00 75.65           C
ATOM    584  C   PRO A  77      27.225  22.387  77.765  1.00 75.65           C
ATOM    585  O   PRO A  77      26.994  23.414  77.129  1.00 75.65           O
ATOM    586  N   ALA A  78      26.678  21.195  77.452  1.00 36.13           N
ATOM    587  CA  ALA A  78      25.802  21.088  76.315  1.00 36.13           C
ATOM    588  CB  ALA A  78      26.480  20.480  75.075  1.00 36.13           C
ATOM    589  C   ALA A  78      24.652  20.194  76.674  1.00 36.13           C
ATOM    590  O   ALA A  78      24.792  19.267  77.473  1.00 36.13           O
ATOM    591  N   PHE A  79      23.475  20.467  76.070  1.00 68.86           N
ATOM    592  CA  PHE A  79      22.271  19.726  76.325  1.00 68.86           C
ATOM    593  CB  PHE A  79      21.186  20.637  76.933  1.00 68.86           C
ATOM    594  CG  PHE A  79      19.898  19.910  77.122  1.00 68.86           C
ATOM    595  CD1 PHE A  79      19.731  19.019  78.158  1.00 68.86           C
ATOM    596  CD2 PHE A  79      18.840  20.153  76.276  1.00 68.86           C
ATOM    597  CE1 PHE A  79      18.533  18.365  78.327  1.00 68.86           C
ATOM    598  CE2 PHE A  79      17.641  19.502  76.440  1.00 68.86           C
ATOM    599  CZ  PHE A  79      17.486  18.605  77.469  1.00 68.86           C
ATOM    600  C   PHE A  79      21.761  19.195  75.019  1.00 68.86           C
ATOM    601  O   PHE A  79      21.741  19.904  74.014  1.00 68.86           O
ATOM    602  N   LYS A  80      21.356  17.906  75.015  1.00180.45           N
ATOM    603  CA  LYS A  80      20.776  17.245  73.876  1.00180.45           C
ATOM    604  CB  LYS A  80      21.546  15.969  73.476  1.00180.45           C
ATOM    605  CG  LYS A  80      21.004  15.203  72.263  1.00180.45           C
ATOM    606  CD  LYS A  80      19.623  14.573  72.465  1.00180.45           C
ATOM    607  CE  LYS A  80      19.181  13.667  71.315  1.00180.45           C
ATOM    608  NZ  LYS A  80      19.718  12.302  71.514  1.00180.45           N
ATOM    609  C   LYS A  80      19.404  16.842  74.325  1.00180.45           C
ATOM    610  O   LYS A  80      19.210  16.227  75.371  1.00180.45           O
ATOM    611  N   PRO A  81      18.468  17.190  73.496  1.00275.33           N
ATOM    612  CA  PRO A  81      17.066  17.090  73.815  1.00275.33           C
ATOM    613  CD  PRO A  81      18.736  18.307  72.605  1.00275.33           C
ATOM    614  CB  PRO A  81      16.348  17.973  72.795  1.00275.33           C
ATOM    615  CG  PRO A  81      17.395  19.030  72.418  1.00275.33           C
ATOM    616  C   PRO A  81      16.276  15.846  74.056  1.00275.33           C
ATOM    617  O   PRO A  81      15.207  16.034  74.611  1.00275.33           O
ATOM    618  N   GLY A  82      16.638  14.627  73.624  1.00106.26           N
ATOM    619  CA  GLY A  82      15.802  13.486  73.918  1.00106.26           C
ATOM    620  C   GLY A  82      14.647  13.492  72.961  1.00106.26           C
ATOM    621  O   GLY A  82      14.059  14.537  72.694  1.00106.26           O
ATOM    622  N   LYS A  83      14.261  12.299  72.465  1.00134.15           N
ATOM    623  CA  LYS A  83      13.222  12.158  71.481  1.00134.15           C
ATOM    624  CB  LYS A  83      13.087  10.710  70.975  1.00134.15           C
ATOM    625  CG  LYS A  83      14.304  10.222  70.185  1.00134.15           C
ATOM    626  CD  LYS A  83      14.341   8.704  69.980  1.00134.15           C
ATOM    627  CE  LYS A  83      13.172   8.164  69.152  1.00134.15           C
ATOM    628  NZ  LYS A  83      11.924   8.221  69.944  1.00134.15           N
ATOM    629  C   LYS A  83      11.887  12.573  72.024  1.00134.15           C
ATOM    630  O   LYS A  83      11.131  13.270  71.349  1.00134.15           O
ATOM    631  N   ALA A  84      11.552  12.156  73.260  1.00 29.64           N
ATOM    632  CA  ALA A  84      10.264  12.462  73.821  1.00 29.64           C
ATOM    633  CB  ALA A  84      10.048  11.844  75.211  1.00 29.64           C
ATOM    634  C   ALA A  84      10.116  13.942  73.973  1.00 29.64           C
ATOM    635  O   ALA A  84       9.061  14.507  73.694  1.00 29.64           O
ATOM    636  N   LEU A  85      11.184  14.614  74.425  1.00 50.39           N
ATOM    637  CA  LEU A  85      11.134  16.030  74.653  1.00 50.39           C
ATOM    638  CB  LEU A  85      12.450  16.589  75.221  1.00 50.39           C
ATOM    639  CG  LEU A  85      12.408  18.109  75.468  1.00 50.39           C
ATOM    640  CD1 LEU A  85      11.349  18.467  76.529  1.00 50.39           C
ATOM    641  CD2 LEU A  85      13.799  18.666  75.809  1.00 50.39           C
ATOM    642  C   LEU A  85      10.878  16.734  73.351  1.00 50.39           C
ATOM    643  O   LEU A  85      10.061  17.650  73.285  1.00 50.39           O
ATOM    644  N   LYS A  86      11.568  16.334  72.266  1.00157.58           N
ATOM    645  CA  LYS A  86      11.394  17.003  71.003  1.00157.58           C
ATOM    646  CB  LYS A  86      12.449  16.618  69.957  1.00157.58           C
ATOM    647  CG  LYS A  86      12.642  15.120  69.758  1.00157.58           C
ATOM    648  CD  LYS A  86      13.459  14.797  68.509  1.00157.58           C
ATOM    649  CE  LYS A  86      14.841  15.451  68.501  1.00157.58           C
ATOM    650  NZ  LYS A  86      15.524  15.167  67.221  1.00157.58           N
ATOM    651  C   LYS A  86      10.009  16.770  70.467  1.00157.58           C
ATOM    652  O   LYS A  86       9.419  17.676  69.880  1.00157.58           O
ATOM    653  N   ASP A  87       9.455  15.557  70.685  1.00273.28           N
ATOM    654  CA  ASP A  87       8.127  15.151  70.296  1.00273.28           C
ATOM    655  CB  ASP A  87       7.021  15.802  71.144  1.00273.28           C
ATOM    656  CG  ASP A  87       5.719  15.089  70.813  1.00273.28           C
ATOM    657  OD1 ASP A  87       5.788  13.959  70.260  1.00273.28           O
ATOM    658  OD2 ASP A  87       4.638  15.664  71.108  1.00273.28           O
ATOM    659  C   ASP A  87       7.804  15.413  68.854  1.00273.28           C
ATOM    660  O   ASP A  87       6.935  16.240  68.577  1.00273.28           O
ATOM    661  N   ALA A  88       8.498  14.705  67.924  1.00122.57           N
ATOM    662  CA  ALA A  88       8.349  14.819  66.492  1.00122.57           C
ATOM    663  CB  ALA A  88       9.607  14.398  65.715  1.00122.57           C
ATOM    664  C   ALA A  88       7.213  14.005  65.966  1.00122.57           C
ATOM    665  O   ALA A  88       6.800  13.009  66.559  1.00122.57           O
ATOM    666  N   VAL A  89       6.674  14.456  64.812  1.00262.45           N
ATOM    667  CA  VAL A  89       5.640  13.765  64.108  1.00262.45           C
ATOM    668  CB  VAL A  89       4.254  14.165  64.520  1.00262.45           C
ATOM    669  CG1 VAL A  89       4.025  15.636  64.131  1.00262.45           C
ATOM    670  CG2 VAL A  89       3.256  13.183  63.882  1.00262.45           C
ATOM    671  C   VAL A  89       5.800  14.113  62.664  1.00262.45           C
ATOM    672  O   VAL A  89       6.355  15.158  62.329  1.00262.45           O
ATOM    673  N   LYS A  90       5.336  13.225  61.764  1.00141.39           N
ATOM    674  CA  LYS A  90       5.426  13.514  60.365  1.00141.39           C
ATOM    675  CB  LYS A  90       5.966  12.343  59.518  1.00141.39           C
ATOM    676  CG  LYS A  90       5.110  11.070  59.517  1.00141.39           C
ATOM    677  CD  LYS A  90       3.827  11.162  58.687  1.00141.39           C
ATOM    678  CE  LYS A  90       3.036   9.853  58.633  1.00141.39           C
ATOM    679  NZ  LYS A  90       2.376   9.604  59.933  1.00141.39           N
ATOM    680  C   LYS A  90       4.015  13.841  59.901  1.00141.39           C
ATOM    681  O   LYS A  90       3.855  14.203  58.706  1.00141.39           O
ATOM    682  OXT LYS A  90       3.078  13.736  60.738  1.00141.39           O
TER     683      LYS A  90
ATOM    684  N   MET B  91      26.862   9.019  83.667  1.00 46.88           N
ATOM    685  CA  MET B  91      25.764   8.952  84.661  1.00 46.88           C
ATOM    686  CB  MET B  91      25.749  10.210  85.547  1.00 46.88           C
ATOM    687  CG  MET B  91      24.643  10.182  86.605  1.00 46.88           C
ATOM    688  SD  MET B  91      24.623  11.620  87.718  1.00 46.88           S
ATOM    689  CE  MET B  91      25.859  10.958  88.872  1.00 46.88           C
ATOM    690  C   MET B  91      24.420   8.814  84.025  1.00 46.88           C
ATOM    691  O   MET B  91      23.981   9.660  83.249  1.00 46.88           O
ATOM    692  N   ASN B  92      23.751   7.701  84.363  1.00137.49           N
ATOM    693  CA  ASN B  92      22.466   7.303  83.880  1.00137.49           C
ATOM    694  CB  ASN B  92      22.427   5.766  83.793  1.00137.49           C
ATOM    695  CG  ASN B  92      21.190   5.271  83.083  1.00137.49           C
ATOM    696  OD1 ASN B  92      20.114   5.187  83.670  1.00137.49           O
ATOM    697  ND2 ASN B  92      21.357   4.901  81.786  1.00137.49           N
ATOM    698  C   ASN B  92      21.429   7.779  84.863  1.00137.49           C
ATOM    699  O   ASN B  92      21.757   8.246  85.952  1.00137.49           O
ATOM    700  N   LYS B  93      20.135   7.669  84.490  1.00102.29           N
ATOM    701  CA  LYS B  93      19.041   8.094  85.322  1.00102.29           C
ATOM    702  CB  LYS B  93      17.679   7.800  84.668  0.00102.29           C
ATOM    703  CG  LYS B  93      16.470   8.295  85.462  0.00102.29           C
ATOM    704  CD  LYS B  93      16.337   9.818  85.487  0.00102.29           C
ATOM    705  CE  LYS B  93      15.029  10.303  86.115  0.00102.29           C
ATOM    706  NZ  LYS B  93      13.881   9.928  85.256  0.00102.29           N
ATOM    707  C   LYS B  93      19.089   7.329  86.611  1.00102.29           C
ATOM    708  O   LYS B  93      18.974   7.908  87.691  1.00102.29           O
ATOM    709  N   THR B  94      19.298   6.003  86.529  1.00 99.82           N
ATOM    710  CA  THR B  94      19.306   5.162  87.692  1.00 99.82           C
ATOM    711  CB  THR B  94      19.469   3.708  87.347  1.00 99.82           C
ATOM    712  OG1 THR B  94      19.288   2.905  88.503  1.00 99.82           O
ATOM    713  CG2 THR B  94      20.868   3.485  86.748  1.00 99.82           C
ATOM    714  C   THR B  94      20.444   5.559  88.580  1.00 99.82           C
ATOM    715  O   THR B  94      20.348   5.499  89.805  1.00 99.82           O
ATOM    716  N   GLU B  95      21.578   5.932  87.969  1.00 66.20           N
ATOM    717  CA  GLU B  95      22.772   6.311  88.668  1.00 66.20           C
ATOM    718  CB  GLU B  95      23.943   6.413  87.678  1.00 66.20           C
ATOM    719  CG  GLU B  95      24.203   5.064  86.998  1.00 66.20           C
ATOM    720  CD  GLU B  95      25.127   5.265  85.809  1.00 66.20           C
ATOM    721  OE1 GLU B  95      25.635   6.404  85.643  1.00 66.20           O
ATOM    722  OE2 GLU B  95      25.336   4.284  85.047  1.00 66.20           O
ATOM    723  C   GLU B  95      22.585   7.628  89.370  1.00 66.20           C
ATOM    724  O   GLU B  95      23.083   7.824  90.477  1.00 66.20           O
ATOM    725  N   LEU B  96      21.878   8.577  88.725  1.00 50.69           N
ATOM    726  CA  LEU B  96      21.629   9.888  89.268  1.00 50.69           C
ATOM    727  CB  LEU B  96      20.892  10.784  88.253  1.00 50.69           C
ATOM    728  CG  LEU B  96      20.564  12.205  88.752  1.00 50.69           C
ATOM    729  CD1 LEU B  96      21.839  12.992  89.083  1.00 50.69           C
ATOM    730  CD2 LEU B  96      19.663  12.944  87.748  1.00 50.69           C
ATOM    731  C   LEU B  96      20.763   9.779  90.489  1.00 50.69           C
ATOM    732  O   LEU B  96      20.997  10.451  91.495  1.00 50.69           O
ATOM    733  N   ILE B  97      19.730   8.918  90.427  1.00 93.26           N
ATOM    734  CA  ILE B  97      18.795   8.786  91.510  1.00 93.26           C
ATOM    735  CB  ILE B  97      17.635   7.874  91.223  1.00 93.26           C
ATOM    736  CG1 ILE B  97      18.097   6.421  91.058  1.00 93.26           C
ATOM    737  CG2 ILE B  97      16.896   8.426  89.992  1.00 93.26           C
ATOM    738  CD1 ILE B  97      16.945   5.417  91.044  1.00 93.26           C
ATOM    739  C   ILE B  97      19.502   8.260  92.720  1.00 93.26           C
ATOM    740  O   ILE B  97      19.225   8.694  93.837  1.00 93.26           O
ATOM    741  N   ASN B  98      20.423   7.295  92.538  1.00 46.54           N
ATOM    742  CA  ASN B  98      21.113   6.739  93.667  1.00 46.54           C
ATOM    743  CB  ASN B  98      22.072   5.597  93.291  1.00 46.54           C
ATOM    744  CG  ASN B  98      21.225   4.369  92.994  1.00 46.54           C
ATOM    745  OD1 ASN B  98      21.728   3.352  92.519  1.00 46.54           O
ATOM    746  ND2 ASN B  98      19.900   4.465  93.278  1.00 46.54           N
ATOM    747  C   ASN B  98      21.908   7.818  94.336  1.00 46.54           C
ATOM    748  O   ASN B  98      21.945   7.893  95.562  1.00 46.54           O
ATOM    749  N   ALA B  99      22.562   8.691  93.548  1.00 33.99           N
ATOM    750  CA  ALA B  99      23.392   9.730  94.098  1.00 33.99           C
ATOM    751  CB  ALA B  99      24.115  10.546  93.013  1.00 33.99           C
ATOM    752  C   ALA B  99      22.567  10.700  94.895  1.00 33.99           C
ATOM    753  O   ALA B  99      22.998  11.168  95.947  1.00 33.99           O
ATOM    754  N   VAL B 100      21.375  11.053  94.378  1.00 54.29           N
ATOM    755  CA  VAL B 100      20.470  12.021  94.947  1.00 54.29           C
ATOM    756  CB  VAL B 100      19.372  12.394  93.994  1.00 54.29           C
ATOM    757  CG1 VAL B 100      18.426  13.383  94.696  1.00 54.29           C
ATOM    758  CG2 VAL B 100      20.012  12.945  92.708  1.00 54.29           C
ATOM    759  C   VAL B 100      19.822  11.532  96.206  1.00 54.29           C
ATOM    760  O   VAL B 100      19.514  12.321  97.099  1.00 54.29           O
ATOM    761  N   ALA B 101      19.533  10.222  96.291  1.00 37.43           N
ATOM    762  CA  ALA B 101      18.896   9.701  97.466  1.00 37.43           C
ATOM    763  CB  ALA B 101      18.601   8.194  97.372  1.00 37.43           C
ATOM    764  C   ALA B 101      19.817   9.909  98.626  1.00 37.43           C
ATOM    765  O   ALA B 101      19.378  10.221  99.732  1.00 37.43           O
ATOM    766  N   GLU B 102      21.128   9.715  98.400  1.00117.94           N
ATOM    767  CA  GLU B 102      22.078   9.812  99.470  1.00117.94           C
ATOM    768  CB  GLU B 102      23.481   9.337  99.062  1.00117.94           C
ATOM    769  CG  GLU B 102      24.413   9.191 100.262  1.00117.94           C
ATOM    770  CD  GLU B 102      23.872   8.060 101.124  0.00117.94           C
ATOM    771  OE1 GLU B 102      22.801   7.501 100.764  0.00117.94           O
ATOM    772  OE2 GLU B 102      24.519   7.743 102.157  0.00117.94           O
ATOM    773  C   GLU B 102      22.214  11.210 100.005  1.00117.94           C
ATOM    774  O   GLU B 102      22.176  11.423 101.216  1.00117.94           O
ATOM    775  N   THR B 103      22.365  12.209  99.117  1.00110.50           N
ATOM    776  CA  THR B 103      22.606  13.559  99.548  1.00110.50           C
ATOM    777  CB  THR B 103      22.887  14.470  98.394  1.00110.50           C
ATOM    778  OG1 THR B 103      23.126  15.793  98.849  1.00110.50           O
ATOM    779  CG2 THR B 103      21.685  14.426  97.440  1.00110.50           C
ATOM    780  C   THR B 103      21.424  14.107 100.296  1.00110.50           C
ATOM    781  O   THR B 103      21.583  14.785 101.310  1.00110.50           O
ATOM    782  N   SER B 104      20.204  13.857  99.786  1.00 86.74           N
ATOM    783  CA  SER B 104      18.983  14.369 100.352  1.00 86.74           C
ATOM    784  CB  SER B 104      17.804  14.300  99.363  1.00 86.74           C
ATOM    785  OG  SER B 104      18.041  15.164  98.262  1.00 86.74           O
ATOM    786  C   SER B 104      18.585  13.623 101.591  1.00 86.74           C
ATOM    787  O   SER B 104      17.878  14.173 102.434  1.00 86.74           O
ATOM    788  N   GLY B 105      19.016  12.353 101.738  1.00 33.03           N
ATOM    789  CA  GLY B 105      18.653  11.595 102.906  1.00 33.03           C
ATOM    790  C   GLY B 105      17.279  11.003 102.754  1.00 33.03           C
ATOM    791  O   GLY B 105      16.501  10.977 103.709  1.00 33.03           O
ATOM    792  N   LEU B 106      16.938  10.523 101.540  1.00107.24           N
ATOM    793  CA  LEU B 106      15.663   9.908 101.283  1.00107.24           C
ATOM    794  CB  LEU B 106      14.873  10.620 100.175  1.00107.24           C
ATOM    795  CG  LEU B 106      14.443  12.049 100.549  1.00107.24           C
ATOM    796  CD1 LEU B 106      15.651  12.947 100.855  1.00107.24           C
ATOM    797  CD2 LEU B 106      13.541  12.650  99.464  1.00107.24           C
ATOM    798  C   LEU B 106      15.901   8.499 100.808  1.00107.24           C
ATOM    799  O   LEU B 106      17.020   7.990 100.874  1.00107.24           O
ATOM    800  N   SER B 107      14.810   7.816 100.383  1.00 44.20           N
ATOM    801  CA  SER B 107      14.869   6.498  99.803  1.00 44.20           C
ATOM    802  CB  SER B 107      13.559   5.698  99.939  1.00 44.20           C
ATOM    803  OG  SER B 107      13.680   4.439  99.292  1.00 44.20           O
ATOM    804  C   SER B 107      15.134   6.660  98.332  1.00 44.20           C
ATOM    805  O   SER B 107      15.086   7.766  97.795  1.00 44.20           O
ATOM    806  N   LYS B 108      15.468   5.540  97.655  1.00 83.70           N
ATOM    807  CA  LYS B 108      15.709   5.525  96.239  1.00 83.70           C
ATOM    808  CB  LYS B 108      16.225   4.169  95.719  1.00 83.70           C
ATOM    809  CG  LYS B 108      17.621   3.790  96.219  1.00 83.70           C
ATOM    810  CD  LYS B 108      18.014   2.345  95.903  0.00 83.70           C
ATOM    811  CE  LYS B 108      18.727   2.181  94.559  0.00 83.70           C
ATOM    812  NZ  LYS B 108      17.807   2.525  93.453  0.00 83.70           N
ATOM    813  C   LYS B 108      14.415   5.797  95.536  1.00 83.70           C
ATOM    814  O   LYS B 108      14.385   6.472  94.507  1.00 83.70           O
ATOM    815  N   LYS B 109      13.304   5.263  96.080  1.00123.23           N
ATOM    816  CA  LYS B 109      12.023   5.400  95.446  1.00123.23           C
ATOM    817  CB  LYS B 109      10.844   4.747  96.190  1.00123.23           C
ATOM    818  CG  LYS B 109      10.899   3.235  96.385  1.00123.23           C
ATOM    819  CD  LYS B 109      11.730   2.807  97.591  1.00123.23           C
ATOM    820  CE  LYS B 109      11.411   1.385  98.051  1.00123.23           C
ATOM    821  NZ  LYS B 109      11.814   1.217  99.464  1.00123.23           N
ATOM    822  C   LYS B 109      11.647   6.845  95.388  1.00123.23           C
ATOM    823  O   LYS B 109      10.996   7.278  94.440  1.00123.23           O
ATOM    824  N   ASP B 110      11.978   7.607  96.446  1.00 87.56           N
ATOM    825  CA  ASP B 110      11.600   8.988  96.543  1.00 87.56           C
ATOM    826  CB  ASP B 110      11.862   9.546  97.950  1.00 87.56           C
ATOM    827  CG  ASP B 110      10.860  10.666  98.144  1.00 87.56           C
ATOM    828  OD1 ASP B 110       9.859  10.651  97.381  1.00 87.56           O
ATOM    829  OD2 ASP B 110      11.054  11.514  99.057  1.00 87.56           O
ATOM    830  C   ASP B 110      12.372   9.826  95.566  1.00 87.56           C
ATOM    831  O   ASP B 110      11.822  10.704  94.900  1.00 87.56           O
ATOM    832  N   ALA B 111      13.688   9.570  95.456  1.00 36.09           N
ATOM    833  CA  ALA B 111      14.500  10.356  94.577  1.00 36.09           C
ATOM    834  CB  ALA B 111      15.975   9.919  94.587  1.00 36.09           C
ATOM    835  C   ALA B 111      13.982  10.169  93.186  1.00 36.09           C
ATOM    836  O   ALA B 111      13.771  11.139  92.459  1.00 36.09           O
ATOM    837  N   THR B 112      13.713   8.905  92.806  1.00 98.71           N
ATOM    838  CA  THR B 112      13.297   8.592  91.467  1.00 98.71           C
ATOM    839  CB  THR B 112      13.205   7.112  91.205  1.00 98.71           C
ATOM    840  OG1 THR B 112      12.997   6.871  89.821  1.00 98.71           O
ATOM    841  CG2 THR B 112      12.053   6.515  92.026  1.00 98.71           C
ATOM    842  C   THR B 112      11.968   9.218  91.161  1.00 98.71           C
ATOM    843  O   THR B 112      11.780   9.785  90.087  1.00 98.71           O
ATOM    844  N   LYS B 113      11.006   9.137  92.098  1.00 36.58           N
ATOM    845  CA  LYS B 113       9.687   9.665  91.879  1.00 36.58           C
ATOM    846  CB  LYS B 113       8.736   9.331  93.039  1.00 36.58           C
ATOM    847  CG  LYS B 113       8.461   7.831  93.165  1.00 36.58           C
ATOM    848  CD  LYS B 113       7.820   7.417  94.492  1.00 36.58           C
ATOM    849  CE  LYS B 113       7.581   5.910  94.607  1.00 36.58           C
ATOM    850  NZ  LYS B 113       7.018   5.583  95.937  1.00 36.58           N
ATOM    851  C   LYS B 113       9.766  11.156  91.735  1.00 36.58           C
ATOM    852  O   LYS B 113       9.053  11.748  90.926  1.00 36.58           O
ATOM    853  N   ALA B 114      10.604  11.814  92.558  1.00 37.35           N
ATOM    854  CA  ALA B 114      10.759  13.239  92.465  1.00 37.35           C
ATOM    855  CB  ALA B 114      11.638  13.820  93.584  1.00 37.35           C
ATOM    856  C   ALA B 114      11.406  13.604  91.160  1.00 37.35           C
ATOM    857  O   ALA B 114      10.965  14.526  90.477  1.00 37.35           O
ATOM    858  N   VAL B 115      12.470  12.872  90.774  1.00 37.97           N
ATOM    859  CA  VAL B 115      13.201  13.176  89.573  1.00 37.97           C
ATOM    860  CB  VAL B 115      14.366  12.253  89.372  1.00 37.97           C
ATOM    861  CG1 VAL B 115      15.018  12.565  88.016  1.00 37.97           C
ATOM    862  CG2 VAL B 115      15.318  12.404  90.570  1.00 37.97           C
ATOM    863  C   VAL B 115      12.307  13.030  88.383  1.00 37.97           C
ATOM    864  O   VAL B 115      12.236  13.924  87.540  1.00 37.97           O
ATOM    865  N   ASP B 116      11.570  11.908  88.303  1.00 70.14           N
ATOM    866  CA  ASP B 116      10.755  11.642  87.154  1.00 70.14           C
ATOM    867  CB  ASP B 116      10.002  10.307  87.260  1.00 70.14           C
ATOM    868  CG  ASP B 116       9.373  10.017  85.905  1.00 70.14           C
ATOM    869  OD1 ASP B 116       9.713  10.734  84.926  1.00 70.14           O
ATOM    870  OD2 ASP B 116       8.546   9.070  85.831  1.00 70.14           O
ATOM    871  C   ASP B 116       9.734  12.724  87.025  1.00 70.14           C
ATOM    872  O   ASP B 116       9.473  13.221  85.930  1.00 70.14           O
ATOM    873  N   ALA B 117       9.143  13.133  88.157  1.00 30.73           N
ATOM    874  CA  ALA B 117       8.113  14.127  88.146  1.00 30.73           C
ATOM    875  CB  ALA B 117       7.619  14.419  89.565  1.00 30.73           C
ATOM    876  C   ALA B 117       8.670  15.407  87.605  1.00 30.73           C
ATOM    877  O   ALA B 117       8.047  16.068  86.776  1.00 30.73           O
ATOM    878  N   VAL B 118       9.883  15.773  88.053  1.00 39.58           N
ATOM    879  CA  VAL B 118      10.486  17.020  87.677  1.00 39.58           C
ATOM    880  CB  VAL B 118      11.811  17.238  88.346  1.00 39.58           C
ATOM    881  CG1 VAL B 118      12.422  18.547  87.815  1.00 39.58           C
ATOM    882  CG2 VAL B 118      11.590  17.218  89.867  1.00 39.58           C
ATOM    883  C   VAL B 118      10.721  17.081  86.196  1.00 39.58           C
ATOM    884  O   VAL B 118      10.466  18.110  85.573  1.00 39.58           O
ATOM    885  N   PHE B 119      11.232  15.990  85.592  1.00102.60           N
ATOM    886  CA  PHE B 119      11.542  16.000  84.185  1.00102.60           C
ATOM    887  CB  PHE B 119      12.384  14.799  83.732  1.00102.60           C
ATOM    888  CG  PHE B 119      13.736  15.038  84.311  1.00102.60           C
ATOM    889  CD1 PHE B 119      14.662  15.784  83.620  1.00102.60           C
ATOM    890  CD2 PHE B 119      14.070  14.541  85.550  1.00102.60           C
ATOM    891  CE1 PHE B 119      15.911  16.016  84.147  1.00102.60           C
ATOM    892  CE2 PHE B 119      15.319  14.771  86.081  1.00102.60           C
ATOM    893  CZ  PHE B 119      16.242  15.507  85.381  1.00102.60           C
ATOM    894  C   PHE B 119      10.298  16.086  83.360  1.00102.60           C
ATOM    895  O   PHE B 119      10.270  16.780  82.344  1.00102.60           O
ATOM    896  N   ASP B 120       9.239  15.363  83.768  1.00 27.27           N
ATOM    897  CA  ASP B 120       8.003  15.385  83.039  1.00 27.27           C
ATOM    898  CB  ASP B 120       6.935  14.451  83.637  1.00 27.27           C
ATOM    899  CG  ASP B 120       7.367  13.006  83.416  1.00 27.27           C
ATOM    900  OD1 ASP B 120       8.398  12.796  82.725  1.00 27.27           O
ATOM    901  OD2 ASP B 120       6.672  12.095  83.940  1.00 27.27           O
ATOM    902  C   ASP B 120       7.445  16.776  83.093  1.00 27.27           C
ATOM    903  O   ASP B 120       6.921  17.280  82.101  1.00 27.27           O
ATOM    904  N   SER B 121       7.544  17.434  84.263  1.00 34.19           N
ATOM    905  CA  SER B 121       6.998  18.753  84.440  1.00 34.19           C
ATOM    906  CB  SER B 121       7.149  19.269  85.884  1.00 34.19           C
ATOM    907  OG  SER B 121       6.404  18.455  86.779  1.00 34.19           O
ATOM    908  C   SER B 121       7.705  19.722  83.541  1.00 34.19           C
ATOM    909  O   SER B 121       7.072  20.554  82.894  1.00 34.19           O
ATOM    910  N   ILE B 122       9.045  19.635  83.467  1.00 40.19           N
ATOM    911  CA  ILE B 122       9.788  20.553  82.648  1.00 40.19           C
ATOM    912  CB  ILE B 122      11.278  20.374  82.760  1.00 40.19           C
ATOM    913  CG1 ILE B 122      11.754  20.725  84.182  1.00 40.19           C
ATOM    914  CG2 ILE B 122      11.946  21.220  81.664  1.00 40.19           C
ATOM    915  CD1 ILE B 122      13.200  20.322  84.464  1.00 40.19           C
ATOM    916  C   ILE B 122       9.406  20.373  81.207  1.00 40.19           C
ATOM    917  O   ILE B 122       9.222  21.352  80.485  1.00 40.19           O
ATOM    918  N   THR B 123       9.268  19.116  80.740  1.00 96.90           N
ATOM    919  CA  THR B 123       8.964  18.901  79.353  1.00 96.90           C
ATOM    920  CB  THR B 123       8.971  17.454  78.941  1.00 96.90           C
ATOM    921  OG1 THR B 123       8.927  17.357  77.525  1.00 96.90           O
ATOM    922  CG2 THR B 123       7.755  16.736  79.547  1.00 96.90           C
ATOM    923  C   THR B 123       7.621  19.477  79.036  1.00 96.90           C
ATOM    924  O   THR B 123       7.431  20.061  77.970  1.00 96.90           O
ATOM    925  N   GLU B 124       6.652  19.305  79.955  1.00 68.02           N
ATOM    926  CA  GLU B 124       5.310  19.788  79.791  1.00 68.02           C
ATOM    927  CB  GLU B 124       4.405  19.376  80.963  1.00 68.02           C
ATOM    928  CG  GLU B 124       4.111  17.878  81.014  1.00 68.02           C
ATOM    929  CD  GLU B 124       2.949  17.606  80.074  1.00 68.02           C
ATOM    930  OE1 GLU B 124       1.840  18.140  80.346  1.00 68.02           O
ATOM    931  OE2 GLU B 124       3.151  16.868  79.074  1.00 68.02           O
ATOM    932  C   GLU B 124       5.313  21.283  79.760  1.00 68.02           C
ATOM    933  O   GLU B 124       4.656  21.896  78.921  1.00 68.02           O
ATOM    934  N   ALA B 125       6.061  21.915  80.682  1.00 28.37           N
ATOM    935  CA  ALA B 125       6.070  23.347  80.753  1.00 28.37           C
ATOM    936  CB  ALA B 125       6.940  23.880  81.903  1.00 28.37           C
ATOM    937  C   ALA B 125       6.629  23.892  79.478  1.00 28.37           C
ATOM    938  O   ALA B 125       6.088  24.839  78.910  1.00 28.37           O
ATOM    939  N   LEU B 126       7.729  23.292  78.987  1.00142.22           N
ATOM    940  CA  LEU B 126       8.368  23.771  77.795  1.00142.22           C
ATOM    941  CB  LEU B 126       9.685  23.035  77.489  1.00142.22           C
ATOM    942  CG  LEU B 126      10.753  23.223  78.584  1.00142.22           C
ATOM    943  CD1 LEU B 126      12.076  22.542  78.201  1.00142.22           C
ATOM    944  CD2 LEU B 126      10.926  24.706  78.952  1.00142.22           C
ATOM    945  C   LEU B 126       7.459  23.596  76.613  1.00142.22           C
ATOM    946  O   LEU B 126       7.312  24.508  75.801  1.00142.22           O
ATOM    947  N   ARG B 127       6.789  22.431  76.501  1.00121.74           N
ATOM    948  CA  ARG B 127       5.952  22.168  75.363  1.00121.74           C
ATOM    949  CB  ARG B 127       5.288  20.779  75.386  1.00121.74           C
ATOM    950  CG  ARG B 127       4.317  20.562  76.549  1.00121.74           C
ATOM    951  CD  ARG B 127       3.810  19.121  76.661  1.00121.74           C
ATOM    952  NE  ARG B 127       3.135  18.774  75.378  1.00121.74           N
ATOM    953  CZ  ARG B 127       1.795  18.984  75.224  1.00121.74           C
ATOM    954  NH1 ARG B 127       1.069  19.534  76.239  1.00121.74           N
ATOM    955  NH2 ARG B 127       1.184  18.644  74.052  1.00121.74           N
ATOM    956  C   ARG B 127       4.855  23.186  75.323  1.00121.74           C
ATOM    957  O   ARG B 127       4.396  23.581  74.252  1.00121.74           O
ATOM    958  N   LYS B 128       4.383  23.600  76.510  1.00120.33           N
ATOM    959  CA  LYS B 128       3.342  24.579  76.657  1.00120.33           C
ATOM    960  CB  LYS B 128       2.851  24.749  78.104  1.00120.33           C
ATOM    961  CG  LYS B 128       1.575  25.588  78.183  1.00120.33           C
ATOM    962  CD  LYS B 128       0.378  24.908  77.514  1.00120.33           C
ATOM    963  CE  LYS B 128      -0.918  25.719  77.570  1.00120.33           C
ATOM    964  NZ  LYS B 128      -1.992  25.005  76.845  1.00120.33           N
ATOM    965  C   LYS B 128       3.834  25.915  76.180  1.00120.33           C
ATOM    966  O   LYS B 128       3.036  26.750  75.765  1.00120.33           O
ATOM    967  N   GLY B 129       5.157  26.169  76.232  1.00 35.34           N
ATOM    968  CA  GLY B 129       5.644  27.454  75.810  1.00 35.34           C
ATOM    969  C   GLY B 129       6.110  28.230  77.003  1.00 35.34           C
ATOM    970  O   GLY B 129       6.382  29.425  76.906  1.00 35.34           O
ATOM    971  N   ASP B 130       6.195  27.570  78.173  1.00 57.63           N
ATOM    972  CA  ASP B 130       6.646  28.236  79.361  1.00 57.63           C
ATOM    973  CB  ASP B 130       6.006  27.650  80.634  1.00 57.63           C
ATOM    974  CG  ASP B 130       6.079  28.667  81.767  1.00 57.63           C
ATOM    975  OD1 ASP B 130       6.812  29.681  81.624  1.00 57.63           O
ATOM    976  OD2 ASP B 130       5.379  28.446  82.792  1.00 57.63           O
ATOM    977  C   ASP B 130       8.137  28.058  79.443  1.00 57.63           C
ATOM    978  O   ASP B 130       8.687  27.098  78.901  1.00 57.63           O
ATOM    979  N   LYS B 131       8.834  29.006  80.106  1.00 48.07           N
ATOM    980  CA  LYS B 131      10.257  28.922  80.274  1.00 48.07           C
ATOM    981  CB  LYS B 131      10.962  30.285  80.152  1.00 48.07           C
ATOM    982  CG  LYS B 131      12.481  30.218  80.327  1.00 48.07           C
ATOM    983  CD  LYS B 131      13.194  31.524  79.964  1.00 48.07           C
ATOM    984  CE  LYS B 131      14.711  31.474  80.157  1.00 48.07           C
ATOM    985  NZ  LYS B 131      15.324  32.756  79.742  1.00 48.07           N
ATOM    986  C   LYS B 131      10.504  28.427  81.665  1.00 48.07           C
ATOM    987  O   LYS B 131       9.894  28.913  82.617  1.00 48.07           O
ATOM    988  N   VAL B 132      11.403  27.428  81.816  1.00 52.50           N
ATOM    989  CA  VAL B 132      11.691  26.924  83.129  1.00 52.50           C
ATOM    990  CB  VAL B 132      11.748  25.422  83.182  1.00 52.50           C
ATOM    991  CG1 VAL B 132      12.066  24.983  84.621  1.00 52.50           C
ATOM    992  CG2 VAL B 132      10.421  24.867  82.651  1.00 52.50           C
ATOM    993  C   VAL B 132      13.044  27.457  83.512  1.00 52.50           C
ATOM    994  O   VAL B 132      14.040  27.200  82.835  1.00 52.50           O
ATOM    995  N   GLN B 133      13.115  28.227  84.620  1.00 89.50           N
ATOM    996  CA  GLN B 133      14.368  28.804  85.029  1.00 89.50           C
ATOM    997  CB  GLN B 133      14.314  30.339  85.124  1.00 89.50           C
ATOM    998  CG  GLN B 133      13.330  30.844  86.182  1.00 89.50           C
ATOM    999  CD  GLN B 133      13.366  32.366  86.175  1.00 89.50           C
ATOM   1000  OE1 GLN B 133      14.370  32.981  86.529  1.00 89.50           O
ATOM   1001  NE2 GLN B 133      12.235  32.993  85.754  1.00 89.50           N
ATOM   1002  C   GLN B 133      14.724  28.269  86.383  1.00 89.50           C
ATOM   1003  O   GLN B 133      13.957  28.394  87.336  1.00 89.50           O
ATOM   1004  N   LEU B 134      15.919  27.652  86.495  1.00121.23           N
ATOM   1005  CA  LEU B 134      16.367  27.074  87.732  1.00121.23           C
ATOM   1006  CB  LEU B 134      16.859  25.623  87.574  1.00121.23           C
ATOM   1007  CG  LEU B 134      15.805  24.582  87.144  1.00121.23           C
ATOM   1008  CD1 LEU B 134      14.797  24.297  88.259  1.00121.23           C
ATOM   1009  CD2 LEU B 134      15.123  24.962  85.828  1.00121.23           C
ATOM   1010  C   LEU B 134      17.579  27.828  88.181  1.00121.23           C
ATOM   1011  O   LEU B 134      18.635  27.753  87.555  1.00121.23           O
ATOM   1012  N   ILE B 135      17.485  28.532  89.322  1.00137.54           N
ATOM   1013  CA  ILE B 135      18.622  29.288  89.750  1.00137.54           C
ATOM   1014  CB  ILE B 135      18.369  30.131  90.965  1.00137.54           C
ATOM   1015  CG1 ILE B 135      19.541  31.101  91.189  1.00137.54           C
ATOM   1016  CG2 ILE B 135      18.095  29.194  92.152  1.00137.54           C
ATOM   1017  CD1 ILE B 135      19.675  32.153  90.089  1.00137.54           C
ATOM   1018  C   ILE B 135      19.729  28.335  90.062  1.00137.54           C
ATOM   1019  O   ILE B 135      19.537  27.328  90.741  1.00137.54           O
ATOM   1020  N   GLY B 136      20.922  28.618  89.504  1.00 65.93           N
ATOM   1021  CA  GLY B 136      22.097  27.847  89.772  1.00 65.93           C
ATOM   1022  C   GLY B 136      22.276  26.761  88.745  1.00 65.93           C
ATOM   1023  O   GLY B 136      23.343  26.153  88.693  1.00 65.93           O
ATOM   1024  N   PHE B 137      21.203  26.320  88.054  1.00131.83           N
ATOM   1025  CA  PHE B 137      21.380  25.357  86.991  1.00131.83           C
ATOM   1026  CB  PHE B 137      20.268  24.296  87.075  1.00131.83           C
ATOM   1027  CG  PHE B 137      20.502  23.200  86.096  1.00131.83           C
ATOM   1028  CD1 PHE B 137      21.491  22.266  86.305  1.00131.83           C
ATOM   1029  CD2 PHE B 137      19.703  23.090  84.984  1.00131.83           C
ATOM   1030  CE1 PHE B 137      21.697  21.249  85.402  1.00131.83           C
ATOM   1031  CE2 PHE B 137      19.904  22.075  84.079  1.00131.83           C
ATOM   1032  CZ  PHE B 137      20.901  21.152  84.285  1.00131.83           C
ATOM   1033  C   PHE B 137      21.413  25.927  85.584  1.00131.83           C
ATOM   1034  O   PHE B 137      22.364  25.723  84.828  1.00131.83           O
ATOM   1035  N   GLY B 138      20.362  26.711  85.220  1.00 40.76           N
ATOM   1036  CA  GLY B 138      20.177  27.182  83.862  1.00 40.76           C
ATOM   1037  C   GLY B 138      18.695  27.213  83.547  1.00 40.76           C
ATOM   1038  O   GLY B 138      17.864  27.088  84.445  1.00 40.76           O
ATOM   1039  N   ASN B 139      18.319  27.373  82.248  1.00119.85           N
ATOM   1040  CA  ASN B 139      16.925  27.502  81.878  1.00119.85           C
ATOM   1041  CB  ASN B 139      16.562  28.923  81.411  1.00119.85           C
ATOM   1042  CG  ASN B 139      16.862  29.939  82.508  1.00119.85           C
ATOM   1043  OD1 ASN B 139      17.081  31.116  82.225  1.00119.85           O
ATOM   1044  ND2 ASN B 139      16.887  29.479  83.788  1.00119.85           N
ATOM   1045  C   ASN B 139      16.601  26.618  80.695  1.00119.85           C
ATOM   1046  O   ASN B 139      17.478  26.267  79.905  1.00119.85           O
ATOM   1047  N   PHE B 140      15.304  26.240  80.551  1.00 61.42           N
ATOM   1048  CA  PHE B 140      14.835  25.442  79.442  1.00 61.42           C
ATOM   1049  CB  PHE B 140      14.198  24.103  79.861  1.00 61.42           C
ATOM   1050  CG  PHE B 140      15.218  23.226  80.502  1.00 61.42           C
ATOM   1051  CD1 PHE B 140      15.494  23.343  81.847  1.00 61.42           C
ATOM   1052  CD2 PHE B 140      15.888  22.278  79.763  1.00 61.42           C
ATOM   1053  CE1 PHE B 140      16.430  22.531  82.442  1.00 61.42           C
ATOM   1054  CE2 PHE B 140      16.826  21.465  80.353  1.00 61.42           C
ATOM   1055  CZ  PHE B 140      17.097  21.590  81.694  1.00 61.42           C
ATOM   1056  C   PHE B 140      13.730  26.209  78.771  1.00 61.42           C
ATOM   1057  O   PHE B 140      12.840  26.736  79.436  1.00 61.42           O
ATOM   1058  N   GLU B 141      13.748  26.291  77.421  1.00 47.20           N
ATOM   1059  CA  GLU B 141      12.706  27.018  76.751  1.00 47.20           C
ATOM   1060  CB  GLU B 141      13.000  28.519  76.603  1.00 47.20           C
ATOM   1061  CG  GLU B 141      14.249  28.821  75.773  1.00 47.20           C
ATOM   1062  CD  GLU B 141      14.414  30.333  75.718  1.00 47.20           C
ATOM   1063  OE1 GLU B 141      13.653  31.035  76.435  1.00 47.20           O
ATOM   1064  OE2 GLU B 141      15.307  30.804  74.963  1.00 47.20           O
ATOM   1065  C   GLU B 141      12.528  26.471  75.368  1.00 47.20           C
ATOM   1066  O   GLU B 141      13.338  25.688  74.876  1.00 47.20           O
ATOM   1067  N   VAL B 142      11.426  26.875  74.707  1.00 39.21           N
ATOM   1068  CA  VAL B 142      11.187  26.416  73.373  1.00 39.21           C
ATOM   1069  CB  VAL B 142       9.761  26.041  73.119  1.00 39.21           C
ATOM   1070  CG1 VAL B 142       9.600  25.688  71.631  1.00 39.21           C
ATOM   1071  CG2 VAL B 142       9.406  24.886  74.068  1.00 39.21           C
ATOM   1072  C   VAL B 142      11.554  27.519  72.433  1.00 39.21           C
ATOM   1073  O   VAL B 142      11.310  28.694  72.707  1.00 39.21           O
ATOM   1074  N   ARG B 143      12.199  27.161  71.303  1.00 78.80           N
ATOM   1075  CA  ARG B 143      12.538  28.162  70.336  1.00 78.80           C
ATOM   1076  CB  ARG B 143      14.049  28.321  70.102  1.00 78.80           C
ATOM   1077  CG  ARG B 143      14.742  28.963  71.303  1.00 78.80           C
ATOM   1078  CD  ARG B 143      16.232  29.231  71.110  1.00 78.80           C
ATOM   1079  NE  ARG B 143      16.715  29.851  72.375  1.00 78.80           N
ATOM   1080  CZ  ARG B 143      18.051  29.924  72.638  1.00 78.80           C
ATOM   1081  NH1 ARG B 143      18.947  29.449  71.725  1.00 78.80           N
ATOM   1082  NH2 ARG B 143      18.490  30.471  73.808  1.00 78.80           N
ATOM   1083  C   ARG B 143      11.897  27.786  69.043  1.00 78.80           C
ATOM   1084  O   ARG B 143      11.847  26.614  68.672  1.00 78.80           O
ATOM   1085  N   GLU B 144      11.346  28.778  68.321  1.00 79.48           N
ATOM   1086  CA  GLU B 144      10.735  28.394  67.091  1.00 79.48           C
ATOM   1087  CB  GLU B 144       9.383  29.057  66.784  1.00 79.48           C
ATOM   1088  CG  GLU B 144       8.270  28.504  67.672  1.00 79.48           C
ATOM   1089  CD  GLU B 144       6.934  28.818  67.025  1.00 79.48           C
ATOM   1090  OE1 GLU B 144       6.928  29.414  65.915  1.00 79.48           O
ATOM   1091  OE2 GLU B 144       5.896  28.451  67.636  1.00 79.48           O
ATOM   1092  C   GLU B 144      11.667  28.641  65.970  1.00 79.48           C
ATOM   1093  O   GLU B 144      12.516  29.530  66.015  1.00 79.48           O
ATOM   1094  N   ARG B 145      11.551  27.793  64.938  1.00144.34           N
ATOM   1095  CA  ARG B 145      12.305  27.997  63.752  1.00144.34           C
ATOM   1096  CB  ARG B 145      13.357  26.913  63.479  1.00144.34           C
ATOM   1097  CG  ARG B 145      12.818  25.488  63.429  1.00144.34           C
ATOM   1098  CD  ARG B 145      13.865  24.495  63.930  1.00144.34           C
ATOM   1099  NE  ARG B 145      14.304  24.998  65.267  1.00144.34           N
ATOM   1100  CZ  ARG B 145      15.352  25.869  65.375  1.00144.34           C
ATOM   1101  NH1 ARG B 145      16.078  26.205  64.270  1.00144.34           N
ATOM   1102  NH2 ARG B 145      15.663  26.419  66.587  1.00144.34           N
ATOM   1103  C   ARG B 145      11.311  28.066  62.646  1.00144.34           C
ATOM   1104  O   ARG B 145      10.334  27.318  62.621  1.00144.34           O
ATOM   1105  N   ALA B 146      11.531  29.007  61.713  1.00 31.35           N
ATOM   1106  CA  ALA B 146      10.606  29.237  60.645  1.00 31.35           C
ATOM   1107  CB  ALA B 146      10.824  30.577  59.923  1.00 31.35           C
ATOM   1108  C   ALA B 146      10.743  28.148  59.637  1.00 31.35           C
ATOM   1109  O   ALA B 146      11.715  27.394  59.640  1.00 31.35           O
ATOM   1110  N   ALA B 147       9.727  28.027  58.760  1.00 29.20           N
ATOM   1111  CA  ALA B 147       9.765  27.036  57.729  1.00 29.20           C
ATOM   1112  CB  ALA B 147       8.479  26.963  56.885  1.00 29.20           C
ATOM   1113  C   ALA B 147      10.883  27.418  56.822  1.00 29.20           C
ATOM   1114  O   ALA B 147      11.212  28.597  56.688  1.00 29.20           O
ATOM   1115  N   ARG B 148      11.521  26.418  56.189  1.00113.41           N
ATOM   1116  CA  ARG B 148      12.629  26.732  55.342  1.00113.41           C
ATOM   1117  CB  ARG B 148      13.980  26.560  56.051  1.00113.41           C
ATOM   1118  CG  ARG B 148      14.226  25.127  56.521  1.00113.41           C
ATOM   1119  CD  ARG B 148      15.368  24.982  57.527  1.00113.41           C
ATOM   1120  NE  ARG B 148      14.755  24.736  58.862  1.00113.41           N
ATOM   1121  CZ  ARG B 148      14.384  23.469  59.207  1.00113.41           C
ATOM   1122  NH1 ARG B 148      14.548  22.447  58.317  1.00113.41           N
ATOM   1123  NH2 ARG B 148      13.852  23.220  60.439  1.00113.41           N
ATOM   1124  C   ARG B 148      12.598  25.797  54.180  1.00113.41           C
ATOM   1125  O   ARG B 148      11.825  24.840  54.159  1.00113.41           O
ATOM   1126  N   LYS B 149      13.435  26.070  53.161  1.00 73.33           N
ATOM   1127  CA  LYS B 149      13.456  25.213  52.015  1.00 73.33           C
ATOM   1128  CB  LYS B 149      13.674  25.949  50.680  1.00 73.33           C
ATOM   1129  CG  LYS B 149      15.041  26.619  50.536  0.00 73.33           C
ATOM   1130  CD  LYS B 149      15.345  27.033  49.094  0.00 73.33           C
ATOM   1131  CE  LYS B 149      16.709  27.703  48.910  1.00 73.33           C
ATOM   1132  NZ  LYS B 149      16.954  27.974  47.474  1.00 73.33           N
ATOM   1133  C   LYS B 149      14.568  24.233  52.192  1.00 73.33           C
ATOM   1134  O   LYS B 149      15.584  24.528  52.820  1.00 73.33           O
ATOM   1135  N   GLY B 150      14.378  23.018  51.643  1.00 20.26           N
ATOM   1136  CA  GLY B 150      15.361  21.979  51.735  1.00 20.26           C
ATOM   1137  C   GLY B 150      15.202  21.140  50.511  1.00 20.26           C
ATOM   1138  O   GLY B 150      14.397  21.459  49.638  1.00 20.26           O
ATOM   1139  N   ARG B 151      15.983  20.046  50.405  1.00151.13           N
ATOM   1140  CA  ARG B 151      15.890  19.203  49.246  1.00151.13           C
ATOM   1141  CB  ARG B 151      17.129  19.237  48.339  1.00151.13           C
ATOM   1142  CG  ARG B 151      17.159  20.421  47.379  1.00151.13           C
ATOM   1143  CD  ARG B 151      18.441  20.502  46.552  1.00151.13           C
ATOM   1144  NE  ARG B 151      18.238  21.565  45.529  1.00151.13           N
ATOM   1145  CZ  ARG B 151      18.406  22.879  45.858  1.00151.13           C
ATOM   1146  NH1 ARG B 151      18.729  23.227  47.137  1.00151.13           N
ATOM   1147  NH2 ARG B 151      18.231  23.843  44.907  1.00151.13           N
ATOM   1148  C   ARG B 151      15.734  17.778  49.667  1.00151.13           C
ATOM   1149  O   ARG B 151      16.181  17.363  50.734  1.00151.13           O
ATOM   1150  N   ASN B 152      15.076  16.989  48.798  1.00 79.38           N
ATOM   1151  CA  ASN B 152      14.885  15.591  49.041  1.00 79.38           C
ATOM   1152  CB  ASN B 152      13.537  15.090  48.481  1.00 79.38           C
ATOM   1153  CG  ASN B 152      13.249  13.658  48.920  1.00 79.38           C
ATOM   1154  OD1 ASN B 152      12.203  13.375  49.503  1.00 79.38           O
ATOM   1155  ND2 ASN B 152      14.184  12.722  48.612  1.00 79.38           N
ATOM   1156  C   ASN B 152      15.998  14.919  48.309  1.00 79.38           C
ATOM   1157  O   ASN B 152      16.137  15.072  47.100  1.00 79.38           O
ATOM   1158  N   PRO B 153      16.834  14.212  49.009  1.00 71.85           N
ATOM   1159  CA  PRO B 153      17.966  13.549  48.432  1.00 71.85           C
ATOM   1160  CD  PRO B 153      16.735  14.037  50.445  1.00 71.85           C
ATOM   1161  CB  PRO B 153      18.730  12.942  49.613  1.00 71.85           C
ATOM   1162  CG  PRO B 153      17.684  12.863  50.743  1.00 71.85           C
ATOM   1163  C   PRO B 153      17.611  12.553  47.369  1.00 71.85           C
ATOM   1164  O   PRO B 153      18.355  12.454  46.393  1.00 71.85           O
ATOM   1165  N   GLN B 154      16.527  11.773  47.544  1.00 59.56           N
ATOM   1166  CA  GLN B 154      16.210  10.803  46.531  1.00 59.56           C
ATOM   1167  CB  GLN B 154      15.124   9.809  46.978  1.00 59.56           C
ATOM   1168  CG  GLN B 154      15.568   8.850  48.085  1.00 59.56           C
ATOM   1169  CD  GLN B 154      14.390   7.940  48.407  1.00 59.56           C
ATOM   1170  OE1 GLN B 154      14.560   6.814  48.867  1.00 59.56           O
ATOM   1171  NE2 GLN B 154      13.152   8.452  48.168  1.00 59.56           N
ATOM   1172  C   GLN B 154      15.699  11.460  45.285  1.00 59.56           C
ATOM   1173  O   GLN B 154      16.196  11.201  44.188  1.00 59.56           O
ATOM   1174  N   THR B 155      14.673  12.321  45.438  1.00117.55           N
ATOM   1175  CA  THR B 155      14.013  12.964  44.335  1.00117.55           C
ATOM   1176  CB  THR B 155      12.678  13.533  44.714  1.00117.55           C
ATOM   1177  OG1 THR B 155      11.983  13.936  43.548  1.00117.55           O
ATOM   1178  CG2 THR B 155      12.871  14.741  45.637  1.00117.55           C
ATOM   1179  C   THR B 155      14.835  14.063  43.737  1.00117.55           C
ATOM   1180  O   THR B 155      14.898  14.211  42.518  1.00117.55           O
ATOM   1181  N   GLY B 156      15.485  14.875  44.586  1.00 20.72           N
ATOM   1182  CA  GLY B 156      16.249  15.995  44.125  1.00 20.72           C
ATOM   1183  C   GLY B 156      15.345  17.190  44.071  1.00 20.72           C
ATOM   1184  O   GLY B 156      15.778  18.284  43.713  1.00 20.72           O
ATOM   1185  N   GLU B 157      14.055  17.012  44.420  1.00 74.31           N
ATOM   1186  CA  GLU B 157      13.138  18.116  44.383  1.00 74.31           C
ATOM   1187  CB  GLU B 157      11.655  17.723  44.335  1.00 74.31           C
ATOM   1188  CG  GLU B 157      11.176  17.268  42.961  0.00 74.31           C
ATOM   1189  CD  GLU B 157       9.698  16.937  43.090  0.00 74.31           C
ATOM   1190  OE1 GLU B 157       9.379  15.826  43.592  0.00 74.31           O
ATOM   1191  OE2 GLU B 157       8.867  17.799  42.699  0.00 74.31           O
ATOM   1192  C   GLU B 157      13.292  18.949  45.608  1.00 74.31           C
ATOM   1193  O   GLU B 157      13.678  18.464  46.671  1.00 74.31           O
ATOM   1194  N   GLU B 158      12.992  20.255  45.474  1.00 45.78           N
ATOM   1195  CA  GLU B 158      13.054  21.107  46.620  1.00 45.78           C
ATOM   1196  CB  GLU B 158      13.177  22.607  46.287  1.00 45.78           C
ATOM   1197  CG  GLU B 158      14.532  22.962  45.668  1.00 45.78           C
ATOM   1198  CD  GLU B 158      14.583  24.459  45.392  1.00 45.78           C
ATOM   1199  OE1 GLU B 158      13.498  25.075  45.210  1.00 45.78           O
ATOM   1200  OE2 GLU B 158      15.718  25.006  45.360  1.00 45.78           O
ATOM   1201  C   GLU B 158      11.802  20.866  47.400  1.00 45.78           C
ATOM   1202  O   GLU B 158      10.770  20.499  46.839  1.00 45.78           O
ATOM   1203  N   MET B 159      11.882  21.036  48.736  1.00 73.66           N
ATOM   1204  CA  MET B 159      10.751  20.804  49.589  1.00 73.66           C
ATOM   1205  CB  MET B 159      10.855  19.521  50.433  1.00 73.66           C
ATOM   1206  CG  MET B 159      10.817  18.229  49.623  1.00 73.66           C
ATOM   1207  SD  MET B 159      11.025  16.709  50.599  1.00 73.66           S
ATOM   1208  CE  MET B 159       9.398  16.784  51.403  1.00 73.66           C
ATOM   1209  C   MET B 159      10.679  21.915  50.578  1.00 73.66           C
ATOM   1210  O   MET B 159      11.610  22.707  50.717  1.00 73.66           O
ATOM   1211  N   GLU B 160       9.532  22.014  51.280  1.00 45.42           N
ATOM   1212  CA  GLU B 160       9.410  23.000  52.307  1.00 45.42           C
ATOM   1213  CB  GLU B 160       8.091  23.792  52.274  1.00 45.42           C
ATOM   1214  CG  GLU B 160       8.054  24.929  53.299  1.00 45.42           C
ATOM   1215  CD  GLU B 160       6.705  25.625  53.197  1.00 45.42           C
ATOM   1216  OE1 GLU B 160       6.573  26.543  52.346  1.00 45.42           O
ATOM   1217  OE2 GLU B 160       5.785  25.246  53.971  1.00 45.42           O
ATOM   1218  C   GLU B 160       9.435  22.267  53.606  1.00 45.42           C
ATOM   1219  O   GLU B 160       8.716  21.287  53.801  1.00 45.42           O
ATOM   1220  N   ILE B 161      10.284  22.738  54.536  1.00106.22           N
ATOM   1221  CA  ILE B 161      10.357  22.144  55.835  1.00106.22           C
ATOM   1222  CB  ILE B 161      11.728  22.225  56.447  1.00106.22           C
ATOM   1223  CG1 ILE B 161      12.746  21.427  55.617  1.00106.22           C
ATOM   1224  CG2 ILE B 161      11.627  21.734  57.900  1.00106.22           C
ATOM   1225  CD1 ILE B 161      12.473  19.925  55.619  1.00106.22           C
ATOM   1226  C   ILE B 161       9.443  22.978  56.667  1.00106.22           C
ATOM   1227  O   ILE B 161       9.510  24.207  56.649  1.00106.22           O
ATOM   1228  N   PRO B 162       8.564  22.332  57.371  1.00139.02           N
ATOM   1229  CA  PRO B 162       7.595  23.045  58.151  1.00139.02           C
ATOM   1230  CD  PRO B 162       8.076  21.028  56.965  1.00139.02           C
ATOM   1231  CB  PRO B 162       6.496  22.035  58.495  1.00139.02           C
ATOM   1232  CG  PRO B 162       7.063  20.670  58.062  1.00139.02           C
ATOM   1233  C   PRO B 162       8.206  23.719  59.330  1.00139.02           C
ATOM   1234  O   PRO B 162       9.288  23.323  59.762  1.00139.02           O
ATOM   1235  N   ALA B 163       7.534  24.764  59.847  1.00 28.64           N
ATOM   1236  CA  ALA B 163       8.042  25.461  60.983  1.00 28.64           C
ATOM   1237  CB  ALA B 163       7.192  26.674  61.399  1.00 28.64           C
ATOM   1238  C   ALA B 163       8.037  24.487  62.106  1.00 28.64           C
ATOM   1239  O   ALA B 163       7.191  23.595  62.171  1.00 28.64           O
ATOM   1240  N   SER B 164       9.019  24.619  63.012  1.00 85.36           N
ATOM   1241  CA  SER B 164       9.077  23.700  64.099  1.00 85.36           C
ATOM   1242  CB  SER B 164      10.094  22.564  63.893  1.00 85.36           C
ATOM   1243  OG  SER B 164      11.416  23.082  63.894  1.00 85.36           O
ATOM   1244  C   SER B 164       9.515  24.461  65.298  1.00 85.36           C
ATOM   1245  O   SER B 164       9.869  25.636  65.214  1.00 85.36           O
ATOM   1246  N   LYS B 165       9.452  23.800  66.465  1.00109.05           N
ATOM   1247  CA  LYS B 165       9.878  24.390  67.696  1.00109.05           C
ATOM   1248  CB  LYS B 165       8.730  24.533  68.708  1.00109.05           C
ATOM   1249  CG  LYS B 165       7.598  25.430  68.201  1.00109.05           C
ATOM   1250  CD  LYS B 165       6.294  25.287  68.985  1.00109.05           C
ATOM   1251  CE  LYS B 165       6.373  25.841  70.408  1.00109.05           C
ATOM   1252  NZ  LYS B 165       6.395  27.320  70.373  1.00109.05           N
ATOM   1253  C   LYS B 165      10.860  23.420  68.263  1.00109.05           C
ATOM   1254  O   LYS B 165      10.725  22.216  68.060  1.00109.05           O
ATOM   1255  N   VAL B 166      11.901  23.909  68.962  1.00113.90           N
ATOM   1256  CA  VAL B 166      12.854  22.989  69.516  1.00113.90           C
ATOM   1257  CB  VAL B 166      14.172  22.993  68.797  1.00113.90           C
ATOM   1258  CG1 VAL B 166      13.956  22.486  67.360  1.00113.90           C
ATOM   1259  CG2 VAL B 166      14.760  24.413  68.865  1.00113.90           C
ATOM   1260  C   VAL B 166      13.120  23.392  70.933  1.00113.90           C
ATOM   1261  O   VAL B 166      13.046  24.570  71.273  1.00113.90           O
ATOM   1262  N   PRO B 167      13.387  22.438  71.786  1.00 87.69           N
ATOM   1263  CA  PRO B 167      13.739  22.734  73.150  1.00 87.69           C
ATOM   1264  CD  PRO B 167      12.843  21.098  71.641  1.00 87.69           C
ATOM   1265  CB  PRO B 167      13.500  21.445  73.943  1.00 87.69           C
ATOM   1266  CG  PRO B 167      13.372  20.344  72.870  1.00 87.69           C
ATOM   1267  C   PRO B 167      15.151  23.234  73.200  1.00 87.69           C
ATOM   1268  O   PRO B 167      15.980  22.720  72.449  1.00 87.69           O
ATOM   1269  N   ALA B 168      15.454  24.217  74.077  1.00 40.03           N
ATOM   1270  CA  ALA B 168      16.795  24.721  74.165  1.00 40.03           C
ATOM   1271  CB  ALA B 168      16.967  26.116  73.534  1.00 40.03           C
ATOM   1272  C   ALA B 168      17.145  24.843  75.614  1.00 40.03           C
ATOM   1273  O   ALA B 168      16.278  25.041  76.466  1.00 40.03           O
ATOM   1274  N   PHE B 169      18.448  24.707  75.927  1.00 68.17           N
ATOM   1275  CA  PHE B 169      18.913  24.792  77.278  1.00 68.17           C
ATOM   1276  CB  PHE B 169      19.499  23.450  77.761  1.00 68.17           C
ATOM   1277  CG  PHE B 169      20.118  23.582  79.110  1.00 68.17           C
ATOM   1278  CD1 PHE B 169      19.347  23.749  80.236  1.00 68.17           C
ATOM   1279  CD2 PHE B 169      21.485  23.489  79.244  1.00 68.17           C
ATOM   1280  CE1 PHE B 169      19.936  23.857  81.474  1.00 68.17           C
ATOM   1281  CE2 PHE B 169      22.079  23.595  80.478  1.00 68.17           C
ATOM   1282  CZ  PHE B 169      21.303  23.777  81.596  1.00 68.17           C
ATOM   1283  C   PHE B 169      19.983  25.830  77.305  1.00 68.17           C
ATOM   1284  O   PHE B 169      20.833  25.882  76.415  1.00 68.17           O
ATOM   1285  N   LYS B 170      19.935  26.722  78.308  1.00107.20           N
ATOM   1286  CA  LYS B 170      20.967  27.702  78.475  1.00107.20           C
ATOM   1287  CB  LYS B 170      20.467  29.155  78.428  1.00107.20           C
ATOM   1288  CG  LYS B 170      21.597  30.170  78.606  1.00107.20           C
ATOM   1289  CD  LYS B 170      21.208  31.608  78.266  1.00107.20           C
ATOM   1290  CE  LYS B 170      21.221  31.905  76.767  1.00107.20           C
ATOM   1291  NZ  LYS B 170      20.852  33.318  76.529  1.00107.20           N
ATOM   1292  C   LYS B 170      21.525  27.468  79.836  1.00107.20           C
ATOM   1293  O   LYS B 170      20.810  27.542  80.836  1.00107.20           O
ATOM   1294  N   PRO B 171      22.791  27.167  79.892  1.00 93.01           N
ATOM   1295  CA  PRO B 171      23.472  26.876  81.122  1.00 93.01           C
ATOM   1296  CD  PRO B 171      23.567  26.818  78.717  1.00 93.01           C
ATOM   1297  CB  PRO B 171      24.833  26.300  80.714  1.00 93.01           C
ATOM   1298  CG  PRO B 171      25.008  26.723  79.243  1.00 93.01           C
ATOM   1299  C   PRO B 171      23.603  28.116  81.939  1.00 93.01           C
ATOM   1300  O   PRO B 171      23.835  29.179  81.367  1.00 93.01           O
ATOM   1301  N   GLY B 172      23.484  28.001  83.276  1.00 18.16           N
ATOM   1302  CA  GLY B 172      23.619  29.147  84.125  1.00 18.16           C
ATOM   1303  C   GLY B 172      25.081  29.437  84.248  1.00 18.16           C
ATOM   1304  O   GLY B 172      25.922  28.636  83.847  1.00 18.16           O
ATOM   1305  N   LYS B 173      25.410  30.604  84.836  1.00101.82           N
ATOM   1306  CA  LYS B 173      26.762  31.058  84.970  1.00101.82           C
ATOM   1307  CB  LYS B 173      26.846  32.471  85.578  1.00101.82           C
ATOM   1308  CG  LYS B 173      26.273  32.581  86.991  0.00101.82           C
ATOM   1309  CD  LYS B 173      26.528  33.942  87.640  0.00101.82           C
ATOM   1310  CE  LYS B 173      28.008  34.237  87.888  0.00101.82           C
ATOM   1311  NZ  LYS B 173      28.160  35.570  88.512  0.00101.82           N
ATOM   1312  C   LYS B 173      27.540  30.113  85.833  1.00101.82           C
ATOM   1313  O   LYS B 173      28.707  29.837  85.559  1.00101.82           O
ATOM   1314  N   ALA B 174      26.918  29.589  86.905  1.00 27.16           N
ATOM   1315  CA  ALA B 174      27.626  28.719  87.802  1.00 27.16           C
ATOM   1316  CB  ALA B 174      26.770  28.276  89.001  1.00 27.16           C
ATOM   1317  C   ALA B 174      28.055  27.483  87.075  1.00 27.16           C
ATOM   1318  O   ALA B 174      29.193  27.037  87.214  1.00 27.16           O
ATOM   1319  N   LEU B 175      27.152  26.905  86.263  1.00 95.50           N
ATOM   1320  CA  LEU B 175      27.434  25.681  85.568  1.00 95.50           C
ATOM   1321  CB  LEU B 175      26.188  25.150  84.827  1.00 95.50           C
ATOM   1322  CG  LEU B 175      26.282  23.709  84.268  1.00 95.50           C
ATOM   1323  CD1 LEU B 175      24.968  23.311  83.574  1.00 95.50           C
ATOM   1324  CD2 LEU B 175      27.492  23.489  83.343  1.00 95.50           C
ATOM   1325  C   LEU B 175      28.537  25.934  84.583  1.00 95.50           C
ATOM   1326  O   LEU B 175      29.433  25.109  84.409  1.00 95.50           O
ATOM   1327  N   LYS B 176      28.489  27.094  83.907  1.00 77.86           N
ATOM   1328  CA  LYS B 176      29.439  27.438  82.893  1.00 77.86           C
ATOM   1329  CB  LYS B 176      29.059  28.777  82.245  1.00 77.86           C
ATOM   1330  CG  LYS B 176      29.551  28.965  80.813  1.00 77.86           C
ATOM   1331  CD  LYS B 176      28.792  30.092  80.112  1.00 77.86           C
ATOM   1332  CE  LYS B 176      28.955  30.110  78.595  1.00 77.86           C
ATOM   1333  NZ  LYS B 176      27.971  31.046  78.006  1.00 77.86           N
ATOM   1334  C   LYS B 176      30.793  27.568  83.524  1.00 77.86           C
ATOM   1335  O   LYS B 176      31.795  27.106  82.978  1.00 77.86           O
ATOM   1336  N   ASP B 177      30.844  28.200  84.710  1.00 82.89           N
ATOM   1337  CA  ASP B 177      32.068  28.453  85.417  1.00 82.89           C
ATOM   1338  CB  ASP B 177      31.838  29.281  86.691  1.00 82.89           C
ATOM   1339  CG  ASP B 177      33.187  29.510  87.353  1.00 82.89           C
ATOM   1340  OD1 ASP B 177      34.154  29.850  86.624  1.00 82.89           O
ATOM   1341  OD2 ASP B 177      33.272  29.327  88.598  1.00 82.89           O
ATOM   1342  C   ASP B 177      32.698  27.165  85.847  1.00 82.89           C
ATOM   1343  O   ASP B 177      33.920  27.022  85.802  1.00 82.89           O
ATOM   1344  N   ALA B 178      31.883  26.195  86.300  1.00 27.20           N
ATOM   1345  CA  ALA B 178      32.420  24.956  86.790  1.00 27.20           C
ATOM   1346  CB  ALA B 178      31.338  24.017  87.353  1.00 27.20           C
ATOM   1347  C   ALA B 178      33.115  24.235  85.675  1.00 27.20           C
ATOM   1348  O   ALA B 178      34.198  23.682  85.862  1.00 27.20           O
ATOM   1349  N   VAL B 179      32.498  24.224  84.481  1.00 40.53           N
ATOM   1350  CA  VAL B 179      33.040  23.523  83.353  1.00 40.53           C
ATOM   1351  CB  VAL B 179      32.118  23.538  82.176  1.00 40.53           C
ATOM   1352  CG1 VAL B 179      32.792  22.799  81.007  1.00 40.53           C
ATOM   1353  CG2 VAL B 179      30.785  22.921  82.622  1.00 40.53           C
ATOM   1354  C   VAL B 179      34.328  24.156  82.935  1.00 40.53           C
ATOM   1355  O   VAL B 179      35.283  23.462  82.593  1.00 40.53           O
ATOM   1356  N   LYS B 180      34.377  25.501  82.927  1.00 86.14           N
ATOM   1357  CA  LYS B 180      35.581  26.192  82.566  1.00 86.14           C
ATOM   1358  CB  LYS B 180      36.248  25.673  81.280  1.00 86.14           C
ATOM   1359  CG  LYS B 180      37.534  26.425  80.929  1.00 86.14           C
ATOM   1360  CD  LYS B 180      38.396  25.726  79.877  1.00 86.14           C
ATOM   1361  CE  LYS B 180      39.345  24.681  80.462  1.00 86.14           C
ATOM   1362  NZ  LYS B 180      40.135  24.064  79.373  1.00 86.14           N
ATOM   1363  C   LYS B 180      35.222  27.654  82.332  1.00 86.14           C
ATOM   1364  O   LYS B 180      35.394  28.469  83.278  1.00 86.14           O
ATOM   1365  OXT LYS B 180      34.778  27.980  81.199  1.00 86.14           O
TER    1366      LYS B 180
END
