# Supplementary material for: Comparison of histone-like HU protein DNA-binding properties and HU/IHF protein sequence alignment
Source: PLoS One. 2017 Nov 13;12(11):e0188037. doi: 10.1371/journal.pone.0188037 (PMC5683647; doi:10.1371/journal.pone.0188037)
Supplement: S3 File — (ZIP) [file pone.0188037.s003.zip › E_3.pdb]

EXPDTA    THEORETICAL MODEL, MODELLER 9.17 2017/01/17 19:16:06
REMARK   6 MODELLER OBJECTIVE FUNCTION:       739.8470
REMARK   6 MODELLER BEST TEMPLATE % SEQ ID:  51.667
REMARK   6 SEQUENCE: E_3
REMARK   6 DOPE score: -16835.11719
REMARK   6 GA341 score: 0.99882
REMARK   6 TEMPLATE: 1p71 1:A - 90:B MODELS 1:A - 180:B AT 51.7%
ATOM      1  N   MET A   1      10.343  22.158  86.560  1.00112.34           N
ATOM      2  CA  MET A   1      10.575  21.904  87.999  1.00112.34           C
ATOM      3  CB  MET A   1      10.388  20.422  88.353  1.00112.34           C
ATOM      4  CG  MET A   1       8.989  19.874  88.089  1.00112.34           C
ATOM      5  SD  MET A   1       8.624  18.341  88.994  1.00112.34           S
ATOM      6  CE  MET A   1      10.172  17.497  88.568  1.00112.34           C
ATOM      7  C   MET A   1      11.970  22.261  88.393  1.00112.34           C
ATOM      8  O   MET A   1      12.924  21.964  87.676  1.00112.34           O
ATOM      9  N   ASN A   2      12.110  22.945  89.546  1.00 51.02           N
ATOM     10  CA  ASN A   2      13.406  23.285  90.052  1.00 51.02           C
ATOM     11  CB  ASN A   2      13.523  24.712  90.627  1.00 51.02           C
ATOM     12  CG  ASN A   2      12.640  24.856  91.856  1.00 51.02           C
ATOM     13  OD1 ASN A   2      11.459  24.515  91.838  1.00 51.02           O
ATOM     14  ND2 ASN A   2      13.232  25.383  92.961  1.00 51.02           N
ATOM     15  C   ASN A   2      13.730  22.295  91.125  1.00 51.02           C
ATOM     16  O   ASN A   2      12.976  21.350  91.348  1.00 51.02           O
ATOM     17  N   LYS A   3      14.877  22.473  91.810  1.00 95.79           N
ATOM     18  CA  LYS A   3      15.253  21.526  92.822  1.00 95.79           C
ATOM     19  CB  LYS A   3      16.562  21.840  93.563  1.00 95.79           C
ATOM     20  CG  LYS A   3      16.830  20.826  94.682  0.00 95.79           C
ATOM     21  CD  LYS A   3      18.159  21.024  95.412  0.00 95.79           C
ATOM     22  CE  LYS A   3      19.362  20.440  94.671  0.00 95.79           C
ATOM     23  NZ  LYS A   3      19.232  18.969  94.587  0.00 95.79           N
ATOM     24  C   LYS A   3      14.211  21.477  93.896  1.00 95.79           C
ATOM     25  O   LYS A   3      13.866  20.399  94.374  1.00 95.79           O
ATOM     26  N   THR A   4      13.675  22.641  94.307  1.00 31.80           N
ATOM     27  CA  THR A   4      12.733  22.663  95.392  1.00 31.80           C
ATOM     28  CB  THR A   4      12.225  24.038  95.708  1.00 31.80           C
ATOM     29  OG1 THR A   4      13.296  24.886  96.094  1.00 31.80           O
ATOM     30  CG2 THR A   4      11.189  23.925  96.840  1.00 31.80           C
ATOM     31  C   THR A   4      11.535  21.849  95.031  1.00 31.80           C
ATOM     32  O   THR A   4      11.003  21.102  95.848  1.00 31.80           O
ATOM     33  N   GLU A   5      11.056  21.983  93.789  1.00 44.84           N
ATOM     34  CA  GLU A   5       9.878  21.273  93.397  1.00 44.84           C
ATOM     35  CB  GLU A   5       9.378  21.740  92.021  1.00 44.84           C
ATOM     36  CG  GLU A   5       8.931  23.205  92.076  1.00 44.84           C
ATOM     37  CD  GLU A   5       8.556  23.672  90.681  1.00 44.84           C
ATOM     38  OE1 GLU A   5       7.711  22.993  90.040  1.00 44.84           O
ATOM     39  OE2 GLU A   5       9.107  24.715  90.238  1.00 44.84           O
ATOM     40  C   GLU A   5      10.146  19.798  93.383  1.00 44.84           C
ATOM     41  O   GLU A   5       9.284  19.007  93.762  1.00 44.84           O
ATOM     42  N   LEU A   6      11.347  19.385  92.935  1.00 51.29           N
ATOM     43  CA  LEU A   6      11.679  17.989  92.862  1.00 51.29           C
ATOM     44  CB  LEU A   6      13.001  17.719  92.124  1.00 51.29           C
ATOM     45  CG  LEU A   6      13.309  16.220  91.965  1.00 51.29           C
ATOM     46  CD1 LEU A   6      12.236  15.515  91.115  1.00 51.29           C
ATOM     47  CD2 LEU A   6      14.730  15.998  91.426  1.00 51.29           C
ATOM     48  C   LEU A   6      11.769  17.403  94.242  1.00 51.29           C
ATOM     49  O   LEU A   6      11.332  16.276  94.468  1.00 51.29           O
ATOM     50  N   ILE A   7      12.337  18.150  95.212  1.00136.91           N
ATOM     51  CA  ILE A   7      12.465  17.630  96.545  1.00136.91           C
ATOM     52  CB  ILE A   7      13.236  18.527  97.492  1.00136.91           C
ATOM     53  CG1 ILE A   7      13.598  17.789  98.792  1.00136.91           C
ATOM     54  CG2 ILE A   7      12.419  19.793  97.774  1.00136.91           C
ATOM     55  CD1 ILE A   7      12.398  17.505  99.696  1.00136.91           C
ATOM     56  C   ILE A   7      11.090  17.379  97.073  1.00136.91           C
ATOM     57  O   ILE A   7      10.843  16.359  97.715  1.00136.91           O
ATOM     58  N   ASN A   8      10.154  18.300  96.792  1.00 85.82           N
ATOM     59  CA  ASN A   8       8.819  18.197  97.299  1.00 85.82           C
ATOM     60  CB  ASN A   8       7.930  19.341  96.793  1.00 85.82           C
ATOM     61  CG  ASN A   8       6.680  19.332  97.645  1.00 85.82           C
ATOM     62  OD1 ASN A   8       6.672  19.871  98.750  1.00 85.82           O
ATOM     63  ND2 ASN A   8       5.595  18.696  97.128  1.00 85.82           N
ATOM     64  C   ASN A   8       8.209  16.905  96.839  1.00 85.82           C
ATOM     65  O   ASN A   8       7.620  16.175  97.635  1.00 85.82           O
ATOM     66  N   ALA A   9       8.338  16.589  95.535  1.00 32.54           N
ATOM     67  CA  ALA A   9       7.782  15.388  94.975  1.00 32.54           C
ATOM     68  CB  ALA A   9       7.952  15.306  93.448  1.00 32.54           C
ATOM     69  C   ALA A   9       8.463  14.187  95.562  1.00 32.54           C
ATOM     70  O   ALA A   9       7.814  13.183  95.852  1.00 32.54           O
ATOM     71  N   VAL A  10       9.800  14.254  95.725  1.00 37.68           N
ATOM     72  CA  VAL A  10      10.577  13.147  96.218  1.00 37.68           C
ATOM     73  CB  VAL A  10      12.054  13.425  96.194  1.00 37.68           C
ATOM     74  CG1 VAL A  10      12.792  12.243  96.843  1.00 37.68           C
ATOM     75  CG2 VAL A  10      12.480  13.697  94.741  1.00 37.68           C
ATOM     76  C   VAL A  10      10.212  12.838  97.636  1.00 37.68           C
ATOM     77  O   VAL A  10       9.968  11.683  97.984  1.00 37.68           O
ATOM     78  N   ALA A  11      10.119  13.875  98.487  1.00 34.45           N
ATOM     79  CA  ALA A  11       9.859  13.662  99.879  1.00 34.45           C
ATOM     80  CB  ALA A  11       9.704  14.973 100.666  1.00 34.45           C
ATOM     81  C   ALA A  11       8.565  12.926  99.987  1.00 34.45           C
ATOM     82  O   ALA A  11       8.408  12.049 100.834  1.00 34.45           O
ATOM     83  N   GLU A  12       7.592  13.283  99.135  1.00 41.54           N
ATOM     84  CA  GLU A  12       6.319  12.634  99.173  1.00 41.54           C
ATOM     85  CB  GLU A  12       5.311  13.320  98.247  1.00 41.54           C
ATOM     86  CG  GLU A  12       4.977  14.737  98.704  0.00 41.54           C
ATOM     87  CD  GLU A  12       4.204  15.406  97.582  0.00 41.54           C
ATOM     88  OE1 GLU A  12       4.401  14.992  96.409  0.00 41.54           O
ATOM     89  OE2 GLU A  12       3.407  16.335  97.880  0.00 41.54           O
ATOM     90  C   GLU A  12       6.438  11.200  98.739  1.00 41.54           C
ATOM     91  O   GLU A  12       5.891  10.305  99.382  1.00 41.54           O
ATOM     92  N   ALA A  13       7.149  10.947  97.621  1.00 44.28           N
ATOM     93  CA  ALA A  13       7.248   9.621  97.074  1.00 44.28           C
ATOM     94  CB  ALA A  13       7.908   9.609  95.686  1.00 44.28           C
ATOM     95  C   ALA A  13       8.027   8.695  97.966  1.00 44.28           C
ATOM     96  O   ALA A  13       7.642   7.543  98.159  1.00 44.28           O
ATOM     97  N   SER A  14       9.177   9.163  98.487  1.00 96.70           N
ATOM     98  CA  SER A  14      10.062   8.388  99.319  1.00 96.70           C
ATOM     99  CB  SER A  14      11.500   8.936  99.326  1.00 96.70           C
ATOM    100  OG  SER A  14      12.066   8.846  98.029  1.00 96.70           O
ATOM    101  C   SER A  14       9.605   8.348 100.742  1.00 96.70           C
ATOM    102  O   SER A  14      10.021   7.466 101.490  1.00 96.70           O
ATOM    103  N   GLY A  15       8.775   9.316 101.173  1.00 30.84           N
ATOM    104  CA  GLY A  15       8.323   9.329 102.536  1.00 30.84           C
ATOM    105  C   GLY A  15       9.394   9.887 103.436  1.00 30.84           C
ATOM    106  O   GLY A  15       9.471   9.502 104.603  1.00 30.84           O
ATOM    107  N   LEU A  16      10.261  10.789 102.921  1.00106.57           N
ATOM    108  CA  LEU A  16      11.282  11.393 103.740  1.00106.57           C
ATOM    109  CB  LEU A  16      12.721  11.142 103.241  1.00106.57           C
ATOM    110  CG  LEU A  16      13.086  11.800 101.898  1.00106.57           C
ATOM    111  CD1 LEU A  16      14.469  11.323 101.424  1.00106.57           C
ATOM    112  CD2 LEU A  16      11.988  11.607 100.838  1.00106.57           C
ATOM    113  C   LEU A  16      11.040  12.875 103.807  1.00106.57           C
ATOM    114  O   LEU A  16      10.370  13.445 102.946  1.00106.57           O
ATOM    115  N   SER A  17      11.596  13.537 104.849  1.00 76.37           N
ATOM    116  CA  SER A  17      11.375  14.939 105.080  1.00 76.37           C
ATOM    117  CB  SER A  17      12.032  15.451 106.381  1.00 76.37           C
ATOM    118  OG  SER A  17      11.777  16.835 106.570  1.00 76.37           O
ATOM    119  C   SER A  17      11.914  15.719 103.921  1.00 76.37           C
ATOM    120  O   SER A  17      12.764  15.244 103.169  1.00 76.37           O
ATOM    121  N   LYS A  18      11.400  16.953 103.752  1.00 97.87           N
ATOM    122  CA  LYS A  18      11.777  17.824 102.674  1.00 97.87           C
ATOM    123  CB  LYS A  18      11.095  19.202 102.751  1.00 97.87           C
ATOM    124  CG  LYS A  18       9.568  19.165 102.674  1.00 97.87           C
ATOM    125  CD  LYS A  18       9.030  18.511 101.403  1.00 97.87           C
ATOM    126  CE  LYS A  18       7.506  18.575 101.292  0.00 97.87           C
ATOM    127  NZ  LYS A  18       7.032  17.643 100.246  0.00 97.87           N
ATOM    128  C   LYS A  18      13.241  18.084 102.812  1.00 97.87           C
ATOM    129  O   LYS A  18      13.964  18.213 101.826  1.00 97.87           O
ATOM    130  N   LYS A  19      13.707  18.199 104.066  1.00121.50           N
ATOM    131  CA  LYS A  19      15.089  18.455 104.335  1.00121.50           C
ATOM    132  CB  LYS A  19      15.374  18.485 105.848  1.00121.50           C
ATOM    133  CG  LYS A  19      14.537  19.490 106.642  0.00121.50           C
ATOM    134  CD  LYS A  19      14.542  19.221 108.152  0.00121.50           C
ATOM    135  CE  LYS A  19      13.754  17.972 108.560  0.00121.50           C
ATOM    136  NZ  LYS A  19      14.466  16.752 108.116  0.00121.50           N
ATOM    137  C   LYS A  19      15.888  17.298 103.810  1.00121.50           C
ATOM    138  O   LYS A  19      16.870  17.478 103.090  1.00121.50           O
ATOM    139  N   ASP A  20      15.446  16.072 104.147  1.00 78.15           N
ATOM    140  CA  ASP A  20      16.142  14.852 103.851  1.00 78.15           C
ATOM    141  CB  ASP A  20      15.414  13.633 104.448  1.00 78.15           C
ATOM    142  CG  ASP A  20      16.341  12.427 104.434  1.00 78.15           C
ATOM    143  OD1 ASP A  20      17.166  12.308 103.489  1.00 78.15           O
ATOM    144  OD2 ASP A  20      16.240  11.610 105.389  1.00 78.15           O
ATOM    145  C   ASP A  20      16.233  14.647 102.375  1.00 78.15           C
ATOM    146  O   ASP A  20      17.280  14.268 101.851  1.00 78.15           O
ATOM    147  N   ALA A  21      15.126  14.887 101.654  1.00 28.29           N
ATOM    148  CA  ALA A  21      15.169  14.690 100.236  1.00 28.29           C
ATOM    149  CB  ALA A  21      13.817  14.931  99.552  1.00 28.29           C
ATOM    150  C   ALA A  21      16.172  15.654  99.686  1.00 28.29           C
ATOM    151  O   ALA A  21      16.986  15.302  98.833  1.00 28.29           O
ATOM    152  N   SER A  22      16.154  16.902 100.191  1.00 27.90           N
ATOM    153  CA  SER A  22      17.060  17.906  99.714  1.00 27.90           C
ATOM    154  CB  SER A  22      16.799  19.289 100.343  1.00 27.90           C
ATOM    155  OG  SER A  22      17.721  20.246  99.842  1.00 27.90           O
ATOM    156  C   SER A  22      18.465  17.501 100.052  1.00 27.90           C
ATOM    157  O   SER A  22      19.371  17.645  99.232  1.00 27.90           O
ATOM    158  N   LYS A  23      18.687  16.974 101.275  1.00 61.68           N
ATOM    159  CA  LYS A  23      20.012  16.610 101.694  1.00 61.68           C
ATOM    160  CB  LYS A  23      20.062  16.122 103.153  1.00 61.68           C
ATOM    161  CG  LYS A  23      19.803  17.234 104.174  1.00 61.68           C
ATOM    162  CD  LYS A  23      19.516  16.741 105.597  1.00 61.68           C
ATOM    163  CE  LYS A  23      19.414  17.870 106.627  1.00 61.68           C
ATOM    164  NZ  LYS A  23      18.232  18.718 106.350  1.00 61.68           N
ATOM    165  C   LYS A  23      20.538  15.504 100.831  1.00 61.68           C
ATOM    166  O   LYS A  23      21.655  15.577 100.321  1.00 61.68           O
ATOM    167  N   ALA A  24      19.737  14.442 100.640  1.00 34.51           N
ATOM    168  CA  ALA A  24      20.167  13.306  99.875  1.00 34.51           C
ATOM    169  CB  ALA A  24      19.142  12.159  99.901  1.00 34.51           C
ATOM    170  C   ALA A  24      20.374  13.696  98.442  1.00 34.51           C
ATOM    171  O   ALA A  24      21.337  13.269  97.807  1.00 34.51           O
ATOM    172  N   VAL A  25      19.462  14.513  97.883  1.00 89.88           N
ATOM    173  CA  VAL A  25      19.569  14.876  96.497  1.00 89.88           C
ATOM    174  CB  VAL A  25      18.386  15.655  95.994  1.00 89.88           C
ATOM    175  CG1 VAL A  25      18.322  17.000  96.736  1.00 89.88           C
ATOM    176  CG2 VAL A  25      18.506  15.785  94.466  1.00 89.88           C
ATOM    177  C   VAL A  25      20.806  15.690  96.253  1.00 89.88           C
ATOM    178  O   VAL A  25      21.523  15.452  95.282  1.00 89.88           O
ATOM    179  N   ASP A  26      21.102  16.666  97.134  1.00 72.80           N
ATOM    180  CA  ASP A  26      22.227  17.540  96.934  1.00 72.80           C
ATOM    181  CB  ASP A  26      22.343  18.601  98.046  1.00 72.80           C
ATOM    182  CG  ASP A  26      23.428  19.608  97.679  1.00 72.80           C
ATOM    183  OD1 ASP A  26      24.150  19.377  96.672  1.00 72.80           O
ATOM    184  OD2 ASP A  26      23.547  20.629  98.409  1.00 72.80           O
ATOM    185  C   ASP A  26      23.485  16.728  96.932  1.00 72.80           C
ATOM    186  O   ASP A  26      24.357  16.917  96.086  1.00 72.80           O
ATOM    187  N   ALA A  27      23.601  15.782  97.877  1.00 32.59           N
ATOM    188  CA  ALA A  27      24.773  14.965  97.998  1.00 32.59           C
ATOM    189  CB  ALA A  27      24.694  13.990  99.186  1.00 32.59           C
ATOM    190  C   ALA A  27      24.936  14.145  96.755  1.00 32.59           C
ATOM    191  O   ALA A  27      26.055  13.909  96.305  1.00 32.59           O
ATOM    192  N   VAL A  28      23.819  13.660  96.180  1.00 37.67           N
ATOM    193  CA  VAL A  28      23.887  12.818  95.018  1.00 37.67           C
ATOM    194  CB  VAL A  28      22.552  12.274  94.608  1.00 37.67           C
ATOM    195  CG1 VAL A  28      22.733  11.473  93.307  1.00 37.67           C
ATOM    196  CG2 VAL A  28      21.988  11.449  95.777  1.00 37.67           C
ATOM    197  C   VAL A  28      24.454  13.572  93.851  1.00 37.67           C
ATOM    198  O   VAL A  28      25.321  13.053  93.148  1.00 37.67           O
ATOM    199  N   PHE A  29      23.976  14.814  93.612  1.00102.84           N
ATOM    200  CA  PHE A  29      24.441  15.602  92.502  1.00102.84           C
ATOM    201  CB  PHE A  29      23.656  16.908  92.271  1.00102.84           C
ATOM    202  CG  PHE A  29      22.378  16.502  91.630  1.00102.84           C
ATOM    203  CD1 PHE A  29      22.309  16.375  90.262  1.00102.84           C
ATOM    204  CD2 PHE A  29      21.261  16.229  92.383  1.00102.84           C
ATOM    205  CE1 PHE A  29      21.144  15.988  89.647  1.00102.84           C
ATOM    206  CE2 PHE A  29      20.091  15.841  91.776  1.00102.84           C
ATOM    207  CZ  PHE A  29      20.033  15.719  90.408  1.00102.84           C
ATOM    208  C   PHE A  29      25.881  15.956  92.680  1.00102.84           C
ATOM    209  O   PHE A  29      26.648  15.921  91.720  1.00102.84           O
ATOM    210  N   ASP A  30      26.288  16.326  93.908  1.00 38.76           N
ATOM    211  CA  ASP A  30      27.662  16.680  94.120  1.00 38.76           C
ATOM    212  CB  ASP A  30      27.958  17.246  95.521  1.00 38.76           C
ATOM    213  CG  ASP A  30      27.596  18.727  95.506  1.00 38.76           C
ATOM    214  OD1 ASP A  30      27.438  19.285  94.387  1.00 38.76           O
ATOM    215  OD2 ASP A  30      27.493  19.323  96.610  1.00 38.76           O
ATOM    216  C   ASP A  30      28.536  15.486  93.886  1.00 38.76           C
ATOM    217  O   ASP A  30      29.640  15.612  93.361  1.00 38.76           O
ATOM    218  N   ALA A  31      28.073  14.289  94.285  1.00 31.24           N
ATOM    219  CA  ALA A  31      28.848  13.091  94.112  1.00 31.24           C
ATOM    220  CB  ALA A  31      28.177  11.848  94.724  1.00 31.24           C
ATOM    221  C   ALA A  31      29.042  12.812  92.653  1.00 31.24           C
ATOM    222  O   ALA A  31      30.126  12.410  92.233  1.00 31.24           O
ATOM    223  N   ILE A  32      27.988  13.016  91.838  1.00 95.70           N
ATOM    224  CA  ILE A  32      28.052  12.729  90.431  1.00 95.70           C
ATOM    225  CB  ILE A  32      26.757  13.022  89.726  1.00 95.70           C
ATOM    226  CG1 ILE A  32      25.615  12.127  90.243  1.00 95.70           C
ATOM    227  CG2 ILE A  32      27.010  12.880  88.215  1.00 95.70           C
ATOM    228  CD1 ILE A  32      25.788  10.649  89.915  1.00 95.70           C
ATOM    229  C   ILE A  32      29.091  13.600  89.795  1.00 95.70           C
ATOM    230  O   ILE A  32      29.904  13.123  89.005  1.00 95.70           O
ATOM    231  N   THR A  33      29.103  14.906  90.132  1.00104.42           N
ATOM    232  CA  THR A  33      30.038  15.812  89.530  1.00104.42           C
ATOM    233  CB  THR A  33      29.811  17.253  89.903  1.00104.42           C
ATOM    234  OG1 THR A  33      30.636  18.097  89.113  1.00104.42           O
ATOM    235  CG2 THR A  33      30.116  17.458  91.394  1.00104.42           C
ATOM    236  C   THR A  33      31.434  15.417  89.917  1.00104.42           C
ATOM    237  O   THR A  33      32.353  15.519  89.106  1.00104.42           O
ATOM    238  N   GLU A  34      31.636  14.970  91.173  1.00106.35           N
ATOM    239  CA  GLU A  34      32.953  14.619  91.629  1.00106.35           C
ATOM    240  CB  GLU A  34      33.017  14.343  93.140  1.00106.35           C
ATOM    241  CG  GLU A  34      34.425  14.501  93.717  1.00106.35           C
ATOM    242  CD  GLU A  34      34.694  15.996  93.843  0.00106.35           C
ATOM    243  OE1 GLU A  34      34.226  16.590  94.851  0.00106.35           O
ATOM    244  OE2 GLU A  34      35.354  16.566  92.935  0.00106.35           O
ATOM    245  C   GLU A  34      33.463  13.400  90.907  1.00106.35           C
ATOM    246  O   GLU A  34      34.628  13.351  90.513  1.00106.35           O
ATOM    247  N   ALA A  35      32.607  12.374  90.721  1.00 35.83           N
ATOM    248  CA  ALA A  35      33.001  11.151  90.072  1.00 35.83           C
ATOM    249  CB  ALA A  35      31.883  10.093  90.078  1.00 35.83           C
ATOM    250  C   ALA A  35      33.350  11.428  88.639  1.00 35.83           C
ATOM    251  O   ALA A  35      34.316  10.882  88.108  1.00 35.83           O
ATOM    252  N   LEU A  36      32.553  12.281  87.969  1.00146.72           N
ATOM    253  CA  LEU A  36      32.755  12.606  86.584  1.00146.72           C
ATOM    254  CB  LEU A  36      31.738  13.642  86.065  1.00146.72           C
ATOM    255  CG  LEU A  36      30.257  13.227  86.124  1.00146.72           C
ATOM    256  CD1 LEU A  36      29.358  14.352  85.586  1.00146.72           C
ATOM    257  CD2 LEU A  36      30.015  11.892  85.403  1.00146.72           C
ATOM    258  C   LEU A  36      34.072  13.305  86.437  1.00146.72           C
ATOM    259  O   LEU A  36      34.847  13.015  85.527  1.00146.72           O
ATOM    260  N   LYS A  37      34.352  14.250  87.354  1.00151.49           N
ATOM    261  CA  LYS A  37      35.518  15.088  87.283  1.00151.49           C
ATOM    262  CB  LYS A  37      35.545  16.150  88.402  1.00151.49           C
ATOM    263  CG  LYS A  37      36.673  17.178  88.278  1.00151.49           C
ATOM    264  CD  LYS A  37      38.072  16.611  88.520  1.00151.49           C
ATOM    265  CE  LYS A  37      39.199  17.573  88.149  1.00151.49           C
ATOM    266  NZ  LYS A  37      39.426  17.527  86.692  1.00151.49           N
ATOM    267  C   LYS A  37      36.759  14.248  87.366  1.00151.49           C
ATOM    268  O   LYS A  37      37.753  14.547  86.704  1.00151.49           O
ATOM    269  N   ASN A  38      36.740  13.208  88.223  1.00134.44           N
ATOM    270  CA  ASN A  38      37.830  12.285  88.406  1.00134.44           C
ATOM    271  CB  ASN A  38      37.715  11.403  89.663  1.00134.44           C
ATOM    272  CG  ASN A  38      38.180  12.230  90.857  1.00134.44           C
ATOM    273  OD1 ASN A  38      37.458  12.395  91.838  1.00134.44           O
ATOM    274  ND2 ASN A  38      39.430  12.762  90.775  1.00134.44           N
ATOM    275  C   ASN A  38      37.951  11.398  87.207  1.00134.44           C
ATOM    276  O   ASN A  38      39.003  10.807  86.974  1.00134.44           O
ATOM    277  N   GLY A  39      36.872  11.240  86.419  1.00 40.51           N
ATOM    278  CA  GLY A  39      37.016  10.408  85.261  1.00 40.51           C
ATOM    279  C   GLY A  39      36.269   9.124  85.431  1.00 40.51           C
ATOM    280  O   GLY A  39      36.430   8.210  84.623  1.00 40.51           O
ATOM    281  N   ASP A  40      35.467   8.988  86.503  1.00 53.67           N
ATOM    282  CA  ASP A  40      34.685   7.790  86.613  1.00 53.67           C
ATOM    283  CB  ASP A  40      34.339   7.401  88.064  1.00 53.67           C
ATOM    284  CG  ASP A  40      33.955   5.925  88.090  1.00 53.67           C
ATOM    285  OD1 ASP A  40      34.040   5.266  87.019  1.00 53.67           O
ATOM    286  OD2 ASP A  40      33.587   5.429  89.188  1.00 53.67           O
ATOM    287  C   ASP A  40      33.397   8.010  85.866  1.00 53.67           C
ATOM    288  O   ASP A  40      32.991   9.145  85.620  1.00 53.67           O
ATOM    289  N   LYS A  41      32.717   6.914  85.473  1.00 88.67           N
ATOM    290  CA  LYS A  41      31.468   7.049  84.784  1.00 88.67           C
ATOM    291  CB  LYS A  41      31.285   6.073  83.609  1.00 88.67           C
ATOM    292  CG  LYS A  41      30.024   6.344  82.781  1.00 88.67           C
ATOM    293  CD  LYS A  41      29.950   5.519  81.496  1.00 88.67           C
ATOM    294  CE  LYS A  41      31.250   5.524  80.694  1.00 88.67           C
ATOM    295  NZ  LYS A  41      31.111   4.655  79.506  1.00 88.67           N
ATOM    296  C   LYS A  41      30.404   6.728  85.776  1.00 88.67           C
ATOM    297  O   LYS A  41      30.524   5.771  86.541  1.00 88.67           O
ATOM    298  N   VAL A  42      29.328   7.534  85.807  1.00115.28           N
ATOM    299  CA  VAL A  42      28.308   7.207  86.749  1.00115.28           C
ATOM    300  CB  VAL A  42      27.768   8.400  87.498  1.00115.28           C
ATOM    301  CG1 VAL A  42      26.503   8.945  86.825  1.00115.28           C
ATOM    302  CG2 VAL A  42      27.612   8.014  88.973  1.00115.28           C
ATOM    303  C   VAL A  42      27.230   6.536  85.954  1.00115.28           C
ATOM    304  O   VAL A  42      26.809   7.027  84.906  1.00115.28           O
ATOM    305  N   GLN A  43      26.782   5.353  86.414  1.00114.19           N
ATOM    306  CA  GLN A  43      25.830   4.621  85.633  1.00114.19           C
ATOM    307  CB  GLN A  43      26.394   3.274  85.143  1.00114.19           C
ATOM    308  CG  GLN A  43      25.478   2.478  84.209  1.00114.19           C
ATOM    309  CD  GLN A  43      24.540   1.599  85.025  1.00114.19           C
ATOM    310  OE1 GLN A  43      24.552   1.612  86.255  1.00114.19           O
ATOM    311  NE2 GLN A  43      23.703   0.799  84.310  1.00114.19           N
ATOM    312  C   GLN A  43      24.627   4.348  86.475  1.00114.19           C
ATOM    313  O   GLN A  43      24.731   3.855  87.597  1.00114.19           O
ATOM    314  N   LEU A  44      23.438   4.687  85.941  1.00 84.88           N
ATOM    315  CA  LEU A  44      22.210   4.456  86.642  1.00 84.88           C
ATOM    316  CB  LEU A  44      21.630   5.791  87.141  1.00 84.88           C
ATOM    317  CG  LEU A  44      22.653   6.482  88.074  1.00 84.88           C
ATOM    318  CD1 LEU A  44      22.160   7.833  88.611  1.00 84.88           C
ATOM    319  CD2 LEU A  44      23.089   5.527  89.197  1.00 84.88           C
ATOM    320  C   LEU A  44      21.299   3.771  85.666  1.00 84.88           C
ATOM    321  O   LEU A  44      20.797   4.381  84.723  1.00 84.88           O
ATOM    322  N   ILE A  45      21.028   2.471  85.898  1.00159.36           N
ATOM    323  CA  ILE A  45      20.330   1.688  84.919  1.00159.36           C
ATOM    324  CB  ILE A  45      20.262   0.222  85.272  1.00159.36           C
ATOM    325  CG1 ILE A  45      19.919  -0.651  84.047  0.00159.36           C
ATOM    326  CG2 ILE A  45      19.294   0.069  86.455  0.00159.36           C
ATOM    327  CD1 ILE A  45      18.539  -0.409  83.434  1.00159.36           C
ATOM    328  C   ILE A  45      18.945   2.214  84.709  1.00159.36           C
ATOM    329  O   ILE A  45      18.187   2.448  85.648  1.00159.36           O
ATOM    330  N   GLY A  46      18.615   2.440  83.423  1.00 43.49           N
ATOM    331  CA  GLY A  46      17.329   2.880  82.973  1.00 43.49           C
ATOM    332  C   GLY A  46      17.365   4.367  82.800  1.00 43.49           C
ATOM    333  O   GLY A  46      16.878   4.890  81.797  1.00 43.49           O
ATOM    334  N   PHE A  47      17.909   5.083  83.808  1.00 91.89           N
ATOM    335  CA  PHE A  47      17.995   6.523  83.755  1.00 91.89           C
ATOM    336  CB  PHE A  47      18.325   7.126  85.138  1.00 91.89           C
ATOM    337  CG  PHE A  47      18.543   8.600  85.016  1.00 91.89           C
ATOM    338  CD1 PHE A  47      17.490   9.474  84.862  1.00 91.89           C
ATOM    339  CD2 PHE A  47      19.819   9.111  85.080  1.00 91.89           C
ATOM    340  CE1 PHE A  47      17.711  10.829  84.755  1.00 91.89           C
ATOM    341  CE2 PHE A  47      20.047  10.463  84.974  1.00 91.89           C
ATOM    342  CZ  PHE A  47      18.991  11.327  84.813  1.00 91.89           C
ATOM    343  C   PHE A  47      19.028   7.000  82.774  1.00 91.89           C
ATOM    344  O   PHE A  47      18.713   7.789  81.884  1.00 91.89           O
ATOM    345  N   GLY A  48      20.290   6.524  82.881  1.00 38.10           N
ATOM    346  CA  GLY A  48      21.272   7.021  81.949  1.00 38.10           C
ATOM    347  C   GLY A  48      22.611   7.056  82.622  1.00 38.10           C
ATOM    348  O   GLY A  48      22.747   6.644  83.773  1.00 38.10           O
ATOM    349  N   ASN A  49      23.649   7.551  81.908  1.00 54.95           N
ATOM    350  CA  ASN A  49      24.946   7.610  82.519  1.00 54.95           C
ATOM    351  CB  ASN A  49      25.974   6.593  81.987  1.00 54.95           C
ATOM    352  CG  ASN A  49      26.393   7.027  80.592  1.00 54.95           C
ATOM    353  OD1 ASN A  49      25.743   6.701  79.601  1.00 54.95           O
ATOM    354  ND2 ASN A  49      27.510   7.800  80.517  1.00 54.95           N
ATOM    355  C   ASN A  49      25.542   8.962  82.274  1.00 54.95           C
ATOM    356  O   ASN A  49      25.156   9.680  81.351  1.00 54.95           O
ATOM    357  N   PHE A  50      26.502   9.341  83.142  1.00 65.01           N
ATOM    358  CA  PHE A  50      27.209  10.583  83.030  1.00 65.01           C
ATOM    359  CB  PHE A  50      27.096  11.489  84.277  1.00 65.01           C
ATOM    360  CG  PHE A  50      25.696  11.973  84.467  1.00 65.01           C
ATOM    361  CD1 PHE A  50      24.767  11.186  85.111  1.00 65.01           C
ATOM    362  CD2 PHE A  50      25.312  13.220  84.025  1.00 65.01           C
ATOM    363  CE1 PHE A  50      23.478  11.625  85.301  1.00 65.01           C
ATOM    364  CE2 PHE A  50      24.023  13.666  84.212  1.00 65.01           C
ATOM    365  CZ  PHE A  50      23.104  12.867  84.849  1.00 65.01           C
ATOM    366  C   PHE A  50      28.661  10.230  82.927  1.00 65.01           C
ATOM    367  O   PHE A  50      29.139   9.329  83.615  1.00 65.01           O
ATOM    368  N   GLU A  51      29.407  10.933  82.052  1.00 54.60           N
ATOM    369  CA  GLU A  51      30.802  10.628  81.913  1.00 54.60           C
ATOM    370  CB  GLU A  51      31.082   9.501  80.906  1.00 54.60           C
ATOM    371  CG  GLU A  51      30.592   9.820  79.490  1.00 54.60           C
ATOM    372  CD  GLU A  51      31.134   8.753  78.548  1.00 54.60           C
ATOM    373  OE1 GLU A  51      31.856   7.845  79.041  1.00 54.60           O
ATOM    374  OE2 GLU A  51      30.841   8.834  77.326  1.00 54.60           O
ATOM    375  C   GLU A  51      31.513  11.838  81.399  1.00 54.60           C
ATOM    376  O   GLU A  51      30.899  12.815  80.978  1.00 54.60           O
ATOM    377  N   VAL A  52      32.859  11.789  81.449  1.00 97.33           N
ATOM    378  CA  VAL A  52      33.683  12.841  80.934  1.00 97.33           C
ATOM    379  CB  VAL A  52      34.939  13.029  81.739  1.00 97.33           C
ATOM    380  CG1 VAL A  52      35.717  11.700  81.743  1.00 97.33           C
ATOM    381  CG2 VAL A  52      35.731  14.210  81.158  1.00 97.33           C
ATOM    382  C   VAL A  52      34.078  12.413  79.554  1.00 97.33           C
ATOM    383  O   VAL A  52      34.433  11.255  79.340  1.00 97.33           O
ATOM    384  N   ARG A  53      33.993  13.328  78.565  1.00 65.20           N
ATOM    385  CA  ARG A  53      34.368  12.946  77.233  1.00 65.20           C
ATOM    386  CB  ARG A  53      33.281  13.173  76.169  1.00 65.20           C
ATOM    387  CG  ARG A  53      32.031  12.309  76.342  1.00 65.20           C
ATOM    388  CD  ARG A  53      31.192  12.256  75.065  1.00 65.20           C
ATOM    389  NE  ARG A  53      29.819  11.802  75.420  1.00 65.20           N
ATOM    390  CZ  ARG A  53      29.344  10.597  74.996  1.00 65.20           C
ATOM    391  NH1 ARG A  53      30.155   9.731  74.324  1.00 65.20           N
ATOM    392  NH2 ARG A  53      28.037  10.272  75.224  1.00 65.20           N
ATOM    393  C   ARG A  53      35.539  13.776  76.828  1.00 65.20           C
ATOM    394  O   ARG A  53      35.629  14.956  77.161  1.00 65.20           O
ATOM    395  N   GLU A  54      36.478  13.152  76.094  1.00 89.70           N
ATOM    396  CA  GLU A  54      37.672  13.816  75.667  1.00 89.70           C
ATOM    397  CB  GLU A  54      38.757  12.834  75.201  1.00 89.70           C
ATOM    398  CG  GLU A  54      39.158  11.829  76.281  1.00 89.70           C
ATOM    399  CD  GLU A  54      39.743  12.594  77.458  1.00 89.70           C
ATOM    400  OE1 GLU A  54      40.041  13.808  77.299  1.00 89.70           O
ATOM    401  OE2 GLU A  54      39.897  11.969  78.540  1.00 89.70           O
ATOM    402  C   GLU A  54      37.346  14.679  74.494  1.00 89.70           C
ATOM    403  O   GLU A  54      36.517  14.322  73.657  1.00 89.70           O
ATOM    404  N   ARG A  55      38.000  15.858  74.421  1.00151.16           N
ATOM    405  CA  ARG A  55      37.838  16.753  73.312  1.00151.16           C
ATOM    406  CB  ARG A  55      37.307  18.140  73.713  1.00151.16           C
ATOM    407  CG  ARG A  55      35.940  18.116  74.396  1.00151.16           C
ATOM    408  CD  ARG A  55      34.765  18.014  73.424  1.00151.16           C
ATOM    409  NE  ARG A  55      34.758  16.629  72.883  1.00151.16           N
ATOM    410  CZ  ARG A  55      33.640  15.856  72.999  1.00151.16           C
ATOM    411  NH1 ARG A  55      32.529  16.350  73.619  1.00151.16           N
ATOM    412  NH2 ARG A  55      33.640  14.581  72.513  1.00151.16           N
ATOM    413  C   ARG A  55      39.216  17.000  72.792  1.00151.16           C
ATOM    414  O   ARG A  55      40.088  17.453  73.532  1.00151.16           O
ATOM    415  N   ALA A  56      39.452  16.711  71.498  1.00 22.83           N
ATOM    416  CA  ALA A  56      40.755  16.928  70.939  1.00 22.83           C
ATOM    417  CB  ALA A  56      40.996  16.190  69.611  1.00 22.83           C
ATOM    418  C   ALA A  56      40.907  18.387  70.674  1.00 22.83           C
ATOM    419  O   ALA A  56      39.924  19.122  70.598  1.00 22.83           O
ATOM    420  N   ALA A  57      42.168  18.847  70.553  1.00 26.60           N
ATOM    421  CA  ALA A  57      42.409  20.230  70.267  1.00 26.60           C
ATOM    422  CB  ALA A  57      43.884  20.650  70.388  1.00 26.60           C
ATOM    423  C   ALA A  57      41.980  20.476  68.861  1.00 26.60           C
ATOM    424  O   ALA A  57      42.055  19.588  68.012  1.00 26.60           O
ATOM    425  N   ARG A  58      41.495  21.705  68.597  1.00189.78           N
ATOM    426  CA  ARG A  58      41.025  22.055  67.292  1.00189.78           C
ATOM    427  CB  ARG A  58      39.495  22.074  67.173  1.00189.78           C
ATOM    428  CG  ARG A  58      38.896  20.682  67.004  1.00189.78           C
ATOM    429  CD  ARG A  58      37.373  20.666  66.882  1.00189.78           C
ATOM    430  NE  ARG A  58      36.815  20.762  68.260  1.00189.78           N
ATOM    431  CZ  ARG A  58      36.011  21.807  68.606  1.00189.78           C
ATOM    432  NH1 ARG A  58      35.744  22.795  67.704  1.00189.78           N
ATOM    433  NH2 ARG A  58      35.481  21.869  69.863  1.00189.78           N
ATOM    434  C   ARG A  58      41.483  23.433  66.960  1.00189.78           C
ATOM    435  O   ARG A  58      41.880  24.206  67.828  1.00189.78           O
ATOM    436  N   LYS A  59      41.455  23.754  65.655  1.00 75.87           N
ATOM    437  CA  LYS A  59      41.828  25.046  65.172  1.00 75.87           C
ATOM    438  CB  LYS A  59      42.119  25.060  63.661  1.00 75.87           C
ATOM    439  CG  LYS A  59      43.168  24.043  63.202  0.00 75.87           C
ATOM    440  CD  LYS A  59      43.251  23.901  61.678  0.00 75.87           C
ATOM    441  CE  LYS A  59      41.916  23.578  60.999  1.00 75.87           C
ATOM    442  NZ  LYS A  59      42.076  23.589  59.526  1.00 75.87           N
ATOM    443  C   LYS A  59      40.639  25.928  65.369  1.00 75.87           C
ATOM    444  O   LYS A  59      39.497  25.480  65.282  1.00 75.87           O
ATOM    445  N   GLY A  60      40.887  27.219  65.645  1.00 45.18           N
ATOM    446  CA  GLY A  60      39.820  28.160  65.816  1.00 45.18           C
ATOM    447  C   GLY A  60      40.307  29.434  65.217  1.00 45.18           C
ATOM    448  O   GLY A  60      41.475  29.540  64.847  1.00 45.18           O
ATOM    449  N   ARG A  61      39.416  30.435  65.089  1.00126.83           N
ATOM    450  CA  ARG A  61      39.841  31.673  64.512  1.00126.83           C
ATOM    451  CB  ARG A  61      39.365  31.874  63.065  1.00126.83           C
ATOM    452  CG  ARG A  61      40.079  30.968  62.063  1.00126.83           C
ATOM    453  CD  ARG A  61      39.505  31.026  60.645  1.00126.83           C
ATOM    454  NE  ARG A  61      40.310  30.090  59.809  1.00126.83           N
ATOM    455  CZ  ARG A  61      40.790  30.506  58.601  1.00126.83           C
ATOM    456  NH1 ARG A  61      40.499  31.762  58.154  1.00126.83           N
ATOM    457  NH2 ARG A  61      41.563  29.672  57.844  1.00126.83           N
ATOM    458  C   ARG A  61      39.266  32.792  65.310  1.00126.83           C
ATOM    459  O   ARG A  61      38.189  32.681  65.894  1.00126.83           O
ATOM    460  N   ASN A  62      39.996  33.919  65.353  1.00 70.06           N
ATOM    461  CA  ASN A  62      39.506  35.080  66.032  1.00 70.06           C
ATOM    462  CB  ASN A  62      40.627  35.873  66.724  1.00 70.06           C
ATOM    463  CG  ASN A  62      40.082  37.150  67.351  1.00 70.06           C
ATOM    464  OD1 ASN A  62      39.724  38.095  66.649  1.00 70.06           O
ATOM    465  ND2 ASN A  62      40.035  37.195  68.709  1.00 70.06           N
ATOM    466  C   ASN A  62      38.869  35.915  64.969  1.00 70.06           C
ATOM    467  O   ASN A  62      39.473  36.228  63.946  1.00 70.06           O
ATOM    468  N   PRO A  63      37.630  36.244  65.177  1.00167.90           N
ATOM    469  CA  PRO A  63      36.907  36.956  64.168  1.00167.90           C
ATOM    470  CD  PRO A  63      36.759  35.456  66.032  1.00167.90           C
ATOM    471  CB  PRO A  63      35.450  36.947  64.622  1.00167.90           C
ATOM    472  CG  PRO A  63      35.346  35.657  65.462  1.00167.90           C
ATOM    473  C   PRO A  63      37.438  38.308  63.817  1.00167.90           C
ATOM    474  O   PRO A  63      37.467  38.635  62.631  1.00167.90           O
ATOM    475  N   GLN A  64      37.816  39.137  64.807  1.00101.27           N
ATOM    476  CA  GLN A  64      38.286  40.438  64.431  1.00101.27           C
ATOM    477  CB  GLN A  64      38.296  41.444  65.590  1.00101.27           C
ATOM    478  CG  GLN A  64      36.882  41.832  66.013  1.00101.27           C
ATOM    479  CD  GLN A  64      36.180  42.366  64.771  1.00101.27           C
ATOM    480  OE1 GLN A  64      36.801  42.986  63.909  1.00101.27           O
ATOM    481  NE2 GLN A  64      34.850  42.105  64.666  1.00101.27           N
ATOM    482  C   GLN A  64      39.661  40.387  63.848  1.00101.27           C
ATOM    483  O   GLN A  64      39.899  40.915  62.761  1.00101.27           O
ATOM    484  N   THR A  65      40.601  39.734  64.563  1.00105.73           N
ATOM    485  CA  THR A  65      41.970  39.685  64.135  1.00105.73           C
ATOM    486  CB  THR A  65      42.905  39.160  65.188  1.00105.73           C
ATOM    487  OG1 THR A  65      44.248  39.239  64.742  1.00105.73           O
ATOM    488  CG2 THR A  65      42.557  37.700  65.483  1.00105.73           C
ATOM    489  C   THR A  65      42.100  38.819  62.925  1.00105.73           C
ATOM    490  O   THR A  65      42.828  39.147  61.991  1.00105.73           O
ATOM    491  N   GLY A  66      41.390  37.679  62.907  1.00 16.47           N
ATOM    492  CA  GLY A  66      41.497  36.784  61.796  1.00 16.47           C
ATOM    493  C   GLY A  66      42.644  35.862  62.074  1.00 16.47           C
ATOM    494  O   GLY A  66      42.951  34.977  61.277  1.00 16.47           O
ATOM    495  N   GLU A  67      43.308  36.052  63.229  1.00 43.67           N
ATOM    496  CA  GLU A  67      44.435  35.241  63.581  1.00 43.67           C
ATOM    497  CB  GLU A  67      45.232  35.831  64.760  1.00 43.67           C
ATOM    498  CG  GLU A  67      46.570  35.152  65.040  1.00 43.67           C
ATOM    499  CD  GLU A  67      47.244  35.961  66.140  1.00 43.67           C
ATOM    500  OE1 GLU A  67      46.550  36.287  67.140  1.00 43.67           O
ATOM    501  OE2 GLU A  67      48.454  36.277  65.987  1.00 43.67           O
ATOM    502  C   GLU A  67      43.927  33.890  63.964  1.00 43.67           C
ATOM    503  O   GLU A  67      42.896  33.763  64.623  1.00 43.67           O
ATOM    504  N   GLU A  68      44.634  32.826  63.534  1.00 72.78           N
ATOM    505  CA  GLU A  68      44.162  31.527  63.903  1.00 72.78           C
ATOM    506  CB  GLU A  68      44.603  30.378  62.978  1.00 72.78           C
ATOM    507  CG  GLU A  68      43.846  30.358  61.645  1.00 72.78           C
ATOM    508  CD  GLU A  68      44.300  29.147  60.841  1.00 72.78           C
ATOM    509  OE1 GLU A  68      44.365  28.034  61.429  1.00 72.78           O
ATOM    510  OE2 GLU A  68      44.585  29.318  59.626  1.00 72.78           O
ATOM    511  C   GLU A  68      44.603  31.243  65.299  1.00 72.78           C
ATOM    512  O   GLU A  68      45.649  31.707  65.751  1.00 72.78           O
ATOM    513  N   ILE A  69      43.771  30.473  66.024  1.00132.38           N
ATOM    514  CA  ILE A  69      44.028  30.139  67.391  1.00132.38           C
ATOM    515  CB  ILE A  69      43.140  30.895  68.346  1.00132.38           C
ATOM    516  CG1 ILE A  69      41.639  30.674  68.051  1.00132.38           C
ATOM    517  CG2 ILE A  69      43.572  32.369  68.288  1.00132.38           C
ATOM    518  CD1 ILE A  69      41.080  29.298  68.418  1.00132.38           C
ATOM    519  C   ILE A  69      43.826  28.673  67.573  1.00132.38           C
ATOM    520  O   ILE A  69      43.102  28.028  66.815  1.00132.38           O
ATOM    521  N   GLU A  70      44.497  28.097  68.586  1.00 37.44           N
ATOM    522  CA  GLU A  70      44.340  26.697  68.818  1.00 37.44           C
ATOM    523  CB  GLU A  70      45.663  25.969  69.104  1.00 37.44           C
ATOM    524  CG  GLU A  70      45.496  24.467  69.330  1.00 37.44           C
ATOM    525  CD  GLU A  70      46.879  23.890  69.577  1.00 37.44           C
ATOM    526  OE1 GLU A  70      47.465  24.193  70.649  1.00 37.44           O
ATOM    527  OE2 GLU A  70      47.373  23.144  68.690  1.00 37.44           O
ATOM    528  C   GLU A  70      43.477  26.533  70.023  1.00 37.44           C
ATOM    529  O   GLU A  70      43.675  27.178  71.052  1.00 37.44           O
ATOM    530  N   ILE A  71      42.474  25.652  69.913  1.00 58.64           N
ATOM    531  CA  ILE A  71      41.640  25.376  71.037  1.00 58.64           C
ATOM    532  CB  ILE A  71      40.222  25.023  70.668  1.00 58.64           C
ATOM    533  CG1 ILE A  71      39.504  26.222  70.026  1.00 58.64           C
ATOM    534  CG2 ILE A  71      39.514  24.487  71.921  1.00 58.64           C
ATOM    535  CD1 ILE A  71      38.094  25.886  69.539  1.00 58.64           C
ATOM    536  C   ILE A  71      42.268  24.170  71.657  1.00 58.64           C
ATOM    537  O   ILE A  71      42.413  23.132  71.012  1.00 58.64           O
ATOM    538  N   ALA A  72      42.687  24.295  72.930  1.00 31.06           N
ATOM    539  CA  ALA A  72      43.383  23.237  73.603  1.00 31.06           C
ATOM    540  CB  ALA A  72      43.928  23.651  74.982  1.00 31.06           C
ATOM    541  C   ALA A  72      42.443  22.098  73.821  1.00 31.06           C
ATOM    542  O   ALA A  72      41.227  22.276  73.835  1.00 31.06           O
ATOM    543  N   ALA A  73      43.000  20.878  73.967  1.00 24.62           N
ATOM    544  CA  ALA A  73      42.191  19.718  74.205  1.00 24.62           C
ATOM    545  CB  ALA A  73      42.987  18.400  74.215  1.00 24.62           C
ATOM    546  C   ALA A  73      41.583  19.889  75.557  1.00 24.62           C
ATOM    547  O   ALA A  73      42.202  20.460  76.453  1.00 24.62           O
ATOM    548  N   SER A  74      40.335  19.414  75.738  1.00 86.67           N
ATOM    549  CA  SER A  74      39.714  19.573  77.020  1.00 86.67           C
ATOM    550  CB  SER A  74      38.866  20.848  77.163  1.00 86.67           C
ATOM    551  OG  SER A  74      37.705  20.758  76.352  1.00 86.67           O
ATOM    552  C   SER A  74      38.805  18.411  77.249  1.00 86.67           C
ATOM    553  O   SER A  74      38.815  17.437  76.498  1.00 86.67           O
ATOM    554  N   LYS A  75      38.018  18.491  78.341  1.00 78.19           N
ATOM    555  CA  LYS A  75      37.102  17.453  78.716  1.00 78.19           C
ATOM    556  CB  LYS A  75      37.497  16.788  80.048  1.00 78.19           C
ATOM    557  CG  LYS A  75      38.904  16.179  80.078  1.00 78.19           C
ATOM    558  CD  LYS A  75      39.432  15.995  81.504  1.00 78.19           C
ATOM    559  CE  LYS A  75      40.840  15.395  81.594  1.00 78.19           C
ATOM    560  NZ  LYS A  75      40.769  13.919  81.651  1.00 78.19           N
ATOM    561  C   LYS A  75      35.774  18.113  78.973  1.00 78.19           C
ATOM    562  O   LYS A  75      35.725  19.256  79.425  1.00 78.19           O
ATOM    563  N   VAL A  76      34.655  17.414  78.677  1.00 44.24           N
ATOM    564  CA  VAL A  76      33.348  17.955  78.948  1.00 44.24           C
ATOM    565  CB  VAL A  76      32.656  18.493  77.727  1.00 44.24           C
ATOM    566  CG1 VAL A  76      33.456  19.699  77.203  1.00 44.24           C
ATOM    567  CG2 VAL A  76      32.515  17.357  76.700  1.00 44.24           C
ATOM    568  C   VAL A  76      32.492  16.853  79.510  1.00 44.24           C
ATOM    569  O   VAL A  76      32.722  15.677  79.238  1.00 44.24           O
ATOM    570  N   PRO A  77      31.521  17.202  80.321  1.00 78.78           N
ATOM    571  CA  PRO A  77      30.615  16.226  80.876  1.00 78.78           C
ATOM    572  CD  PRO A  77      31.559  18.426  81.099  1.00 78.78           C
ATOM    573  CB  PRO A  77      29.953  16.903  82.079  1.00 78.78           C
ATOM    574  CG  PRO A  77      30.239  18.405  81.888  1.00 78.78           C
ATOM    575  C   PRO A  77      29.644  15.769  79.825  1.00 78.78           C
ATOM    576  O   PRO A  77      29.279  16.571  78.967  1.00 78.78           O
ATOM    577  N   ALA A  78      29.204  14.491  79.872  1.00 35.03           N
ATOM    578  CA  ALA A  78      28.283  14.010  78.877  1.00 35.03           C
ATOM    579  CB  ALA A  78      28.955  13.145  77.800  1.00 35.03           C
ATOM    580  C   ALA A  78      27.252  13.149  79.546  1.00 35.03           C
ATOM    581  O   ALA A  78      27.532  12.469  80.533  1.00 35.03           O
ATOM    582  N   PHE A  79      26.016  13.160  79.004  1.00 71.04           N
ATOM    583  CA  PHE A  79      24.928  12.409  79.559  1.00 71.04           C
ATOM    584  CB  PHE A  79      23.825  13.357  80.075  1.00 71.04           C
ATOM    585  CG  PHE A  79      22.589  12.629  80.480  1.00 71.04           C
ATOM    586  CD1 PHE A  79      22.526  11.923  81.658  1.00 71.04           C
ATOM    587  CD2 PHE A  79      21.469  12.691  79.681  1.00 71.04           C
ATOM    588  CE1 PHE A  79      21.372  11.268  82.017  1.00 71.04           C
ATOM    589  CE2 PHE A  79      20.312  12.039  80.035  1.00 71.04           C
ATOM    590  CZ  PHE A  79      20.262  11.325  81.207  1.00 71.04           C
ATOM    591  C   PHE A  79      24.358  11.550  78.473  1.00 71.04           C
ATOM    592  O   PHE A  79      24.168  12.011  77.349  1.00 71.04           O
ATOM    593  N   LYS A  80      24.117  10.256  78.779  1.00162.19           N
ATOM    594  CA  LYS A  80      23.449   9.385  77.851  1.00162.19           C
ATOM    595  CB  LYS A  80      24.268   8.183  77.359  1.00162.19           C
ATOM    596  CG  LYS A  80      25.353   8.596  76.362  1.00162.19           C
ATOM    597  CD  LYS A  80      24.817   9.451  75.208  1.00162.19           C
ATOM    598  CE  LYS A  80      23.494   8.957  74.619  1.00162.19           C
ATOM    599  NZ  LYS A  80      23.003   9.912  73.598  1.00162.19           N
ATOM    600  C   LYS A  80      22.224   8.894  78.560  1.00162.19           C
ATOM    601  O   LYS A  80      22.250   8.424  79.695  1.00162.19           O
ATOM    602  N   PRO A  81      21.154   9.020  77.838  1.00273.80           N
ATOM    603  CA  PRO A  81      19.837   8.832  78.395  1.00273.80           C
ATOM    604  CD  PRO A  81      21.160  10.081  76.842  1.00273.80           C
ATOM    605  CB  PRO A  81      18.882   9.579  77.461  1.00273.80           C
ATOM    606  CG  PRO A  81      19.752  10.689  76.859  1.00273.80           C
ATOM    607  C   PRO A  81      19.204   7.574  78.895  1.00273.80           C
ATOM    608  O   PRO A  81      18.126   7.748  79.436  1.00273.80           O
ATOM    609  N   GLY A  82      19.694   6.340  78.696  1.00107.13           N
ATOM    610  CA  GLY A  82      19.013   5.205  79.278  1.00107.13           C
ATOM    611  C   GLY A  82      17.807   4.898  78.446  1.00107.13           C
ATOM    612  O   GLY A  82      17.105   5.806  78.005  1.00107.13           O
ATOM    613  N   LYS A  83      17.506   3.596  78.251  1.00 82.33           N
ATOM    614  CA  LYS A  83      16.417   3.206  77.395  1.00 82.33           C
ATOM    615  CB  LYS A  83      16.342   1.694  77.102  1.00 82.33           C
ATOM    616  CG  LYS A  83      15.620   0.866  78.171  1.00 82.33           C
ATOM    617  CD  LYS A  83      15.233  -0.534  77.685  1.00 82.33           C
ATOM    618  CE  LYS A  83      14.392  -1.338  78.681  1.00 82.33           C
ATOM    619  NZ  LYS A  83      14.194  -2.718  78.179  1.00 82.33           N
ATOM    620  C   LYS A  83      15.095   3.614  77.976  1.00 82.33           C
ATOM    621  O   LYS A  83      14.230   4.103  77.254  1.00 82.33           O
ATOM    622  N   ALA A  84      14.901   3.437  79.299  1.00 30.02           N
ATOM    623  CA  ALA A  84      13.626   3.723  79.902  1.00 30.02           C
ATOM    624  CB  ALA A  84      13.600   3.427  81.412  1.00 30.02           C
ATOM    625  C   ALA A  84      13.306   5.172  79.723  1.00 30.02           C
ATOM    626  O   ALA A  84      12.176   5.540  79.407  1.00 30.02           O
ATOM    627  N   LEU A  85      14.307   6.040  79.919  1.00157.30           N
ATOM    628  CA  LEU A  85      14.115   7.456  79.782  1.00157.30           C
ATOM    629  CB  LEU A  85      15.397   8.247  80.097  1.00157.30           C
ATOM    630  CG  LEU A  85      15.668   8.445  81.599  1.00157.30           C
ATOM    631  CD1 LEU A  85      14.826   9.602  82.152  1.00157.30           C
ATOM    632  CD2 LEU A  85      15.441   7.146  82.390  1.00157.30           C
ATOM    633  C   LEU A  85      13.707   7.792  78.377  1.00157.30           C
ATOM    634  O   LEU A  85      12.790   8.580  78.164  1.00157.30           O
ATOM    635  N   LYS A  86      14.382   7.222  77.368  1.00142.77           N
ATOM    636  CA  LYS A  86      14.092   7.560  76.001  1.00142.77           C
ATOM    637  CB  LYS A  86      15.165   7.087  75.007  1.00142.77           C
ATOM    638  CG  LYS A  86      16.526   7.759  75.195  1.00142.77           C
ATOM    639  CD  LYS A  86      17.576   7.272  74.195  1.00142.77           C
ATOM    640  CE  LYS A  86      17.793   5.759  74.215  1.00142.77           C
ATOM    641  NZ  LYS A  86      18.573   5.376  75.413  1.00142.77           N
ATOM    642  C   LYS A  86      12.781   7.007  75.504  1.00142.77           C
ATOM    643  O   LYS A  86      12.093   7.657  74.719  1.00142.77           O
ATOM    644  N   ASP A  87      12.396   5.816  75.998  1.00218.52           N
ATOM    645  CA  ASP A  87      11.422   4.922  75.417  1.00218.52           C
ATOM    646  CB  ASP A  87      11.260   3.595  76.184  1.00218.52           C
ATOM    647  CG  ASP A  87      12.408   2.665  75.804  1.00218.52           C
ATOM    648  OD1 ASP A  87      12.788   2.646  74.602  1.00218.52           O
ATOM    649  OD2 ASP A  87      12.912   1.954  76.713  1.00218.52           O
ATOM    650  C   ASP A  87      10.035   5.379  75.074  1.00218.52           C
ATOM    651  O   ASP A  87       9.405   6.185  75.758  1.00218.52           O
ATOM    652  N   ALA A  88       9.558   4.781  73.942  1.00108.40           N
ATOM    653  CA  ALA A  88       8.258   4.883  73.325  1.00108.40           C
ATOM    654  CB  ALA A  88       7.927   6.296  72.810  1.00108.40           C
ATOM    655  C   ALA A  88       8.269   3.978  72.131  1.00108.40           C
ATOM    656  O   ALA A  88       9.317   3.469  71.736  1.00108.40           O
ATOM    657  N   VAL A  89       7.083   3.739  71.532  1.00238.03           N
ATOM    658  CA  VAL A  89       7.012   2.883  70.385  1.00238.03           C
ATOM    659  CB  VAL A  89       6.619   1.468  70.717  1.00238.03           C
ATOM    660  CG1 VAL A  89       5.160   1.461  71.199  1.00238.03           C
ATOM    661  CG2 VAL A  89       6.889   0.567  69.499  1.00238.03           C
ATOM    662  C   VAL A  89       5.988   3.450  69.453  1.00238.03           C
ATOM    663  O   VAL A  89       5.277   4.396  69.787  1.00238.03           O
ATOM    664  N   LYS A  90       5.926   2.893  68.228  1.00138.06           N
ATOM    665  CA  LYS A  90       4.997   3.320  67.227  1.00138.06           C
ATOM    666  CB  LYS A  90       5.549   3.096  65.808  1.00138.06           C
ATOM    667  CG  LYS A  90       4.763   3.766  64.678  1.00138.06           C
ATOM    668  CD  LYS A  90       3.312   3.305  64.551  1.00138.06           C
ATOM    669  CE  LYS A  90       2.700   3.634  63.188  1.00138.06           C
ATOM    670  NZ  LYS A  90       2.899   5.065  62.868  1.00138.06           N
ATOM    671  C   LYS A  90       3.758   2.453  67.394  1.00138.06           C
ATOM    672  O   LYS A  90       3.939   1.231  67.635  1.00138.06           O
ATOM    673  OXT LYS A  90       2.623   2.991  67.287  1.00138.06           O
TER     674      LYS A  90
ATOM    675  N   MET B  91      30.997   4.164  88.870  1.00 37.26           N
ATOM    676  CA  MET B  91      30.020   4.254  89.981  1.00 37.26           C
ATOM    677  CB  MET B  91      30.040   5.670  90.575  1.00 37.26           C
ATOM    678  CG  MET B  91      29.066   5.866  91.737  1.00 37.26           C
ATOM    679  SD  MET B  91      29.076   7.548  92.428  1.00 37.26           S
ATOM    680  CE  MET B  91      30.709   7.391  93.206  1.00 37.26           C
ATOM    681  C   MET B  91      28.627   3.957  89.523  1.00 37.26           C
ATOM    682  O   MET B  91      28.070   4.672  88.690  1.00 37.26           O
ATOM    683  N   ASN B  92      28.037   2.865  90.050  1.00 54.55           N
ATOM    684  CA  ASN B  92      26.699   2.501  89.683  1.00 54.55           C
ATOM    685  CB  ASN B  92      26.487   0.991  89.445  1.00 54.55           C
ATOM    686  CG  ASN B  92      26.725   0.215  90.728  1.00 54.55           C
ATOM    687  OD1 ASN B  92      26.984   0.789  91.784  1.00 54.55           O
ATOM    688  ND2 ASN B  92      26.641  -1.138  90.633  1.00 54.55           N
ATOM    689  C   ASN B  92      25.745   3.001  90.728  1.00 54.55           C
ATOM    690  O   ASN B  92      26.146   3.625  91.710  1.00 54.55           O
ATOM    691  N   LYS B  93      24.438   2.728  90.529  1.00 62.75           N
ATOM    692  CA  LYS B  93      23.405   3.242  91.385  1.00 62.75           C
ATOM    693  CB  LYS B  93      21.997   2.791  90.953  0.00 62.75           C
ATOM    694  CG  LYS B  93      20.885   3.343  91.850  0.00 62.75           C
ATOM    695  CD  LYS B  93      19.486   3.227  91.243  0.00 62.75           C
ATOM    696  CE  LYS B  93      18.364   3.612  92.208  0.00 62.75           C
ATOM    697  NZ  LYS B  93      18.051   2.470  93.095  0.00 62.75           N
ATOM    698  C   LYS B  93      23.621   2.798  92.800  1.00 62.75           C
ATOM    699  O   LYS B  93      23.518   3.601  93.726  1.00 62.75           O
ATOM    700  N   THR B  94      23.959   1.514  93.010  1.00 33.05           N
ATOM    701  CA  THR B  94      24.122   1.000  94.341  1.00 33.05           C
ATOM    702  CB  THR B  94      24.421  -0.472  94.348  1.00 33.05           C
ATOM    703  OG1 THR B  94      23.376  -1.181  93.697  1.00 33.05           O
ATOM    704  CG2 THR B  94      24.551  -0.954  95.803  1.00 33.05           C
ATOM    705  C   THR B  94      25.251   1.724  95.017  1.00 33.05           C
ATOM    706  O   THR B  94      25.174   2.027  96.207  1.00 33.05           O
ATOM    707  N   GLU B  95      26.339   1.999  94.271  1.00 46.16           N
ATOM    708  CA  GLU B  95      27.512   2.659  94.784  1.00 46.16           C
ATOM    709  CB  GLU B  95      28.660   2.693  93.764  1.00 46.16           C
ATOM    710  CG  GLU B  95      29.216   1.316  93.399  1.00 46.16           C
ATOM    711  CD  GLU B  95      30.303   1.537  92.359  1.00 46.16           C
ATOM    712  OE1 GLU B  95      30.880   2.657  92.345  1.00 46.16           O
ATOM    713  OE2 GLU B  95      30.569   0.598  91.562  1.00 46.16           O
ATOM    714  C   GLU B  95      27.217   4.089  95.135  1.00 46.16           C
ATOM    715  O   GLU B  95      27.746   4.610  96.116  1.00 46.16           O
ATOM    716  N   LEU B  96      26.397   4.773  94.315  1.00108.06           N
ATOM    717  CA  LEU B  96      26.072   6.161  94.509  1.00108.06           C
ATOM    718  CB  LEU B  96      25.176   6.689  93.369  1.00108.06           C
ATOM    719  CG  LEU B  96      25.008   8.221  93.304  1.00108.06           C
ATOM    720  CD1 LEU B  96      24.358   8.799  94.569  1.00108.06           C
ATOM    721  CD2 LEU B  96      26.332   8.904  92.939  1.00108.06           C
ATOM    722  C   LEU B  96      25.301   6.288  95.792  1.00108.06           C
ATOM    723  O   LEU B  96      25.511   7.218  96.570  1.00108.06           O
ATOM    724  N   ILE B  97      24.387   5.330  96.039  1.00 40.68           N
ATOM    725  CA  ILE B  97      23.526   5.320  97.191  1.00 40.68           C
ATOM    726  CB  ILE B  97      22.631   4.111  97.221  1.00 40.68           C
ATOM    727  CG1 ILE B  97      21.738   4.055  95.974  1.00 40.68           C
ATOM    728  CG2 ILE B  97      21.843   4.127  98.542  1.00 40.68           C
ATOM    729  CD1 ILE B  97      21.045   2.706  95.789  1.00 40.68           C
ATOM    730  C   ILE B  97      24.367   5.238  98.428  1.00 40.68           C
ATOM    731  O   ILE B  97      24.105   5.932  99.409  1.00 40.68           O
ATOM    732  N   ASN B  98      25.401   4.373  98.418  1.00 43.80           N
ATOM    733  CA  ASN B  98      26.223   4.200  99.584  1.00 43.80           C
ATOM    734  CB  ASN B  98      27.345   3.159  99.403  1.00 43.80           C
ATOM    735  CG  ASN B  98      26.768   1.753  99.498  1.00 43.80           C
ATOM    736  OD1 ASN B  98      25.713   1.453  98.942  1.00 43.80           O
ATOM    737  ND2 ASN B  98      27.490   0.860 100.227  1.00 43.80           N
ATOM    738  C   ASN B  98      26.901   5.496  99.904  1.00 43.80           C
ATOM    739  O   ASN B  98      26.980   5.889 101.067  1.00 43.80           O
ATOM    740  N   ALA B  99      27.412   6.191  98.871  1.00 33.43           N
ATOM    741  CA  ALA B  99      28.145   7.411  99.058  1.00 33.43           C
ATOM    742  CB  ALA B  99      28.699   7.971  97.737  1.00 33.43           C
ATOM    743  C   ALA B  99      27.265   8.473  99.649  1.00 33.43           C
ATOM    744  O   ALA B  99      27.704   9.237 100.506  1.00 33.43           O
ATOM    745  N   VAL B 100      26.012   8.572  99.166  1.00 55.07           N
ATOM    746  CA  VAL B 100      25.072   9.585  99.575  1.00 55.07           C
ATOM    747  CB  VAL B 100      23.907   9.722  98.642  1.00 55.07           C
ATOM    748  CG1 VAL B 100      22.926  10.744  99.240  1.00 55.07           C
ATOM    749  CG2 VAL B 100      24.445  10.132  97.260  1.00 55.07           C
ATOM    750  C   VAL B 100      24.539   9.361 100.957  1.00 55.07           C
ATOM    751  O   VAL B 100      24.187  10.314 101.650  1.00 55.07           O
ATOM    752  N   ALA B 101      24.398   8.094 101.379  1.00 42.47           N
ATOM    753  CA  ALA B 101      23.886   7.833 102.693  1.00 42.47           C
ATOM    754  CB  ALA B 101      23.777   6.329 102.998  1.00 42.47           C
ATOM    755  C   ALA B 101      24.842   8.426 103.678  1.00 42.47           C
ATOM    756  O   ALA B 101      24.443   8.994 104.694  1.00 42.47           O
ATOM    757  N   GLU B 102      26.146   8.291 103.398  1.00123.84           N
ATOM    758  CA  GLU B 102      27.153   8.742 104.308  1.00123.84           C
ATOM    759  CB  GLU B 102      28.538   8.226 103.880  1.00123.84           C
ATOM    760  CG  GLU B 102      29.676   8.597 104.823  1.00123.84           C
ATOM    761  CD  GLU B 102      30.228   9.920 104.327  0.00123.84           C
ATOM    762  OE1 GLU B 102      29.696  10.425 103.304  0.00123.84           O
ATOM    763  OE2 GLU B 102      31.191  10.438 104.953  0.00123.84           O
ATOM    764  C   GLU B 102      27.178  10.243 104.442  1.00123.84           C
ATOM    765  O   GLU B 102      27.213  10.765 105.556  1.00123.84           O
ATOM    766  N   ALA B 103      27.143  10.985 103.317  1.00 41.21           N
ATOM    767  CA  ALA B 103      27.273  12.417 103.374  1.00 41.21           C
ATOM    768  CB  ALA B 103      27.360  13.062 101.980  1.00 41.21           C
ATOM    769  C   ALA B 103      26.103  13.031 104.083  1.00 41.21           C
ATOM    770  O   ALA B 103      26.266  13.951 104.882  1.00 41.21           O
ATOM    771  N   SER B 104      24.886  12.548 103.774  1.00 87.74           N
ATOM    772  CA  SER B 104      23.656  13.070 104.304  1.00 87.74           C
ATOM    773  CB  SER B 104      22.430  12.604 103.504  1.00 87.74           C
ATOM    774  OG  SER B 104      22.495  13.111 102.182  1.00 87.74           O
ATOM    775  C   SER B 104      23.431  12.653 105.724  1.00 87.74           C
ATOM    776  O   SER B 104      22.741  13.352 106.464  1.00 87.74           O
ATOM    777  N   GLY B 105      23.987  11.502 106.149  1.00 34.83           N
ATOM    778  CA  GLY B 105      23.771  11.073 107.502  1.00 34.83           C
ATOM    779  C   GLY B 105      22.477  10.313 107.629  1.00 34.83           C
ATOM    780  O   GLY B 105      21.812  10.399 108.660  1.00 34.83           O
ATOM    781  N   LEU B 106      22.073   9.562 106.580  1.00107.39           N
ATOM    782  CA  LEU B 106      20.880   8.756 106.644  1.00107.39           C
ATOM    783  CB  LEU B 106      19.832   9.088 105.566  1.00107.39           C
ATOM    784  CG  LEU B 106      19.117  10.434 105.792  1.00107.39           C
ATOM    785  CD1 LEU B 106      18.265  10.396 107.070  1.00107.39           C
ATOM    786  CD2 LEU B 106      20.100  11.615 105.763  1.00107.39           C
ATOM    787  C   LEU B 106      21.265   7.315 106.476  1.00107.39           C
ATOM    788  O   LEU B 106      22.444   6.964 106.531  1.00107.39           O
ATOM    789  N   SER B 107      20.247   6.432 106.350  1.00 85.77           N
ATOM    790  CA  SER B 107      20.473   5.032 106.116  1.00 85.77           C
ATOM    791  CB  SER B 107      19.344   4.121 106.625  1.00 85.77           C
ATOM    792  OG  SER B 107      18.179   4.296 105.832  1.00 85.77           O
ATOM    793  C   SER B 107      20.572   4.835 104.632  1.00 85.77           C
ATOM    794  O   SER B 107      20.338   5.757 103.851  1.00 85.77           O
ATOM    795  N   LYS B 108      20.967   3.617 104.213  1.00 74.80           N
ATOM    796  CA  LYS B 108      21.082   3.264 102.827  1.00 74.80           C
ATOM    797  CB  LYS B 108      21.702   1.877 102.604  1.00 74.80           C
ATOM    798  CG  LYS B 108      23.164   1.779 103.042  1.00 74.80           C
ATOM    799  CD  LYS B 108      23.701   0.351 102.981  0.00 74.80           C
ATOM    800  CE  LYS B 108      23.577  -0.253 101.583  0.00 74.80           C
ATOM    801  NZ  LYS B 108      24.217  -1.586 101.540  0.00 74.80           N
ATOM    802  C   LYS B 108      19.714   3.235 102.222  1.00 74.80           C
ATOM    803  O   LYS B 108      19.525   3.593 101.060  1.00 74.80           O
ATOM    804  N   LYS B 109      18.720   2.794 103.013  1.00 78.85           N
ATOM    805  CA  LYS B 109      17.371   2.640 102.550  1.00 78.85           C
ATOM    806  CB  LYS B 109      16.408   2.208 103.670  1.00 78.85           C
ATOM    807  CG  LYS B 109      16.701   0.845 104.295  1.00 78.85           C
ATOM    808  CD  LYS B 109      15.955   0.623 105.613  1.00 78.85           C
ATOM    809  CE  LYS B 109      16.268  -0.714 106.287  1.00 78.85           C
ATOM    810  NZ  LYS B 109      15.505  -0.834 107.548  1.00 78.85           N
ATOM    811  C   LYS B 109      16.848   3.966 102.094  1.00 78.85           C
ATOM    812  O   LYS B 109      16.145   4.043 101.088  1.00 78.85           O
ATOM    813  N   ASP B 110      17.136   5.032 102.865  1.00 50.80           N
ATOM    814  CA  ASP B 110      16.643   6.353 102.585  1.00 50.80           C
ATOM    815  CB  ASP B 110      16.952   7.354 103.713  1.00 50.80           C
ATOM    816  CG  ASP B 110      16.075   7.056 104.919  1.00 50.80           C
ATOM    817  OD1 ASP B 110      14.944   6.537 104.725  1.00 50.80           O
ATOM    818  OD2 ASP B 110      16.530   7.353 106.056  1.00 50.80           O
ATOM    819  C   ASP B 110      17.280   6.921 101.358  1.00 50.80           C
ATOM    820  O   ASP B 110      16.614   7.528 100.518  1.00 50.80           O
ATOM    821  N   ALA B 111      18.604   6.745 101.225  1.00 36.45           N
ATOM    822  CA  ALA B 111      19.281   7.331 100.110  1.00 36.45           C
ATOM    823  CB  ALA B 111      20.789   7.030 100.116  1.00 36.45           C
ATOM    824  C   ALA B 111      18.699   6.748  98.862  1.00 36.45           C
ATOM    825  O   ALA B 111      18.343   7.472  97.933  1.00 36.45           O
ATOM    826  N   SER B 112      18.533   5.413  98.842  1.00 80.30           N
ATOM    827  CA  SER B 112      18.067   4.718  97.676  1.00 80.30           C
ATOM    828  CB  SER B 112      18.071   3.190  97.858  1.00 80.30           C
ATOM    829  OG  SER B 112      17.157   2.813  98.878  1.00 80.30           O
ATOM    830  C   SER B 112      16.674   5.140  97.316  1.00 80.30           C
ATOM    831  O   SER B 112      16.393   5.414  96.150  1.00 80.30           O
ATOM    832  N   LYS B 113      15.763   5.206  98.307  1.00 36.74           N
ATOM    833  CA  LYS B 113      14.391   5.547  98.049  1.00 36.74           C
ATOM    834  CB  LYS B 113      13.502   5.468  99.305  1.00 36.74           C
ATOM    835  CG  LYS B 113      13.333   4.048  99.850  1.00 36.74           C
ATOM    836  CD  LYS B 113      12.634   3.987 101.212  1.00 36.74           C
ATOM    837  CE  LYS B 113      12.371   2.563 101.705  1.00 36.74           C
ATOM    838  NZ  LYS B 113      11.575   2.592 102.953  1.00 36.74           N
ATOM    839  C   LYS B 113      14.323   6.950  97.532  1.00 36.74           C
ATOM    840  O   LYS B 113      13.539   7.253  96.633  1.00 36.74           O
ATOM    841  N   ALA B 114      15.119   7.862  98.116  1.00 34.22           N
ATOM    842  CA  ALA B 114      15.112   9.220  97.660  1.00 34.22           C
ATOM    843  CB  ALA B 114      15.983  10.143  98.530  1.00 34.22           C
ATOM    844  C   ALA B 114      15.646   9.288  96.261  1.00 34.22           C
ATOM    845  O   ALA B 114      15.073   9.953  95.400  1.00 34.22           O
ATOM    846  N   VAL B 115      16.760   8.580  95.989  1.00 94.94           N
ATOM    847  CA  VAL B 115      17.372   8.691  94.697  1.00 94.94           C
ATOM    848  CB  VAL B 115      18.711   8.002  94.617  1.00 94.94           C
ATOM    849  CG1 VAL B 115      18.528   6.476  94.567  1.00 94.94           C
ATOM    850  CG2 VAL B 115      19.487   8.600  93.434  1.00 94.94           C
ATOM    851  C   VAL B 115      16.451   8.163  93.642  1.00 94.94           C
ATOM    852  O   VAL B 115      16.231   8.816  92.624  1.00 94.94           O
ATOM    853  N   ASP B 116      15.844   6.983  93.871  1.00102.24           N
ATOM    854  CA  ASP B 116      15.018   6.410  92.853  1.00102.24           C
ATOM    855  CB  ASP B 116      14.577   4.960  93.141  1.00102.24           C
ATOM    856  CG  ASP B 116      13.751   4.865  94.415  1.00102.24           C
ATOM    857  OD1 ASP B 116      12.673   5.511  94.494  1.00102.24           O
ATOM    858  OD2 ASP B 116      14.193   4.125  95.335  1.00102.24           O
ATOM    859  C   ASP B 116      13.834   7.289  92.600  1.00102.24           C
ATOM    860  O   ASP B 116      13.398   7.442  91.460  1.00102.24           O
ATOM    861  N   ALA B 117      13.285   7.906  93.659  1.00 23.96           N
ATOM    862  CA  ALA B 117      12.128   8.729  93.481  1.00 23.96           C
ATOM    863  CB  ALA B 117      11.591   9.293  94.806  1.00 23.96           C
ATOM    864  C   ALA B 117      12.502   9.878  92.602  1.00 23.96           C
ATOM    865  O   ALA B 117      11.762  10.243  91.690  1.00 23.96           O
ATOM    866  N   VAL B 118      13.692  10.460  92.842  1.00 39.74           N
ATOM    867  CA  VAL B 118      14.139  11.612  92.111  1.00 39.74           C
ATOM    868  CB  VAL B 118      15.478  12.105  92.565  1.00 39.74           C
ATOM    869  CG1 VAL B 118      15.914  13.231  91.614  1.00 39.74           C
ATOM    870  CG2 VAL B 118      15.377  12.525  94.042  1.00 39.74           C
ATOM    871  C   VAL B 118      14.281  11.295  90.650  1.00 39.74           C
ATOM    872  O   VAL B 118      13.912  12.118  89.811  1.00 39.74           O
ATOM    873  N   PHE B 119      14.837  10.112  90.304  1.00105.90           N
ATOM    874  CA  PHE B 119      15.062   9.759  88.921  1.00105.90           C
ATOM    875  CB  PHE B 119      15.646   8.358  88.671  1.00105.90           C
ATOM    876  CG  PHE B 119      17.022   8.234  89.196  1.00105.90           C
ATOM    877  CD1 PHE B 119      18.078   8.752  88.486  1.00105.90           C
ATOM    878  CD2 PHE B 119      17.248   7.599  90.392  1.00105.90           C
ATOM    879  CE1 PHE B 119      19.352   8.631  88.974  1.00105.90           C
ATOM    880  CE2 PHE B 119      18.523   7.475  90.884  1.00105.90           C
ATOM    881  CZ  PHE B 119      19.577   7.996  90.174  1.00105.90           C
ATOM    882  C   PHE B 119      13.757   9.644  88.216  1.00105.90           C
ATOM    883  O   PHE B 119      13.612  10.099  87.082  1.00105.90           O
ATOM    884  N   ASP B 120      12.792   8.973  88.870  1.00 35.89           N
ATOM    885  CA  ASP B 120      11.508   8.725  88.285  1.00 35.89           C
ATOM    886  CB  ASP B 120      10.543   8.008  89.245  1.00 35.89           C
ATOM    887  CG  ASP B 120      11.007   6.581  89.479  1.00 35.89           C
ATOM    888  OD1 ASP B 120      11.855   6.088  88.689  1.00 35.89           O
ATOM    889  OD2 ASP B 120      10.508   5.960  90.456  1.00 35.89           O
ATOM    890  C   ASP B 120      10.865  10.042  88.010  1.00 35.89           C
ATOM    891  O   ASP B 120      10.291  10.247  86.942  1.00 35.89           O
ATOM    892  N   ALA B 121      10.951  10.974  88.977  1.00 31.00           N
ATOM    893  CA  ALA B 121      10.294  12.243  88.839  1.00 31.00           C
ATOM    894  CB  ALA B 121      10.432  13.135  90.085  1.00 31.00           C
ATOM    895  C   ALA B 121      10.869  13.001  87.682  1.00 31.00           C
ATOM    896  O   ALA B 121      10.131  13.594  86.899  1.00 31.00           O
ATOM    897  N   ILE B 122      12.207  13.002  87.535  1.00 44.81           N
ATOM    898  CA  ILE B 122      12.812  13.742  86.463  1.00 44.81           C
ATOM    899  CB  ILE B 122      14.316  13.738  86.517  1.00 44.81           C
ATOM    900  CG1 ILE B 122      14.789  14.491  87.772  1.00 44.81           C
ATOM    901  CG2 ILE B 122      14.860  14.329  85.205  1.00 44.81           C
ATOM    902  CD1 ILE B 122      16.270  14.295  88.089  1.00 44.81           C
ATOM    903  C   ILE B 122      12.372  13.169  85.150  1.00 44.81           C
ATOM    904  O   ILE B 122      12.040  13.909  84.227  1.00 44.81           O
ATOM    905  N   THR B 123      12.336  11.830  85.036  1.00 41.70           N
ATOM    906  CA  THR B 123      11.986  11.187  83.802  1.00 41.70           C
ATOM    907  CB  THR B 123      11.991   9.690  83.924  1.00 41.70           C
ATOM    908  OG1 THR B 123      13.246   9.234  84.409  1.00 41.70           O
ATOM    909  CG2 THR B 123      11.714   9.087  82.537  1.00 41.70           C
ATOM    910  C   THR B 123      10.589  11.574  83.436  1.00 41.70           C
ATOM    911  O   THR B 123      10.300  11.870  82.277  1.00 41.70           O
ATOM    912  N   GLU B 124       9.681  11.562  84.429  1.00109.24           N
ATOM    913  CA  GLU B 124       8.304  11.868  84.186  1.00109.24           C
ATOM    914  CB  GLU B 124       7.422  11.642  85.420  1.00109.24           C
ATOM    915  CG  GLU B 124       5.937  11.758  85.094  1.00109.24           C
ATOM    916  CD  GLU B 124       5.565  10.537  84.269  1.00109.24           C
ATOM    917  OE1 GLU B 124       6.389   9.586  84.212  1.00109.24           O
ATOM    918  OE2 GLU B 124       4.450  10.538  83.684  1.00109.24           O
ATOM    919  C   GLU B 124       8.167  13.303  83.792  1.00109.24           C
ATOM    920  O   GLU B 124       7.432  13.629  82.862  1.00109.24           O
ATOM    921  N   ALA B 125       8.887  14.200  84.492  1.00 35.46           N
ATOM    922  CA  ALA B 125       8.765  15.601  84.226  1.00 35.46           C
ATOM    923  CB  ALA B 125       9.643  16.459  85.153  1.00 35.46           C
ATOM    924  C   ALA B 125       9.196  15.880  82.820  1.00 35.46           C
ATOM    925  O   ALA B 125       8.509  16.598  82.095  1.00 35.46           O
ATOM    926  N   LEU B 126      10.339  15.314  82.383  1.00 98.10           N
ATOM    927  CA  LEU B 126      10.793  15.581  81.043  1.00 98.10           C
ATOM    928  CB  LEU B 126      12.192  15.032  80.693  1.00 98.10           C
ATOM    929  CG  LEU B 126      13.380  15.836  81.261  1.00 98.10           C
ATOM    930  CD1 LEU B 126      13.463  15.757  82.791  1.00 98.10           C
ATOM    931  CD2 LEU B 126      14.692  15.434  80.566  1.00 98.10           C
ATOM    932  C   LEU B 126       9.842  14.997  80.051  1.00 98.10           C
ATOM    933  O   LEU B 126       9.522  15.615  79.039  1.00 98.10           O
ATOM    934  N   LYS B 127       9.339  13.789  80.331  1.00 90.93           N
ATOM    935  CA  LYS B 127       8.505  13.097  79.399  1.00 90.93           C
ATOM    936  CB  LYS B 127       8.143  11.703  79.937  1.00 90.93           C
ATOM    937  CG  LYS B 127       7.920  10.642  78.859  1.00 90.93           C
ATOM    938  CD  LYS B 127       8.115   9.229  79.416  1.00 90.93           C
ATOM    939  CE  LYS B 127       8.363   8.151  78.358  1.00 90.93           C
ATOM    940  NZ  LYS B 127       8.877   6.920  79.004  1.00 90.93           N
ATOM    941  C   LYS B 127       7.278  13.927  79.165  1.00 90.93           C
ATOM    942  O   LYS B 127       6.711  13.923  78.074  1.00 90.93           O
ATOM    943  N   ASN B 128       6.836  14.645  80.214  1.00115.43           N
ATOM    944  CA  ASN B 128       5.707  15.533  80.196  1.00115.43           C
ATOM    945  CB  ASN B 128       5.319  16.039  81.594  1.00115.43           C
ATOM    946  CG  ASN B 128       4.074  16.896  81.437  1.00115.43           C
ATOM    947  OD1 ASN B 128       2.951  16.399  81.506  1.00115.43           O
ATOM    948  ND2 ASN B 128       4.275  18.223  81.214  1.00115.43           N
ATOM    949  C   ASN B 128       6.015  16.736  79.350  1.00115.43           C
ATOM    950  O   ASN B 128       5.105  17.364  78.812  1.00115.43           O
ATOM    951  N   GLY B 129       7.301  17.114  79.214  1.00 35.79           N
ATOM    952  CA  GLY B 129       7.607  18.287  78.442  1.00 35.79           C
ATOM    953  C   GLY B 129       8.065  19.376  79.361  1.00 35.79           C
ATOM    954  O   GLY B 129       8.242  20.519  78.941  1.00 35.79           O
ATOM    955  N   ASP B 130       8.255  19.050  80.653  1.00 55.54           N
ATOM    956  CA  ASP B 130       8.706  20.024  81.604  1.00 55.54           C
ATOM    957  CB  ASP B 130       8.217  19.711  83.028  1.00 55.54           C
ATOM    958  CG  ASP B 130       8.345  20.957  83.887  1.00 55.54           C
ATOM    959  OD1 ASP B 130       8.671  22.035  83.323  1.00 55.54           O
ATOM    960  OD2 ASP B 130       8.107  20.851  85.119  1.00 55.54           O
ATOM    961  C   ASP B 130      10.210  20.022  81.601  1.00 55.54           C
ATOM    962  O   ASP B 130      10.841  19.040  81.208  1.00 55.54           O
ATOM    963  N   LYS B 131      10.822  21.149  82.025  1.00 92.11           N
ATOM    964  CA  LYS B 131      12.254  21.256  82.101  1.00 92.11           C
ATOM    965  CB  LYS B 131      12.803  22.633  81.682  1.00 92.11           C
ATOM    966  CG  LYS B 131      14.328  22.728  81.769  1.00 92.11           C
ATOM    967  CD  LYS B 131      14.905  24.086  81.352  1.00 92.11           C
ATOM    968  CE  LYS B 131      14.521  24.539  79.946  1.00 92.11           C
ATOM    969  NZ  LYS B 131      15.180  25.830  79.645  1.00 92.11           N
ATOM    970  C   LYS B 131      12.621  21.119  83.544  1.00 92.11           C
ATOM    971  O   LYS B 131      11.996  21.731  84.409  1.00 92.11           O
ATOM    972  N   VAL B 132      13.651  20.301  83.841  1.00 50.69           N
ATOM    973  CA  VAL B 132      14.079  20.157  85.203  1.00 50.69           C
ATOM    974  CB  VAL B 132      14.335  18.728  85.591  1.00 50.69           C
ATOM    975  CG1 VAL B 132      14.821  18.686  87.048  1.00 50.69           C
ATOM    976  CG2 VAL B 132      13.050  17.918  85.345  1.00 50.69           C
ATOM    977  C   VAL B 132      15.368  20.914  85.337  1.00 50.69           C
ATOM    978  O   VAL B 132      16.346  20.622  84.649  1.00 50.69           O
ATOM    979  N   GLN B 133      15.394  21.916  86.243  1.00 57.98           N
ATOM    980  CA  GLN B 133      16.552  22.752  86.416  1.00 57.98           C
ATOM    981  CB  GLN B 133      16.206  24.251  86.393  1.00 57.98           C
ATOM    982  CG  GLN B 133      15.509  24.745  85.126  1.00 57.98           C
ATOM    983  CD  GLN B 133      15.033  26.162  85.421  1.00 57.98           C
ATOM    984  OE1 GLN B 133      14.754  26.501  86.570  1.00 57.98           O
ATOM    985  NE2 GLN B 133      14.938  27.017  84.368  1.00 57.98           N
ATOM    986  C   GLN B 133      17.084  22.518  87.796  1.00 57.98           C
ATOM    987  O   GLN B 133      16.377  22.730  88.779  1.00 57.98           O
ATOM    988  N   LEU B 134      18.355  22.092  87.920  1.00 69.47           N
ATOM    989  CA  LEU B 134      18.873  21.872  89.237  1.00 69.47           C
ATOM    990  CB  LEU B 134      19.253  20.403  89.463  1.00 69.47           C
ATOM    991  CG  LEU B 134      18.027  19.474  89.332  1.00 69.47           C
ATOM    992  CD1 LEU B 134      18.407  18.008  89.534  1.00 69.47           C
ATOM    993  CD2 LEU B 134      16.883  19.905  90.268  1.00 69.47           C
ATOM    994  C   LEU B 134      20.079  22.734  89.407  1.00 69.47           C
ATOM    995  O   LEU B 134      21.116  22.517  88.781  1.00 69.47           O
ATOM    996  N   ILE B 135      19.973  23.725  90.310  1.00104.59           N
ATOM    997  CA  ILE B 135      21.029  24.671  90.505  1.00104.59           C
ATOM    998  CB  ILE B 135      20.689  25.697  91.556  1.00104.59           C
ATOM    999  CG1 ILE B 135      21.653  26.894  91.512  1.00104.59           C
ATOM   1000  CG2 ILE B 135      20.625  24.993  92.923  1.00104.59           C
ATOM   1001  CD1 ILE B 135      21.154  28.089  92.324  1.00104.59           C
ATOM   1002  C   ILE B 135      22.255  23.922  90.914  1.00104.59           C
ATOM   1003  O   ILE B 135      22.222  23.069  91.799  1.00104.59           O
ATOM   1004  N   GLY B 136      23.371  24.187  90.210  1.00 68.28           N
ATOM   1005  CA  GLY B 136      24.637  23.610  90.550  1.00 68.28           C
ATOM   1006  C   GLY B 136      24.881  22.330  89.793  1.00 68.28           C
ATOM   1007  O   GLY B 136      26.012  21.850  89.776  1.00 68.28           O
ATOM   1008  N   PHE B 137      23.831  21.614  89.336  1.00130.91           N
ATOM   1009  CA  PHE B 137      24.076  20.449  88.514  1.00130.91           C
ATOM   1010  CB  PHE B 137      23.138  19.292  88.907  1.00130.91           C
ATOM   1011  CG  PHE B 137      23.481  18.059  88.141  1.00130.91           C
ATOM   1012  CD1 PHE B 137      24.624  17.345  88.429  1.00130.91           C
ATOM   1013  CD2 PHE B 137      22.636  17.589  87.163  1.00130.91           C
ATOM   1014  CE1 PHE B 137      24.934  16.200  87.734  1.00130.91           C
ATOM   1015  CE2 PHE B 137      22.941  16.444  86.465  1.00130.91           C
ATOM   1016  CZ  PHE B 137      24.091  15.747  86.748  1.00130.91           C
ATOM   1017  C   PHE B 137      23.963  20.666  87.018  1.00130.91           C
ATOM   1018  O   PHE B 137      24.890  20.382  86.259  1.00130.91           O
ATOM   1019  N   GLY B 138      22.808  21.223  86.565  1.00 41.36           N
ATOM   1020  CA  GLY B 138      22.501  21.328  85.153  1.00 41.36           C
ATOM   1021  C   GLY B 138      21.010  21.139  84.961  1.00 41.36           C
ATOM   1022  O   GLY B 138      20.254  21.162  85.930  1.00 41.36           O
ATOM   1023  N   ASN B 139      20.538  20.938  83.699  1.00100.75           N
ATOM   1024  CA  ASN B 139      19.114  20.829  83.460  1.00100.75           C
ATOM   1025  CB  ASN B 139      18.519  22.103  82.829  1.00100.75           C
ATOM   1026  CG  ASN B 139      18.734  23.266  83.791  1.00100.75           C
ATOM   1027  OD1 ASN B 139      18.872  23.076  84.997  1.00100.75           O
ATOM   1028  ND2 ASN B 139      18.770  24.511  83.245  1.00100.75           N
ATOM   1029  C   ASN B 139      18.812  19.694  82.504  1.00100.75           C
ATOM   1030  O   ASN B 139      19.664  19.280  81.718  1.00100.75           O
ATOM   1031  N   PHE B 140      17.562  19.162  82.565  1.00 62.04           N
ATOM   1032  CA  PHE B 140      17.111  18.091  81.708  1.00 62.04           C
ATOM   1033  CB  PHE B 140      16.642  16.843  82.480  1.00 62.04           C
ATOM   1034  CG  PHE B 140      17.773  16.295  83.283  1.00 62.04           C
ATOM   1035  CD1 PHE B 140      18.029  16.771  84.549  1.00 62.04           C
ATOM   1036  CD2 PHE B 140      18.575  15.297  82.775  1.00 62.04           C
ATOM   1037  CE1 PHE B 140      19.067  16.263  85.293  1.00 62.04           C
ATOM   1038  CE2 PHE B 140      19.615  14.786  83.514  1.00 62.04           C
ATOM   1039  CZ  PHE B 140      19.863  15.268  84.777  1.00 62.04           C
ATOM   1040  C   PHE B 140      15.899  18.583  80.960  1.00 62.04           C
ATOM   1041  O   PHE B 140      15.023  19.220  81.544  1.00 62.04           O
ATOM   1042  N   GLU B 141      15.809  18.289  79.641  1.00117.61           N
ATOM   1043  CA  GLU B 141      14.682  18.749  78.869  1.00117.61           C
ATOM   1044  CB  GLU B 141      14.889  20.168  78.309  1.00117.61           C
ATOM   1045  CG  GLU B 141      13.684  20.743  77.567  1.00117.61           C
ATOM   1046  CD  GLU B 141      14.109  22.084  76.985  1.00117.61           C
ATOM   1047  OE1 GLU B 141      14.650  22.079  75.847  1.00117.61           O
ATOM   1048  OE2 GLU B 141      13.912  23.126  77.665  1.00117.61           O
ATOM   1049  C   GLU B 141      14.483  17.834  77.693  1.00117.61           C
ATOM   1050  O   GLU B 141      15.353  17.032  77.357  1.00117.61           O
ATOM   1051  N   VAL B 142      13.306  17.932  77.035  1.00 46.62           N
ATOM   1052  CA  VAL B 142      13.026  17.112  75.885  1.00 46.62           C
ATOM   1053  CB  VAL B 142      11.618  16.599  75.838  1.00 46.62           C
ATOM   1054  CG1 VAL B 142      11.401  15.875  74.500  1.00 46.62           C
ATOM   1055  CG2 VAL B 142      11.407  15.689  77.057  1.00 46.62           C
ATOM   1056  C   VAL B 142      13.261  17.936  74.655  1.00 46.62           C
ATOM   1057  O   VAL B 142      12.920  19.117  74.612  1.00 46.62           O
ATOM   1058  N   ARG B 143      13.878  17.325  73.618  1.00118.73           N
ATOM   1059  CA  ARG B 143      14.181  18.045  72.410  1.00118.73           C
ATOM   1060  CB  ARG B 143      15.676  18.021  72.054  1.00118.73           C
ATOM   1061  CG  ARG B 143      16.589  18.399  73.222  1.00118.73           C
ATOM   1062  CD  ARG B 143      16.846  19.894  73.412  1.00118.73           C
ATOM   1063  NE  ARG B 143      17.674  20.007  74.646  1.00118.73           N
ATOM   1064  CZ  ARG B 143      18.584  21.012  74.798  1.00118.73           C
ATOM   1065  NH1 ARG B 143      18.727  21.965  73.832  1.00118.73           N
ATOM   1066  NH2 ARG B 143      19.357  21.061  75.923  1.00118.73           N
ATOM   1067  C   ARG B 143      13.487  17.362  71.266  1.00118.73           C
ATOM   1068  O   ARG B 143      13.317  16.144  71.266  1.00118.73           O
ATOM   1069  N   GLU B 144      13.044  18.145  70.259  1.00 85.25           N
ATOM   1070  CA  GLU B 144      12.397  17.579  69.105  1.00 85.25           C
ATOM   1071  CB  GLU B 144      11.444  18.568  68.404  1.00 85.25           C
ATOM   1072  CG  GLU B 144      10.161  18.851  69.197  1.00 85.25           C
ATOM   1073  CD  GLU B 144      10.515  19.652  70.443  1.00 85.25           C
ATOM   1074  OE1 GLU B 144      11.295  20.631  70.313  1.00 85.25           O
ATOM   1075  OE2 GLU B 144      10.014  19.292  71.543  1.00 85.25           O
ATOM   1076  C   GLU B 144      13.461  17.135  68.141  1.00 85.25           C
ATOM   1077  O   GLU B 144      14.521  17.751  68.050  1.00 85.25           O
ATOM   1078  N   ARG B 145      13.199  16.045  67.386  1.00124.11           N
ATOM   1079  CA  ARG B 145      14.187  15.498  66.491  1.00124.11           C
ATOM   1080  CB  ARG B 145      14.651  14.095  66.924  1.00124.11           C
ATOM   1081  CG  ARG B 145      15.914  13.584  66.227  1.00124.11           C
ATOM   1082  CD  ARG B 145      17.220  13.987  66.918  1.00124.11           C
ATOM   1083  NE  ARG B 145      17.255  15.472  67.041  1.00124.11           N
ATOM   1084  CZ  ARG B 145      17.239  16.036  68.284  1.00124.11           C
ATOM   1085  NH1 ARG B 145      17.128  15.244  69.384  1.00124.11           N
ATOM   1086  NH2 ARG B 145      17.331  17.392  68.426  1.00124.11           N
ATOM   1087  C   ARG B 145      13.551  15.322  65.149  1.00124.11           C
ATOM   1088  O   ARG B 145      12.382  14.952  65.050  1.00124.11           O
ATOM   1089  N   ALA B 146      14.323  15.588  64.076  1.00 31.88           N
ATOM   1090  CA  ALA B 146      13.848  15.435  62.732  1.00 31.88           C
ATOM   1091  CB  ALA B 146      14.657  16.241  61.701  1.00 31.88           C
ATOM   1092  C   ALA B 146      13.953  13.990  62.359  1.00 31.88           C
ATOM   1093  O   ALA B 146      14.661  13.215  63.002  1.00 31.88           O
ATOM   1094  N   ALA B 147      13.221  13.585  61.302  1.00 26.92           N
ATOM   1095  CA  ALA B 147      13.271  12.226  60.852  1.00 26.92           C
ATOM   1096  CB  ALA B 147      12.274  11.913  59.722  1.00 26.92           C
ATOM   1097  C   ALA B 147      14.647  11.999  60.323  1.00 26.92           C
ATOM   1098  O   ALA B 147      15.308  12.935  59.875  1.00 26.92           O
ATOM   1099  N   ARG B 148      15.133  10.745  60.393  1.00 99.43           N
ATOM   1100  CA  ARG B 148      16.456  10.484  59.914  1.00 99.43           C
ATOM   1101  CB  ARG B 148      17.523  10.542  61.019  1.00 99.43           C
ATOM   1102  CG  ARG B 148      17.286   9.579  62.177  1.00 99.43           C
ATOM   1103  CD  ARG B 148      17.886  10.070  63.495  1.00 99.43           C
ATOM   1104  NE  ARG B 148      19.334  10.321  63.259  1.00 99.43           N
ATOM   1105  CZ  ARG B 148      20.254   9.351  63.529  1.00 99.43           C
ATOM   1106  NH1 ARG B 148      19.854   8.158  64.056  1.00 99.43           N
ATOM   1107  NH2 ARG B 148      21.577   9.577  63.273  1.00 99.43           N
ATOM   1108  C   ARG B 148      16.474   9.155  59.239  1.00 99.43           C
ATOM   1109  O   ARG B 148      15.493   8.412  59.269  1.00 99.43           O
ATOM   1110  N   LYS B 149      17.608   8.841  58.584  1.00100.70           N
ATOM   1111  CA  LYS B 149      17.723   7.643  57.807  1.00100.70           C
ATOM   1112  CB  LYS B 149      18.628   7.808  56.573  1.00100.70           C
ATOM   1113  CG  LYS B 149      18.303   9.044  55.732  0.00100.70           C
ATOM   1114  CD  LYS B 149      18.696  10.345  56.438  0.00100.70           C
ATOM   1115  CE  LYS B 149      18.437  11.611  55.620  1.00100.70           C
ATOM   1116  NZ  LYS B 149      19.397  11.701  54.499  1.00100.70           N
ATOM   1117  C   LYS B 149      18.367   6.584  58.641  1.00100.70           C
ATOM   1118  O   LYS B 149      19.148   6.863  59.548  1.00100.70           O
ATOM   1119  N   GLY B 150      18.024   5.321  58.336  1.00 24.30           N
ATOM   1120  CA  GLY B 150      18.583   4.177  58.991  1.00 24.30           C
ATOM   1121  C   GLY B 150      18.422   3.053  58.020  1.00 24.30           C
ATOM   1122  O   GLY B 150      17.740   3.206  57.009  1.00 24.30           O
ATOM   1123  N   ARG B 151      19.056   1.892  58.278  1.00130.07           N
ATOM   1124  CA  ARG B 151      18.889   0.794  57.364  1.00130.07           C
ATOM   1125  CB  ARG B 151      20.131   0.453  56.522  1.00130.07           C
ATOM   1126  CG  ARG B 151      20.450   1.443  55.408  1.00130.07           C
ATOM   1127  CD  ARG B 151      21.505   0.922  54.429  1.00130.07           C
ATOM   1128  NE  ARG B 151      21.668   1.942  53.356  1.00130.07           N
ATOM   1129  CZ  ARG B 151      21.865   1.548  52.064  1.00130.07           C
ATOM   1130  NH1 ARG B 151      21.892   0.219  51.753  1.00130.07           N
ATOM   1131  NH2 ARG B 151      22.021   2.482  51.081  1.00130.07           N
ATOM   1132  C   ARG B 151      18.630  -0.440  58.157  1.00130.07           C
ATOM   1133  O   ARG B 151      19.046  -0.547  59.309  1.00130.07           O
ATOM   1134  N   ASN B 152      17.925  -1.421  57.554  1.00103.69           N
ATOM   1135  CA  ASN B 152      17.747  -2.642  58.283  1.00103.69           C
ATOM   1136  CB  ASN B 152      16.353  -3.289  58.199  1.00103.69           C
ATOM   1137  CG  ASN B 152      16.105  -3.754  56.783  1.00103.69           C
ATOM   1138  OD1 ASN B 152      15.787  -2.956  55.903  1.00103.69           O
ATOM   1139  ND2 ASN B 152      16.255  -5.088  56.563  1.00103.69           N
ATOM   1140  C   ASN B 152      18.757  -3.606  57.754  1.00103.69           C
ATOM   1141  O   ASN B 152      18.977  -3.742  56.552  1.00103.69           O
ATOM   1142  N   PRO B 153      19.400  -4.258  58.677  1.00159.30           N
ATOM   1143  CA  PRO B 153      20.468  -5.147  58.329  1.00159.30           C
ATOM   1144  CD  PRO B 153      19.574  -3.687  60.002  1.00159.30           C
ATOM   1145  CB  PRO B 153      21.167  -5.487  59.644  1.00159.30           C
ATOM   1146  CG  PRO B 153      20.908  -4.248  60.520  1.00159.30           C
ATOM   1147  C   PRO B 153      20.095  -6.345  57.516  1.00159.30           C
ATOM   1148  O   PRO B 153      20.954  -6.840  56.786  1.00159.30           O
ATOM   1149  N   GLN B 154      18.867  -6.879  57.639  1.00 58.90           N
ATOM   1150  CA  GLN B 154      18.644  -8.055  56.853  1.00 58.90           C
ATOM   1151  CB  GLN B 154      17.326  -8.777  57.178  1.00 58.90           C
ATOM   1152  CG  GLN B 154      17.311  -9.458  58.550  1.00 58.90           C
ATOM   1153  CD  GLN B 154      15.976 -10.176  58.701  1.00 58.90           C
ATOM   1154  OE1 GLN B 154      14.913  -9.560  58.633  1.00 58.90           O
ATOM   1155  NE2 GLN B 154      16.028 -11.520  58.904  1.00 58.90           N
ATOM   1156  C   GLN B 154      18.613  -7.724  55.391  1.00 58.90           C
ATOM   1157  O   GLN B 154      19.380  -8.283  54.608  1.00 58.90           O
ATOM   1158  N   THR B 155      17.714  -6.800  54.991  1.00 59.64           N
ATOM   1159  CA  THR B 155      17.558  -6.445  53.606  1.00 59.64           C
ATOM   1160  CB  THR B 155      16.229  -5.827  53.286  1.00 59.64           C
ATOM   1161  OG1 THR B 155      16.101  -4.566  53.918  1.00 59.64           O
ATOM   1162  CG2 THR B 155      15.124  -6.776  53.781  1.00 59.64           C
ATOM   1163  C   THR B 155      18.621  -5.500  53.146  1.00 59.64           C
ATOM   1164  O   THR B 155      19.100  -5.590  52.018  1.00 59.64           O
ATOM   1165  N   GLY B 156      19.026  -4.556  54.012  1.00 22.62           N
ATOM   1166  CA  GLY B 156      19.966  -3.564  53.581  1.00 22.62           C
ATOM   1167  C   GLY B 156      19.162  -2.432  53.023  1.00 22.62           C
ATOM   1168  O   GLY B 156      19.698  -1.503  52.421  1.00 22.62           O
ATOM   1169  N   GLU B 157      17.832  -2.511  53.216  1.00 45.79           N
ATOM   1170  CA  GLU B 157      16.895  -1.524  52.767  1.00 45.79           C
ATOM   1171  CB  GLU B 157      15.442  -2.014  52.878  1.00 45.79           C
ATOM   1172  CG  GLU B 157      14.394  -1.001  52.417  0.00 45.79           C
ATOM   1173  CD  GLU B 157      13.033  -1.538  52.837  0.00 45.79           C
ATOM   1174  OE1 GLU B 157      12.954  -2.127  53.948  0.00 45.79           O
ATOM   1175  OE2 GLU B 157      12.057  -1.369  52.058  0.00 45.79           O
ATOM   1176  C   GLU B 157      17.007  -0.324  53.651  1.00 45.79           C
ATOM   1177  O   GLU B 157      17.258  -0.435  54.851  1.00 45.79           O
ATOM   1178  N   GLU B 158      16.837   0.875  53.062  1.00108.89           N
ATOM   1179  CA  GLU B 158      16.857   2.074  53.845  1.00108.89           C
ATOM   1180  CB  GLU B 158      17.125   3.338  53.012  1.00108.89           C
ATOM   1181  CG  GLU B 158      16.846   4.643  53.761  1.00108.89           C
ATOM   1182  CD  GLU B 158      15.385   4.999  53.516  1.00108.89           C
ATOM   1183  OE1 GLU B 158      14.967   4.975  52.328  1.00108.89           O
ATOM   1184  OE2 GLU B 158      14.670   5.304  54.508  1.00108.89           O
ATOM   1185  C   GLU B 158      15.518   2.218  54.493  1.00108.89           C
ATOM   1186  O   GLU B 158      14.497   1.855  53.912  1.00108.89           O
ATOM   1187  N   ILE B 159      15.495   2.726  55.743  1.00 80.09           N
ATOM   1188  CA  ILE B 159      14.260   2.965  56.436  1.00 80.09           C
ATOM   1189  CB  ILE B 159      13.950   1.964  57.517  1.00 80.09           C
ATOM   1190  CG1 ILE B 159      13.706   0.571  56.914  1.00 80.09           C
ATOM   1191  CG2 ILE B 159      12.740   2.490  58.312  1.00 80.09           C
ATOM   1192  CD1 ILE B 159      14.940  -0.062  56.274  1.00 80.09           C
ATOM   1193  C   ILE B 159      14.363   4.310  57.080  1.00 80.09           C
ATOM   1194  O   ILE B 159      15.438   4.734  57.502  1.00 80.09           O
ATOM   1195  N   GLU B 160      13.235   5.040  57.159  1.00 45.23           N
ATOM   1196  CA  GLU B 160      13.320   6.326  57.775  1.00 45.23           C
ATOM   1197  CB  GLU B 160      12.524   7.430  57.059  1.00 45.23           C
ATOM   1198  CG  GLU B 160      12.639   8.790  57.756  1.00 45.23           C
ATOM   1199  CD  GLU B 160      11.886   9.818  56.926  1.00 45.23           C
ATOM   1200  OE1 GLU B 160      10.648   9.951  57.120  1.00 45.23           O
ATOM   1201  OE2 GLU B 160      12.544  10.482  56.082  1.00 45.23           O
ATOM   1202  C   GLU B 160      12.759   6.203  59.143  1.00 45.23           C
ATOM   1203  O   GLU B 160      11.731   5.560  59.356  1.00 45.23           O
ATOM   1204  N   ILE B 161      13.444   6.813  60.123  1.00124.94           N
ATOM   1205  CA  ILE B 161      12.893   6.780  61.434  1.00124.94           C
ATOM   1206  CB  ILE B 161      13.880   6.695  62.559  1.00124.94           C
ATOM   1207  CG1 ILE B 161      14.784   7.932  62.602  1.00124.94           C
ATOM   1208  CG2 ILE B 161      14.632   5.362  62.432  1.00124.94           C
ATOM   1209  CD1 ILE B 161      15.487   8.076  63.951  1.00124.94           C
ATOM   1210  C   ILE B 161      12.180   8.078  61.578  1.00124.94           C
ATOM   1211  O   ILE B 161      12.716   9.134  61.244  1.00124.94           O
ATOM   1212  N   ALA B 162      10.928   8.018  62.061  1.00 43.75           N
ATOM   1213  CA  ALA B 162      10.116   9.190  62.168  1.00 43.75           C
ATOM   1214  CB  ALA B 162       8.657   8.896  62.563  1.00 43.75           C
ATOM   1215  C   ALA B 162      10.697  10.102  63.193  1.00 43.75           C
ATOM   1216  O   ALA B 162      11.541   9.712  63.999  1.00 43.75           O
ATOM   1217  N   ALA B 163      10.274  11.381  63.139  1.00 31.54           N
ATOM   1218  CA  ALA B 163      10.737  12.365  64.067  1.00 31.54           C
ATOM   1219  CB  ALA B 163      10.253  13.791  63.746  1.00 31.54           C
ATOM   1220  C   ALA B 163      10.194  12.000  65.409  1.00 31.54           C
ATOM   1221  O   ALA B 163       9.138  11.377  65.522  1.00 31.54           O
ATOM   1222  N   SER B 164      10.945  12.348  66.471  1.00 47.94           N
ATOM   1223  CA  SER B 164      10.501  12.081  67.806  1.00 47.94           C
ATOM   1224  CB  SER B 164      10.740  10.637  68.291  1.00 47.94           C
ATOM   1225  OG  SER B 164      12.128  10.368  68.419  1.00 47.94           O
ATOM   1226  C   SER B 164      11.258  13.003  68.703  1.00 47.94           C
ATOM   1227  O   SER B 164      11.952  13.897  68.224  1.00 47.94           O
ATOM   1228  N   LYS B 165      11.114  12.834  70.034  1.00 88.42           N
ATOM   1229  CA  LYS B 165      11.801  13.694  70.962  1.00 88.42           C
ATOM   1230  CB  LYS B 165      10.907  14.328  72.037  1.00 88.42           C
ATOM   1231  CG  LYS B 165       9.978  15.437  71.548  1.00 88.42           C
ATOM   1232  CD  LYS B 165       9.033  15.904  72.656  1.00 88.42           C
ATOM   1233  CE  LYS B 165       8.102  17.045  72.250  1.00 88.42           C
ATOM   1234  NZ  LYS B 165       6.930  16.504  71.527  1.00 88.42           N
ATOM   1235  C   LYS B 165      12.813  12.889  71.716  1.00 88.42           C
ATOM   1236  O   LYS B 165      12.701  11.670  71.824  1.00 88.42           O
ATOM   1237  N   VAL B 166      13.855  13.567  72.247  1.00110.87           N
ATOM   1238  CA  VAL B 166      14.851  12.881  73.021  1.00110.87           C
ATOM   1239  CB  VAL B 166      16.147  12.657  72.296  1.00110.87           C
ATOM   1240  CG1 VAL B 166      15.886  11.751  71.079  1.00110.87           C
ATOM   1241  CG2 VAL B 166      16.762  14.022  71.951  1.00110.87           C
ATOM   1242  C   VAL B 166      15.159  13.713  74.231  1.00110.87           C
ATOM   1243  O   VAL B 166      14.984  14.929  74.238  1.00110.87           O
ATOM   1244  N   PRO B 167      15.575  13.052  75.279  1.00160.86           N
ATOM   1245  CA  PRO B 167      15.962  13.741  76.485  1.00160.86           C
ATOM   1246  CD  PRO B 167      15.058  11.721  75.556  1.00160.86           C
ATOM   1247  CB  PRO B 167      15.965  12.684  77.590  1.00160.86           C
ATOM   1248  CG  PRO B 167      14.974  11.619  77.086  1.00160.86           C
ATOM   1249  C   PRO B 167      17.305  14.378  76.281  1.00160.86           C
ATOM   1250  O   PRO B 167      18.136  13.775  75.603  1.00160.86           O
ATOM   1251  N   ALA B 168      17.551  15.572  76.865  1.00 41.77           N
ATOM   1252  CA  ALA B 168      18.825  16.212  76.692  1.00 41.77           C
ATOM   1253  CB  ALA B 168      18.776  17.401  75.717  1.00 41.77           C
ATOM   1254  C   ALA B 168      19.251  16.755  78.016  1.00 41.77           C
ATOM   1255  O   ALA B 168      18.423  17.130  78.844  1.00 41.77           O
ATOM   1256  N   PHE B 169      20.578  16.802  78.245  1.00 69.73           N
ATOM   1257  CA  PHE B 169      21.100  17.288  79.487  1.00 69.73           C
ATOM   1258  CB  PHE B 169      21.847  16.192  80.265  1.00 69.73           C
ATOM   1259  CG  PHE B 169      22.483  16.763  81.484  1.00 69.73           C
ATOM   1260  CD1 PHE B 169      21.723  17.204  82.541  1.00 69.73           C
ATOM   1261  CD2 PHE B 169      23.855  16.816  81.576  1.00 69.73           C
ATOM   1262  CE1 PHE B 169      22.326  17.720  83.665  1.00 69.73           C
ATOM   1263  CE2 PHE B 169      24.463  17.328  82.695  1.00 69.73           C
ATOM   1264  CZ  PHE B 169      23.697  17.782  83.742  1.00 69.73           C
ATOM   1265  C   PHE B 169      22.052  18.388  79.166  1.00 69.73           C
ATOM   1266  O   PHE B 169      22.830  18.291  78.218  1.00 69.73           O
ATOM   1267  N   LYS B 170      21.978  19.491  79.936  1.00107.71           N
ATOM   1268  CA  LYS B 170      22.890  20.586  79.772  1.00107.71           C
ATOM   1269  CB  LYS B 170      22.181  21.921  79.471  1.00107.71           C
ATOM   1270  CG  LYS B 170      21.196  22.350  80.562  1.00107.71           C
ATOM   1271  CD  LYS B 170      20.656  23.774  80.404  1.00107.71           C
ATOM   1272  CE  LYS B 170      19.207  23.825  79.913  1.00107.71           C
ATOM   1273  NZ  LYS B 170      18.723  25.223  79.908  1.00107.71           N
ATOM   1274  C   LYS B 170      23.583  20.716  81.089  1.00107.71           C
ATOM   1275  O   LYS B 170      22.948  20.934  82.120  1.00107.71           O
ATOM   1276  N   PRO B 171      24.877  20.562  81.084  1.00 87.18           N
ATOM   1277  CA  PRO B 171      25.611  20.639  82.314  1.00 87.18           C
ATOM   1278  CD  PRO B 171      25.543  19.727  80.103  1.00 87.18           C
ATOM   1279  CB  PRO B 171      26.964  19.971  82.048  1.00 87.18           C
ATOM   1280  CG  PRO B 171      27.018  19.793  80.518  1.00 87.18           C
ATOM   1281  C   PRO B 171      25.703  22.053  82.778  1.00 87.18           C
ATOM   1282  O   PRO B 171      25.825  22.945  81.942  1.00 87.18           O
ATOM   1283  N   GLY B 172      25.669  22.272  84.106  1.00 20.00           N
ATOM   1284  CA  GLY B 172      25.741  23.601  84.635  1.00 20.00           C
ATOM   1285  C   GLY B 172      27.170  24.034  84.576  1.00 20.00           C
ATOM   1286  O   GLY B 172      28.065  23.237  84.303  1.00 20.00           O
ATOM   1287  N   LYS B 173      27.408  25.327  84.857  1.00 97.40           N
ATOM   1288  CA  LYS B 173      28.710  25.919  84.786  1.00 97.40           C
ATOM   1289  CB  LYS B 173      28.676  27.428  85.075  1.00 97.40           C
ATOM   1290  CG  LYS B 173      30.028  28.124  84.920  0.00 97.40           C
ATOM   1291  CD  LYS B 173      29.899  29.646  84.803  0.00 97.40           C
ATOM   1292  CE  LYS B 173      29.195  30.293  85.995  0.00 97.40           C
ATOM   1293  NZ  LYS B 173      29.070  31.754  85.783  0.00 97.40           N
ATOM   1294  C   LYS B 173      29.622  25.268  85.779  1.00 97.40           C
ATOM   1295  O   LYS B 173      30.794  25.037  85.485  1.00 97.40           O
ATOM   1296  N   ALA B 174      29.116  24.959  86.988  1.00 26.85           N
ATOM   1297  CA  ALA B 174      29.949  24.382  88.006  1.00 26.85           C
ATOM   1298  CB  ALA B 174      29.204  24.157  89.334  1.00 26.85           C
ATOM   1299  C   ALA B 174      30.453  23.050  87.544  1.00 26.85           C
ATOM   1300  O   ALA B 174      31.633  22.740  87.697  1.00 26.85           O
ATOM   1301  N   LEU B 175      29.567  22.234  86.944  1.00 43.38           N
ATOM   1302  CA  LEU B 175      29.927  20.921  86.489  1.00 43.38           C
ATOM   1303  CB  LEU B 175      28.735  20.154  85.889  1.00 43.38           C
ATOM   1304  CG  LEU B 175      29.115  18.801  85.251  1.00 43.38           C
ATOM   1305  CD1 LEU B 175      29.660  17.805  86.287  1.00 43.38           C
ATOM   1306  CD2 LEU B 175      27.947  18.230  84.429  1.00 43.38           C
ATOM   1307  C   LEU B 175      30.964  21.035  85.415  1.00 43.38           C
ATOM   1308  O   LEU B 175      31.927  20.270  85.392  1.00 43.38           O
ATOM   1309  N   LYS B 176      30.794  21.996  84.489  1.00 86.17           N
ATOM   1310  CA  LYS B 176      31.722  22.138  83.404  1.00 86.17           C
ATOM   1311  CB  LYS B 176      31.346  23.258  82.423  1.00 86.17           C
ATOM   1312  CG  LYS B 176      30.208  22.897  81.471  1.00 86.17           C
ATOM   1313  CD  LYS B 176      30.552  21.745  80.528  1.00 86.17           C
ATOM   1314  CE  LYS B 176      29.417  21.390  79.569  1.00 86.17           C
ATOM   1315  NZ  LYS B 176      29.785  20.204  78.766  1.00 86.17           N
ATOM   1316  C   LYS B 176      33.071  22.494  83.938  1.00 86.17           C
ATOM   1317  O   LYS B 176      34.081  21.941  83.507  1.00 86.17           O
ATOM   1318  N   ASP B 177      33.112  23.430  84.903  1.00 31.91           N
ATOM   1319  CA  ASP B 177      34.343  23.932  85.444  1.00 31.91           C
ATOM   1320  CB  ASP B 177      34.130  25.039  86.494  1.00 31.91           C
ATOM   1321  CG  ASP B 177      33.695  26.321  85.795  1.00 31.91           C
ATOM   1322  OD1 ASP B 177      33.734  26.357  84.535  1.00 31.91           O
ATOM   1323  OD2 ASP B 177      33.318  27.283  86.516  1.00 31.91           O
ATOM   1324  C   ASP B 177      35.088  22.833  86.128  1.00 31.91           C
ATOM   1325  O   ASP B 177      36.312  22.755  86.032  1.00 31.91           O
ATOM   1326  N   ALA B 178      34.372  21.962  86.860  1.00 26.30           N
ATOM   1327  CA  ALA B 178      35.032  20.926  87.600  1.00 26.30           C
ATOM   1328  CB  ALA B 178      34.059  20.085  88.444  1.00 26.30           C
ATOM   1329  C   ALA B 178      35.728  19.995  86.656  1.00 26.30           C
ATOM   1330  O   ALA B 178      36.867  19.597  86.894  1.00 26.30           O
ATOM   1331  N   VAL B 179      35.048  19.619  85.559  1.00 37.45           N
ATOM   1332  CA  VAL B 179      35.605  18.711  84.597  1.00 37.45           C
ATOM   1333  CB  VAL B 179      34.628  18.321  83.526  1.00 37.45           C
ATOM   1334  CG1 VAL B 179      35.365  17.488  82.463  1.00 37.45           C
ATOM   1335  CG2 VAL B 179      33.455  17.578  84.186  1.00 37.45           C
ATOM   1336  C   VAL B 179      36.756  19.371  83.921  1.00 37.45           C
ATOM   1337  O   VAL B 179      37.786  18.749  83.665  1.00 37.45           O
ATOM   1338  N   LYS B 180      36.595  20.664  83.600  1.00109.35           N
ATOM   1339  CA  LYS B 180      37.631  21.365  82.912  1.00109.35           C
ATOM   1340  CB  LYS B 180      37.337  21.485  81.409  1.00109.35           C
ATOM   1341  CG  LYS B 180      36.040  22.239  81.110  1.00109.35           C
ATOM   1342  CD  LYS B 180      35.804  22.482  79.623  1.00109.35           C
ATOM   1343  CE  LYS B 180      36.871  23.354  78.968  1.00109.35           C
ATOM   1344  NZ  LYS B 180      36.678  23.358  77.502  1.00109.35           N
ATOM   1345  C   LYS B 180      37.672  22.763  83.500  1.00109.35           C
ATOM   1346  O   LYS B 180      38.766  23.159  83.969  1.00109.35           O
ATOM   1347  OXT LYS B 180      36.621  23.456  83.496  1.00109.35           O
TER    1348      LYS B 180
END
