# Supplementary material for: Comparison of histone-like HU protein DNA-binding properties and HU/IHF protein sequence alignment
Source: PLoS One. 2017 Nov 13;12(11):e0188037. doi: 10.1371/journal.pone.0188037 (PMC5683647; doi:10.1371/journal.pone.0188037)
Supplement: S3 File — (ZIP) [file pone.0188037.s003.zip › M_1.pdb]

EXPDTA    THEORETICAL MODEL, MODELLER 9.17 2017/03/23 13:47:55
REMARK   6 MODELLER OBJECTIVE FUNCTION:      1251.3779
REMARK   6 MODELLER BEST TEMPLATE % SEQ ID:  27.807
REMARK   6 SEQUENCE: M_1
REMARK   6 DOPE score: -20374.83984
REMARK   6 GA341 score: 0.57641
REMARK   6 TEMPLATE: 1p71 1:A - 93:B MODELS 1:A - 231:B AT 27.8%
ATOM      1  N   MET A   1       6.449  23.436  88.704  1.00 80.49           N
ATOM      2  CA  MET A   1       7.453  22.814  89.585  1.00 80.49           C
ATOM      3  CB  MET A   1       7.332  21.286  89.488  1.00 80.49           C
ATOM      4  CG  MET A   1       8.032  20.522  90.611  1.00 80.49           C
ATOM      5  SD  MET A   1       7.380  18.842  90.860  1.00 80.49           S
ATOM      6  CE  MET A   1       7.878  18.227  89.225  1.00 80.49           C
ATOM      7  C   MET A   1       8.750  23.296  89.061  1.00 80.49           C
ATOM      8  O   MET A   1       9.733  22.573  88.903  1.00 80.49           O
ATOM      9  N   LEU A   2       8.761  24.614  88.835  1.00 51.25           N
ATOM     10  CA  LEU A   2       9.890  25.317  88.345  1.00 51.25           C
ATOM     11  CB  LEU A   2       9.638  26.825  88.197  1.00 51.25           C
ATOM     12  CG  LEU A   2       8.511  27.164  87.205  1.00 51.25           C
ATOM     13  CD1 LEU A   2       8.337  28.685  87.066  1.00 51.25           C
ATOM     14  CD2 LEU A   2       8.711  26.452  85.858  1.00 51.25           C
ATOM     15  C   LEU A   2      10.924  25.130  89.389  1.00 51.25           C
ATOM     16  O   LEU A   2      12.113  25.294  89.132  1.00 51.25           O
ATOM     17  N   THR A   3      10.506  24.828  90.630  1.00142.55           N
ATOM     18  CA  THR A   3      11.538  24.746  91.600  1.00142.55           C
ATOM     19  CB  THR A   3      11.312  25.708  92.737  1.00142.55           C
ATOM     20  OG1 THR A   3      11.189  27.027  92.221  1.00142.55           O
ATOM     21  CG2 THR A   3      12.494  25.660  93.718  1.00142.55           C
ATOM     22  C   THR A   3      11.700  23.369  92.168  1.00142.55           C
ATOM     23  O   THR A   3      10.781  22.550  92.210  1.00142.55           O
ATOM     24  N   LYS A   4      12.945  23.110  92.611  1.00 42.22           N
ATOM     25  CA  LYS A   4      13.374  21.911  93.259  1.00 42.22           C
ATOM     26  CB  LYS A   4      14.863  21.955  93.627  1.00 42.22           C
ATOM     27  CG  LYS A   4      15.361  20.690  94.323  0.00 42.22           C
ATOM     28  CD  LYS A   4      16.882  20.641  94.452  0.00 42.22           C
ATOM     29  CE  LYS A   4      17.389  19.494  95.325  0.00 42.22           C
ATOM     30  NZ  LYS A   4      18.867  19.525  95.388  0.00 42.22           N
ATOM     31  C   LYS A   4      12.624  21.789  94.544  1.00 42.22           C
ATOM     32  O   LYS A   4      12.278  20.687  94.968  1.00 42.22           O
ATOM     33  N   SER A   5      12.354  22.932  95.200  1.00 64.34           N
ATOM     34  CA  SER A   5      11.698  22.910  96.476  1.00 64.34           C
ATOM     35  CB  SER A   5      11.428  24.317  97.032  1.00 64.34           C
ATOM     36  OG  SER A   5      10.780  24.229  98.292  1.00 64.34           O
ATOM     37  C   SER A   5      10.382  22.224  96.328  1.00 64.34           C
ATOM     38  O   SER A   5      10.005  21.411  97.171  1.00 64.34           O
ATOM     39  N   GLU A   6       9.644  22.523  95.242  1.00 33.21           N
ATOM     40  CA  GLU A   6       8.354  21.928  95.047  1.00 33.21           C
ATOM     41  CB  GLU A   6       7.611  22.477  93.818  1.00 33.21           C
ATOM     42  CG  GLU A   6       7.214  23.949  93.961  1.00 33.21           C
ATOM     43  CD  GLU A   6       6.386  24.333  92.744  1.00 33.21           C
ATOM     44  OE1 GLU A   6       5.186  23.949  92.704  1.00 33.21           O
ATOM     45  OE2 GLU A   6       6.939  25.016  91.841  1.00 33.21           O
ATOM     46  C   GLU A   6       8.527  20.451  94.859  1.00 33.21           C
ATOM     47  O   GLU A   6       7.721  19.664  95.353  1.00 33.21           O
ATOM     48  N   ILE A   7       9.593  20.038  94.144  1.00 95.59           N
ATOM     49  CA  ILE A   7       9.858  18.649  93.870  1.00 95.59           C
ATOM     50  CB  ILE A   7      11.174  18.439  93.171  1.00 95.59           C
ATOM     51  CG1 ILE A   7      11.185  19.009  91.746  1.00 95.59           C
ATOM     52  CG2 ILE A   7      11.475  16.929  93.218  1.00 95.59           C
ATOM     53  CD1 ILE A   7      10.377  18.166  90.772  1.00 95.59           C
ATOM     54  C   ILE A   7      10.051  17.951  95.175  1.00 95.59           C
ATOM     55  O   ILE A   7       9.526  16.864  95.405  1.00 95.59           O
ATOM     56  N   CYS A   8      10.829  18.584  96.065  1.00 92.90           N
ATOM     57  CA  CYS A   8      11.171  18.071  97.357  1.00 92.90           C
ATOM     58  CB  CYS A   8      11.970  19.151  98.116  1.00 92.90           C
ATOM     59  SG  CYS A   8      12.006  18.982  99.922  1.00 92.90           S
ATOM     60  C   CYS A   8       9.912  17.807  98.119  1.00 92.90           C
ATOM     61  O   CYS A   8       9.724  16.730  98.685  1.00 92.90           O
ATOM     62  N   LYS A   9       8.997  18.787  98.106  1.00119.92           N
ATOM     63  CA  LYS A   9       7.790  18.722  98.873  1.00119.92           C
ATOM     64  CB  LYS A   9       6.958  20.002  98.673  1.00119.92           C
ATOM     65  CG  LYS A   9       5.795  20.203  99.645  1.00119.92           C
ATOM     66  CD  LYS A   9       4.627  19.229  99.478  1.00119.92           C
ATOM     67  CE  LYS A   9       3.457  19.560 100.410  1.00119.92           C
ATOM     68  NZ  LYS A   9       2.217  18.885  99.963  1.00119.92           N
ATOM     69  C   LYS A   9       6.983  17.540  98.439  1.00119.92           C
ATOM     70  O   LYS A   9       6.509  16.765  99.267  1.00119.92           O
ATOM     71  N   ILE A  10       6.814  17.366  97.118  1.00 93.69           N
ATOM     72  CA  ILE A  10       6.025  16.285  96.609  1.00 93.69           C
ATOM     73  CB  ILE A  10       5.711  16.441  95.143  1.00 93.69           C
ATOM     74  CG1 ILE A  10       4.818  15.290  94.654  1.00 93.69           C
ATOM     75  CG2 ILE A  10       7.010  16.650  94.352  1.00 93.69           C
ATOM     76  CD1 ILE A  10       4.205  15.540  93.277  1.00 93.69           C
ATOM     77  C   ILE A  10       6.692  14.968  96.889  1.00 93.69           C
ATOM     78  O   ILE A  10       6.024  14.000  97.249  1.00 93.69           O
ATOM     79  N   ILE A  11       8.026  14.891  96.719  1.00100.93           N
ATOM     80  CA  ILE A  11       8.747  13.664  96.915  1.00100.93           C
ATOM     81  CB  ILE A  11      10.163  13.738  96.419  1.00100.93           C
ATOM     82  CG1 ILE A  11      10.964  14.807  97.172  1.00100.93           C
ATOM     83  CG2 ILE A  11      10.111  13.977  94.902  1.00100.93           C
ATOM     84  CD1 ILE A  11      12.440  14.828  96.781  1.00100.93           C
ATOM     85  C   ILE A  11       8.726  13.247  98.355  1.00100.93           C
ATOM     86  O   ILE A  11       8.497  12.077  98.661  1.00100.93           O
ATOM     87  N   ALA A  12       8.924  14.195  99.287  1.00 35.31           N
ATOM     88  CA  ALA A  12       8.961  13.850 100.678  1.00 35.31           C
ATOM     89  CB  ALA A  12       9.140  15.073 101.595  1.00 35.31           C
ATOM     90  C   ALA A  12       7.652  13.208 101.014  1.00 35.31           C
ATOM     91  O   ALA A  12       7.602  12.260 101.794  1.00 35.31           O
ATOM     92  N   GLU A  13       6.548  13.723 100.443  1.00 45.08           N
ATOM     93  CA  GLU A  13       5.254  13.169 100.726  1.00 45.08           C
ATOM     94  CB  GLU A  13       4.110  13.943 100.057  1.00 45.08           C
ATOM     95  CG  GLU A  13       3.963  15.385 100.532  0.00 45.08           C
ATOM     96  CD  GLU A  13       2.791  15.973  99.762  0.00 45.08           C
ATOM     97  OE1 GLU A  13       1.630  15.761 100.203  0.00 45.08           O
ATOM     98  OE2 GLU A  13       3.039  16.630  98.717  0.00 45.08           O
ATOM     99  C   GLU A  13       5.148  11.772 100.188  1.00 45.08           C
ATOM    100  O   GLU A  13       4.719  10.860 100.893  1.00 45.08           O
ATOM    101  N   CYS A  14       5.531  11.569  98.912  1.00 43.24           N
ATOM    102  CA  CYS A  14       5.358  10.282  98.292  1.00 43.24           C
ATOM    103  CB  CYS A  14       5.650  10.297  96.787  1.00 43.24           C
ATOM    104  SG  CYS A  14       4.494  11.354  95.864  1.00 43.24           S
ATOM    105  C   CYS A  14       6.243   9.249  98.920  1.00 43.24           C
ATOM    106  O   CYS A  14       5.809   8.130  99.188  1.00 43.24           O
ATOM    107  N   THR A  15       7.522   9.602  99.130  1.00 58.29           N
ATOM    108  CA  THR A  15       8.532   8.742  99.684  1.00 58.29           C
ATOM    109  CB  THR A  15       9.913   9.290  99.488  1.00 58.29           C
ATOM    110  OG1 THR A  15      10.167   9.484  98.105  1.00 58.29           O
ATOM    111  CG2 THR A  15      10.924   8.291 100.075  1.00 58.29           C
ATOM    112  C   THR A  15       8.318   8.552 101.149  1.00 58.29           C
ATOM    113  O   THR A  15       8.699   7.521 101.699  1.00 58.29           O
ATOM    114  N   GLY A  16       7.745   9.560 101.836  1.00 27.69           N
ATOM    115  CA  GLY A  16       7.521   9.430 103.247  1.00 27.69           C
ATOM    116  C   GLY A  16       8.792   9.750 103.961  1.00 27.69           C
ATOM    117  O   GLY A  16       9.045   9.242 105.052  1.00 27.69           O
ATOM    118  N   VAL A  17       9.633  10.604 103.347  1.00122.14           N
ATOM    119  CA  VAL A  17      10.884  10.973 103.938  1.00122.14           C
ATOM    120  CB  VAL A  17      12.036  10.547 103.076  1.00122.14           C
ATOM    121  CG1 VAL A  17      11.820  11.076 101.654  1.00122.14           C
ATOM    122  CG2 VAL A  17      13.341  11.009 103.723  1.00122.14           C
ATOM    123  C   VAL A  17      10.878  12.455 104.166  1.00122.14           C
ATOM    124  O   VAL A  17      10.129  13.191 103.523  1.00122.14           O
ATOM    125  N   SER A  18      11.719  12.920 105.118  1.00 39.03           N
ATOM    126  CA  SER A  18      11.739  14.298 105.524  1.00 39.03           C
ATOM    127  CB  SER A  18      12.767  14.592 106.631  1.00 39.03           C
ATOM    128  OG  SER A  18      12.424  13.879 107.811  1.00 39.03           O
ATOM    129  C   SER A  18      12.069  15.147 104.345  1.00 39.03           C
ATOM    130  O   SER A  18      12.694  14.716 103.376  1.00 39.03           O
ATOM    131  N   PRO A  19      11.600  16.361 104.420  1.00123.80           N
ATOM    132  CA  PRO A  19      11.828  17.303 103.364  1.00123.80           C
ATOM    133  CD  PRO A  19      10.376  16.648 105.151  1.00123.80           C
ATOM    134  CB  PRO A  19      10.958  18.511 103.697  1.00123.80           C
ATOM    135  CG  PRO A  19       9.778  17.892 104.473  1.00123.80           C
ATOM    136  C   PRO A  19      13.283  17.588 103.209  1.00123.80           C
ATOM    137  O   PRO A  19      13.715  17.898 102.100  1.00123.80           O
ATOM    138  N   LYS A  20      14.054  17.535 104.307  1.00 65.71           N
ATOM    139  CA  LYS A  20      15.457  17.755 104.159  1.00 65.71           C
ATOM    140  CB  LYS A  20      16.202  17.939 105.492  1.00 65.71           C
ATOM    141  CG  LYS A  20      17.657  18.382 105.304  0.00 65.71           C
ATOM    142  CD  LYS A  20      18.296  18.971 106.563  0.00 65.71           C
ATOM    143  CE  LYS A  20      18.566  17.940 107.659  0.00 65.71           C
ATOM    144  NZ  LYS A  20      19.180  18.602 108.832  0.00 65.71           N
ATOM    145  C   LYS A  20      16.047  16.584 103.437  1.00 65.71           C
ATOM    146  O   LYS A  20      16.885  16.751 102.555  1.00 65.71           O
ATOM    147  N   LEU A  21      15.599  15.361 103.791  1.00123.18           N
ATOM    148  CA  LEU A  21      16.148  14.142 103.264  1.00123.18           C
ATOM    149  CB  LEU A  21      15.581  12.902 103.969  1.00123.18           C
ATOM    150  CG  LEU A  21      16.321  11.599 103.626  1.00123.18           C
ATOM    151  CD1 LEU A  21      16.075  11.124 102.183  1.00123.18           C
ATOM    152  CD2 LEU A  21      17.810  11.767 103.951  1.00123.18           C
ATOM    153  C   LEU A  21      15.863  14.035 101.800  1.00123.18           C
ATOM    154  O   LEU A  21      16.723  13.628 101.021  1.00123.18           O
ATOM    155  N   VAL A  22      14.635  14.385 101.384  1.00 90.73           N
ATOM    156  CA  VAL A  22      14.330  14.326  99.989  1.00 90.73           C
ATOM    157  CB  VAL A  22      12.916  14.717  99.684  1.00 90.73           C
ATOM    158  CG1 VAL A  22      11.966  13.608 100.161  1.00 90.73           C
ATOM    159  CG2 VAL A  22      12.640  16.037 100.397  1.00 90.73           C
ATOM    160  C   VAL A  22      15.267  15.272  99.309  1.00 90.73           C
ATOM    161  O   VAL A  22      15.829  14.959  98.260  1.00 90.73           O
ATOM    162  N   LYS A  23      15.479  16.452  99.916  1.00106.18           N
ATOM    163  CA  LYS A  23      16.352  17.435  99.344  1.00106.18           C
ATOM    164  CB  LYS A  23      16.422  18.711 100.201  1.00106.18           C
ATOM    165  CG  LYS A  23      15.109  19.497 100.256  1.00106.18           C
ATOM    166  CD  LYS A  23      14.692  20.087  98.909  1.00106.18           C
ATOM    167  CE  LYS A  23      15.630  21.194  98.423  1.00106.18           C
ATOM    168  NZ  LYS A  23      15.168  21.718  97.118  1.00106.18           N
ATOM    169  C   LYS A  23      17.740  16.875  99.274  1.00106.18           C
ATOM    170  O   LYS A  23      18.418  17.007  98.257  1.00106.18           O
ATOM    171  N   ALA A  24      18.195  16.219 100.359  1.00 32.85           N
ATOM    172  CA  ALA A  24      19.537  15.718 100.419  1.00 32.85           C
ATOM    173  CB  ALA A  24      19.865  15.067 101.774  1.00 32.85           C
ATOM    174  C   ALA A  24      19.746  14.672  99.370  1.00 32.85           C
ATOM    175  O   ALA A  24      20.733  14.710  98.636  1.00 32.85           O
ATOM    176  N   CYS A  25      18.808  13.714  99.265  1.00 69.27           N
ATOM    177  CA  CYS A  25      18.944  12.641  98.323  1.00 69.27           C
ATOM    178  CB  CYS A  25      17.847  11.574  98.463  1.00 69.27           C
ATOM    179  SG  CYS A  25      18.044  10.222  97.262  1.00 69.27           S
ATOM    180  C   CYS A  25      18.863  13.176  96.934  1.00 69.27           C
ATOM    181  O   CYS A  25      19.596  12.747  96.047  1.00 69.27           O
ATOM    182  N   PHE A  26      17.951  14.131  96.706  1.00 45.24           N
ATOM    183  CA  PHE A  26      17.766  14.647  95.383  1.00 45.24           C
ATOM    184  CB  PHE A  26      16.609  15.649  95.289  1.00 45.24           C
ATOM    185  CG  PHE A  26      16.582  16.062  93.865  1.00 45.24           C
ATOM    186  CD1 PHE A  26      15.934  15.290  92.928  1.00 45.24           C
ATOM    187  CD2 PHE A  26      17.215  17.212  93.469  1.00 45.24           C
ATOM    188  CE1 PHE A  26      15.916  15.671  91.609  1.00 45.24           C
ATOM    189  CE2 PHE A  26      17.201  17.600  92.151  1.00 45.24           C
ATOM    190  CZ  PHE A  26      16.550  16.826  91.221  1.00 45.24           C
ATOM    191  C   PHE A  26      19.005  15.355  94.916  1.00 45.24           C
ATOM    192  O   PHE A  26      19.445  15.148  93.786  1.00 45.24           O
ATOM    193  N   GLN A  27      19.604  16.199  95.774  1.00 78.83           N
ATOM    194  CA  GLN A  27      20.739  16.976  95.354  1.00 78.83           C
ATOM    195  CB  GLN A  27      21.258  17.957  96.422  1.00 78.83           C
ATOM    196  CG  GLN A  27      21.844  17.286  97.665  1.00 78.83           C
ATOM    197  CD  GLN A  27      22.311  18.397  98.598  1.00 78.83           C
ATOM    198  OE1 GLN A  27      21.788  19.509  98.566  1.00 78.83           O
ATOM    199  NE2 GLN A  27      23.327  18.093  99.448  1.00 78.83           N
ATOM    200  C   GLN A  27      21.869  16.064  95.001  1.00 78.83           C
ATOM    201  O   GLN A  27      22.561  16.280  94.008  1.00 78.83           O
ATOM    202  N   VAL A  28      22.088  15.009  95.805  1.00 96.12           N
ATOM    203  CA  VAL A  28      23.182  14.122  95.543  1.00 96.12           C
ATOM    204  CB  VAL A  28      23.393  13.085  96.611  1.00 96.12           C
ATOM    205  CG1 VAL A  28      23.671  13.813  97.936  1.00 96.12           C
ATOM    206  CG2 VAL A  28      22.196  12.125  96.650  1.00 96.12           C
ATOM    207  C   VAL A  28      22.946  13.425  94.237  1.00 96.12           C
ATOM    208  O   VAL A  28      23.885  13.169  93.489  1.00 96.12           O
ATOM    209  N   TYR A  29      21.682  13.090  93.921  1.00100.82           N
ATOM    210  CA  TYR A  29      21.396  12.382  92.704  1.00100.82           C
ATOM    211  CB  TYR A  29      19.907  12.027  92.549  1.00100.82           C
ATOM    212  CG  TYR A  29      19.735  11.594  91.135  1.00100.82           C
ATOM    213  CD1 TYR A  29      20.103  10.334  90.721  1.00100.82           C
ATOM    214  CD2 TYR A  29      19.202  12.466  90.216  1.00100.82           C
ATOM    215  CE1 TYR A  29      19.941   9.954  89.409  1.00100.82           C
ATOM    216  CE2 TYR A  29      19.037  12.093  88.904  1.00100.82           C
ATOM    217  CZ  TYR A  29      19.408  10.833  88.496  1.00100.82           C
ATOM    218  OH  TYR A  29      19.242  10.447  87.149  1.00100.82           O
ATOM    219  C   TYR A  29      21.778  13.204  91.509  1.00100.82           C
ATOM    220  O   TYR A  29      22.409  12.698  90.580  1.00100.82           O
ATOM    221  N   SER A  30      21.394  14.496  91.501  1.00 36.26           N
ATOM    222  CA  SER A  30      21.667  15.368  90.391  1.00 36.26           C
ATOM    223  CB  SER A  30      20.984  16.741  90.538  1.00 36.26           C
ATOM    224  OG  SER A  30      21.522  17.434  91.653  1.00 36.26           O
ATOM    225  C   SER A  30      23.141  15.614  90.280  1.00 36.26           C
ATOM    226  O   SER A  30      23.688  15.681  89.180  1.00 36.26           O
ATOM    227  N   ASP A  31      23.832  15.762  91.425  1.00 30.24           N
ATOM    228  CA  ASP A  31      25.239  16.044  91.392  1.00 30.24           C
ATOM    229  CB  ASP A  31      25.844  16.205  92.796  1.00 30.24           C
ATOM    230  CG  ASP A  31      25.245  17.454  93.418  1.00 30.24           C
ATOM    231  OD1 ASP A  31      24.447  18.133  92.719  1.00 30.24           O
ATOM    232  OD2 ASP A  31      25.568  17.739  94.601  1.00 30.24           O
ATOM    233  C   ASP A  31      25.936  14.884  90.762  1.00 30.24           C
ATOM    234  O   ASP A  31      26.831  15.055  89.937  1.00 30.24           O
ATOM    235  N   LEU A  32      25.528  13.662  91.150  1.00 69.68           N
ATOM    236  CA  LEU A  32      26.134  12.460  90.661  1.00 69.68           C
ATOM    237  CB  LEU A  32      25.718  11.225  91.477  1.00 69.68           C
ATOM    238  CG  LEU A  32      26.529  11.133  92.789  1.00 69.68           C
ATOM    239  CD1 LEU A  32      26.527  12.462  93.558  1.00 69.68           C
ATOM    240  CD2 LEU A  32      26.058   9.970  93.670  1.00 69.68           C
ATOM    241  C   LEU A  32      25.892  12.272  89.194  1.00 69.68           C
ATOM    242  O   LEU A  32      26.782  11.806  88.485  1.00 69.68           O
ATOM    243  N   VAL A  33      24.696  12.622  88.681  1.00 89.54           N
ATOM    244  CA  VAL A  33      24.454  12.441  87.276  1.00 89.54           C
ATOM    245  CB  VAL A  33      23.050  12.772  86.846  1.00 89.54           C
ATOM    246  CG1 VAL A  33      22.802  14.281  86.996  1.00 89.54           C
ATOM    247  CG2 VAL A  33      22.863  12.260  85.408  1.00 89.54           C
ATOM    248  C   VAL A  33      25.399  13.306  86.491  1.00 89.54           C
ATOM    249  O   VAL A  33      25.959  12.869  85.489  1.00 89.54           O
ATOM    250  N   LYS A  34      25.611  14.560  86.936  1.00 73.20           N
ATOM    251  CA  LYS A  34      26.464  15.476  86.231  1.00 73.20           C
ATOM    252  CB  LYS A  34      26.582  16.845  86.920  1.00 73.20           C
ATOM    253  CG  LYS A  34      25.270  17.616  87.048  1.00 73.20           C
ATOM    254  CD  LYS A  34      25.402  18.826  87.972  1.00 73.20           C
ATOM    255  CE  LYS A  34      25.968  18.471  89.348  1.00 73.20           C
ATOM    256  NZ  LYS A  34      26.350  19.703  90.073  1.00 73.20           N
ATOM    257  C   LYS A  34      27.854  14.914  86.205  1.00 73.20           C
ATOM    258  O   LYS A  34      28.551  15.015  85.196  1.00 73.20           O
ATOM    259  N   LYS A  35      28.294  14.323  87.336  1.00113.47           N
ATOM    260  CA  LYS A  35      29.621  13.786  87.469  1.00113.47           C
ATOM    261  CB  LYS A  35      29.889  13.195  88.866  1.00113.47           C
ATOM    262  CG  LYS A  35      30.044  14.213  89.999  1.00113.47           C
ATOM    263  CD  LYS A  35      31.293  15.092  89.889  0.00113.47           C
ATOM    264  CE  LYS A  35      31.110  16.306  88.978  1.00113.47           C
ATOM    265  NZ  LYS A  35      32.273  17.212  89.097  1.00113.47           N
ATOM    266  C   LYS A  35      29.827  12.650  86.513  1.00113.47           C
ATOM    267  O   LYS A  35      30.842  12.593  85.821  1.00113.47           O
ATOM    268  N   GLU A  36      28.869  11.706  86.449  1.00109.73           N
ATOM    269  CA  GLU A  36      29.040  10.550  85.615  1.00109.73           C
ATOM    270  CB  GLU A  36      27.937   9.492  85.792  1.00109.73           C
ATOM    271  CG  GLU A  36      28.220   8.202  85.018  1.00109.73           C
ATOM    272  CD  GLU A  36      29.478   7.560  85.592  1.00109.73           C
ATOM    273  OE1 GLU A  36      30.081   8.153  86.526  1.00109.73           O
ATOM    274  OE2 GLU A  36      29.857   6.465  85.096  1.00109.73           O
ATOM    275  C   GLU A  36      29.057  10.958  84.177  1.00109.73           C
ATOM    276  O   GLU A  36      29.836  10.433  83.382  1.00109.73           O
ATOM    277  N   ILE A  37      28.185  11.906  83.797  1.00 84.87           N
ATOM    278  CA  ILE A  37      28.116  12.318  82.427  1.00 84.87           C
ATOM    279  CB  ILE A  37      26.966  13.237  82.140  1.00 84.87           C
ATOM    280  CG1 ILE A  37      26.776  13.346  80.620  1.00 84.87           C
ATOM    281  CG2 ILE A  37      27.212  14.585  82.838  1.00 84.87           C
ATOM    282  CD1 ILE A  37      25.418  13.903  80.204  1.00 84.87           C
ATOM    283  C   ILE A  37      29.393  13.004  82.023  1.00 84.87           C
ATOM    284  O   ILE A  37      29.916  12.757  80.937  1.00 84.87           O
ATOM    285  N   LYS A  38      29.946  13.869  82.896  1.00113.11           N
ATOM    286  CA  LYS A  38      31.123  14.631  82.559  1.00113.11           C
ATOM    287  CB  LYS A  38      31.598  15.573  83.681  1.00113.11           C
ATOM    288  CG  LYS A  38      32.123  14.835  84.913  1.00113.11           C
ATOM    289  CD  LYS A  38      32.963  15.694  85.863  1.00113.11           C
ATOM    290  CE  LYS A  38      34.459  15.680  85.538  1.00113.11           C
ATOM    291  NZ  LYS A  38      35.200  16.504  86.520  1.00113.11           N
ATOM    292  C   LYS A  38      32.256  13.691  82.278  1.00113.11           C
ATOM    293  O   LYS A  38      33.095  13.972  81.422  1.00113.11           O
ATOM    294  N   SER A  39      32.320  12.580  83.040  1.00 68.89           N
ATOM    295  CA  SER A  39      33.317  11.545  82.938  1.00 68.89           C
ATOM    296  CB  SER A  39      33.389  10.649  84.189  1.00 68.89           C
ATOM    297  OG  SER A  39      32.177   9.929  84.356  1.00 68.89           O
ATOM    298  C   SER A  39      33.037  10.659  81.756  1.00 68.89           C
ATOM    299  O   SER A  39      33.797   9.730  81.483  1.00 68.89           O
ATOM    300  N   GLN A  40      31.957  10.945  81.004  1.00158.71           N
ATOM    301  CA  GLN A  40      31.563  10.186  79.846  1.00158.71           C
ATOM    302  CB  GLN A  40      32.755   9.897  78.915  1.00158.71           C
ATOM    303  CG  GLN A  40      32.366   9.348  77.541  1.00158.71           C
ATOM    304  CD  GLN A  40      33.645   8.969  76.811  1.00158.71           C
ATOM    305  OE1 GLN A  40      34.704   8.833  77.422  1.00158.71           O
ATOM    306  NE2 GLN A  40      33.546   8.785  75.468  1.00158.71           N
ATOM    307  C   GLN A  40      30.901   8.875  80.188  1.00158.71           C
ATOM    308  O   GLN A  40      30.870   7.960  79.366  1.00158.71           O
ATOM    309  N   GLY A  41      30.339   8.733  81.405  1.00 40.59           N
ATOM    310  CA  GLY A  41      29.563   7.553  81.676  1.00 40.59           C
ATOM    311  C   GLY A  41      28.158   7.857  81.244  1.00 40.59           C
ATOM    312  O   GLY A  41      27.782   9.020  81.103  1.00 40.59           O
ATOM    313  N   GLN A  42      27.326   6.816  81.035  1.00119.79           N
ATOM    314  CA  GLN A  42      25.967   7.074  80.654  1.00119.79           C
ATOM    315  CB  GLN A  42      25.495   6.279  79.422  1.00119.79           C
ATOM    316  CG  GLN A  42      26.173   6.711  78.117  1.00119.79           C
ATOM    317  CD  GLN A  42      27.593   6.164  78.103  1.00119.79           C
ATOM    318  OE1 GLN A  42      27.944   5.295  78.899  1.00119.79           O
ATOM    319  NE2 GLN A  42      28.436   6.684  77.170  1.00119.79           N
ATOM    320  C   GLN A  42      25.101   6.700  81.810  1.00119.79           C
ATOM    321  O   GLN A  42      25.294   5.658  82.436  1.00119.79           O
ATOM    322  N   VAL A  43      24.131   7.574  82.146  1.00122.17           N
ATOM    323  CA  VAL A  43      23.235   7.248  83.216  1.00122.17           C
ATOM    324  CB  VAL A  43      22.898   8.386  84.132  1.00122.17           C
ATOM    325  CG1 VAL A  43      24.098   8.664  85.037  1.00122.17           C
ATOM    326  CG2 VAL A  43      22.509   9.597  83.273  1.00122.17           C
ATOM    327  C   VAL A  43      21.958   6.788  82.616  1.00122.17           C
ATOM    328  O   VAL A  43      21.343   7.498  81.820  1.00122.17           O
ATOM    329  N   ARG A  44      21.516   5.572  82.985  1.00161.54           N
ATOM    330  CA  ARG A  44      20.294   5.113  82.409  1.00161.54           C
ATOM    331  CB  ARG A  44      20.437   3.846  81.545  1.00161.54           C
ATOM    332  CG  ARG A  44      19.166   3.533  80.749  1.00161.54           C
ATOM    333  CD  ARG A  44      19.347   2.546  79.589  1.00161.54           C
ATOM    334  NE  ARG A  44      20.174   3.206  78.535  1.00161.54           N
ATOM    335  CZ  ARG A  44      21.491   2.871  78.403  1.00161.54           C
ATOM    336  NH1 ARG A  44      22.025   1.900  79.199  1.00161.54           N
ATOM    337  NH2 ARG A  44      22.271   3.494  77.471  1.00161.54           N
ATOM    338  C   ARG A  44      19.320   4.846  83.505  1.00161.54           C
ATOM    339  O   ARG A  44      19.652   4.242  84.523  1.00161.54           O
ATOM    340  N   LEU A  45      18.082   5.336  83.315  1.00 72.54           N
ATOM    341  CA  LEU A  45      17.036   5.146  84.275  1.00 72.54           C
ATOM    342  CB  LEU A  45      16.627   6.475  84.926  1.00 72.54           C
ATOM    343  CG  LEU A  45      17.818   7.192  85.603  1.00 72.54           C
ATOM    344  CD1 LEU A  45      17.388   8.518  86.249  1.00 72.54           C
ATOM    345  CD2 LEU A  45      18.556   6.266  86.585  1.00 72.54           C
ATOM    346  C   LEU A  45      15.875   4.592  83.509  1.00 72.54           C
ATOM    347  O   LEU A  45      15.345   5.232  82.602  1.00 72.54           O
ATOM    348  N   PRO A  46      15.437   3.421  83.865  1.00107.26           N
ATOM    349  CA  PRO A  46      14.403   2.814  83.080  1.00107.26           C
ATOM    350  CD  PRO A  46      16.322   2.427  84.451  1.00107.26           C
ATOM    351  CB  PRO A  46      14.315   1.366  83.557  1.00107.26           C
ATOM    352  CG  PRO A  46      15.756   1.063  84.013  1.00107.26           C
ATOM    353  C   PRO A  46      13.112   3.561  83.068  1.00107.26           C
ATOM    354  O   PRO A  46      12.610   3.943  84.123  1.00107.26           O
ATOM    355  N   GLU A  47      12.575   3.749  81.850  1.00194.20           N
ATOM    356  CA  GLU A  47      11.328   4.375  81.526  1.00194.20           C
ATOM    357  CB  GLU A  47      10.185   3.896  82.434  1.00194.20           C
ATOM    358  CG  GLU A  47       9.864   2.409  82.283  1.00194.20           C
ATOM    359  CD  GLU A  47       8.783   2.065  83.296  1.00194.20           C
ATOM    360  OE1 GLU A  47       9.056   2.202  84.518  1.00194.20           O
ATOM    361  OE2 GLU A  47       7.668   1.666  82.864  1.00194.20           O
ATOM    362  C   GLU A  47      11.423   5.864  81.682  1.00194.20           C
ATOM    363  O   GLU A  47      10.661   6.584  81.036  1.00194.20           O
ATOM    364  N   LEU A  48      12.358   6.375  82.509  1.00140.88           N
ATOM    365  CA  LEU A  48      12.502   7.803  82.605  1.00140.88           C
ATOM    366  CB  LEU A  48      13.209   8.239  83.910  1.00140.88           C
ATOM    367  CG  LEU A  48      13.170   9.748  84.263  1.00140.88           C
ATOM    368  CD1 LEU A  48      13.906  10.009  85.586  1.00140.88           C
ATOM    369  CD2 LEU A  48      13.695  10.662  83.141  1.00140.88           C
ATOM    370  C   LEU A  48      13.290   8.311  81.434  1.00140.88           C
ATOM    371  O   LEU A  48      12.837   9.192  80.705  1.00140.88           O
ATOM    372  N   GLY A  49      14.489   7.726  81.196  1.00 30.77           N
ATOM    373  CA  GLY A  49      15.317   8.217  80.128  1.00 30.77           C
ATOM    374  C   GLY A  49      16.765   8.044  80.497  1.00 30.77           C
ATOM    375  O   GLY A  49      17.092   7.519  81.560  1.00 30.77           O
ATOM    376  N   THR A  50      17.676   8.497  79.604  1.00100.36           N
ATOM    377  CA  THR A  50      19.085   8.351  79.839  1.00100.36           C
ATOM    378  CB  THR A  50      19.742   7.391  78.887  1.00100.36           C
ATOM    379  OG1 THR A  50      21.074   7.111  79.287  1.00100.36           O
ATOM    380  CG2 THR A  50      19.734   8.017  77.482  1.00100.36           C
ATOM    381  C   THR A  50      19.755   9.673  79.626  1.00100.36           C
ATOM    382  O   THR A  50      19.253  10.531  78.902  1.00100.36           O
ATOM    383  N   PHE A  51      20.918   9.864  80.283  1.00 59.63           N
ATOM    384  CA  PHE A  51      21.696  11.056  80.113  1.00 59.63           C
ATOM    385  CB  PHE A  51      21.944  11.850  81.409  1.00 59.63           C
ATOM    386  CG  PHE A  51      20.662  12.373  81.960  1.00 59.63           C
ATOM    387  CD1 PHE A  51      19.868  11.582  82.760  1.00 59.63           C
ATOM    388  CD2 PHE A  51      20.264  13.663  81.693  1.00 59.63           C
ATOM    389  CE1 PHE A  51      18.690  12.068  83.277  1.00 59.63           C
ATOM    390  CE2 PHE A  51      19.087  14.153  82.208  1.00 59.63           C
ATOM    391  CZ  PHE A  51      18.297  13.355  83.001  1.00 59.63           C
ATOM    392  C   PHE A  51      23.055  10.605  79.676  1.00 59.63           C
ATOM    393  O   PHE A  51      23.584   9.619  80.188  1.00 59.63           O
ATOM    394  N   ARG A  52      23.655  11.311  78.697  1.00 87.66           N
ATOM    395  CA  ARG A  52      24.979  10.934  78.302  1.00 87.66           C
ATOM    396  CB  ARG A  52      25.048   9.832  77.232  1.00 87.66           C
ATOM    397  CG  ARG A  52      24.465  10.255  75.885  1.00 87.66           C
ATOM    398  CD  ARG A  52      24.779   9.268  74.760  1.00 87.66           C
ATOM    399  NE  ARG A  52      24.318   9.878  73.480  1.00 87.66           N
ATOM    400  CZ  ARG A  52      23.052   9.648  73.030  1.00 87.66           C
ATOM    401  NH1 ARG A  52      22.196   8.878  73.763  1.00 87.66           N
ATOM    402  NH2 ARG A  52      22.645  10.182  71.841  1.00 87.66           N
ATOM    403  C   ARG A  52      25.616  12.131  77.683  1.00 87.66           C
ATOM    404  O   ARG A  52      24.976  13.160  77.475  1.00 87.66           O
ATOM    405  N   VAL A  53      26.925  12.024  77.392  1.00 92.91           N
ATOM    406  CA  VAL A  53      27.595  13.096  76.727  1.00 92.91           C
ATOM    407  CB  VAL A  53      28.988  13.356  77.213  1.00 92.91           C
ATOM    408  CG1 VAL A  53      28.907  13.881  78.652  1.00 92.91           C
ATOM    409  CG2 VAL A  53      29.804  12.062  77.071  1.00 92.91           C
ATOM    410  C   VAL A  53      27.682  12.706  75.292  1.00 92.91           C
ATOM    411  O   VAL A  53      27.932  11.547  74.962  1.00 92.91           O
ATOM    412  N   THR A  54      27.431  13.672  74.391  1.00 30.25           N
ATOM    413  CA  THR A  54      27.511  13.363  72.999  1.00 30.25           C
ATOM    414  CB  THR A  54      26.262  13.688  72.233  1.00 30.25           C
ATOM    415  OG1 THR A  54      25.152  12.983  72.769  1.00 30.25           O
ATOM    416  CG2 THR A  54      26.479  13.296  70.762  1.00 30.25           C
ATOM    417  C   THR A  54      28.600  14.206  72.433  1.00 30.25           C
ATOM    418  O   THR A  54      28.758  15.369  72.801  1.00 30.25           O
ATOM    419  N   ILE A  55      29.401  13.625  71.525  1.00 95.67           N
ATOM    420  CA  ILE A  55      30.452  14.388  70.929  1.00 95.67           C
ATOM    421  CB  ILE A  55      31.641  13.572  70.506  1.00 95.67           C
ATOM    422  CG1 ILE A  55      32.330  12.957  71.737  1.00 95.67           C
ATOM    423  CG2 ILE A  55      32.568  14.478  69.678  1.00 95.67           C
ATOM    424  CD1 ILE A  55      32.878  14.000  72.712  1.00 95.67           C
ATOM    425  C   ILE A  55      29.866  15.040  69.730  1.00 95.67           C
ATOM    426  O   ILE A  55      29.114  14.420  68.980  1.00 95.67           O
ATOM    427  N   GLY A  56      30.158  16.339  69.550  1.00 24.16           N
ATOM    428  CA  GLY A  56      29.623  17.024  68.417  1.00 24.16           C
ATOM    429  C   GLY A  56      30.772  17.350  67.531  1.00 24.16           C
ATOM    430  O   GLY A  56      31.819  17.800  67.991  1.00 24.16           O
ATOM    431  N   ARG A  57      30.585  17.126  66.219  1.00125.40           N
ATOM    432  CA  ARG A  57      31.603  17.398  65.255  1.00125.40           C
ATOM    433  CB  ARG A  57      31.432  16.629  63.933  1.00125.40           C
ATOM    434  CG  ARG A  57      32.086  15.250  63.977  1.00125.40           C
ATOM    435  CD  ARG A  57      31.617  14.374  65.138  1.00125.40           C
ATOM    436  NE  ARG A  57      32.571  13.233  65.225  1.00125.40           N
ATOM    437  CZ  ARG A  57      33.754  13.387  65.888  1.00125.40           C
ATOM    438  NH1 ARG A  57      34.058  14.584  66.473  1.00125.40           N
ATOM    439  NH2 ARG A  57      34.635  12.348  65.966  1.00125.40           N
ATOM    440  C   ARG A  57      31.599  18.853  64.956  1.00125.40           C
ATOM    441  O   ARG A  57      30.686  19.585  65.333  1.00125.40           O
ATOM    442  N   GLU A  58      32.667  19.304  64.277  1.00 55.80           N
ATOM    443  CA  GLU A  58      32.812  20.679  63.922  1.00 55.80           C
ATOM    444  CB  GLU A  58      33.999  20.945  62.984  1.00 55.80           C
ATOM    445  CG  GLU A  58      35.362  20.562  63.551  1.00 55.80           C
ATOM    446  CD  GLU A  58      36.353  20.597  62.395  1.00 55.80           C
ATOM    447  OE1 GLU A  58      36.568  21.703  61.830  1.00 55.80           O
ATOM    448  OE2 GLU A  58      36.903  19.515  62.057  1.00 55.80           O
ATOM    449  C   GLU A  58      31.616  21.040  63.106  1.00 55.80           C
ATOM    450  O   GLU A  58      31.053  20.199  62.408  1.00 55.80           O
ATOM    451  N   ARG A  59      31.184  22.310  63.214  1.00 84.41           N
ATOM    452  CA  ARG A  59      30.083  22.801  62.440  1.00 84.41           C
ATOM    453  CB  ARG A  59      28.762  22.812  63.224  1.00 84.41           C
ATOM    454  CG  ARG A  59      28.846  23.626  64.514  1.00 84.41           C
ATOM    455  CD  ARG A  59      27.546  23.661  65.316  1.00 84.41           C
ATOM    456  NE  ARG A  59      27.809  24.488  66.527  1.00 84.41           N
ATOM    457  CZ  ARG A  59      27.057  25.599  66.778  1.00 84.41           C
ATOM    458  NH1 ARG A  59      26.071  25.969  65.910  1.00 84.41           N
ATOM    459  NH2 ARG A  59      27.297  26.344  67.896  1.00 84.41           N
ATOM    460  C   ARG A  59      30.428  24.208  62.074  1.00 84.41           C
ATOM    461  O   ARG A  59      31.105  24.900  62.829  1.00 84.41           O
ATOM    462  N   ILE A  60      29.974  24.676  60.894  1.00152.94           N
ATOM    463  CA  ILE A  60      30.321  26.000  60.469  1.00152.94           C
ATOM    464  CB  ILE A  60      30.455  26.155  58.979  1.00152.94           C
ATOM    465  CG1 ILE A  60      29.138  25.831  58.252  1.00152.94           C
ATOM    466  CG2 ILE A  60      31.640  25.280  58.538  1.00152.94           C
ATOM    467  CD1 ILE A  60      28.708  24.371  58.386  1.00152.94           C
ATOM    468  C   ILE A  60      29.309  26.974  60.974  1.00152.94           C
ATOM    469  O   ILE A  60      28.109  26.706  60.959  1.00152.94           O
ATOM    470  N   SER A  61      29.799  28.127  61.475  1.00 49.84           N
ATOM    471  CA  SER A  61      28.960  29.162  62.003  1.00 49.84           C
ATOM    472  CB  SER A  61      29.019  29.291  63.533  1.00 49.84           C
ATOM    473  OG  SER A  61      28.457  28.140  64.146  1.00 49.84           O
ATOM    474  C   SER A  61      29.432  30.461  61.431  1.00 49.84           C
ATOM    475  O   SER A  61      30.274  30.485  60.534  1.00 49.84           O
ATOM    476  N   VAL A  62      28.859  31.581  61.923  1.00 90.66           N
ATOM    477  CA  VAL A  62      29.207  32.892  61.449  1.00 90.66           C
ATOM    478  CB  VAL A  62      28.019  33.663  60.954  1.00 90.66           C
ATOM    479  CG1 VAL A  62      27.027  33.831  62.118  1.00 90.66           C
ATOM    480  CG2 VAL A  62      28.509  34.996  60.366  1.00 90.66           C
ATOM    481  C   VAL A  62      29.794  33.672  62.587  1.00 90.66           C
ATOM    482  O   VAL A  62      29.390  33.519  63.739  1.00 90.66           O
ATOM    483  N   ASN A  63      30.774  34.548  62.278  1.00 57.81           N
ATOM    484  CA  ASN A  63      31.444  35.323  63.287  1.00 57.81           C
ATOM    485  CB  ASN A  63      32.944  35.490  62.972  1.00 57.81           C
ATOM    486  CG  ASN A  63      33.683  36.090  64.159  1.00 57.81           C
ATOM    487  OD1 ASN A  63      33.361  37.181  64.624  1.00 57.81           O
ATOM    488  ND2 ASN A  63      34.717  35.359  64.655  1.00 57.81           N
ATOM    489  C   ASN A  63      30.792  36.669  63.330  1.00 57.81           C
ATOM    490  O   ASN A  63      30.725  37.385  62.337  1.00 57.81           O
ATOM    491  N   PRO A  64      30.274  37.010  64.472  1.00 74.40           N
ATOM    492  CA  PRO A  64      29.570  38.249  64.635  1.00 74.40           C
ATOM    493  CD  PRO A  64      30.785  36.497  65.732  1.00 74.40           C
ATOM    494  CB  PRO A  64      29.236  38.321  66.124  1.00 74.40           C
ATOM    495  CG  PRO A  64      30.406  37.562  66.777  1.00 74.40           C
ATOM    496  C   PRO A  64      30.369  39.444  64.211  1.00 74.40           C
ATOM    497  O   PRO A  64      29.816  40.309  63.532  1.00 74.40           O
ATOM    498  N   ILE A  65      31.649  39.546  64.632  1.00145.77           N
ATOM    499  CA  ILE A  65      32.407  40.722  64.314  1.00145.77           C
ATOM    500  CB  ILE A  65      33.627  40.877  65.202  1.00145.77           C
ATOM    501  CG1 ILE A  65      34.688  39.770  65.026  1.00145.77           C
ATOM    502  CG2 ILE A  65      33.104  40.961  66.645  1.00145.77           C
ATOM    503  CD1 ILE A  65      35.704  40.017  63.909  1.00145.77           C
ATOM    504  C   ILE A  65      32.784  40.778  62.861  1.00145.77           C
ATOM    505  O   ILE A  65      32.521  41.771  62.185  1.00145.77           O
ATOM    506  N   THR A  66      33.398  39.698  62.342  1.00113.37           N
ATOM    507  CA  THR A  66      33.881  39.663  60.990  1.00113.37           C
ATOM    508  CB  THR A  66      34.862  38.547  60.764  1.00113.37           C
ATOM    509  OG1 THR A  66      35.433  38.655  59.471  1.00113.37           O
ATOM    510  CG2 THR A  66      34.143  37.203  60.902  1.00113.37           C
ATOM    511  C   THR A  66      32.761  39.521  60.007  1.00113.37           C
ATOM    512  O   THR A  66      32.744  40.175  58.968  1.00113.37           O
ATOM    513  N   GLY A  67      31.784  38.654  60.321  1.00 19.43           N
ATOM    514  CA  GLY A  67      30.691  38.389  59.431  1.00 19.43           C
ATOM    515  C   GLY A  67      31.108  37.247  58.560  1.00 19.43           C
ATOM    516  O   GLY A  67      30.331  36.744  57.749  1.00 19.43           O
ATOM    517  N   ALA A  68      32.366  36.803  58.723  1.00 33.55           N
ATOM    518  CA  ALA A  68      32.894  35.742  57.921  1.00 33.55           C
ATOM    519  CB  ALA A  68      34.430  35.671  57.934  1.00 33.55           C
ATOM    520  C   ALA A  68      32.381  34.432  58.420  1.00 33.55           C
ATOM    521  O   ALA A  68      31.976  34.296  59.574  1.00 33.55           O
ATOM    522  N   GLN A  69      32.368  33.427  57.523  1.00 87.43           N
ATOM    523  CA  GLN A  69      31.953  32.107  57.895  1.00 87.43           C
ATOM    524  CB  GLN A  69      31.583  31.213  56.697  1.00 87.43           C
ATOM    525  CG  GLN A  69      30.428  31.756  55.850  1.00 87.43           C
ATOM    526  CD  GLN A  69      29.155  31.695  56.681  1.00 87.43           C
ATOM    527  OE1 GLN A  69      28.381  32.649  56.725  1.00 87.43           O
ATOM    528  NE2 GLN A  69      28.930  30.537  57.357  1.00 87.43           N
ATOM    529  C   GLN A  69      33.126  31.478  58.578  1.00 87.43           C
ATOM    530  O   GLN A  69      34.274  31.728  58.211  1.00 87.43           O
ATOM    531  N   THR A  70      32.873  30.646  59.608  1.00102.58           N
ATOM    532  CA  THR A  70      33.967  30.059  60.326  1.00102.58           C
ATOM    533  CB  THR A  70      34.252  30.762  61.619  1.00102.58           C
ATOM    534  OG1 THR A  70      35.450  30.265  62.198  1.00102.58           O
ATOM    535  CG2 THR A  70      33.064  30.524  62.568  1.00102.58           C
ATOM    536  C   THR A  70      33.614  28.651  60.674  1.00102.58           C
ATOM    537  O   THR A  70      32.490  28.204  60.451  1.00102.58           O
ATOM    538  N   ARG A  71      34.596  27.907  61.224  1.00143.33           N
ATOM    539  CA  ARG A  71      34.335  26.559  61.631  1.00143.33           C
ATOM    540  CB  ARG A  71      35.355  25.525  61.126  1.00143.33           C
ATOM    541  CG  ARG A  71      35.289  25.286  59.615  1.00143.33           C
ATOM    542  CD  ARG A  71      35.967  23.986  59.179  1.00143.33           C
ATOM    543  NE  ARG A  71      37.366  24.030  59.687  1.00143.33           N
ATOM    544  CZ  ARG A  71      38.159  22.922  59.623  1.00143.33           C
ATOM    545  NH1 ARG A  71      37.695  21.776  59.046  1.00143.33           N
ATOM    546  NH2 ARG A  71      39.420  22.963  60.144  1.00143.33           N
ATOM    547  C   ARG A  71      34.365  26.524  63.125  1.00143.33           C
ATOM    548  O   ARG A  71      35.240  27.104  63.767  1.00143.33           O
ATOM    549  N   ILE A  72      33.386  25.817  63.715  1.00107.27           N
ATOM    550  CA  ILE A  72      33.272  25.717  65.137  1.00107.27           C
ATOM    551  CB  ILE A  72      31.849  25.750  65.626  1.00107.27           C
ATOM    552  CG1 ILE A  72      31.143  27.061  65.236  1.00107.27           C
ATOM    553  CG2 ILE A  72      31.874  25.509  67.143  1.00107.27           C
ATOM    554  CD1 ILE A  72      31.740  28.298  65.900  1.00107.27           C
ATOM    555  C   ILE A  72      33.808  24.377  65.505  1.00107.27           C
ATOM    556  O   ILE A  72      33.374  23.345  64.993  1.00107.27           O
ATOM    557  N   PRO A  73      34.763  24.394  66.388  1.00 74.86           N
ATOM    558  CA  PRO A  73      35.441  23.219  66.851  1.00 74.86           C
ATOM    559  CD  PRO A  73      35.020  25.555  67.226  1.00 74.86           C
ATOM    560  CB  PRO A  73      36.481  23.723  67.847  1.00 74.86           C
ATOM    561  CG  PRO A  73      35.846  25.010  68.404  1.00 74.86           C
ATOM    562  C   PRO A  73      34.464  22.297  67.506  1.00 74.86           C
ATOM    563  O   PRO A  73      33.390  22.731  67.916  1.00 74.86           O
ATOM    564  N   PRO A  74      34.817  21.049  67.584  1.00132.45           N
ATOM    565  CA  PRO A  74      33.931  20.093  68.175  1.00132.45           C
ATOM    566  CD  PRO A  74      35.664  20.453  66.566  1.00132.45           C
ATOM    567  CB  PRO A  74      34.482  18.722  67.792  1.00132.45           C
ATOM    568  CG  PRO A  74      35.209  18.987  66.462  1.00132.45           C
ATOM    569  C   PRO A  74      33.812  20.315  69.648  1.00132.45           C
ATOM    570  O   PRO A  74      34.762  20.810  70.253  1.00132.45           O
ATOM    571  N   LYS A  75      32.640  19.982  70.230  1.00 89.26           N
ATOM    572  CA  LYS A  75      32.405  20.135  71.637  1.00 89.26           C
ATOM    573  CB  LYS A  75      31.676  21.435  72.007  1.00 89.26           C
ATOM    574  CG  LYS A  75      32.548  22.688  71.943  1.00 89.26           C
ATOM    575  CD  LYS A  75      31.731  23.983  71.941  1.00 89.26           C
ATOM    576  CE  LYS A  75      32.518  25.226  72.355  1.00 89.26           C
ATOM    577  NZ  LYS A  75      32.799  25.167  73.809  1.00 89.26           N
ATOM    578  C   LYS A  75      31.493  19.036  72.080  1.00 89.26           C
ATOM    579  O   LYS A  75      30.706  18.512  71.295  1.00 89.26           O
ATOM    580  N   PRO A  76      31.650  18.644  73.321  1.00100.60           N
ATOM    581  CA  PRO A  76      30.765  17.670  73.912  1.00100.60           C
ATOM    582  CD  PRO A  76      32.990  18.559  73.879  1.00100.60           C
ATOM    583  CB  PRO A  76      31.591  16.905  74.946  1.00100.60           C
ATOM    584  CG  PRO A  76      32.814  17.801  75.202  1.00100.60           C
ATOM    585  C   PRO A  76      29.570  18.347  74.512  1.00100.60           C
ATOM    586  O   PRO A  76      29.693  19.496  74.939  1.00100.60           O
ATOM    587  N   LYS A  77      28.415  17.654  74.590  1.00147.24           N
ATOM    588  CA  LYS A  77      27.249  18.251  75.173  1.00147.24           C
ATOM    589  CB  LYS A  77      26.252  18.781  74.128  1.00147.24           C
ATOM    590  CG  LYS A  77      25.010  19.433  74.741  1.00147.24           C
ATOM    591  CD  LYS A  77      24.036  20.007  73.708  1.00147.24           C
ATOM    592  CE  LYS A  77      24.706  20.663  72.498  1.00147.24           C
ATOM    593  NZ  LYS A  77      25.377  21.918  72.898  1.00147.24           N
ATOM    594  C   LYS A  77      26.516  17.185  75.936  1.00147.24           C
ATOM    595  O   LYS A  77      26.585  16.006  75.594  1.00147.24           O
ATOM    596  N   VAL A  78      25.796  17.587  77.003  1.00108.39           N
ATOM    597  CA  VAL A  78      24.988  16.669  77.761  1.00108.39           C
ATOM    598  CB  VAL A  78      24.509  17.250  79.058  1.00108.39           C
ATOM    599  CG1 VAL A  78      23.746  18.547  78.741  1.00108.39           C
ATOM    600  CG2 VAL A  78      23.631  16.208  79.773  1.00108.39           C
ATOM    601  C   VAL A  78      23.774  16.379  76.934  1.00108.39           C
ATOM    602  O   VAL A  78      23.268  17.257  76.238  1.00108.39           O
ATOM    603  N   LYS A  79      23.280  15.125  76.971  1.00 78.08           N
ATOM    604  CA  LYS A  79      22.132  14.795  76.171  1.00 78.08           C
ATOM    605  CB  LYS A  79      22.496  13.961  74.931  1.00 78.08           C
ATOM    606  CG  LYS A  79      21.316  13.620  74.017  1.00 78.08           C
ATOM    607  CD  LYS A  79      21.752  13.041  72.667  1.00 78.08           C
ATOM    608  CE  LYS A  79      20.592  12.690  71.734  1.00 78.08           C
ATOM    609  NZ  LYS A  79      21.118  12.199  70.441  1.00 78.08           N
ATOM    610  C   LYS A  79      21.194  13.977  76.999  1.00 78.08           C
ATOM    611  O   LYS A  79      21.609  13.191  77.850  1.00 78.08           O
ATOM    612  N   PHE A  80      19.883  14.163  76.754  1.00 59.18           N
ATOM    613  CA  PHE A  80      18.860  13.449  77.460  1.00 59.18           C
ATOM    614  CB  PHE A  80      17.963  14.405  78.270  1.00 59.18           C
ATOM    615  CG  PHE A  80      16.842  13.660  78.909  1.00 59.18           C
ATOM    616  CD1 PHE A  80      17.052  12.901  80.034  1.00 59.18           C
ATOM    617  CD2 PHE A  80      15.569  13.748  78.390  1.00 59.18           C
ATOM    618  CE1 PHE A  80      16.010  12.224  80.625  1.00 59.18           C
ATOM    619  CE2 PHE A  80      14.524  13.075  78.976  1.00 59.18           C
ATOM    620  CZ  PHE A  80      14.746  12.308  80.095  1.00 59.18           C
ATOM    621  C   PHE A  80      18.007  12.764  76.441  1.00 59.18           C
ATOM    622  O   PHE A  80      17.635  13.356  75.430  1.00 59.18           O
ATOM    623  N   ARG A  81      17.703  11.471  76.668  1.00136.92           N
ATOM    624  CA  ARG A  81      16.818  10.784  75.776  1.00136.92           C
ATOM    625  CB  ARG A  81      17.477   9.606  75.039  1.00136.92           C
ATOM    626  CG  ARG A  81      16.581   8.944  73.991  1.00136.92           C
ATOM    627  CD  ARG A  81      15.983   7.611  74.442  1.00136.92           C
ATOM    628  NE  ARG A  81      15.151   7.101  73.317  1.00136.92           N
ATOM    629  CZ  ARG A  81      15.748   6.410  72.303  1.00136.92           C
ATOM    630  NH1 ARG A  81      17.099   6.213  72.322  1.00136.92           N
ATOM    631  NH2 ARG A  81      14.999   5.916  71.274  1.00136.92           N
ATOM    632  C   ARG A  81      15.726  10.244  76.636  1.00136.92           C
ATOM    633  O   ARG A  81      15.966   9.427  77.523  1.00136.92           O
ATOM    634  N   ALA A  82      14.482  10.698  76.393  1.00 31.46           N
ATOM    635  CA  ALA A  82      13.389  10.286  77.221  1.00 31.46           C
ATOM    636  CB  ALA A  82      12.113  11.120  77.006  1.00 31.46           C
ATOM    637  C   ALA A  82      13.062   8.861  76.927  1.00 31.46           C
ATOM    638  O   ALA A  82      13.149   8.410  75.786  1.00 31.46           O
ATOM    639  N   ALA A  83      12.685   8.103  77.974  1.00 39.95           N
ATOM    640  CA  ALA A  83      12.322   6.734  77.767  1.00 39.95           C
ATOM    641  CB  ALA A  83      12.528   5.814  78.971  1.00 39.95           C
ATOM    642  C   ALA A  83      10.887   6.694  77.359  1.00 39.95           C
ATOM    643  O   ALA A  83      10.191   7.706  77.380  1.00 39.95           O
ATOM    644  N   LYS A  84      10.417   5.494  76.968  1.00 89.36           N
ATOM    645  CA  LYS A  84       9.110   5.311  76.408  1.00 89.36           C
ATOM    646  CB  LYS A  84       8.853   3.864  75.959  1.00 89.36           C
ATOM    647  CG  LYS A  84       7.547   3.699  75.183  1.00 89.36           C
ATOM    648  CD  LYS A  84       7.484   2.403  74.373  1.00 89.36           C
ATOM    649  CE  LYS A  84       7.470   1.142  75.238  1.00 89.36           C
ATOM    650  NZ  LYS A  84       7.428  -0.064  74.381  1.00 89.36           N
ATOM    651  C   LYS A  84       8.027   5.707  77.364  1.00 89.36           C
ATOM    652  O   LYS A  84       7.040   6.306  76.937  1.00 89.36           O
ATOM    653  N   PRO A  85       8.119   5.395  78.624  1.00151.77           N
ATOM    654  CA  PRO A  85       7.046   5.793  79.491  1.00151.77           C
ATOM    655  CD  PRO A  85       8.735   4.151  79.057  1.00151.77           C
ATOM    656  CB  PRO A  85       7.258   5.024  80.790  1.00151.77           C
ATOM    657  CG  PRO A  85       7.966   3.735  80.324  1.00151.77           C
ATOM    658  C   PRO A  85       6.927   7.279  79.630  1.00151.77           C
ATOM    659  O   PRO A  85       5.809   7.776  79.773  1.00151.77           O
ATOM    660  N   LEU A  86       8.059   8.005  79.602  1.00 46.87           N
ATOM    661  CA  LEU A  86       8.031   9.433  79.706  1.00 46.87           C
ATOM    662  CB  LEU A  86       9.450  10.027  79.742  1.00 46.87           C
ATOM    663  CG  LEU A  86       9.485  11.554  79.927  1.00 46.87           C
ATOM    664  CD1 LEU A  86       8.964  11.941  81.318  1.00 46.87           C
ATOM    665  CD2 LEU A  86      10.881  12.129  79.633  1.00 46.87           C
ATOM    666  C   LEU A  86       7.354   9.956  78.476  1.00 46.87           C
ATOM    667  O   LEU A  86       6.492  10.831  78.534  1.00 46.87           O
ATOM    668  N   LYS A  87       7.723   9.381  77.317  1.00 77.27           N
ATOM    669  CA  LYS A  87       7.218   9.799  76.041  1.00 77.27           C
ATOM    670  CB  LYS A  87       7.767   8.936  74.889  1.00 77.27           C
ATOM    671  CG  LYS A  87       9.281   9.007  74.673  1.00 77.27           C
ATOM    672  CD  LYS A  87       9.810   7.849  73.818  1.00 77.27           C
ATOM    673  CE  LYS A  87      11.265   7.995  73.370  1.00 77.27           C
ATOM    674  NZ  LYS A  87      11.349   8.914  72.215  1.00 77.27           N
ATOM    675  C   LYS A  87       5.742   9.590  76.010  1.00 77.27           C
ATOM    676  O   LYS A  87       5.002  10.447  75.531  1.00 77.27           O
ATOM    677  N   GLU A  88       5.277   8.431  76.504  1.00 76.34           N
ATOM    678  CA  GLU A  88       3.893   8.056  76.441  1.00 76.34           C
ATOM    679  CB  GLU A  88       3.666   6.583  76.818  1.00 76.34           C
ATOM    680  CG  GLU A  88       4.258   5.631  75.777  1.00 76.34           C
ATOM    681  CD  GLU A  88       4.073   4.208  76.266  1.00 76.34           C
ATOM    682  OE1 GLU A  88       4.311   3.985  77.481  1.00 76.34           O
ATOM    683  OE2 GLU A  88       3.701   3.332  75.440  1.00 76.34           O
ATOM    684  C   GLU A  88       3.050   8.909  77.333  1.00 76.34           C
ATOM    685  O   GLU A  88       1.911   9.211  76.992  1.00 76.34           O
ATOM    686  N   VAL A  89       3.559   9.287  78.520  1.00 89.11           N
ATOM    687  CA  VAL A  89       2.758  10.088  79.398  1.00 89.11           C
ATOM    688  CB  VAL A  89       3.382  10.296  80.754  1.00 89.11           C
ATOM    689  CG1 VAL A  89       4.702  11.072  80.611  1.00 89.11           C
ATOM    690  CG2 VAL A  89       2.347  10.987  81.659  1.00 89.11           C
ATOM    691  C   VAL A  89       2.521  11.426  78.763  1.00 89.11           C
ATOM    692  O   VAL A  89       1.400  11.933  78.761  1.00 89.11           O
ATOM    693  N   THR A  90       3.585  12.036  78.210  1.00109.16           N
ATOM    694  CA  THR A  90       3.477  13.318  77.573  1.00109.16           C
ATOM    695  CB  THR A  90       4.812  13.904  77.215  1.00109.16           C
ATOM    696  OG1 THR A  90       5.490  13.072  76.283  1.00109.16           O
ATOM    697  CG2 THR A  90       5.640  14.037  78.504  1.00109.16           C
ATOM    698  C   THR A  90       2.688  13.158  76.318  1.00109.16           C
ATOM    699  O   THR A  90       1.869  14.002  75.959  1.00109.16           O
ATOM    700  N   ALA A  91       2.946  12.042  75.618  1.00 70.64           N
ATOM    701  CA  ALA A  91       2.341  11.699  74.372  1.00 70.64           C
ATOM    702  CB  ALA A  91       3.178  10.746  73.503  1.00 70.64           C
ATOM    703  C   ALA A  91       1.055  11.025  74.654  1.00 70.64           C
ATOM    704  O   ALA A  91       0.576  10.980  75.781  1.00 70.64           O
ATOM    705  N   THR A  92       0.425  10.543  73.582  1.00169.68           N
ATOM    706  CA  THR A  92      -0.833   9.890  73.691  1.00169.68           C
ATOM    707  CB  THR A  92      -1.786  10.537  72.725  1.00169.68           C
ATOM    708  OG1 THR A  92      -1.328  10.422  71.384  1.00169.68           O
ATOM    709  CG2 THR A  92      -1.852  12.027  73.101  1.00169.68           C
ATOM    710  C   THR A  92      -0.611   8.454  73.326  1.00169.68           C
ATOM    711  O   THR A  92      -0.813   8.042  72.186  1.00169.68           O
ATOM    712  N   ILE A  93      -0.181   7.629  74.297  1.00 47.85           N
ATOM    713  CA  ILE A  93       0.053   6.272  73.914  1.00 47.85           C
ATOM    714  CB  ILE A  93       1.512   5.962  73.733  1.00 47.85           C
ATOM    715  CG1 ILE A  93       2.102   6.839  72.613  1.00 47.85           C
ATOM    716  CG2 ILE A  93       1.666   4.456  73.464  1.00 47.85           C
ATOM    717  CD1 ILE A  93       3.626   6.785  72.534  1.00 47.85           C
ATOM    718  C   ILE A  93      -0.493   5.363  74.965  1.00 47.85           C
ATOM    719  O   ILE A  93      -0.326   5.599  76.162  1.00 47.85           O
ATOM    720  N   LYS A  94      -1.201   4.305  74.527  1.00168.75           N
ATOM    721  CA  LYS A  94      -1.662   3.299  75.436  1.00168.75           C
ATOM    722  CB  LYS A  94      -3.195   3.166  75.467  1.00168.75           C
ATOM    723  CG  LYS A  94      -3.877   3.372  74.112  1.00168.75           C
ATOM    724  CD  LYS A  94      -3.529   2.334  73.045  1.00168.75           C
ATOM    725  CE  LYS A  94      -2.434   2.794  72.079  1.00168.75           C
ATOM    726  NZ  LYS A  94      -2.300   1.826  70.966  1.00168.75           N
ATOM    727  C   LYS A  94      -1.057   2.019  74.960  1.00168.75           C
ATOM    728  O   LYS A  94      -1.562   0.927  75.218  1.00168.75           O
ATOM    729  N   TRP A  95       0.075   2.153  74.249  1.00152.95           N
ATOM    730  CA  TRP A  95       0.828   1.046  73.744  1.00152.95           C
ATOM    731  CB  TRP A  95       1.962   1.489  72.801  1.00152.95           C
ATOM    732  CG  TRP A  95       2.722   0.365  72.131  1.00152.95           C
ATOM    733  CD2 TRP A  95       2.404  -0.156  70.828  1.00152.95           C
ATOM    734  CD1 TRP A  95       3.811  -0.329  72.567  1.00152.95           C
ATOM    735  NE1 TRP A  95       4.193  -1.252  71.621  1.00152.95           N
ATOM    736  CE2 TRP A  95       3.334  -1.155  70.545  1.00152.95           C
ATOM    737  CE3 TRP A  95       1.419   0.176  69.940  1.00152.95           C
ATOM    738  CZ2 TRP A  95       3.298  -1.840  69.364  1.00152.95           C
ATOM    739  CZ3 TRP A  95       1.380  -0.523  68.753  1.00152.95           C
ATOM    740  CH2 TRP A  95       2.300  -1.512  68.471  1.00152.95           C
ATOM    741  C   TRP A  95       1.442   0.358  74.924  1.00152.95           C
ATOM    742  O   TRP A  95       1.575  -0.864  74.946  1.00152.95           O
ATOM    743  N   LYS A  96       1.811   1.149  75.949  1.00269.47           N
ATOM    744  CA  LYS A  96       2.527   0.657  77.094  1.00269.47           C
ATOM    745  CB  LYS A  96       2.905   1.730  78.125  1.00269.47           C
ATOM    746  CG  LYS A  96       1.769   2.150  79.060  1.00269.47           C
ATOM    747  CD  LYS A  96       0.545   2.723  78.352  1.00269.47           C
ATOM    748  CE  LYS A  96      -0.593   3.054  79.319  1.00269.47           C
ATOM    749  NZ  LYS A  96      -1.754   3.581  78.573  1.00269.47           N
ATOM    750  C   LYS A  96       1.730  -0.371  77.817  1.00269.47           C
ATOM    751  O   LYS A  96       0.690  -0.825  77.340  1.00269.47           O
ATOM    752  N   TYR A  97       2.257  -0.768  79.000  1.00244.21           N
ATOM    753  CA  TYR A  97       1.747  -1.801  79.855  1.00244.21           C
ATOM    754  CB  TYR A  97       2.133  -1.656  81.341  1.00244.21           C
ATOM    755  CG  TYR A  97       3.612  -1.630  81.500  1.00244.21           C
ATOM    756  CD1 TYR A  97       4.290  -0.438  81.406  1.00244.21           C
ATOM    757  CD2 TYR A  97       4.313  -2.784  81.754  1.00244.21           C
ATOM    758  CE1 TYR A  97       5.656  -0.394  81.556  1.00244.21           C
ATOM    759  CE2 TYR A  97       5.680  -2.747  81.905  1.00244.21           C
ATOM    760  CZ  TYR A  97       6.352  -1.551  81.806  1.00244.21           C
ATOM    761  OH  TYR A  97       7.754  -1.506  81.959  1.00244.21           O
ATOM    762  C   TYR A  97       0.263  -1.742  79.876  1.00244.21           C
ATOM    763  O   TYR A  97      -0.330  -0.674  80.019  1.00244.21           O
ATOM    764  N   VAL A  98      -0.370  -2.912  79.695  1.00120.83           N
ATOM    765  CA  VAL A  98      -1.791  -2.982  79.818  1.00120.83           C
ATOM    766  CB  VAL A  98      -2.328  -4.356  79.538  1.00120.83           C
ATOM    767  CG1 VAL A  98      -3.828  -4.378  79.874  1.00120.83           C
ATOM    768  CG2 VAL A  98      -2.023  -4.712  78.072  1.00120.83           C
ATOM    769  C   VAL A  98      -2.052  -2.672  81.251  1.00120.83           C
ATOM    770  O   VAL A  98      -2.958  -1.914  81.594  1.00120.83           O
ATOM    771  N   SER A  99      -1.208  -3.251  82.124  1.00170.41           N
ATOM    772  CA  SER A  99      -1.346  -3.065  83.533  1.00170.41           C
ATOM    773  CB  SER A  99      -0.381  -3.940  84.351  1.00170.41           C
ATOM    774  OG  SER A  99      -0.573  -5.312  84.041  1.00170.41           O
ATOM    775  C   SER A  99      -0.991  -1.649  83.830  1.00170.41           C
ATOM    776  O   SER A  99      -0.120  -1.068  83.184  1.00170.41           O
ATOM    777  N   GLU A 100      -1.687  -1.050  84.813  1.00236.78           N
ATOM    778  CA  GLU A 100      -1.380   0.288  85.215  1.00236.78           C
ATOM    779  CB  GLU A 100      -1.950   1.391  84.305  1.00236.78           C
ATOM    780  CG  GLU A 100      -1.226   1.499  82.962  1.00236.78           C
ATOM    781  CD  GLU A 100      -1.593   2.842  82.345  1.00236.78           C
ATOM    782  OE1 GLU A 100      -2.695   2.940  81.741  1.00236.78           O
ATOM    783  OE2 GLU A 100      -0.775   3.793  82.477  1.00236.78           O
ATOM    784  C   GLU A 100      -1.959   0.495  86.571  1.00236.78           C
ATOM    785  O   GLU A 100      -2.674  -0.355  87.098  1.00236.78           O
ATOM    786  N   ASP A 101      -1.618   1.640  87.186  1.00164.36           N
ATOM    787  CA  ASP A 101      -2.155   1.983  88.465  1.00164.36           C
ATOM    788  CB  ASP A 101      -1.325   3.059  89.183  1.00164.36           C
ATOM    789  CG  ASP A 101      -1.871   3.245  90.590  1.00164.36           C
ATOM    790  OD1 ASP A 101      -2.404   2.256  91.160  1.00164.36           O
ATOM    791  OD2 ASP A 101      -1.746   4.380  91.120  1.00164.36           O
ATOM    792  C   ASP A 101      -3.492   2.568  88.165  1.00164.36           C
ATOM    793  O   ASP A 101      -4.397   1.876  87.702  1.00164.36           O
ATOM    794  N   ASP A 102      -3.638   3.883  88.403  1.00194.75           N
ATOM    795  CA  ASP A 102      -4.862   4.551  88.086  1.00194.75           C
ATOM    796  CB  ASP A 102      -4.940   5.957  88.725  1.00194.75           C
ATOM    797  CG  ASP A 102      -6.389   6.421  88.892  1.00194.75           C
ATOM    798  OD1 ASP A 102      -7.138   6.522  87.885  1.00194.75           O
ATOM    799  OD2 ASP A 102      -6.767   6.681  90.066  1.00194.75           O
ATOM    800  C   ASP A 102      -4.802   4.688  86.594  1.00194.75           C
ATOM    801  O   ASP A 102      -3.942   4.097  85.943  1.00194.75           O
ATOM    802  N   GLU A 103      -5.740   5.423  85.981  1.00240.40           N
ATOM    803  CA  GLU A 103      -5.600   5.554  84.569  1.00240.40           C
ATOM    804  CB  GLU A 103      -6.888   6.011  83.866  1.00240.40           C
ATOM    805  CG  GLU A 103      -6.813   5.897  82.344  1.00240.40           C
ATOM    806  CD  GLU A 103      -8.157   6.312  81.768  1.00240.40           C
ATOM    807  OE1 GLU A 103      -9.074   6.623  82.573  1.00240.40           O
ATOM    808  OE2 GLU A 103      -8.284   6.323  80.514  1.00240.40           O
ATOM    809  C   GLU A 103      -4.541   6.589  84.366  1.00240.40           C
ATOM    810  O   GLU A 103      -4.743   7.769  84.651  1.00240.40           O
ATOM    811  N   LEU A 104      -3.360   6.152  83.884  1.00278.48           N
ATOM    812  CA  LEU A 104      -2.268   7.054  83.668  1.00278.48           C
ATOM    813  CB  LEU A 104      -0.939   6.633  84.323  1.00278.48           C
ATOM    814  CG  LEU A 104      -0.897   6.774  85.857  1.00278.48           C
ATOM    815  CD1 LEU A 104      -1.914   5.854  86.546  1.00278.48           C
ATOM    816  CD2 LEU A 104       0.536   6.573  86.384  1.00278.48           C
ATOM    817  C   LEU A 104      -2.016   7.125  82.203  1.00278.48           C
ATOM    818  O   LEU A 104      -2.486   6.287  81.434  1.00278.48           O
ATOM    819  N   LEU A 105      -1.259   8.157  81.790  1.00310.74           N
ATOM    820  CA  LEU A 105      -0.951   8.349  80.408  1.00310.74           C
ATOM    821  CB  LEU A 105      -0.433   7.075  79.720  1.00310.74           C
ATOM    822  CG  LEU A 105       0.826   6.494  80.396  1.00310.74           C
ATOM    823  CD1 LEU A 105       1.403   5.309  79.601  1.00310.74           C
ATOM    824  CD2 LEU A 105       1.864   7.588  80.688  1.00310.74           C
ATOM    825  C   LEU A 105      -2.215   8.789  79.751  1.00310.74           C
ATOM    826  O   LEU A 105      -3.264   8.170  79.919  1.00310.74           O
ATOM    827  N   GLN A 106      -2.151   9.901  78.995  1.00231.86           N
ATOM    828  CA  GLN A 106      -3.354  10.389  78.398  1.00231.86           C
ATOM    829  CB  GLN A 106      -3.654  11.838  78.809  1.00231.86           C
ATOM    830  CG  GLN A 106      -4.897  12.440  78.155  1.00231.86           C
ATOM    831  CD  GLN A 106      -4.888  13.927  78.475  1.00231.86           C
ATOM    832  OE1 GLN A 106      -3.965  14.429  79.113  1.00231.86           O
ATOM    833  NE2 GLN A 106      -5.943  14.653  78.017  1.00231.86           N
ATOM    834  C   GLN A 106      -3.207  10.420  76.913  1.00231.86           C
ATOM    835  O   GLN A 106      -2.714  11.407  76.367  1.00231.86           O
ATOM    836  N   PRO A 107      -3.597   9.383  76.226  1.00207.04           N
ATOM    837  CA  PRO A 107      -3.632   9.490  74.798  1.00207.04           C
ATOM    838  CD  PRO A 107      -3.293   8.028  76.651  1.00207.04           C
ATOM    839  CB  PRO A 107      -3.628   8.060  74.248  1.00207.04           C
ATOM    840  CG  PRO A 107      -3.812   7.164  75.490  1.00207.04           C
ATOM    841  C   PRO A 107      -4.803  10.347  74.407  1.00207.04           C
ATOM    842  O   PRO A 107      -5.938   9.974  74.698  1.00207.04           O
ATOM    843  N   LYS A 108      -4.546  11.493  73.745  1.00179.23           N
ATOM    844  CA  LYS A 108      -5.550  12.437  73.330  1.00179.23           C
ATOM    845  CB  LYS A 108      -4.965  13.809  72.959  1.00179.23           C
ATOM    846  CG  LYS A 108      -5.949  14.723  72.218  1.00179.23           C
ATOM    847  CD  LYS A 108      -7.209  15.094  73.002  1.00179.23           C
ATOM    848  CE  LYS A 108      -6.940  15.559  74.432  1.00179.23           C
ATOM    849  NZ  LYS A 108      -6.641  14.390  75.288  1.00179.23           N
ATOM    850  C   LYS A 108      -6.350  11.968  72.160  1.00179.23           C
ATOM    851  O   LYS A 108      -7.560  12.183  72.098  1.00179.23           O
ATOM    852  N   ARG A 109      -5.696  11.304  71.195  1.00254.80           N
ATOM    853  CA  ARG A 109      -6.378  11.018  69.971  1.00254.80           C
ATOM    854  CB  ARG A 109      -5.458  10.415  68.900  1.00254.80           C
ATOM    855  CG  ARG A 109      -4.577  11.517  68.301  1.00254.80           C
ATOM    856  CD  ARG A 109      -3.712  12.231  69.343  1.00254.80           C
ATOM    857  NE  ARG A 109      -3.426  13.605  68.835  1.00254.80           N
ATOM    858  CZ  ARG A 109      -2.270  13.897  68.173  1.00254.80           C
ATOM    859  NH1 ARG A 109      -1.322  12.934  67.985  1.00254.80           N
ATOM    860  NH2 ARG A 109      -2.062  15.163  67.709  1.00254.80           N
ATOM    861  C   ARG A 109      -7.575  10.163  70.210  1.00254.80           C
ATOM    862  O   ARG A 109      -7.554   9.222  71.003  1.00254.80           O
ATOM    863  N   LYS A 110      -8.676  10.529  69.521  1.00287.57           N
ATOM    864  CA  LYS A 110      -9.935   9.860  69.642  1.00287.57           C
ATOM    865  CB  LYS A 110     -10.872  10.568  70.632  1.00287.57           C
ATOM    866  CG  LYS A 110     -11.071  12.048  70.298  1.00287.57           C
ATOM    867  CD  LYS A 110     -12.142  12.744  71.142  1.00287.57           C
ATOM    868  CE  LYS A 110     -13.555  12.595  70.580  1.00287.57           C
ATOM    869  NZ  LYS A 110     -14.527  13.292  71.454  1.00287.57           N
ATOM    870  C   LYS A 110     -10.596   9.880  68.298  1.00287.57           C
ATOM    871  O   LYS A 110     -10.318  10.747  67.470  1.00287.57           O
ATOM    872  N   ALA A 111     -11.480   8.893  68.046  1.00245.20           N
ATOM    873  CA  ALA A 111     -12.187   8.801  66.801  1.00245.20           C
ATOM    874  CB  ALA A 111     -12.713   7.385  66.493  1.00245.20           C
ATOM    875  C   ALA A 111     -13.367   9.722  66.849  1.00245.20           C
ATOM    876  O   ALA A 111     -13.853  10.075  67.923  1.00245.20           O
ATOM    877  N   ALA A 112     -13.846  10.156  65.664  1.00257.32           N
ATOM    878  CA  ALA A 112     -15.005  10.999  65.617  1.00257.32           C
ATOM    879  CB  ALA A 112     -14.708  12.488  65.879  1.00257.32           C
ATOM    880  C   ALA A 112     -15.607  10.878  64.250  1.00257.32           C
ATOM    881  O   ALA A 112     -15.014  10.293  63.346  1.00257.32           O
ATOM    882  N   GLY A 113     -16.836  11.407  64.080  1.00 83.13           N
ATOM    883  CA  GLY A 113     -17.509  11.359  62.813  1.00 83.13           C
ATOM    884  C   GLY A 113     -18.531  10.276  62.901  1.00 83.13           C
ATOM    885  O   GLY A 113     -18.242   9.177  63.373  1.00 83.13           O
ATOM    886  N   PHE A 114     -19.766  10.559  62.440  1.00107.42           N
ATOM    887  CA  PHE A 114     -20.796   9.568  62.543  1.00107.42           C
ATOM    888  CB  PHE A 114     -22.136  10.049  61.967  1.00107.42           C
ATOM    889  CG  PHE A 114     -22.589  11.206  62.792  1.00107.42           C
ATOM    890  CD1 PHE A 114     -23.209  10.998  64.002  1.00107.42           C
ATOM    891  CD2 PHE A 114     -22.398  12.492  62.350  1.00107.42           C
ATOM    892  CE1 PHE A 114     -23.628  12.065  64.762  1.00107.42           C
ATOM    893  CE2 PHE A 114     -22.815  13.563  63.105  1.00107.42           C
ATOM    894  CZ  PHE A 114     -23.431  13.350  64.314  1.00107.42           C
ATOM    895  C   PHE A 114     -20.376   8.386  61.733  1.00107.42           C
ATOM    896  O   PHE A 114     -20.271   7.270  62.240  1.00107.42           O
ATOM    897  N   PHE A 115     -20.113   8.619  60.434  1.00194.72           N
ATOM    898  CA  PHE A 115     -19.625   7.592  59.567  1.00194.72           C
ATOM    899  CB  PHE A 115     -20.692   6.983  58.641  1.00194.72           C
ATOM    900  CG  PHE A 115     -21.521   6.025  59.422  1.00194.72           C
ATOM    901  CD1 PHE A 115     -22.527   6.456  60.255  1.00194.72           C
ATOM    902  CD2 PHE A 115     -21.287   4.675  59.302  1.00194.72           C
ATOM    903  CE1 PHE A 115     -23.281   5.550  60.963  1.00194.72           C
ATOM    904  CE2 PHE A 115     -22.036   3.765  60.006  1.00194.72           C
ATOM    905  CZ  PHE A 115     -23.037   4.204  60.840  1.00194.72           C
ATOM    906  C   PHE A 115     -18.638   8.262  58.683  1.00194.72           C
ATOM    907  O   PHE A 115     -19.012   9.083  57.847  1.00194.72           O
ATOM    908  N   LYS A 116     -17.346   7.926  58.846  1.00309.74           N
ATOM    909  CA  LYS A 116     -16.347   8.557  58.042  1.00309.74           C
ATOM    910  CB  LYS A 116     -16.472  10.090  58.022  1.00309.74           C
ATOM    911  CG  LYS A 116     -15.606  10.796  56.981  1.00309.74           C
ATOM    912  CD  LYS A 116     -15.794  12.314  57.010  1.00309.74           C
ATOM    913  CE  LYS A 116     -17.240  12.736  57.278  1.00309.74           C
ATOM    914  NZ  LYS A 116     -17.276  14.130  57.774  1.00309.74           N
ATOM    915  C   LYS A 116     -15.045   8.274  58.706  1.00309.74           C
ATOM    916  O   LYS A 116     -15.007   7.866  59.865  1.00309.74           O
ATOM    917  N   ASN A 117     -13.932   8.454  57.978  1.00150.77           N
ATOM    918  CA  ASN A 117     -12.686   8.317  58.660  1.00150.77           C
ATOM    919  CB  ASN A 117     -11.638   7.524  57.868  1.00150.77           C
ATOM    920  CG  ASN A 117     -12.080   6.069  57.910  1.00150.77           C
ATOM    921  OD1 ASN A 117     -13.101   5.703  57.330  1.00150.77           O
ATOM    922  ND2 ASN A 117     -11.300   5.219  58.629  1.00150.77           N
ATOM    923  C   ASN A 117     -12.181   9.703  58.855  1.00150.77           C
ATOM    924  O   ASN A 117     -10.991   9.979  58.702  1.00150.77           O
ATOM    925  N   ARG A 118     -13.097  10.621  59.215  1.00256.50           N
ATOM    926  CA  ARG A 118     -12.716  11.973  59.482  1.00256.50           C
ATOM    927  CB  ARG A 118     -13.341  13.026  58.547  1.00256.50           C
ATOM    928  CG  ARG A 118     -12.607  13.235  57.221  1.00256.50           C
ATOM    929  CD  ARG A 118     -11.375  14.135  57.367  1.00256.50           C
ATOM    930  NE  ARG A 118     -11.800  15.379  58.076  1.00256.50           N
ATOM    931  CZ  ARG A 118     -12.117  16.515  57.383  1.00256.50           C
ATOM    932  NH1 ARG A 118     -12.031  16.536  56.023  1.00256.50           N
ATOM    933  NH2 ARG A 118     -12.509  17.635  58.059  1.00256.50           N
ATOM    934  C   ARG A 118     -13.204  12.295  60.848  1.00256.50           C
ATOM    935  O   ARG A 118     -14.388  12.149  61.151  1.00256.50           O
ATOM    936  N   GLN A 119     -12.272  12.723  61.716  1.00291.55           N
ATOM    937  CA  GLN A 119     -12.601  13.128  63.046  1.00291.55           C
ATOM    938  CB  GLN A 119     -12.402  12.015  64.090  1.00291.55           C
ATOM    939  CG  GLN A 119     -10.975  11.463  64.158  1.00291.55           C
ATOM    940  CD  GLN A 119     -10.901  10.215  63.283  1.00291.55           C
ATOM    941  OE1 GLN A 119     -11.019   9.092  63.771  1.00291.55           O
ATOM    942  NE2 GLN A 119     -10.700  10.411  61.952  1.00291.55           N
ATOM    943  C   GLN A 119     -11.677  14.254  63.369  1.00291.55           C
ATOM    944  O   GLN A 119     -10.481  14.179  63.090  1.00291.55           O
ATOM    945  N   ASN A 120     -12.207  15.350  63.947  1.00243.44           N
ATOM    946  CA  ASN A 120     -11.327  16.437  64.240  1.00243.44           C
ATOM    947  CB  ASN A 120     -11.371  17.557  63.184  1.00243.44           C
ATOM    948  CG  ASN A 120     -12.802  18.073  63.120  1.00243.44           C
ATOM    949  OD1 ASN A 120     -13.725  17.329  62.791  1.00243.44           O
ATOM    950  ND2 ASN A 120     -13.001  19.376  63.457  1.00243.44           N
ATOM    951  C   ASN A 120     -11.698  17.057  65.546  1.00243.44           C
ATOM    952  O   ASN A 120     -12.850  17.418  65.781  1.00243.44           O
ATOM    953  N   ASP A 121     -10.704  17.176  66.445  1.00278.46           N
ATOM    954  CA  ASP A 121     -10.882  17.886  67.673  1.00278.46           C
ATOM    955  CB  ASP A 121     -10.895  16.996  68.928  1.00278.46           C
ATOM    956  CG  ASP A 121     -11.596  17.776  70.033  1.00278.46           C
ATOM    957  OD1 ASP A 121     -12.856  17.757  70.051  1.00278.46           O
ATOM    958  OD2 ASP A 121     -10.890  18.392  70.876  1.00278.46           O
ATOM    959  C   ASP A 121      -9.690  18.791  67.719  1.00278.46           C
ATOM    960  O   ASP A 121      -8.662  18.472  67.126  1.00278.46           O
ATOM    961  N   GLU A 122      -9.780  19.950  68.390  1.00290.21           N
ATOM    962  CA  GLU A 122      -8.634  20.805  68.311  1.00290.21           C
ATOM    963  CB  GLU A 122      -8.812  22.214  68.916  1.00290.21           C
ATOM    964  CG  GLU A 122      -9.067  22.252  70.423  1.00290.21           C
ATOM    965  CD  GLU A 122     -10.557  22.443  70.654  1.00290.21           C
ATOM    966  OE1 GLU A 122     -11.314  22.464  69.647  1.00290.21           O
ATOM    967  OE2 GLU A 122     -10.957  22.580  71.841  1.00290.21           O
ATOM    968  C   GLU A 122      -7.480  20.140  68.988  1.00290.21           C
ATOM    969  O   GLU A 122      -7.631  19.477  70.013  1.00290.21           O
ATOM    970  N   GLU A 123      -6.285  20.292  68.385  1.00120.21           N
ATOM    971  CA  GLU A 123      -5.060  19.746  68.884  1.00120.21           C
ATOM    972  CB  GLU A 123      -4.555  20.467  70.149  1.00120.21           C
ATOM    973  CG  GLU A 123      -4.265  21.951  69.911  1.00120.21           C
ATOM    974  CD  GLU A 123      -2.978  22.082  69.110  1.00120.21           C
ATOM    975  OE1 GLU A 123      -1.918  21.629  69.618  1.00120.21           O
ATOM    976  OE2 GLU A 123      -3.036  22.642  67.983  1.00120.21           O
ATOM    977  C   GLU A 123      -5.231  18.268  69.201  1.00120.21           C
ATOM    978  O   GLU A 123      -4.294  17.698  69.825  1.00120.21           O
ATOM    979  OXT GLU A 123      -6.278  17.683  68.816  1.00120.21           O
TER     980      GLU A 123
ATOM    981  N   MET B 124      26.693   4.727  85.389  1.00136.61           N
ATOM    982  CA  MET B 124      25.421   4.364  86.026  1.00136.61           C
ATOM    983  CB  MET B 124      24.724   5.588  86.646  1.00136.61           C
ATOM    984  CG  MET B 124      25.340   6.095  87.954  1.00136.61           C
ATOM    985  SD  MET B 124      26.947   6.931  87.804  1.00136.61           S
ATOM    986  CE  MET B 124      27.944   5.422  87.953  1.00136.61           C
ATOM    987  C   MET B 124      24.563   3.858  84.950  1.00136.61           C
ATOM    988  O   MET B 124      23.650   4.536  84.478  1.00136.61           O
ATOM    989  N   LEU B 125      24.846   2.607  84.570  1.00123.84           N
ATOM    990  CA  LEU B 125      24.092   1.975  83.549  1.00123.84           C
ATOM    991  CB  LEU B 125      24.516   0.512  83.328  1.00123.84           C
ATOM    992  CG  LEU B 125      23.751  -0.215  82.204  1.00123.84           C
ATOM    993  CD1 LEU B 125      22.279  -0.476  82.567  1.00123.84           C
ATOM    994  CD2 LEU B 125      23.912   0.528  80.869  1.00123.84           C
ATOM    995  C   LEU B 125      22.723   1.991  84.106  1.00123.84           C
ATOM    996  O   LEU B 125      21.742   2.119  83.375  1.00123.84           O
ATOM    997  N   THR B 126      22.624   1.886  85.444  1.00153.73           N
ATOM    998  CA  THR B 126      21.295   1.802  85.944  1.00153.73           C
ATOM    999  CB  THR B 126      20.926   0.387  86.303  1.00153.73           C
ATOM   1000  OG1 THR B 126      19.528   0.263  86.512  1.00153.73           O
ATOM   1001  CG2 THR B 126      21.694  -0.017  87.576  1.00153.73           C
ATOM   1002  C   THR B 126      21.059   2.636  87.160  1.00153.73           C
ATOM   1003  O   THR B 126      21.964   3.181  87.795  1.00153.73           O
ATOM   1004  N   LYS B 127      19.758   2.715  87.496  1.00 74.41           N
ATOM   1005  CA  LYS B 127      19.224   3.407  88.623  1.00 74.41           C
ATOM   1006  CB  LYS B 127      17.697   3.272  88.749  0.00 74.41           C
ATOM   1007  CG  LYS B 127      17.138   4.014  89.965  0.00 74.41           C
ATOM   1008  CD  LYS B 127      15.617   3.932  90.115  0.00 74.41           C
ATOM   1009  CE  LYS B 127      14.851   4.842  89.156  0.00 74.41           C
ATOM   1010  NZ  LYS B 127      13.397   4.738  89.411  0.00 74.41           N
ATOM   1011  C   LYS B 127      19.787   2.794  89.861  1.00 74.41           C
ATOM   1012  O   LYS B 127      20.086   3.496  90.824  1.00 74.41           O
ATOM   1013  N   SER B 128      19.955   1.458  89.866  1.00 70.04           N
ATOM   1014  CA  SER B 128      20.409   0.788  91.049  1.00 70.04           C
ATOM   1015  CB  SER B 128      20.610  -0.724  90.844  1.00 70.04           C
ATOM   1016  OG  SER B 128      19.376  -1.350  90.528  1.00 70.04           O
ATOM   1017  C   SER B 128      21.736   1.347  91.447  1.00 70.04           C
ATOM   1018  O   SER B 128      21.991   1.569  92.629  1.00 70.04           O
ATOM   1019  N   GLU B 129      22.624   1.586  90.467  1.00104.46           N
ATOM   1020  CA  GLU B 129      23.938   2.077  90.772  1.00104.46           C
ATOM   1021  CB  GLU B 129      24.852   2.141  89.535  1.00104.46           C
ATOM   1022  CG  GLU B 129      26.351   2.124  89.859  1.00104.46           C
ATOM   1023  CD  GLU B 129      26.719   3.363  90.662  1.00104.46           C
ATOM   1024  OE1 GLU B 129      26.443   4.491  90.174  1.00104.46           O
ATOM   1025  OE2 GLU B 129      27.290   3.196  91.773  1.00104.46           O
ATOM   1026  C   GLU B 129      23.828   3.467  91.323  1.00104.46           C
ATOM   1027  O   GLU B 129      24.537   3.827  92.260  1.00104.46           O
ATOM   1028  N   ILE B 130      22.931   4.291  90.747  1.00 36.14           N
ATOM   1029  CA  ILE B 130      22.779   5.659  91.162  1.00 36.14           C
ATOM   1030  CB  ILE B 130      21.801   6.425  90.323  1.00 36.14           C
ATOM   1031  CG1 ILE B 130      22.278   6.481  88.863  1.00 36.14           C
ATOM   1032  CG2 ILE B 130      21.614   7.810  90.963  1.00 36.14           C
ATOM   1033  CD1 ILE B 130      21.234   7.041  87.899  1.00 36.14           C
ATOM   1034  C   ILE B 130      22.278   5.701  92.572  1.00 36.14           C
ATOM   1035  O   ILE B 130      22.717   6.522  93.374  1.00 36.14           O
ATOM   1036  N   CYS B 131      21.324   4.817  92.907  1.00 69.02           N
ATOM   1037  CA  CYS B 131      20.740   4.798  94.218  1.00 69.02           C
ATOM   1038  CB  CYS B 131      19.674   3.698  94.366  1.00 69.02           C
ATOM   1039  SG  CYS B 131      18.955   3.626  96.035  1.00 69.02           S
ATOM   1040  C   CYS B 131      21.804   4.511  95.226  1.00 69.02           C
ATOM   1041  O   CYS B 131      21.845   5.128  96.289  1.00 69.02           O
ATOM   1042  N   LYS B 132      22.696   3.555  94.918  1.00102.56           N
ATOM   1043  CA  LYS B 132      23.706   3.180  95.859  1.00102.56           C
ATOM   1044  CB  LYS B 132      24.545   1.985  95.376  1.00102.56           C
ATOM   1045  CG  LYS B 132      23.733   0.690  95.282  1.00102.56           C
ATOM   1046  CD  LYS B 132      23.146   0.243  96.623  1.00102.56           C
ATOM   1047  CE  LYS B 132      22.278  -1.014  96.536  1.00102.56           C
ATOM   1048  NZ  LYS B 132      23.133  -2.216  96.414  1.00102.56           N
ATOM   1049  C   LYS B 132      24.625   4.336  96.113  1.00102.56           C
ATOM   1050  O   LYS B 132      24.994   4.600  97.256  1.00102.56           O
ATOM   1051  N   ILE B 133      25.016   5.070  95.054  1.00103.35           N
ATOM   1052  CA  ILE B 133      25.946   6.153  95.218  1.00103.35           C
ATOM   1053  CB  ILE B 133      26.473   6.670  93.905  1.00103.35           C
ATOM   1054  CG1 ILE B 133      25.344   7.188  93.004  1.00103.35           C
ATOM   1055  CG2 ILE B 133      27.311   5.550  93.268  1.00103.35           C
ATOM   1056  CD1 ILE B 133      25.845   7.796  91.693  1.00103.35           C
ATOM   1057  C   ILE B 133      25.349   7.256  96.042  1.00103.35           C
ATOM   1058  O   ILE B 133      26.031   7.851  96.875  1.00103.35           O
ATOM   1059  N   ILE B 134      24.067   7.587  95.805  1.00129.05           N
ATOM   1060  CA  ILE B 134      23.357   8.618  96.516  1.00129.05           C
ATOM   1061  CB  ILE B 134      22.209   9.185  95.733  1.00129.05           C
ATOM   1062  CG1 ILE B 134      21.277   8.087  95.229  1.00129.05           C
ATOM   1063  CG2 ILE B 134      22.804  10.044  94.605  1.00129.05           C
ATOM   1064  CD1 ILE B 134      20.047   8.633  94.506  1.00129.05           C
ATOM   1065  C   ILE B 134      23.046   8.265  97.946  1.00129.05           C
ATOM   1066  O   ILE B 134      22.946   9.151  98.792  1.00129.05           O
ATOM   1067  N   ALA B 135      22.831   6.976  98.263  1.00 43.83           N
ATOM   1068  CA  ALA B 135      22.586   6.612  99.631  1.00 43.83           C
ATOM   1069  CB  ALA B 135      22.378   5.098  99.817  1.00 43.83           C
ATOM   1070  C   ALA B 135      23.785   7.004 100.439  1.00 43.83           C
ATOM   1071  O   ALA B 135      23.652   7.453 101.576  1.00 43.83           O
ATOM   1072  N   GLU B 136      24.993   6.819  99.875  1.00 88.50           N
ATOM   1073  CA  GLU B 136      26.206   7.095 100.591  1.00 88.50           C
ATOM   1074  CB  GLU B 136      27.455   6.595  99.849  1.00 88.50           C
ATOM   1075  CG  GLU B 136      27.483   5.073  99.727  1.00 88.50           C
ATOM   1076  CD  GLU B 136      27.270   4.507 101.123  0.00 88.50           C
ATOM   1077  OE1 GLU B 136      28.114   4.793 102.014  0.00 88.50           O
ATOM   1078  OE2 GLU B 136      26.254   3.788 101.319  0.00 88.50           O
ATOM   1079  C   GLU B 136      26.399   8.561 100.868  1.00 88.50           C
ATOM   1080  O   GLU B 136      26.706   8.941 101.997  1.00 88.50           O
ATOM   1081  N   CYS B 137      26.216   9.429  99.854  1.00 34.88           N
ATOM   1082  CA  CYS B 137      26.477  10.833 100.024  1.00 34.88           C
ATOM   1083  CB  CYS B 137      26.298  11.636  98.723  1.00 34.88           C
ATOM   1084  SG  CYS B 137      27.507  11.181  97.443  1.00 34.88           S
ATOM   1085  C   CYS B 137      25.542  11.422 101.039  1.00 34.88           C
ATOM   1086  O   CYS B 137      25.960  12.188 101.906  1.00 34.88           O
ATOM   1087  N   THR B 138      24.245  11.082 100.936  1.00111.73           N
ATOM   1088  CA  THR B 138      23.195  11.583 101.781  1.00111.73           C
ATOM   1089  CB  THR B 138      21.826  11.236 101.272  1.00111.73           C
ATOM   1090  OG1 THR B 138      20.834  11.909 102.032  1.00111.73           O
ATOM   1091  CG2 THR B 138      21.633   9.713 101.371  1.00111.73           C
ATOM   1092  C   THR B 138      23.310  11.038 103.172  1.00111.73           C
ATOM   1093  O   THR B 138      22.963  11.722 104.133  1.00111.73           O
ATOM   1094  N   GLY B 139      23.789   9.786 103.325  1.00 32.53           N
ATOM   1095  CA  GLY B 139      23.878   9.211 104.638  1.00 32.53           C
ATOM   1096  C   GLY B 139      22.567   8.579 105.008  1.00 32.53           C
ATOM   1097  O   GLY B 139      22.125   8.685 106.151  1.00 32.53           O
ATOM   1098  N   VAL B 140      21.906   7.914 104.038  1.00110.48           N
ATOM   1099  CA  VAL B 140      20.659   7.245 104.299  1.00110.48           C
ATOM   1100  CB  VAL B 140      19.509   7.779 103.503  1.00110.48           C
ATOM   1101  CG1 VAL B 140      19.333   9.255 103.869  1.00110.48           C
ATOM   1102  CG2 VAL B 140      19.763   7.521 102.006  1.00110.48           C
ATOM   1103  C   VAL B 140      20.830   5.815 103.897  1.00110.48           C
ATOM   1104  O   VAL B 140      21.939   5.381 103.588  1.00110.48           O
ATOM   1105  N   SER B 141      19.735   5.026 103.976  1.00 46.24           N
ATOM   1106  CA  SER B 141      19.775   3.656 103.547  1.00 46.24           C
ATOM   1107  CB  SER B 141      18.706   2.752 104.177  1.00 46.24           C
ATOM   1108  OG  SER B 141      17.444   3.013 103.580  1.00 46.24           O
ATOM   1109  C   SER B 141      19.508   3.659 102.074  1.00 46.24           C
ATOM   1110  O   SER B 141      19.173   4.687 101.487  1.00 46.24           O
ATOM   1111  N   PRO B 142      19.701   2.528 101.456  1.00 84.77           N
ATOM   1112  CA  PRO B 142      19.431   2.390 100.052  1.00 84.77           C
ATOM   1113  CD  PRO B 142      20.634   1.528 101.939  0.00 84.77           C
ATOM   1114  CB  PRO B 142      20.110   1.088  99.615  1.00 84.77           C
ATOM   1115  CG  PRO B 142      20.483   0.378 100.932  1.00 84.77           C
ATOM   1116  C   PRO B 142      17.962   2.447  99.785  1.00 84.77           C
ATOM   1117  O   PRO B 142      17.569   2.824  98.682  1.00 84.77           O
ATOM   1118  N   LYS B 143      17.138   2.062 100.777  1.00 92.52           N
ATOM   1119  CA  LYS B 143      15.715   2.028 100.623  1.00 92.52           C
ATOM   1120  CB  LYS B 143      15.016   1.417 101.851  1.00 92.52           C
ATOM   1121  CG  LYS B 143      13.545   1.054 101.631  1.00 92.52           C
ATOM   1122  CD  LYS B 143      12.637   2.244 101.321  1.00 92.52           C
ATOM   1123  CE  LYS B 143      11.174   1.847 101.110  1.00 92.52           C
ATOM   1124  NZ  LYS B 143      10.358   3.050 100.834  1.00 92.52           N
ATOM   1125  C   LYS B 143      15.197   3.421 100.443  1.00 92.52           C
ATOM   1126  O   LYS B 143      14.296   3.647  99.636  1.00 92.52           O
ATOM   1127  N   LEU B 144      15.726   4.383 101.229  1.00 88.86           N
ATOM   1128  CA  LEU B 144      15.287   5.752 101.167  1.00 88.86           C
ATOM   1129  CB  LEU B 144      15.816   6.621 102.327  1.00 88.86           C
ATOM   1130  CG  LEU B 144      15.180   6.300 103.695  1.00 88.86           C
ATOM   1131  CD1 LEU B 144      13.693   6.692 103.733  1.00 88.86           C
ATOM   1132  CD2 LEU B 144      15.402   4.833 104.088  1.00 88.86           C
ATOM   1133  C   LEU B 144      15.712   6.385  99.885  1.00 88.86           C
ATOM   1134  O   LEU B 144      14.952   7.120  99.255  1.00 88.86           O
ATOM   1135  N   VAL B 145      16.953   6.113  99.456  1.00 54.09           N
ATOM   1136  CA  VAL B 145      17.427   6.718  98.254  1.00 54.09           C
ATOM   1137  CB  VAL B 145      18.783   6.248  97.895  1.00 54.09           C
ATOM   1138  CG1 VAL B 145      19.029   6.670  96.451  1.00 54.09           C
ATOM   1139  CG2 VAL B 145      19.765   6.867  98.888  1.00 54.09           C
ATOM   1140  C   VAL B 145      16.530   6.320  97.131  1.00 54.09           C
ATOM   1141  O   VAL B 145      16.079   7.165  96.359  1.00 54.09           O
ATOM   1142  N   LYS B 146      16.229   5.013  97.043  1.00103.01           N
ATOM   1143  CA  LYS B 146      15.452   4.473  95.968  1.00103.01           C
ATOM   1144  CB  LYS B 146      15.267   2.950  96.104  1.00103.01           C
ATOM   1145  CG  LYS B 146      14.783   2.252  94.833  1.00103.01           C
ATOM   1146  CD  LYS B 146      15.871   2.122  93.767  1.00103.01           C
ATOM   1147  CE  LYS B 146      15.460   1.261  92.572  1.00103.01           C
ATOM   1148  NZ  LYS B 146      16.577   1.180  91.606  1.00103.01           N
ATOM   1149  C   LYS B 146      14.080   5.078  95.972  1.00103.01           C
ATOM   1150  O   LYS B 146      13.582   5.500  94.930  1.00103.01           O
ATOM   1151  N   ALA B 147      13.437   5.145  97.152  1.00 31.33           N
ATOM   1152  CA  ALA B 147      12.096   5.645  97.252  1.00 31.33           C
ATOM   1153  CB  ALA B 147      11.522   5.547  98.677  1.00 31.33           C
ATOM   1154  C   ALA B 147      12.066   7.088  96.854  1.00 31.33           C
ATOM   1155  O   ALA B 147      11.137   7.532  96.182  1.00 31.33           O
ATOM   1156  N   CYS B 148      13.071   7.867  97.295  1.00 72.44           N
ATOM   1157  CA  CYS B 148      13.131   9.265  96.976  1.00 72.44           C
ATOM   1158  CB  CYS B 148      14.278   9.990  97.701  1.00 72.44           C
ATOM   1159  SG  CYS B 148      14.344  11.760  97.291  1.00 72.44           S
ATOM   1160  C   CYS B 148      13.355   9.443  95.505  1.00 72.44           C
ATOM   1161  O   CYS B 148      12.713  10.270  94.860  1.00 72.44           O
ATOM   1162  N   PHE B 149      14.281   8.663  94.923  1.00 41.64           N
ATOM   1163  CA  PHE B 149      14.593   8.837  93.536  1.00 41.64           C
ATOM   1164  CB  PHE B 149      15.745   7.936  93.069  1.00 41.64           C
ATOM   1165  CG  PHE B 149      16.028   8.301  91.656  1.00 41.64           C
ATOM   1166  CD1 PHE B 149      16.806   9.398  91.372  1.00 41.64           C
ATOM   1167  CD2 PHE B 149      15.518   7.551  90.622  1.00 41.64           C
ATOM   1168  CE1 PHE B 149      17.074   9.745  90.071  1.00 41.64           C
ATOM   1169  CE2 PHE B 149      15.783   7.894  89.318  1.00 41.64           C
ATOM   1170  CZ  PHE B 149      16.562   8.992  89.042  1.00 41.64           C
ATOM   1171  C   PHE B 149      13.389   8.505  92.711  1.00 41.64           C
ATOM   1172  O   PHE B 149      13.009   9.265  91.822  1.00 41.64           O
ATOM   1173  N   GLN B 150      12.731   7.370  93.010  1.00 34.62           N
ATOM   1174  CA  GLN B 150      11.622   6.951  92.207  1.00 34.62           C
ATOM   1175  CB  GLN B 150      11.043   5.591  92.639  1.00 34.62           C
ATOM   1176  CG  GLN B 150      12.003   4.422  92.396  1.00 34.62           C
ATOM   1177  CD  GLN B 150      11.325   3.139  92.859  1.00 34.62           C
ATOM   1178  OE1 GLN B 150      10.249   3.173  93.454  1.00 34.62           O
ATOM   1179  NE2 GLN B 150      11.973   1.975  92.584  1.00 34.62           N
ATOM   1180  C   GLN B 150      10.535   7.980  92.278  1.00 34.62           C
ATOM   1181  O   GLN B 150       9.934   8.314  91.257  1.00 34.62           O
ATOM   1182  N   VAL B 151      10.256   8.534  93.473  1.00 93.39           N
ATOM   1183  CA  VAL B 151       9.188   9.489  93.544  1.00 93.39           C
ATOM   1184  CB  VAL B 151       8.864   9.987  94.919  1.00 93.39           C
ATOM   1185  CG1 VAL B 151      10.095  10.666  95.533  1.00 93.39           C
ATOM   1186  CG2 VAL B 151       7.682  10.957  94.767  1.00 93.39           C
ATOM   1187  C   VAL B 151       9.528  10.680  92.708  1.00 93.39           C
ATOM   1188  O   VAL B 151       8.674  11.213  92.002  1.00 93.39           O
ATOM   1189  N   TYR B 152      10.797  11.116  92.749  1.00103.99           N
ATOM   1190  CA  TYR B 152      11.211  12.287  92.030  1.00103.99           C
ATOM   1191  CB  TYR B 152      12.704  12.592  92.240  1.00103.99           C
ATOM   1192  CG  TYR B 152      13.138  13.511  91.153  1.00103.99           C
ATOM   1193  CD1 TYR B 152      12.874  14.860  91.194  1.00103.99           C
ATOM   1194  CD2 TYR B 152      13.828  12.996  90.080  1.00103.99           C
ATOM   1195  CE1 TYR B 152      13.294  15.678  90.171  1.00103.99           C
ATOM   1196  CE2 TYR B 152      14.251  13.808  89.057  1.00103.99           C
ATOM   1197  CZ  TYR B 152      13.982  15.154  89.102  1.00103.99           C
ATOM   1198  OH  TYR B 152      14.415  15.990  88.051  1.00103.99           O
ATOM   1199  C   TYR B 152      10.979  12.113  90.559  1.00103.99           C
ATOM   1200  O   TYR B 152      10.492  13.033  89.902  1.00103.99           O
ATOM   1201  N   SER B 153      11.329  10.939  89.997  1.00 39.02           N
ATOM   1202  CA  SER B 153      11.183  10.719  88.583  1.00 39.02           C
ATOM   1203  CB  SER B 153      11.800   9.392  88.107  1.00 39.02           C
ATOM   1204  OG  SER B 153      11.076   8.294  88.643  1.00 39.02           O
ATOM   1205  C   SER B 153       9.737  10.693  88.194  1.00 39.02           C
ATOM   1206  O   SER B 153       9.355  11.266  87.174  1.00 39.02           O
ATOM   1207  N   ASP B 154       8.880  10.020  88.985  1.00 97.95           N
ATOM   1208  CA  ASP B 154       7.500   9.939  88.604  1.00 97.95           C
ATOM   1209  CB  ASP B 154       6.668   8.947  89.452  1.00 97.95           C
ATOM   1210  CG  ASP B 154       6.586   9.364  90.916  1.00 97.95           C
ATOM   1211  OD1 ASP B 154       6.032  10.457  91.213  1.00 97.95           O
ATOM   1212  OD2 ASP B 154       7.069   8.571  91.766  1.00 97.95           O
ATOM   1213  C   ASP B 154       6.887  11.299  88.652  1.00 97.95           C
ATOM   1214  O   ASP B 154       6.055  11.643  87.813  1.00 97.95           O
ATOM   1215  N   LEU B 155       7.289  12.121  89.641  1.00 92.79           N
ATOM   1216  CA  LEU B 155       6.733  13.431  89.815  1.00 92.79           C
ATOM   1217  CB  LEU B 155       7.231  14.065  91.120  1.00 92.79           C
ATOM   1218  CG  LEU B 155       6.825  13.208  92.334  1.00 92.79           C
ATOM   1219  CD1 LEU B 155       7.316  13.809  93.658  1.00 92.79           C
ATOM   1220  CD2 LEU B 155       5.314  12.923  92.329  1.00 92.79           C
ATOM   1221  C   LEU B 155       7.100  14.298  88.649  1.00 92.79           C
ATOM   1222  O   LEU B 155       6.271  15.052  88.145  1.00 92.79           O
ATOM   1223  N   VAL B 156       8.359  14.214  88.180  1.00 99.17           N
ATOM   1224  CA  VAL B 156       8.759  15.046  87.080  1.00 99.17           C
ATOM   1225  CB  VAL B 156      10.222  14.951  86.745  1.00 99.17           C
ATOM   1226  CG1 VAL B 156      11.027  15.368  87.987  1.00 99.17           C
ATOM   1227  CG2 VAL B 156      10.544  13.544  86.223  1.00 99.17           C
ATOM   1228  C   VAL B 156       7.971  14.667  85.862  1.00 99.17           C
ATOM   1229  O   VAL B 156       7.512  15.536  85.123  1.00 99.17           O
ATOM   1230  N   LYS B 157       7.776  13.352  85.624  1.00 76.65           N
ATOM   1231  CA  LYS B 157       7.092  12.912  84.438  1.00 76.65           C
ATOM   1232  CB  LYS B 157       6.954  11.384  84.333  1.00 76.65           C
ATOM   1233  CG  LYS B 157       8.272  10.613  84.256  1.00 76.65           C
ATOM   1234  CD  LYS B 157       8.069   9.098  84.343  1.00 76.65           C
ATOM   1235  CE  LYS B 157       7.104   8.673  85.452  1.00 76.65           C
ATOM   1236  NZ  LYS B 157       6.824   7.222  85.358  1.00 76.65           N
ATOM   1237  C   LYS B 157       5.692  13.436  84.451  1.00 76.65           C
ATOM   1238  O   LYS B 157       5.186  13.891  83.425  1.00 76.65           O
ATOM   1239  N   LYS B 158       5.022  13.357  85.619  1.00 62.43           N
ATOM   1240  CA  LYS B 158       3.656  13.787  85.717  1.00 62.43           C
ATOM   1241  CB  LYS B 158       2.991  13.453  87.067  1.00 62.43           C
ATOM   1242  CG  LYS B 158       2.694  11.962  87.242  1.00 62.43           C
ATOM   1243  CD  LYS B 158       2.165  11.584  88.629  1.00 62.43           C
ATOM   1244  CE  LYS B 158       3.229  11.587  89.727  1.00 62.43           C
ATOM   1245  NZ  LYS B 158       2.615  11.212  91.021  1.00 62.43           N
ATOM   1246  C   LYS B 158       3.570  15.262  85.512  1.00 62.43           C
ATOM   1247  O   LYS B 158       2.672  15.747  84.828  1.00 62.43           O
ATOM   1248  N   GLU B 159       4.510  16.022  86.099  1.00 76.59           N
ATOM   1249  CA  GLU B 159       4.440  17.447  85.973  1.00 76.59           C
ATOM   1250  CB  GLU B 159       5.487  18.182  86.815  1.00 76.59           C
ATOM   1251  CG  GLU B 159       5.089  18.210  88.288  1.00 76.59           C
ATOM   1252  CD  GLU B 159       3.917  19.168  88.432  1.00 76.59           C
ATOM   1253  OE1 GLU B 159       3.800  20.105  87.597  1.00 76.59           O
ATOM   1254  OE2 GLU B 159       3.118  18.975  89.385  1.00 76.59           O
ATOM   1255  C   GLU B 159       4.613  17.842  84.542  1.00 76.59           C
ATOM   1256  O   GLU B 159       3.893  18.705  84.044  1.00 76.59           O
ATOM   1257  N   ILE B 160       5.570  17.214  83.836  1.00 94.75           N
ATOM   1258  CA  ILE B 160       5.820  17.565  82.466  1.00 94.75           C
ATOM   1259  CB  ILE B 160       7.036  16.898  81.891  1.00 94.75           C
ATOM   1260  CG1 ILE B 160       6.873  15.371  81.838  1.00 94.75           C
ATOM   1261  CG2 ILE B 160       8.244  17.367  82.718  1.00 94.75           C
ATOM   1262  CD1 ILE B 160       7.944  14.690  80.993  1.00 94.75           C
ATOM   1263  C   ILE B 160       4.636  17.202  81.625  1.00 94.75           C
ATOM   1264  O   ILE B 160       4.223  17.968  80.756  1.00 94.75           O
ATOM   1265  N   LYS B 161       4.036  16.024  81.874  1.00115.51           N
ATOM   1266  CA  LYS B 161       2.935  15.582  81.063  1.00115.51           C
ATOM   1267  CB  LYS B 161       2.364  14.218  81.486  1.00115.51           C
ATOM   1268  CG  LYS B 161       1.580  14.267  82.796  1.00115.51           C
ATOM   1269  CD  LYS B 161       0.728  13.023  83.052  1.00115.51           C
ATOM   1270  CE  LYS B 161      -0.106  13.114  84.330  1.00115.51           C
ATOM   1271  NZ  LYS B 161      -1.222  14.067  84.135  1.00115.51           N
ATOM   1272  C   LYS B 161       1.827  16.582  81.197  1.00115.51           C
ATOM   1273  O   LYS B 161       1.068  16.807  80.255  1.00115.51           O
ATOM   1274  N   SER B 162       1.706  17.173  82.402  1.00106.81           N
ATOM   1275  CA  SER B 162       0.715  18.149  82.767  1.00106.81           C
ATOM   1276  CB  SER B 162       0.671  18.398  84.283  1.00106.81           C
ATOM   1277  OG  SER B 162      -0.321  19.368  84.584  1.00106.81           O
ATOM   1278  C   SER B 162       1.019  19.467  82.119  1.00106.81           C
ATOM   1279  O   SER B 162       0.249  20.418  82.258  1.00106.81           O
ATOM   1280  N   GLN B 163       2.125  19.546  81.356  1.00161.03           N
ATOM   1281  CA  GLN B 163       2.549  20.767  80.723  1.00161.03           C
ATOM   1282  CB  GLN B 163       1.403  21.473  79.979  1.00161.03           C
ATOM   1283  CG  GLN B 163       0.757  20.590  78.910  1.00161.03           C
ATOM   1284  CD  GLN B 163       1.859  20.129  77.967  1.00161.03           C
ATOM   1285  OE1 GLN B 163       2.936  20.720  77.919  1.00161.03           O
ATOM   1286  NE2 GLN B 163       1.592  19.035  77.204  1.00161.03           N
ATOM   1287  C   GLN B 163       3.130  21.736  81.709  1.00161.03           C
ATOM   1288  O   GLN B 163       3.078  22.947  81.500  1.00161.03           O
ATOM   1289  N   GLY B 164       3.739  21.232  82.801  1.00 33.59           N
ATOM   1290  CA  GLY B 164       4.394  22.111  83.728  1.00 33.59           C
ATOM   1291  C   GLY B 164       5.863  21.979  83.472  1.00 33.59           C
ATOM   1292  O   GLY B 164       6.325  20.958  82.965  1.00 33.59           O
ATOM   1293  N   GLN B 165       6.642  23.027  83.814  1.00 37.11           N
ATOM   1294  CA  GLN B 165       8.063  22.979  83.615  1.00 37.11           C
ATOM   1295  CB  GLN B 165       8.676  24.309  83.148  1.00 37.11           C
ATOM   1296  CG  GLN B 165      10.193  24.228  82.967  1.00 37.11           C
ATOM   1297  CD  GLN B 165      10.699  25.586  82.506  1.00 37.11           C
ATOM   1298  OE1 GLN B 165       9.918  26.502  82.255  1.00 37.11           O
ATOM   1299  NE2 GLN B 165      12.047  25.718  82.383  1.00 37.11           N
ATOM   1300  C   GLN B 165       8.700  22.673  84.933  1.00 37.11           C
ATOM   1301  O   GLN B 165       8.339  23.252  85.957  1.00 37.11           O
ATOM   1302  N   VAL B 166       9.665  21.732  84.938  1.00 50.29           N
ATOM   1303  CA  VAL B 166      10.345  21.418  86.162  1.00 50.29           C
ATOM   1304  CB  VAL B 166      10.470  19.941  86.402  1.00 50.29           C
ATOM   1305  CG1 VAL B 166      11.273  19.706  87.694  1.00 50.29           C
ATOM   1306  CG2 VAL B 166       9.059  19.333  86.418  1.00 50.29           C
ATOM   1307  C   VAL B 166      11.733  21.958  86.047  1.00 50.29           C
ATOM   1308  O   VAL B 166      12.523  21.473  85.239  1.00 50.29           O
ATOM   1309  N   ARG B 167      12.074  22.965  86.881  1.00127.59           N
ATOM   1310  CA  ARG B 167      13.377  23.563  86.794  1.00127.59           C
ATOM   1311  CB  ARG B 167      13.331  25.100  86.693  1.00127.59           C
ATOM   1312  CG  ARG B 167      14.641  25.766  86.268  1.00127.59           C
ATOM   1313  CD  ARG B 167      14.646  27.277  86.519  1.00127.59           C
ATOM   1314  NE  ARG B 167      15.814  27.861  85.801  1.00127.59           N
ATOM   1315  CZ  ARG B 167      15.649  28.373  84.546  1.00127.59           C
ATOM   1316  NH1 ARG B 167      14.408  28.398  83.980  1.00127.59           N
ATOM   1317  NH2 ARG B 167      16.723  28.864  83.861  1.00127.59           N
ATOM   1318  C   ARG B 167      14.130  23.192  88.034  1.00127.59           C
ATOM   1319  O   ARG B 167      13.607  23.260  89.143  1.00127.59           O
ATOM   1320  N   LEU B 168      15.390  22.755  87.879  1.00 63.57           N
ATOM   1321  CA  LEU B 168      16.134  22.365  89.039  1.00 63.57           C
ATOM   1322  CB  LEU B 168      16.414  20.856  89.059  1.00 63.57           C
ATOM   1323  CG  LEU B 168      15.114  20.025  89.099  1.00 63.57           C
ATOM   1324  CD1 LEU B 168      15.403  18.520  89.105  1.00 63.57           C
ATOM   1325  CD2 LEU B 168      14.215  20.452  90.270  1.00 63.57           C
ATOM   1326  C   LEU B 168      17.442  23.081  89.012  1.00 63.57           C
ATOM   1327  O   LEU B 168      18.255  22.915  88.101  1.00 63.57           O
ATOM   1328  N   PRO B 169      17.652  23.868  90.030  1.00116.04           N
ATOM   1329  CA  PRO B 169      18.844  24.655  90.145  1.00116.04           C
ATOM   1330  CD  PRO B 169      17.035  23.616  91.323  1.00116.04           C
ATOM   1331  CB  PRO B 169      18.786  25.279  91.536  1.00116.04           C
ATOM   1332  CG  PRO B 169      17.999  24.234  92.349  1.00116.04           C
ATOM   1333  C   PRO B 169      20.030  23.758  90.005  1.00116.04           C
ATOM   1334  O   PRO B 169      20.076  22.719  90.659  1.00116.04           O
ATOM   1335  N   GLU B 170      20.968  24.171  89.134  1.00278.40           N
ATOM   1336  CA  GLU B 170      22.237  23.591  88.806  1.00278.40           C
ATOM   1337  CB  GLU B 170      23.180  23.404  90.014  1.00278.40           C
ATOM   1338  CG  GLU B 170      22.757  22.330  91.018  1.00278.40           C
ATOM   1339  CD  GLU B 170      23.708  22.387  92.205  1.00278.40           C
ATOM   1340  OE1 GLU B 170      23.986  23.519  92.684  1.00278.40           O
ATOM   1341  OE2 GLU B 170      24.168  21.302  92.648  1.00278.40           O
ATOM   1342  C   GLU B 170      22.104  22.279  88.077  1.00278.40           C
ATOM   1343  O   GLU B 170      23.120  21.661  87.767  1.00278.40           O
ATOM   1344  N   LEU B 171      20.888  21.723  87.886  1.00186.41           N
ATOM   1345  CA  LEU B 171      20.794  20.581  87.008  1.00186.41           C
ATOM   1346  CB  LEU B 171      19.798  19.526  87.538  1.00186.41           C
ATOM   1347  CG  LEU B 171      19.766  18.187  86.767  1.00186.41           C
ATOM   1348  CD1 LEU B 171      19.113  18.308  85.380  1.00186.41           C
ATOM   1349  CD2 LEU B 171      21.169  17.559  86.710  1.00186.41           C
ATOM   1350  C   LEU B 171      20.399  20.943  85.593  1.00186.41           C
ATOM   1351  O   LEU B 171      21.101  20.638  84.629  1.00186.41           O
ATOM   1352  N   GLY B 172      19.250  21.661  85.458  1.00 42.44           N
ATOM   1353  CA  GLY B 172      18.639  21.948  84.177  1.00 42.44           C
ATOM   1354  C   GLY B 172      17.133  21.873  84.332  1.00 42.44           C
ATOM   1355  O   GLY B 172      16.630  21.776  85.451  1.00 42.44           O
ATOM   1356  N   THR B 173      16.359  21.907  83.210  1.00106.20           N
ATOM   1357  CA  THR B 173      14.915  21.898  83.328  1.00106.20           C
ATOM   1358  CB  THR B 173      14.266  23.203  82.940  1.00106.20           C
ATOM   1359  OG1 THR B 173      12.986  23.335  83.540  1.00106.20           O
ATOM   1360  CG2 THR B 173      14.063  23.202  81.419  1.00106.20           C
ATOM   1361  C   THR B 173      14.325  20.870  82.396  1.00106.20           C
ATOM   1362  O   THR B 173      14.965  20.435  81.439  1.00106.20           O
ATOM   1363  N   PHE B 174      13.068  20.451  82.678  1.00 55.36           N
ATOM   1364  CA  PHE B 174      12.356  19.509  81.853  1.00 55.36           C
ATOM   1365  CB  PHE B 174      11.980  18.205  82.583  1.00 55.36           C
ATOM   1366  CG  PHE B 174      13.230  17.476  82.942  1.00 55.36           C
ATOM   1367  CD1 PHE B 174      13.899  17.761  84.113  1.00 55.36           C
ATOM   1368  CD2 PHE B 174      13.732  16.500  82.113  1.00 55.36           C
ATOM   1369  CE1 PHE B 174      15.050  17.088  84.447  1.00 55.36           C
ATOM   1370  CE2 PHE B 174      14.884  15.823  82.442  1.00 55.36           C
ATOM   1371  CZ  PHE B 174      15.545  16.116  83.610  1.00 55.36           C
ATOM   1372  C   PHE B 174      11.065  20.159  81.449  1.00 55.36           C
ATOM   1373  O   PHE B 174      10.383  20.767  82.275  1.00 55.36           O
ATOM   1374  N   ARG B 175      10.689  20.044  80.156  1.00108.94           N
ATOM   1375  CA  ARG B 175       9.475  20.664  79.703  1.00108.94           C
ATOM   1376  CB  ARG B 175       9.688  22.089  79.174  1.00108.94           C
ATOM   1377  CG  ARG B 175      10.094  23.101  80.242  1.00108.94           C
ATOM   1378  CD  ARG B 175      10.414  24.480  79.662  1.00108.94           C
ATOM   1379  NE  ARG B 175       9.329  24.817  78.700  1.00108.94           N
ATOM   1380  CZ  ARG B 175       9.264  26.065  78.152  1.00108.94           C
ATOM   1381  NH1 ARG B 175      10.185  27.012  78.496  1.00108.94           N
ATOM   1382  NH2 ARG B 175       8.274  26.366  77.262  1.00108.94           N
ATOM   1383  C   ARG B 175       8.937  19.883  78.549  1.00108.94           C
ATOM   1384  O   ARG B 175       9.612  19.018  77.992  1.00108.94           O
ATOM   1385  N   VAL B 176       7.678  20.179  78.162  1.00 40.03           N
ATOM   1386  CA  VAL B 176       7.090  19.521  77.035  1.00 40.03           C
ATOM   1387  CB  VAL B 176       5.640  19.193  77.206  1.00 40.03           C
ATOM   1388  CG1 VAL B 176       5.100  18.669  75.863  1.00 40.03           C
ATOM   1389  CG2 VAL B 176       5.518  18.180  78.351  1.00 40.03           C
ATOM   1390  C   VAL B 176       7.211  20.435  75.857  1.00 40.03           C
ATOM   1391  O   VAL B 176       7.082  21.652  75.980  1.00 40.03           O
ATOM   1392  N   THR B 177       7.487  19.850  74.675  1.00 99.85           N
ATOM   1393  CA  THR B 177       7.640  20.622  73.475  1.00 99.85           C
ATOM   1394  CB  THR B 177       8.935  20.359  72.763  1.00 99.85           C
ATOM   1395  OG1 THR B 177       9.020  18.990  72.389  1.00 99.85           O
ATOM   1396  CG2 THR B 177      10.100  20.732  73.694  1.00 99.85           C
ATOM   1397  C   THR B 177       6.541  20.242  72.537  1.00 99.85           C
ATOM   1398  O   THR B 177       6.060  19.111  72.542  1.00 99.85           O
ATOM   1399  N   ILE B 178       6.116  21.202  71.696  1.00 38.61           N
ATOM   1400  CA  ILE B 178       5.048  20.963  70.773  1.00 38.61           C
ATOM   1401  CB  ILE B 178       4.119  22.134  70.625  1.00 38.61           C
ATOM   1402  CG1 ILE B 178       3.425  22.445  71.962  1.00 38.61           C
ATOM   1403  CG2 ILE B 178       3.150  21.826  69.472  1.00 38.61           C
ATOM   1404  CD1 ILE B 178       2.703  23.793  71.986  1.00 38.61           C
ATOM   1405  C   ILE B 178       5.646  20.718  69.429  1.00 38.61           C
ATOM   1406  O   ILE B 178       6.543  21.435  68.992  1.00 38.61           O
ATOM   1407  N   GLY B 179       5.177  19.653  68.751  1.00 25.26           N
ATOM   1408  CA  GLY B 179       5.634  19.379  67.424  1.00 25.26           C
ATOM   1409  C   GLY B 179       4.415  19.453  66.567  1.00 25.26           C
ATOM   1410  O   GLY B 179       3.365  18.928  66.930  1.00 25.26           O
ATOM   1411  N   ARG B 180       4.519  20.103  65.394  1.00166.88           N
ATOM   1412  CA  ARG B 180       3.352  20.245  64.576  1.00166.88           C
ATOM   1413  CB  ARG B 180       3.387  21.398  63.564  1.00166.88           C
ATOM   1414  CG  ARG B 180       4.453  21.253  62.479  1.00166.88           C
ATOM   1415  CD  ARG B 180       4.110  22.096  61.253  1.00166.88           C
ATOM   1416  NE  ARG B 180       2.757  21.648  60.814  1.00166.88           N
ATOM   1417  CZ  ARG B 180       1.730  22.544  60.760  1.00166.88           C
ATOM   1418  NH1 ARG B 180       1.965  23.860  61.022  1.00166.88           N
ATOM   1419  NH2 ARG B 180       0.464  22.124  60.460  1.00166.88           N
ATOM   1420  C   ARG B 180       3.171  18.998  63.777  1.00166.88           C
ATOM   1421  O   ARG B 180       4.038  18.126  63.743  1.00166.88           O
ATOM   1422  N   GLU B 181       2.000  18.895  63.119  1.00 85.66           N
ATOM   1423  CA  GLU B 181       1.679  17.770  62.296  1.00 85.66           C
ATOM   1424  CB  GLU B 181       0.299  17.872  61.622  1.00 85.66           C
ATOM   1425  CG  GLU B 181       0.200  19.054  60.656  1.00 85.66           C
ATOM   1426  CD  GLU B 181      -1.089  18.924  59.857  1.00 85.66           C
ATOM   1427  OE1 GLU B 181      -2.166  19.276  60.406  1.00 85.66           O
ATOM   1428  OE2 GLU B 181      -1.011  18.468  58.685  1.00 85.66           O
ATOM   1429  C   GLU B 181       2.692  17.725  61.202  1.00 85.66           C
ATOM   1430  O   GLU B 181       3.223  18.754  60.783  1.00 85.66           O
ATOM   1431  N   ARG B 182       3.004  16.504  60.731  1.00198.22           N
ATOM   1432  CA  ARG B 182       3.985  16.340  59.702  1.00198.22           C
ATOM   1433  CB  ARG B 182       5.257  15.622  60.175  1.00198.22           C
ATOM   1434  CG  ARG B 182       6.115  16.427  61.144  1.00198.22           C
ATOM   1435  CD  ARG B 182       7.270  15.611  61.719  1.00198.22           C
ATOM   1436  NE  ARG B 182       7.857  14.839  60.591  1.00198.22           N
ATOM   1437  CZ  ARG B 182       9.159  14.438  60.651  1.00198.22           C
ATOM   1438  NH1 ARG B 182       9.918  14.761  61.738  1.00198.22           N
ATOM   1439  NH2 ARG B 182       9.697  13.714  59.628  1.00198.22           N
ATOM   1440  C   ARG B 182       3.415  15.442  58.660  1.00198.22           C
ATOM   1441  O   ARG B 182       2.409  14.766  58.869  1.00198.22           O
ATOM   1442  N   ILE B 183       4.062  15.440  57.482  1.00141.31           N
ATOM   1443  CA  ILE B 183       3.674  14.552  56.433  1.00141.31           C
ATOM   1444  CB  ILE B 183       3.395  15.252  55.128  1.00141.31           C
ATOM   1445  CG1 ILE B 183       2.680  14.316  54.134  1.00141.31           C
ATOM   1446  CG2 ILE B 183       4.702  15.871  54.608  1.00141.31           C
ATOM   1447  CD1 ILE B 183       3.490  13.089  53.716  1.00141.31           C
ATOM   1448  C   ILE B 183       4.836  13.630  56.277  1.00141.31           C
ATOM   1449  O   ILE B 183       5.984  14.065  56.222  1.00141.31           O
ATOM   1450  N   SER B 184       4.565  12.314  56.257  1.00 73.02           N
ATOM   1451  CA  SER B 184       5.639  11.376  56.141  1.00 73.02           C
ATOM   1452  CB  SER B 184       6.148  10.867  57.504  1.00 73.02           C
ATOM   1453  OG  SER B 184       7.257   9.997  57.335  1.00 73.02           O
ATOM   1454  C   SER B 184       5.101  10.213  55.375  1.00 73.02           C
ATOM   1455  O   SER B 184       3.965  10.241  54.907  1.00 73.02           O
ATOM   1456  N   VAL B 185       5.930   9.174  55.187  1.00 30.49           N
ATOM   1457  CA  VAL B 185       5.488   8.008  54.484  1.00 30.49           C
ATOM   1458  CB  VAL B 185       6.240   7.769  53.209  1.00 30.49           C
ATOM   1459  CG1 VAL B 185       5.771   6.436  52.606  1.00 30.49           C
ATOM   1460  CG2 VAL B 185       6.034   8.980  52.283  1.00 30.49           C
ATOM   1461  C   VAL B 185       5.761   6.842  55.378  1.00 30.49           C
ATOM   1462  O   VAL B 185       6.656   6.886  56.220  1.00 30.49           O
ATOM   1463  N   ASN B 186       4.971   5.762  55.235  1.00 66.37           N
ATOM   1464  CA  ASN B 186       5.218   4.604  56.044  1.00 66.37           C
ATOM   1465  CB  ASN B 186       3.931   3.890  56.494  1.00 66.37           C
ATOM   1466  CG  ASN B 186       4.272   2.732  57.422  1.00 66.37           C
ATOM   1467  OD1 ASN B 186       4.771   2.932  58.527  1.00 66.37           O
ATOM   1468  ND2 ASN B 186       3.970   1.484  56.971  1.00 66.37           N
ATOM   1469  C   ASN B 186       6.014   3.674  55.193  1.00 66.37           C
ATOM   1470  O   ASN B 186       5.659   3.405  54.048  1.00 66.37           O
ATOM   1471  N   PRO B 187       7.118   3.217  55.699  1.00 78.24           N
ATOM   1472  CA  PRO B 187       7.955   2.337  54.938  1.00 78.24           C
ATOM   1473  CD  PRO B 187       7.865   3.940  56.710  1.00 78.24           C
ATOM   1474  CB  PRO B 187       9.289   2.272  55.687  1.00 78.24           C
ATOM   1475  CG  PRO B 187       9.031   2.993  57.026  1.00 78.24           C
ATOM   1476  C   PRO B 187       7.329   1.010  54.658  1.00 78.24           C
ATOM   1477  O   PRO B 187       7.617   0.433  53.610  1.00 78.24           O
ATOM   1478  N   ILE B 188       6.520   0.471  55.591  1.00 86.19           N
ATOM   1479  CA  ILE B 188       5.932  -0.811  55.335  1.00 86.19           C
ATOM   1480  CB  ILE B 188       5.250  -1.392  56.539  1.00 86.19           C
ATOM   1481  CG1 ILE B 188       6.251  -1.602  57.688  1.00 86.19           C
ATOM   1482  CG2 ILE B 188       4.538  -2.681  56.093  1.00 86.19           C
ATOM   1483  CD1 ILE B 188       6.782  -0.303  58.293  1.00 86.19           C
ATOM   1484  C   ILE B 188       4.875  -0.681  54.284  1.00 86.19           C
ATOM   1485  O   ILE B 188       4.911  -1.362  53.260  1.00 86.19           O
ATOM   1486  N   THR B 189       3.906   0.220  54.534  1.00113.77           N
ATOM   1487  CA  THR B 189       2.771   0.400  53.673  1.00113.77           C
ATOM   1488  CB  THR B 189       1.668   1.174  54.339  1.00113.77           C
ATOM   1489  OG1 THR B 189       0.504   1.163  53.531  1.00113.77           O
ATOM   1490  CG2 THR B 189       2.116   2.621  54.564  1.00113.77           C
ATOM   1491  C   THR B 189       3.147   1.092  52.402  1.00113.77           C
ATOM   1492  O   THR B 189       2.718   0.696  51.321  1.00113.77           O
ATOM   1493  N   GLY B 190       3.978   2.146  52.500  1.00 19.58           N
ATOM   1494  CA  GLY B 190       4.355   2.925  51.358  1.00 19.58           C
ATOM   1495  C   GLY B 190       3.330   4.006  51.180  1.00 19.58           C
ATOM   1496  O   GLY B 190       3.424   4.816  50.259  1.00 19.58           O
ATOM   1497  N   ALA B 191       2.318   4.043  52.069  1.00 30.78           N
ATOM   1498  CA  ALA B 191       1.264   5.014  51.976  1.00 30.78           C
ATOM   1499  CB  ALA B 191      -0.001   4.617  52.758  1.00 30.78           C
ATOM   1500  C   ALA B 191       1.736   6.328  52.513  1.00 30.78           C
ATOM   1501  O   ALA B 191       2.658   6.389  53.326  1.00 30.78           O
ATOM   1502  N   GLN B 192       1.107   7.428  52.043  1.00 83.51           N
ATOM   1503  CA  GLN B 192       1.449   8.739  52.516  1.00 83.51           C
ATOM   1504  CB  GLN B 192       0.823   9.900  51.719  1.00 83.51           C
ATOM   1505  CG  GLN B 192       0.975   9.824  50.199  1.00 83.51           C
ATOM   1506  CD  GLN B 192      -0.342   9.274  49.663  1.00 83.51           C
ATOM   1507  OE1 GLN B 192      -1.177   8.788  50.424  1.00 83.51           O
ATOM   1508  NE2 GLN B 192      -0.547   9.364  48.321  1.00 83.51           N
ATOM   1509  C   GLN B 192       0.813   8.834  53.857  1.00 83.51           C
ATOM   1510  O   GLN B 192      -0.240   8.242  54.090  1.00 83.51           O
ATOM   1511  N   THR B 193       1.438   9.564  54.793  1.00 44.21           N
ATOM   1512  CA  THR B 193       0.816   9.663  56.075  1.00 44.21           C
ATOM   1513  CB  THR B 193       1.422   8.740  57.093  1.00 44.21           C
ATOM   1514  OG1 THR B 193       1.312   7.388  56.671  1.00 44.21           O
ATOM   1515  CG2 THR B 193       0.695   8.935  58.433  1.00 44.21           C
ATOM   1516  C   THR B 193       1.000  11.046  56.593  1.00 44.21           C
ATOM   1517  O   THR B 193       2.013  11.695  56.341  1.00 44.21           O
ATOM   1518  N   ARG B 194      -0.016  11.555  57.310  1.00119.83           N
ATOM   1519  CA  ARG B 194       0.187  12.788  57.993  1.00119.83           C
ATOM   1520  CB  ARG B 194      -0.810  13.915  57.660  1.00119.83           C
ATOM   1521  CG  ARG B 194      -0.370  14.707  56.425  1.00119.83           C
ATOM   1522  CD  ARG B 194      -1.126  16.019  56.199  1.00119.83           C
ATOM   1523  NE  ARG B 194      -2.288  15.739  55.311  1.00119.83           N
ATOM   1524  CZ  ARG B 194      -2.138  15.875  53.960  1.00119.83           C
ATOM   1525  NH1 ARG B 194      -0.925  16.225  53.441  1.00119.83           N
ATOM   1526  NH2 ARG B 194      -3.205  15.679  53.134  1.00119.83           N
ATOM   1527  C   ARG B 194       0.099  12.429  59.426  1.00119.83           C
ATOM   1528  O   ARG B 194      -0.886  11.846  59.878  1.00119.83           O
ATOM   1529  N   ILE B 195       1.159  12.752  60.177  1.00119.73           N
ATOM   1530  CA  ILE B 195       1.186  12.383  61.551  1.00119.73           C
ATOM   1531  CB  ILE B 195       2.541  11.931  62.009  1.00119.73           C
ATOM   1532  CG1 ILE B 195       3.575  13.050  61.816  1.00119.73           C
ATOM   1533  CG2 ILE B 195       2.887  10.634  61.263  1.00119.73           C
ATOM   1534  CD1 ILE B 195       4.927  12.737  62.454  1.00119.73           C
ATOM   1535  C   ILE B 195       0.789  13.585  62.321  1.00119.73           C
ATOM   1536  O   ILE B 195       1.237  14.702  62.069  1.00119.73           O
ATOM   1537  N   PRO B 196      -0.092  13.344  63.241  1.00 77.43           N
ATOM   1538  CA  PRO B 196      -0.593  14.418  64.041  1.00 77.43           C
ATOM   1539  CD  PRO B 196      -1.085  12.298  63.056  1.00 77.43           C
ATOM   1540  CB  PRO B 196      -1.794  13.844  64.794  1.00 77.43           C
ATOM   1541  CG  PRO B 196      -2.326  12.758  63.841  1.00 77.43           C
ATOM   1542  C   PRO B 196       0.477  14.954  64.922  1.00 77.43           C
ATOM   1543  O   PRO B 196       1.450  14.255  65.198  1.00 77.43           O
ATOM   1544  N   PRO B 197       0.317  16.174  65.343  1.00109.07           N
ATOM   1545  CA  PRO B 197       1.297  16.815  66.170  1.00109.07           C
ATOM   1546  CD  PRO B 197      -0.997  16.780  65.468  1.00109.07           C
ATOM   1547  CB  PRO B 197       0.673  18.154  66.559  1.00109.07           C
ATOM   1548  CG  PRO B 197      -0.836  17.854  66.559  1.00109.07           C
ATOM   1549  C   PRO B 197       1.530  15.946  67.369  1.00109.07           C
ATOM   1550  O   PRO B 197       0.605  15.248  67.782  1.00109.07           O
ATOM   1551  N   LYS B 198       2.766  15.950  67.912  1.00131.63           N
ATOM   1552  CA  LYS B 198       3.097  15.135  69.047  1.00131.63           C
ATOM   1553  CB  LYS B 198       4.011  13.953  68.669  1.00131.63           C
ATOM   1554  CG  LYS B 198       4.346  12.999  69.819  1.00131.63           C
ATOM   1555  CD  LYS B 198       5.081  11.738  69.355  1.00131.63           C
ATOM   1556  CE  LYS B 198       4.341  10.971  68.256  1.00131.63           C
ATOM   1557  NZ  LYS B 198       5.157   9.830  67.783  1.00131.63           N
ATOM   1558  C   LYS B 198       3.863  15.989  70.009  1.00131.63           C
ATOM   1559  O   LYS B 198       4.678  16.813  69.595  1.00131.63           O
ATOM   1560  N   PRO B 199       3.564  15.855  71.281  1.00 97.58           N
ATOM   1561  CA  PRO B 199       4.322  16.541  72.297  1.00 97.58           C
ATOM   1562  CD  PRO B 199       2.184  15.647  71.692  1.00 97.58           C
ATOM   1563  CB  PRO B 199       3.376  16.748  73.482  1.00 97.58           C
ATOM   1564  CG  PRO B 199       2.215  15.775  73.223  1.00 97.58           C
ATOM   1565  C   PRO B 199       5.515  15.706  72.637  1.00 97.58           C
ATOM   1566  O   PRO B 199       5.431  14.484  72.517  1.00 97.58           O
ATOM   1567  N   LYS B 200       6.622  16.325  73.088  1.00156.63           N
ATOM   1568  CA  LYS B 200       7.776  15.535  73.394  1.00156.63           C
ATOM   1569  CB  LYS B 200       8.815  15.578  72.260  1.00156.63           C
ATOM   1570  CG  LYS B 200       9.749  14.368  72.192  1.00156.63           C
ATOM   1571  CD  LYS B 200      10.562  14.116  73.458  1.00156.63           C
ATOM   1572  CE  LYS B 200      11.663  13.074  73.266  1.00156.63           C
ATOM   1573  NZ  LYS B 200      12.665  13.588  72.307  1.00156.63           N
ATOM   1574  C   LYS B 200       8.408  16.144  74.611  1.00156.63           C
ATOM   1575  O   LYS B 200       8.352  17.359  74.800  1.00156.63           O
ATOM   1576  N   VAL B 201       9.010  15.312  75.489  1.00 46.42           N
ATOM   1577  CA  VAL B 201       9.673  15.826  76.655  1.00 46.42           C
ATOM   1578  CB  VAL B 201       9.915  14.798  77.727  1.00 46.42           C
ATOM   1579  CG1 VAL B 201      10.691  15.476  78.869  1.00 46.42           C
ATOM   1580  CG2 VAL B 201       8.577  14.182  78.159  1.00 46.42           C
ATOM   1581  C   VAL B 201      11.018  16.330  76.230  1.00 46.42           C
ATOM   1582  O   VAL B 201      11.667  15.754  75.357  1.00 46.42           O
ATOM   1583  N   LYS B 202      11.472  17.450  76.827  1.00 93.66           N
ATOM   1584  CA  LYS B 202      12.758  17.962  76.465  1.00 93.66           C
ATOM   1585  CB  LYS B 202      12.697  19.187  75.537  1.00 93.66           C
ATOM   1586  CG  LYS B 202      12.319  18.820  74.101  1.00 93.66           C
ATOM   1587  CD  LYS B 202      13.345  17.895  73.439  1.00 93.66           C
ATOM   1588  CE  LYS B 202      12.964  17.437  72.032  1.00 93.66           C
ATOM   1589  NZ  LYS B 202      14.031  16.570  71.482  1.00 93.66           N
ATOM   1590  C   LYS B 202      13.483  18.347  77.710  1.00 93.66           C
ATOM   1591  O   LYS B 202      12.885  18.740  78.712  1.00 93.66           O
ATOM   1592  N   PHE B 203      14.819  18.210  77.659  1.00 65.79           N
ATOM   1593  CA  PHE B 203      15.672  18.522  78.761  1.00 65.79           C
ATOM   1594  CB  PHE B 203      16.491  17.291  79.199  1.00 65.79           C
ATOM   1595  CG  PHE B 203      17.524  17.634  80.222  1.00 65.79           C
ATOM   1596  CD1 PHE B 203      17.181  17.925  81.523  1.00 65.79           C
ATOM   1597  CD2 PHE B 203      18.857  17.625  79.880  1.00 65.79           C
ATOM   1598  CE1 PHE B 203      18.151  18.223  82.453  1.00 65.79           C
ATOM   1599  CE2 PHE B 203      19.831  17.921  80.804  1.00 65.79           C
ATOM   1600  CZ  PHE B 203      19.478  18.225  82.097  1.00 65.79           C
ATOM   1601  C   PHE B 203      16.621  19.571  78.292  1.00 65.79           C
ATOM   1602  O   PHE B 203      17.187  19.465  77.205  1.00 65.79           O
ATOM   1603  N   ARG B 204      16.786  20.644  79.088  1.00138.80           N
ATOM   1604  CA  ARG B 204      17.759  21.636  78.754  1.00138.80           C
ATOM   1605  CB  ARG B 204      17.195  23.059  78.615  1.00138.80           C
ATOM   1606  CG  ARG B 204      16.542  23.570  79.897  1.00138.80           C
ATOM   1607  CD  ARG B 204      15.821  24.911  79.749  1.00138.80           C
ATOM   1608  NE  ARG B 204      16.845  25.986  79.858  1.00138.80           N
ATOM   1609  CZ  ARG B 204      16.534  27.269  79.518  1.00138.80           C
ATOM   1610  NH1 ARG B 204      15.298  27.561  79.018  1.00138.80           N
ATOM   1611  NH2 ARG B 204      17.460  28.258  79.684  1.00138.80           N
ATOM   1612  C   ARG B 204      18.710  21.623  79.897  1.00138.80           C
ATOM   1613  O   ARG B 204      18.323  21.832  81.047  1.00138.80           O
ATOM   1614  N   ALA B 205      19.994  21.355  79.606  1.00 36.35           N
ATOM   1615  CA  ALA B 205      20.957  21.255  80.658  1.00 36.35           C
ATOM   1616  CB  ALA B 205      22.299  20.654  80.212  1.00 36.35           C
ATOM   1617  C   ALA B 205      21.238  22.620  81.180  1.00 36.35           C
ATOM   1618  O   ALA B 205      21.213  23.603  80.440  1.00 36.35           O
ATOM   1619  N   ALA B 206      21.517  22.695  82.493  1.00 32.99           N
ATOM   1620  CA  ALA B 206      21.850  23.930  83.131  1.00 32.99           C
ATOM   1621  CB  ALA B 206      21.817  23.860  84.668  1.00 32.99           C
ATOM   1622  C   ALA B 206      23.242  24.270  82.716  1.00 32.99           C
ATOM   1623  O   ALA B 206      23.978  23.428  82.204  1.00 32.99           O
ATOM   1624  N   LYS B 207      23.628  25.541  82.917  1.00126.01           N
ATOM   1625  CA  LYS B 207      24.919  26.005  82.522  1.00126.01           C
ATOM   1626  CB  LYS B 207      25.124  27.504  82.793  1.00126.01           C
ATOM   1627  CG  LYS B 207      26.471  28.026  82.293  0.00126.01           C
ATOM   1628  CD  LYS B 207      26.537  29.551  82.200  0.00126.01           C
ATOM   1629  CE  LYS B 207      25.821  30.117  80.971  0.00126.01           C
ATOM   1630  NZ  LYS B 207      26.562  29.755  79.742  0.00126.01           N
ATOM   1631  C   LYS B 207      25.981  25.241  83.253  1.00126.01           C
ATOM   1632  O   LYS B 207      27.009  24.918  82.660  1.00126.01           O
ATOM   1633  N   PRO B 208      25.812  24.939  84.514  1.00 83.21           N
ATOM   1634  CA  PRO B 208      26.826  24.199  85.208  1.00 83.21           C
ATOM   1635  CD  PRO B 208      25.058  25.778  85.427  1.00 83.21           C
ATOM   1636  CB  PRO B 208      26.443  24.241  86.692  1.00 83.21           C
ATOM   1637  CG  PRO B 208      25.080  24.965  86.730  1.00 83.21           C
ATOM   1638  C   PRO B 208      27.045  22.834  84.638  1.00 83.21           C
ATOM   1639  O   PRO B 208      28.191  22.390  84.586  1.00 83.21           O
ATOM   1640  N   LEU B 209      25.967  22.153  84.207  1.00 48.26           N
ATOM   1641  CA  LEU B 209      26.075  20.842  83.638  1.00 48.26           C
ATOM   1642  CB  LEU B 209      24.703  20.225  83.319  1.00 48.26           C
ATOM   1643  CG  LEU B 209      24.794  18.824  82.689  1.00 48.26           C
ATOM   1644  CD1 LEU B 209      25.388  17.807  83.675  1.00 48.26           C
ATOM   1645  CD2 LEU B 209      23.442  18.384  82.105  1.00 48.26           C
ATOM   1646  C   LEU B 209      26.817  20.943  82.342  1.00 48.26           C
ATOM   1647  O   LEU B 209      27.683  20.126  82.037  1.00 48.26           O
ATOM   1648  N   LYS B 210      26.489  21.965  81.532  1.00 39.37           N
ATOM   1649  CA  LYS B 210      27.102  22.118  80.246  1.00 39.37           C
ATOM   1650  CB  LYS B 210      26.493  23.262  79.418  1.00 39.37           C
ATOM   1651  CG  LYS B 210      25.083  22.953  78.905  1.00 39.37           C
ATOM   1652  CD  LYS B 210      24.345  24.162  78.325  1.00 39.37           C
ATOM   1653  CE  LYS B 210      22.954  23.815  77.786  1.00 39.37           C
ATOM   1654  NZ  LYS B 210      22.292  25.027  77.255  1.00 39.37           N
ATOM   1655  C   LYS B 210      28.559  22.395  80.429  1.00 39.37           C
ATOM   1656  O   LYS B 210      29.397  21.892  79.683  1.00 39.37           O
ATOM   1657  N   GLU B 211      28.888  23.217  81.440  1.00 47.47           N
ATOM   1658  CA  GLU B 211      30.242  23.601  81.697  1.00 47.47           C
ATOM   1659  CB  GLU B 211      30.349  24.680  82.789  1.00 47.47           C
ATOM   1660  CG  GLU B 211      29.737  26.013  82.347  1.00 47.47           C
ATOM   1661  CD  GLU B 211      29.880  27.012  83.484  1.00 47.47           C
ATOM   1662  OE1 GLU B 211      30.742  26.782  84.373  1.00 47.47           O
ATOM   1663  OE2 GLU B 211      29.128  28.023  83.478  1.00 47.47           O
ATOM   1664  C   GLU B 211      31.048  22.413  82.119  1.00 47.47           C
ATOM   1665  O   GLU B 211      32.192  22.270  81.716  1.00 47.47           O
ATOM   1666  N   VAL B 212      30.478  21.518  82.948  1.00 87.52           N
ATOM   1667  CA  VAL B 212      31.277  20.413  83.401  1.00 87.52           C
ATOM   1668  CB  VAL B 212      30.594  19.549  84.426  1.00 87.52           C
ATOM   1669  CG1 VAL B 212      29.371  18.871  83.792  1.00 87.52           C
ATOM   1670  CG2 VAL B 212      31.626  18.554  84.987  1.00 87.52           C
ATOM   1671  C   VAL B 212      31.652  19.553  82.238  1.00 87.52           C
ATOM   1672  O   VAL B 212      32.791  19.104  82.126  1.00 87.52           O
ATOM   1673  N   THR B 213      30.692  19.300  81.332  1.00 46.98           N
ATOM   1674  CA  THR B 213      30.916  18.456  80.196  1.00 46.98           C
ATOM   1675  CB  THR B 213      29.661  18.202  79.415  1.00 46.98           C
ATOM   1676  OG1 THR B 213      28.683  17.578  80.232  1.00 46.98           O
ATOM   1677  CG2 THR B 213      30.013  17.303  78.220  1.00 46.98           C
ATOM   1678  C   THR B 213      31.890  19.103  79.261  1.00 46.98           C
ATOM   1679  O   THR B 213      32.715  18.427  78.648  1.00 46.98           O
ATOM   1680  N   ALA B 214      31.821  20.439  79.129  1.00 94.47           N
ATOM   1681  CA  ALA B 214      32.624  21.146  78.171  1.00 94.47           C
ATOM   1682  CB  ALA B 214      31.787  22.051  77.252  1.00 94.47           C
ATOM   1683  C   ALA B 214      33.568  22.034  78.908  1.00 94.47           C
ATOM   1684  O   ALA B 214      34.748  21.727  79.038  1.00 94.47           O
ATOM   1685  N   THR B 215      33.040  23.164  79.406  1.00 95.53           N
ATOM   1686  CA  THR B 215      33.719  24.247  80.063  1.00 95.53           C
ATOM   1687  CB  THR B 215      32.749  25.034  80.899  1.00 95.53           C
ATOM   1688  OG1 THR B 215      31.628  25.430  80.121  1.00 95.53           O
ATOM   1689  CG2 THR B 215      33.466  26.260  81.494  1.00 95.53           C
ATOM   1690  C   THR B 215      34.727  23.720  81.037  1.00 95.53           C
ATOM   1691  O   THR B 215      34.692  22.557  81.427  1.00 95.53           O
ATOM   1692  N   ILE B 216      35.721  24.564  81.390  1.00119.70           N
ATOM   1693  CA  ILE B 216      36.635  24.192  82.428  1.00119.70           C
ATOM   1694  CB  ILE B 216      37.906  23.567  81.915  1.00119.70           C
ATOM   1695  CG1 ILE B 216      38.720  22.994  83.087  1.00119.70           C
ATOM   1696  CG2 ILE B 216      38.655  24.583  81.037  1.00119.70           C
ATOM   1697  CD1 ILE B 216      39.852  22.072  82.644  1.00119.70           C
ATOM   1698  C   ILE B 216      36.985  25.415  83.232  1.00119.70           C
ATOM   1699  O   ILE B 216      37.462  26.411  82.688  1.00119.70           O
ATOM   1700  N   LYS B 217      36.717  25.365  84.556  1.00253.17           N
ATOM   1701  CA  LYS B 217      37.107  26.370  85.513  1.00253.17           C
ATOM   1702  CB  LYS B 217      38.595  26.289  85.898  1.00253.17           C
ATOM   1703  CG  LYS B 217      38.999  24.964  86.538  1.00253.17           C
ATOM   1704  CD  LYS B 217      40.514  24.769  86.629  1.00253.17           C
ATOM   1705  CE  LYS B 217      40.926  23.357  87.053  1.00253.17           C
ATOM   1706  NZ  LYS B 217      40.344  23.029  88.373  1.00253.17           N
ATOM   1707  C   LYS B 217      36.875  27.753  84.994  1.00253.17           C
ATOM   1708  O   LYS B 217      37.817  28.540  84.923  1.00253.17           O
ATOM   1709  N   TRP B 218      35.637  28.113  84.616  1.00302.22           N
ATOM   1710  CA  TRP B 218      35.529  29.449  84.110  1.00302.22           C
ATOM   1711  CB  TRP B 218      34.189  29.795  83.423  1.00302.22           C
ATOM   1712  CG  TRP B 218      32.959  29.846  84.305  1.00302.22           C
ATOM   1713  CD2 TRP B 218      31.739  30.488  83.899  1.00302.22           C
ATOM   1714  CD1 TRP B 218      32.747  29.372  85.564  1.00302.22           C
ATOM   1715  NE1 TRP B 218      31.469  29.683  85.975  1.00302.22           N
ATOM   1716  CE2 TRP B 218      30.841  30.370  84.957  1.00302.22           C
ATOM   1717  CE3 TRP B 218      31.399  31.127  82.745  1.00302.22           C
ATOM   1718  CZ2 TRP B 218      29.578  30.893  84.875  1.00302.22           C
ATOM   1719  CZ3 TRP B 218      30.128  31.649  82.660  1.00302.22           C
ATOM   1720  CH2 TRP B 218      29.234  31.535  83.706  1.00302.22           C
ATOM   1721  C   TRP B 218      35.730  30.381  85.259  1.00302.22           C
ATOM   1722  O   TRP B 218      35.252  30.138  86.366  1.00302.22           O
ATOM   1723  N   LYS B 219      36.484  31.473  85.030  1.00232.93           N
ATOM   1724  CA  LYS B 219      36.714  32.415  86.086  1.00232.93           C
ATOM   1725  CB  LYS B 219      38.106  33.075  86.026  1.00232.93           C
ATOM   1726  CG  LYS B 219      38.447  33.921  87.258  1.00232.93           C
ATOM   1727  CD  LYS B 219      39.922  34.315  87.332  1.00232.93           C
ATOM   1728  CE  LYS B 219      40.855  33.151  87.676  1.00232.93           C
ATOM   1729  NZ  LYS B 219      42.247  33.504  87.321  1.00232.93           N
ATOM   1730  C   LYS B 219      35.694  33.491  85.927  1.00232.93           C
ATOM   1731  O   LYS B 219      35.385  33.905  84.810  1.00232.93           O
ATOM   1732  N   TYR B 220      35.112  33.964  87.043  1.00261.75           N
ATOM   1733  CA  TYR B 220      34.128  34.993  86.884  1.00261.75           C
ATOM   1734  CB  TYR B 220      32.714  34.588  87.330  1.00261.75           C
ATOM   1735  CG  TYR B 220      31.858  35.808  87.247  1.00261.75           C
ATOM   1736  CD1 TYR B 220      31.372  36.247  86.038  1.00261.75           C
ATOM   1737  CD2 TYR B 220      31.538  36.511  88.387  1.00261.75           C
ATOM   1738  CE1 TYR B 220      30.582  37.373  85.971  1.00261.75           C
ATOM   1739  CE2 TYR B 220      30.748  37.637  88.326  1.00261.75           C
ATOM   1740  CZ  TYR B 220      30.270  38.067  87.114  1.00261.75           C
ATOM   1741  OH  TYR B 220      29.460  39.224  87.041  1.00261.75           O
ATOM   1742  C   TYR B 220      34.522  36.182  87.691  1.00261.75           C
ATOM   1743  O   TYR B 220      34.804  36.083  88.883  1.00261.75           O
ATOM   1744  N   VAL B 221      34.556  37.350  87.023  1.00116.92           N
ATOM   1745  CA  VAL B 221      34.824  38.594  87.672  1.00116.92           C
ATOM   1746  CB  VAL B 221      36.067  39.290  87.199  1.00116.92           C
ATOM   1747  CG1 VAL B 221      35.901  39.633  85.711  1.00116.92           C
ATOM   1748  CG2 VAL B 221      36.304  40.521  88.091  1.00116.92           C
ATOM   1749  C   VAL B 221      33.667  39.457  87.310  1.00116.92           C
ATOM   1750  O   VAL B 221      33.034  39.249  86.276  1.00116.92           O
ATOM   1751  N   SER B 222      33.346  40.447  88.156  1.00155.12           N
ATOM   1752  CA  SER B 222      32.188  41.228  87.864  1.00155.12           C
ATOM   1753  CB  SER B 222      31.808  42.217  88.976  1.00155.12           C
ATOM   1754  OG  SER B 222      30.652  42.944  88.593  1.00155.12           O
ATOM   1755  C   SER B 222      32.444  42.010  86.622  1.00155.12           C
ATOM   1756  O   SER B 222      33.588  42.273  86.259  1.00155.12           O
ATOM   1757  N   GLU B 223      31.354  42.380  85.921  1.00270.92           N
ATOM   1758  CA  GLU B 223      31.469  43.140  84.715  1.00270.92           C
ATOM   1759  CB  GLU B 223      32.343  44.398  84.879  1.00270.92           C
ATOM   1760  CG  GLU B 223      32.392  45.288  83.639  1.00270.92           C
ATOM   1761  CD  GLU B 223      33.220  46.519  83.978  1.00270.92           C
ATOM   1762  OE1 GLU B 223      33.690  46.622  85.143  1.00270.92           O
ATOM   1763  OE2 GLU B 223      33.390  47.380  83.073  1.00270.92           O
ATOM   1764  C   GLU B 223      32.058  42.257  83.663  1.00270.92           C
ATOM   1765  O   GLU B 223      32.952  41.456  83.931  1.00270.92           O
ATOM   1766  N   ASP B 224      31.547  42.375  82.422  1.00148.19           N
ATOM   1767  CA  ASP B 224      32.029  41.549  81.357  1.00148.19           C
ATOM   1768  CB  ASP B 224      30.963  41.222  80.293  1.00148.19           C
ATOM   1769  CG  ASP B 224      29.930  40.275  80.886  1.00148.19           C
ATOM   1770  OD1 ASP B 224      30.342  39.236  81.469  1.00148.19           O
ATOM   1771  OD2 ASP B 224      28.713  40.572  80.748  1.00148.19           O
ATOM   1772  C   ASP B 224      33.101  42.302  80.642  1.00148.19           C
ATOM   1773  O   ASP B 224      32.818  43.183  79.832  1.00148.19           O
ATOM   1774  N   ASP B 225      34.373  41.989  80.940  1.00 69.22           N
ATOM   1775  CA  ASP B 225      35.417  42.626  80.201  1.00 69.22           C
ATOM   1776  CB  ASP B 225      36.822  42.241  80.697  1.00 69.22           C
ATOM   1777  CG  ASP B 225      37.021  42.902  82.054  1.00 69.22           C
ATOM   1778  OD1 ASP B 225      36.700  44.115  82.175  1.00 69.22           O
ATOM   1779  OD2 ASP B 225      37.500  42.206  82.989  1.00 69.22           O
ATOM   1780  C   ASP B 225      35.250  42.133  78.803  1.00 69.22           C
ATOM   1781  O   ASP B 225      35.361  42.889  77.839  1.00 69.22           O
ATOM   1782  N   GLU B 226      34.962  40.825  78.670  1.00244.26           N
ATOM   1783  CA  GLU B 226      34.712  40.242  77.385  1.00244.26           C
ATOM   1784  CB  GLU B 226      35.956  39.644  76.703  1.00244.26           C
ATOM   1785  CG  GLU B 226      36.947  40.689  76.191  1.00244.26           C
ATOM   1786  CD  GLU B 226      38.042  39.960  75.429  1.00244.26           C
ATOM   1787  OE1 GLU B 226      38.054  38.700  75.462  1.00244.26           O
ATOM   1788  OE2 GLU B 226      38.881  40.656  74.797  1.00244.26           O
ATOM   1789  C   GLU B 226      33.768  39.109  77.601  1.00244.26           C
ATOM   1790  O   GLU B 226      33.686  38.562  78.699  1.00244.26           O
ATOM   1791  N   LEU B 227      33.009  38.741  76.550  1.00251.18           N
ATOM   1792  CA  LEU B 227      32.122  37.623  76.662  1.00251.18           C
ATOM   1793  CB  LEU B 227      30.828  37.771  75.841  1.00251.18           C
ATOM   1794  CG  LEU B 227      29.951  38.958  76.282  1.00251.18           C
ATOM   1795  CD1 LEU B 227      30.682  40.293  76.068  1.00251.18           C
ATOM   1796  CD2 LEU B 227      28.569  38.928  75.608  1.00251.18           C
ATOM   1797  C   LEU B 227      32.884  36.474  76.096  1.00251.18           C
ATOM   1798  O   LEU B 227      33.297  36.506  74.939  1.00251.18           O
ATOM   1799  N   LEU B 228      33.113  35.429  76.912  1.00293.48           N
ATOM   1800  CA  LEU B 228      33.898  34.342  76.417  1.00293.48           C
ATOM   1801  CB  LEU B 228      35.207  34.134  77.195  1.00293.48           C
ATOM   1802  CG  LEU B 228      36.124  35.372  77.189  1.00293.48           C
ATOM   1803  CD1 LEU B 228      36.564  35.740  75.763  1.00293.48           C
ATOM   1804  CD2 LEU B 228      35.490  36.547  77.952  1.00293.48           C
ATOM   1805  C   LEU B 228      33.107  33.090  76.558  1.00293.48           C
ATOM   1806  O   LEU B 228      32.404  32.886  77.547  1.00293.48           O
ATOM   1807  N   GLN B 229      33.195  32.223  75.535  1.00289.59           N
ATOM   1808  CA  GLN B 229      32.541  30.953  75.578  1.00289.59           C
ATOM   1809  CB  GLN B 229      32.262  30.393  74.171  1.00289.59           C
ATOM   1810  CG  GLN B 229      33.522  30.175  73.329  1.00289.59           C
ATOM   1811  CD  GLN B 229      34.062  28.781  73.600  1.00289.59           C
ATOM   1812  OE1 GLN B 229      33.360  27.788  73.419  1.00289.59           O
ATOM   1813  NE2 GLN B 229      35.347  28.699  74.038  1.00289.59           N
ATOM   1814  C   GLN B 229      33.471  30.044  76.317  1.00289.59           C
ATOM   1815  O   GLN B 229      34.684  30.235  76.272  1.00289.59           O
ATOM   1816  N   PRO B 230      32.958  29.078  77.026  1.00128.07           N
ATOM   1817  CA  PRO B 230      33.867  28.238  77.751  1.00128.07           C
ATOM   1818  CD  PRO B 230      31.713  29.286  77.752  1.00128.07           C
ATOM   1819  CB  PRO B 230      33.020  27.516  78.777  1.00128.07           C
ATOM   1820  CG  PRO B 230      31.871  28.501  79.060  1.00128.07           C
ATOM   1821  C   PRO B 230      34.607  27.355  76.808  1.00128.07           C
ATOM   1822  O   PRO B 230      34.075  27.057  75.740  1.00128.07           O
ATOM   1823  N   LYS B 231      35.839  26.933  77.152  1.00243.55           N
ATOM   1824  CA  LYS B 231      36.522  26.126  76.189  1.00243.55           C
ATOM   1825  CB  LYS B 231      37.812  26.761  75.650  1.00243.55           C
ATOM   1826  CG  LYS B 231      38.318  26.067  74.386  1.00243.55           C
ATOM   1827  CD  LYS B 231      37.475  26.368  73.147  1.00243.55           C
ATOM   1828  CE  LYS B 231      37.987  25.667  71.891  1.00243.55           C
ATOM   1829  NZ  LYS B 231      37.835  26.565  70.727  1.00243.55           N
ATOM   1830  C   LYS B 231      36.904  24.811  76.795  1.00243.55           C
ATOM   1831  O   LYS B 231      37.444  24.754  77.898  1.00243.55           O
ATOM   1832  N   ARG B 232      36.619  23.706  76.073  1.00263.96           N
ATOM   1833  CA  ARG B 232      37.017  22.406  76.531  1.00263.96           C
ATOM   1834  CB  ARG B 232      36.279  21.255  75.816  1.00263.96           C
ATOM   1835  CG  ARG B 232      36.505  19.858  76.408  1.00263.96           C
ATOM   1836  CD  ARG B 232      37.393  18.957  75.545  1.00263.96           C
ATOM   1837  NE  ARG B 232      37.187  17.546  75.984  1.00263.96           N
ATOM   1838  CZ  ARG B 232      38.007  16.980  76.917  1.00263.96           C
ATOM   1839  NH1 ARG B 232      39.023  17.706  77.466  1.00263.96           N
ATOM   1840  NH2 ARG B 232      37.813  15.681  77.297  1.00263.96           N
ATOM   1841  C   ARG B 232      38.471  22.331  76.214  1.00263.96           C
ATOM   1842  O   ARG B 232      38.929  22.976  75.271  1.00263.96           O
ATOM   1843  N   LYS B 233      39.264  21.568  76.987  1.00304.30           N
ATOM   1844  CA  LYS B 233      40.652  21.665  76.664  1.00304.30           C
ATOM   1845  CB  LYS B 233      41.600  21.674  77.886  1.00304.30           C
ATOM   1846  CG  LYS B 233      41.930  20.305  78.490  1.00304.30           C
ATOM   1847  CD  LYS B 233      40.732  19.516  79.011  1.00304.30           C
ATOM   1848  CE  LYS B 233      40.464  19.721  80.502  1.00304.30           C
ATOM   1849  NZ  LYS B 233      39.475  18.727  80.970  1.00304.30           N
ATOM   1850  C   LYS B 233      41.047  20.558  75.740  1.00304.30           C
ATOM   1851  O   LYS B 233      41.025  19.377  76.082  1.00304.30           O
ATOM   1852  N   ALA B 234      41.368  20.944  74.494  1.00247.56           N
ATOM   1853  CA  ALA B 234      41.935  20.068  73.518  1.00247.56           C
ATOM   1854  CB  ALA B 234      40.940  19.612  72.437  1.00247.56           C
ATOM   1855  C   ALA B 234      42.924  20.958  72.857  1.00247.56           C
ATOM   1856  O   ALA B 234      42.564  22.047  72.414  1.00247.56           O
ATOM   1857  N   ALA B 235      44.210  20.571  72.803  1.00247.55           N
ATOM   1858  CA  ALA B 235      45.148  21.489  72.219  1.00247.55           C
ATOM   1859  CB  ALA B 235      44.783  21.927  70.788  1.00247.55           C
ATOM   1860  C   ALA B 235      45.206  22.697  73.113  1.00247.55           C
ATOM   1861  O   ALA B 235      44.451  22.831  74.076  1.00247.55           O
ATOM   1862  N   GLY B 236      46.138  23.629  72.866  1.00160.67           N
ATOM   1863  CA  GLY B 236      46.117  24.732  73.779  1.00160.67           C
ATOM   1864  C   GLY B 236      46.011  25.996  72.998  1.00160.67           C
ATOM   1865  O   GLY B 236      46.955  26.401  72.325  1.00160.67           O
ATOM   1866  N   PHE B 237      44.835  26.651  73.078  1.00331.26           N
ATOM   1867  CA  PHE B 237      44.645  27.910  72.418  1.00331.26           C
ATOM   1868  CB  PHE B 237      44.379  27.754  70.908  1.00331.26           C
ATOM   1869  CG  PHE B 237      44.187  29.100  70.291  1.00331.26           C
ATOM   1870  CD1 PHE B 237      45.266  29.879  69.932  1.00331.26           C
ATOM   1871  CD2 PHE B 237      42.920  29.577  70.057  1.00331.26           C
ATOM   1872  CE1 PHE B 237      45.076  31.115  69.360  1.00331.26           C
ATOM   1873  CE2 PHE B 237      42.723  30.813  69.484  1.00331.26           C
ATOM   1874  CZ  PHE B 237      43.803  31.586  69.136  1.00331.26           C
ATOM   1875  C   PHE B 237      43.431  28.536  73.031  1.00331.26           C
ATOM   1876  O   PHE B 237      42.440  27.853  73.284  1.00331.26           O
ATOM   1877  N   PHE B 238      43.472  29.856  73.304  1.00304.05           N
ATOM   1878  CA  PHE B 238      42.298  30.481  73.841  1.00304.05           C
ATOM   1879  CB  PHE B 238      42.225  30.500  75.379  1.00304.05           C
ATOM   1880  CG  PHE B 238      40.855  30.966  75.747  1.00304.05           C
ATOM   1881  CD1 PHE B 238      39.791  30.095  75.693  1.00304.05           C
ATOM   1882  CD2 PHE B 238      40.633  32.262  76.153  1.00304.05           C
ATOM   1883  CE1 PHE B 238      38.524  30.513  76.029  1.00304.05           C
ATOM   1884  CE2 PHE B 238      39.369  32.684  76.491  1.00304.05           C
ATOM   1885  CZ  PHE B 238      38.310  31.809  76.428  1.00304.05           C
ATOM   1886  C   PHE B 238      42.308  31.896  73.369  1.00304.05           C
ATOM   1887  O   PHE B 238      43.359  32.439  73.030  1.00304.05           O
ATOM   1888  N   LYS B 239      41.123  32.534  73.328  1.00192.28           N
ATOM   1889  CA  LYS B 239      41.066  33.878  72.843  1.00192.28           C
ATOM   1890  CB  LYS B 239      39.888  34.100  71.883  1.00192.28           C
ATOM   1891  CG  LYS B 239      40.081  33.354  70.560  1.00192.28           C
ATOM   1892  CD  LYS B 239      38.780  33.097  69.799  1.00192.28           C
ATOM   1893  CE  LYS B 239      38.077  31.812  70.246  1.00192.28           C
ATOM   1894  NZ  LYS B 239      36.811  31.631  69.501  1.00192.28           N
ATOM   1895  C   LYS B 239      40.917  34.801  74.008  1.00192.28           C
ATOM   1896  O   LYS B 239      39.847  34.932  74.601  1.00192.28           O
ATOM   1897  N   ASN B 240      42.035  35.458  74.360  1.00244.92           N
ATOM   1898  CA  ASN B 240      42.123  36.401  75.432  1.00244.92           C
ATOM   1899  CB  ASN B 240      41.769  35.840  76.819  1.00244.92           C
ATOM   1900  CG  ASN B 240      41.595  37.024  77.767  1.00244.92           C
ATOM   1901  OD1 ASN B 240      41.949  38.156  77.438  1.00244.92           O
ATOM   1902  ND2 ASN B 240      41.037  36.759  78.978  1.00244.92           N
ATOM   1903  C   ASN B 240      43.567  36.753  75.439  1.00244.92           C
ATOM   1904  O   ASN B 240      44.113  37.159  74.414  1.00244.92           O
ATOM   1905  N   ARG B 241      44.226  36.630  76.605  1.00287.02           N
ATOM   1906  CA  ARG B 241      45.640  36.837  76.576  1.00287.02           C
ATOM   1907  CB  ARG B 241      46.321  36.622  77.938  1.00287.02           C
ATOM   1908  CG  ARG B 241      45.805  37.564  79.027  1.00287.02           C
ATOM   1909  CD  ARG B 241      46.653  37.562  80.300  1.00287.02           C
ATOM   1910  NE  ARG B 241      47.869  38.373  80.014  1.00287.02           N
ATOM   1911  CZ  ARG B 241      48.248  39.362  80.875  1.00287.02           C
ATOM   1912  NH1 ARG B 241      47.512  39.611  81.997  1.00287.02           N
ATOM   1913  NH2 ARG B 241      49.354  40.115  80.605  1.00287.02           N
ATOM   1914  C   ARG B 241      46.123  35.769  75.654  1.00287.02           C
ATOM   1915  O   ARG B 241      45.676  34.626  75.736  1.00287.02           O
ATOM   1916  N   GLN B 242      47.038  36.109  74.730  1.00270.57           N
ATOM   1917  CA  GLN B 242      47.418  35.123  73.766  1.00270.57           C
ATOM   1918  CB  GLN B 242      48.165  35.691  72.546  1.00270.57           C
ATOM   1919  CG  GLN B 242      49.524  36.311  72.865  1.00270.57           C
ATOM   1920  CD  GLN B 242      50.107  36.825  71.555  1.00270.57           C
ATOM   1921  OE1 GLN B 242      50.037  36.156  70.523  1.00270.57           O
ATOM   1922  NE2 GLN B 242      50.685  38.053  71.589  1.00270.57           N
ATOM   1923  C   GLN B 242      48.267  34.088  74.420  1.00270.57           C
ATOM   1924  O   GLN B 242      49.017  34.368  75.354  1.00270.57           O
ATOM   1925  N   ASN B 243      48.129  32.840  73.936  1.00230.96           N
ATOM   1926  CA  ASN B 243      48.874  31.730  74.448  1.00230.96           C
ATOM   1927  CB  ASN B 243      48.104  30.874  75.473  1.00230.96           C
ATOM   1928  CG  ASN B 243      46.890  30.245  74.806  1.00230.96           C
ATOM   1929  OD1 ASN B 243      46.517  30.609  73.693  1.00230.96           O
ATOM   1930  ND2 ASN B 243      46.248  29.274  75.512  1.00230.96           N
ATOM   1931  C   ASN B 243      49.230  30.878  73.273  1.00230.96           C
ATOM   1932  O   ASN B 243      49.467  31.383  72.177  1.00230.96           O
ATOM   1933  N   ASP B 244      49.284  29.549  73.477  1.00222.35           N
ATOM   1934  CA  ASP B 244      49.675  28.668  72.417  1.00222.35           C
ATOM   1935  CB  ASP B 244      49.688  27.183  72.817  1.00222.35           C
ATOM   1936  CG  ASP B 244      50.337  26.396  71.687  1.00222.35           C
ATOM   1937  OD1 ASP B 244      51.157  26.999  70.944  1.00222.35           O
ATOM   1938  OD2 ASP B 244      50.018  25.185  71.546  1.00222.35           O
ATOM   1939  C   ASP B 244      48.702  28.810  71.290  1.00222.35           C
ATOM   1940  O   ASP B 244      47.552  29.204  71.475  1.00222.35           O
ATOM   1941  N   GLU B 245      49.185  28.496  70.074  1.00237.04           N
ATOM   1942  CA  GLU B 245      48.421  28.585  68.865  1.00237.04           C
ATOM   1943  CB  GLU B 245      49.293  28.477  67.606  1.00237.04           C
ATOM   1944  CG  GLU B 245      50.046  27.146  67.537  1.00237.04           C
ATOM   1945  CD  GLU B 245      50.865  27.112  66.257  1.00237.04           C
ATOM   1946  OE1 GLU B 245      51.065  28.195  65.644  1.00237.04           O
ATOM   1947  OE2 GLU B 245      51.301  25.994  65.874  1.00237.04           O
ATOM   1948  C   GLU B 245      47.472  27.434  68.831  1.00237.04           C
ATOM   1949  O   GLU B 245      47.684  26.421  69.494  1.00237.04           O
ATOM   1950  N   GLU B 246      46.373  27.576  68.065  1.00 97.36           N
ATOM   1951  CA  GLU B 246      45.440  26.492  67.972  1.00 97.36           C
ATOM   1952  CB  GLU B 246      44.142  26.847  67.222  1.00 97.36           C
ATOM   1953  CG  GLU B 246      44.353  27.198  65.746  1.00 97.36           C
ATOM   1954  CD  GLU B 246      42.994  27.521  65.137  1.00 97.36           C
ATOM   1955  OE1 GLU B 246      41.988  27.492  65.895  1.00 97.36           O
ATOM   1956  OE2 GLU B 246      42.943  27.803  63.909  1.00 97.36           O
ATOM   1957  C   GLU B 246      46.131  25.394  67.180  1.00 97.36           C
ATOM   1958  O   GLU B 246      47.296  25.617  66.753  1.00 97.36           O
ATOM   1959  OXT GLU B 246      45.505  24.317  66.988  1.00 97.36           O
TER    1960      GLU B 246
END
