# Supplementary material for: Comparison of histone-like HU protein DNA-binding properties and HU/IHF protein sequence alignment
Source: PLoS One. 2017 Nov 13;12(11):e0188037. doi: 10.1371/journal.pone.0188037 (PMC5683647; doi:10.1371/journal.pone.0188037)
Supplement: S3 File — (ZIP) [file pone.0188037.s003.zip › S_1.pdb]

EXPDTA    THEORETICAL MODEL, MODELLER 9.17 2017/03/23 13:46:32
REMARK   6 MODELLER OBJECTIVE FUNCTION:       840.8994
REMARK   6 MODELLER BEST TEMPLATE % SEQ ID:  36.364
REMARK   6 SEQUENCE: S_1
REMARK   6 DOPE score: -17209.32422
REMARK   6 GA341 score: 0.99662
REMARK   6 TEMPLATE: 1p71 1:A - 93:B MODELS 1:A - 188:B AT 36.4%
ATOM      1  N   MET A   1      12.838  25.378  91.339  1.00102.36           N
ATOM      2  CA  MET A   1      13.500  24.802  92.527  1.00102.36           C
ATOM      3  CB  MET A   1      13.254  23.288  92.594  1.00102.36           C
ATOM      4  CG  MET A   1      11.779  22.929  92.761  1.00102.36           C
ATOM      5  SD  MET A   1      11.439  21.145  92.787  1.00102.36           S
ATOM      6  CE  MET A   1       9.637  21.333  92.648  1.00102.36           C
ATOM      7  C   MET A   1      14.974  25.030  92.493  1.00102.36           C
ATOM      8  O   MET A   1      15.644  24.728  91.506  1.00102.36           O
ATOM      9  N   SER A   2      15.515  25.609  93.580  1.00 74.31           N
ATOM     10  CA  SER A   2      16.925  25.829  93.659  1.00 74.31           C
ATOM     11  CB  SER A   2      17.307  27.119  94.401  1.00 74.31           C
ATOM     12  OG  SER A   2      16.853  28.242  93.660  1.00 74.31           O
ATOM     13  C   SER A   2      17.525  24.656  94.361  1.00 74.31           C
ATOM     14  O   SER A   2      16.838  23.694  94.699  1.00 74.31           O
ATOM     15  N   LYS A   3      18.852  24.711  94.577  1.00 67.01           N
ATOM     16  CA  LYS A   3      19.574  23.639  95.191  1.00 67.01           C
ATOM     17  CB  LYS A   3      21.083  23.898  95.224  1.00 67.01           C
ATOM     18  CG  LYS A   3      21.872  22.694  95.724  0.00 67.01           C
ATOM     19  CD  LYS A   3      23.363  22.786  95.427  0.00 67.01           C
ATOM     20  CE  LYS A   3      24.163  21.774  96.237  0.00 67.01           C
ATOM     21  NZ  LYS A   3      24.057  22.106  97.676  0.00 67.01           N
ATOM     22  C   LYS A   3      19.098  23.451  96.595  1.00 67.01           C
ATOM     23  O   LYS A   3      18.978  22.324  97.075  1.00 67.01           O
ATOM     24  N   LYS A   4      18.797  24.560  97.292  1.00 91.97           N
ATOM     25  CA  LYS A   4      18.420  24.477  98.671  1.00 91.97           C
ATOM     26  CB  LYS A   4      18.136  25.865  99.275  1.00 91.97           C
ATOM     27  CG  LYS A   4      19.225  26.906  98.978  1.00 91.97           C
ATOM     28  CD  LYS A   4      20.641  26.495  99.395  1.00 91.97           C
ATOM     29  CE  LYS A   4      21.729  27.444  98.882  1.00 91.97           C
ATOM     30  NZ  LYS A   4      23.058  26.804  98.993  1.00 91.97           N
ATOM     31  C   LYS A   4      17.166  23.656  98.778  1.00 91.97           C
ATOM     32  O   LYS A   4      17.067  22.774  99.630  1.00 91.97           O
ATOM     33  N   GLU A   5      16.184  23.917  97.890  1.00 47.15           N
ATOM     34  CA  GLU A   5      14.916  23.237  97.909  1.00 47.15           C
ATOM     35  CB  GLU A   5      13.933  23.751  96.853  1.00 47.15           C
ATOM     36  CG  GLU A   5      13.350  25.133  97.121  1.00 47.15           C
ATOM     37  CD  GLU A   5      12.645  25.531  95.835  1.00 47.15           C
ATOM     38  OE1 GLU A   5      11.801  24.729  95.353  1.00 47.15           O
ATOM     39  OE2 GLU A   5      12.954  26.633  95.308  1.00 47.15           O
ATOM     40  C   GLU A   5      15.103  21.789  97.593  1.00 47.15           C
ATOM     41  O   GLU A   5      14.464  20.930  98.198  1.00 47.15           O
ATOM     42  N   LEU A   6      15.978  21.477  96.618  1.00 54.34           N
ATOM     43  CA  LEU A   6      16.130  20.110  96.221  1.00 54.34           C
ATOM     44  CB  LEU A   6      17.011  19.917  94.977  1.00 54.34           C
ATOM     45  CG  LEU A   6      17.149  18.438  94.563  1.00 54.34           C
ATOM     46  CD1 LEU A   6      15.776  17.791  94.313  1.00 54.34           C
ATOM     47  CD2 LEU A   6      18.084  18.290  93.354  1.00 54.34           C
ATOM     48  C   LEU A   6      16.689  19.332  97.370  1.00 54.34           C
ATOM     49  O   LEU A   6      16.290  18.195  97.610  1.00 54.34           O
ATOM     50  N   ALA A   7      17.617  19.938  98.130  1.00 31.54           N
ATOM     51  CA  ALA A   7      18.192  19.252  99.246  1.00 31.54           C
ATOM     52  CB  ALA A   7      19.228  20.106  99.999  1.00 31.54           C
ATOM     53  C   ALA A   7      17.091  18.921 100.205  1.00 31.54           C
ATOM     54  O   ALA A   7      17.035  17.818 100.748  1.00 31.54           O
ATOM     55  N   ALA A   8      16.161  19.873 100.415  1.00 39.59           N
ATOM     56  CA  ALA A   8      15.110  19.664 101.366  1.00 39.59           C
ATOM     57  CB  ALA A   8      14.171  20.875 101.492  1.00 39.59           C
ATOM     58  C   ALA A   8      14.285  18.477 100.965  1.00 39.59           C
ATOM     59  O   ALA A   8      14.013  17.614 101.797  1.00 39.59           O
ATOM     60  N   GLN A   9      13.876  18.373  99.682  1.00130.65           N
ATOM     61  CA  GLN A   9      13.075  17.238  99.308  1.00130.65           C
ATOM     62  CB  GLN A   9      12.338  17.323  97.950  1.00130.65           C
ATOM     63  CG  GLN A   9      13.176  17.645  96.719  1.00130.65           C
ATOM     64  CD  GLN A   9      12.762  19.058  96.338  1.00130.65           C
ATOM     65  OE1 GLN A   9      11.826  19.607  96.915  1.00130.65           O
ATOM     66  NE2 GLN A   9      13.447  19.656  95.329  1.00130.65           N
ATOM     67  C   GLN A   9      13.862  15.969  99.367  1.00130.65           C
ATOM     68  O   GLN A   9      13.329  14.928  99.746  1.00130.65           O
ATOM     69  N   ILE A  10      15.152  16.007  98.982  1.00137.87           N
ATOM     70  CA  ILE A  10      15.920  14.795  98.976  1.00137.87           C
ATOM     71  CB  ILE A  10      17.261  14.926  98.293  1.00137.87           C
ATOM     72  CG1 ILE A  10      17.724  13.558  97.754  1.00137.87           C
ATOM     73  CG2 ILE A  10      18.258  15.567  99.272  1.00137.87           C
ATOM     74  CD1 ILE A  10      17.907  12.476  98.815  1.00137.87           C
ATOM     75  C   ILE A  10      16.108  14.321 100.387  1.00137.87           C
ATOM     76  O   ILE A  10      16.003  13.133 100.669  1.00137.87           O
ATOM     77  N   ALA A  11      16.359  15.245 101.330  1.00 44.72           N
ATOM     78  CA  ALA A  11      16.626  14.850 102.679  1.00 44.72           C
ATOM     79  CB  ALA A  11      16.848  16.051 103.616  1.00 44.72           C
ATOM     80  C   ALA A  11      15.451  14.071 103.185  1.00 44.72           C
ATOM     81  O   ALA A  11      15.623  13.073 103.883  1.00 44.72           O
ATOM     82  N   GLU A  12      14.220  14.504 102.865  1.00 85.32           N
ATOM     83  CA  GLU A  12      13.105  13.737 103.334  1.00 85.32           C
ATOM     84  CB  GLU A  12      11.741  14.425 103.180  1.00 85.32           C
ATOM     85  CG  GLU A  12      10.627  13.616 103.860  0.00 85.32           C
ATOM     86  CD  GLU A  12       9.312  14.357 103.684  0.00 85.32           C
ATOM     87  OE1 GLU A  12       9.243  15.543 104.107  0.00 85.32           O
ATOM     88  OE2 GLU A  12       8.357  13.747 103.134  0.00 85.32           O
ATOM     89  C   GLU A  12      13.023  12.423 102.617  1.00 85.32           C
ATOM     90  O   GLU A  12      12.760  11.394 103.236  1.00 85.32           O
ATOM     91  N   LYS A  13      13.246  12.425 101.287  1.00 96.18           N
ATOM     92  CA  LYS A  13      13.105  11.248 100.467  1.00 96.18           C
ATOM     93  CB  LYS A  13      13.277  11.566  98.972  1.00 96.18           C
ATOM     94  CG  LYS A  13      12.140  12.433  98.427  1.00 96.18           C
ATOM     95  CD  LYS A  13      12.448  13.084  97.078  0.00 96.18           C
ATOM     96  CE  LYS A  13      12.945  12.087  96.029  0.00 96.18           C
ATOM     97  NZ  LYS A  13      11.899  11.080  95.755  0.00 96.18           N
ATOM     98  C   LYS A  13      14.114  10.210 100.854  1.00 96.18           C
ATOM     99  O   LYS A  13      13.791   9.029 100.957  1.00 96.18           O
ATOM    100  N   PHE A  14      15.365  10.639 101.084  1.00118.63           N
ATOM    101  CA  PHE A  14      16.453   9.787 101.469  1.00118.63           C
ATOM    102  CB  PHE A  14      17.728  10.606 101.707  1.00118.63           C
ATOM    103  CG  PHE A  14      18.821   9.730 102.211  1.00118.63           C
ATOM    104  CD1 PHE A  14      19.676   9.104 101.344  1.00118.63           C
ATOM    105  CD2 PHE A  14      19.027   9.578 103.562  1.00118.63           C
ATOM    106  CE1 PHE A  14      20.695   8.307 101.805  1.00118.63           C
ATOM    107  CE2 PHE A  14      20.046   8.784 104.032  1.00118.63           C
ATOM    108  CZ  PHE A  14      20.890   8.146 103.155  1.00118.63           C
ATOM    109  C   PHE A  14      16.052   9.205 102.768  1.00118.63           C
ATOM    110  O   PHE A  14      16.225   8.013 103.006  1.00118.63           O
ATOM    111  N   THR A  15      15.550  10.096 103.639  1.00155.87           N
ATOM    112  CA  THR A  15      14.917   9.812 104.889  1.00155.87           C
ATOM    113  CB  THR A  15      13.536   9.237 104.737  1.00155.87           C
ATOM    114  OG1 THR A  15      12.868   9.198 105.989  1.00155.87           O
ATOM    115  CG2 THR A  15      13.658   7.820 104.148  1.00155.87           C
ATOM    116  C   THR A  15      15.709   8.883 105.742  1.00155.87           C
ATOM    117  O   THR A  15      15.140   8.079 106.473  1.00155.87           O
ATOM    118  N   ASP A  16      17.043   8.939 105.688  1.00162.31           N
ATOM    119  CA  ASP A  16      17.734   8.144 106.653  1.00162.31           C
ATOM    120  CB  ASP A  16      18.752   7.134 106.084  1.00162.31           C
ATOM    121  CG  ASP A  16      19.352   6.338 107.242  1.00162.31           C
ATOM    122  OD1 ASP A  16      18.836   6.462 108.385  1.00162.31           O
ATOM    123  OD2 ASP A  16      20.335   5.592 106.995  1.00162.31           O
ATOM    124  C   ASP A  16      18.494   9.148 107.423  1.00162.31           C
ATOM    125  O   ASP A  16      17.931   9.941 108.173  1.00162.31           O
ATOM    126  N   VAL A  17      19.818   9.121 107.242  1.00143.72           N
ATOM    127  CA  VAL A  17      20.659  10.079 107.864  1.00143.72           C
ATOM    128  CB  VAL A  17      22.121   9.798 107.690  1.00143.72           C
ATOM    129  CG1 VAL A  17      22.448   8.473 108.396  1.00143.72           C
ATOM    130  CG2 VAL A  17      22.446   9.812 106.185  1.00143.72           C
ATOM    131  C   VAL A  17      20.399  11.406 107.238  1.00143.72           C
ATOM    132  O   VAL A  17      20.501  12.419 107.924  1.00143.72           O
ATOM    133  N   LEU A  18      20.018  11.436 105.940  1.00131.22           N
ATOM    134  CA  LEU A  18      20.073  12.689 105.261  1.00131.22           C
ATOM    135  CB  LEU A  18      19.649  12.690 103.792  1.00131.22           C
ATOM    136  CG  LEU A  18      20.599  11.954 102.839  1.00131.22           C
ATOM    137  CD1 LEU A  18      20.240  12.319 101.399  1.00131.22           C
ATOM    138  CD2 LEU A  18      22.083  12.103 103.176  1.00131.22           C
ATOM    139  C   LEU A  18      19.284  13.775 105.877  1.00131.22           C
ATOM    140  O   LEU A  18      18.079  13.903 105.668  1.00131.22           O
ATOM    141  N   SER A  19      20.006  14.622 106.627  1.00 61.28           N
ATOM    142  CA  SER A  19      19.467  15.839 107.120  1.00 61.28           C
ATOM    143  CB  SER A  19      20.099  16.350 108.429  1.00 61.28           C
ATOM    144  OG  SER A  19      19.674  15.552 109.525  1.00 61.28           O
ATOM    145  C   SER A  19      19.785  16.799 106.028  1.00 61.28           C
ATOM    146  O   SER A  19      20.254  16.395 104.963  1.00 61.28           O
ATOM    147  N   LYS A  20      19.546  18.095 106.255  1.00 78.32           N
ATOM    148  CA  LYS A  20      19.782  19.046 105.214  1.00 78.32           C
ATOM    149  CB  LYS A  20      19.580  20.496 105.683  1.00 78.32           C
ATOM    150  CG  LYS A  20      18.149  20.862 106.066  1.00 78.32           C
ATOM    151  CD  LYS A  20      18.068  22.159 106.872  1.00 78.32           C
ATOM    152  CE  LYS A  20      16.653  22.727 106.967  0.00 78.32           C
ATOM    153  NZ  LYS A  20      15.693  21.643 107.257  0.00 78.32           N
ATOM    154  C   LYS A  20      21.219  18.963 104.816  1.00 78.32           C
ATOM    155  O   LYS A  20      21.539  19.001 103.630  1.00 78.32           O
ATOM    156  N   THR A  21      22.123  18.847 105.804  1.00105.70           N
ATOM    157  CA  THR A  21      23.533  18.869 105.532  1.00105.70           C
ATOM    158  CB  THR A  21      24.373  18.866 106.781  1.00105.70           C
ATOM    159  OG1 THR A  21      25.748  19.024 106.455  1.00105.70           O
ATOM    160  CG2 THR A  21      24.157  17.549 107.545  1.00105.70           C
ATOM    161  C   THR A  21      23.960  17.706 104.688  1.00105.70           C
ATOM    162  O   THR A  21      24.688  17.884 103.714  1.00105.70           O
ATOM    163  N   HIS A  22      23.510  16.482 105.021  1.00 51.92           N
ATOM    164  CA  HIS A  22      23.985  15.321 104.330  1.00 51.92           C
ATOM    165  ND1 HIS A  22      25.013  13.532 106.875  1.00 51.92           N
ATOM    166  CG  HIS A  22      23.755  13.779 106.377  1.00 51.92           C
ATOM    167  CB  HIS A  22      23.445  14.012 104.926  1.00 51.92           C
ATOM    168  NE2 HIS A  22      23.618  13.442 108.605  1.00 51.92           N
ATOM    169  CD2 HIS A  22      22.915  13.720 107.446  1.00 51.92           C
ATOM    170  CE1 HIS A  22      24.874  13.338 108.212  1.00 51.92           C
ATOM    171  C   HIS A  22      23.550  15.378 102.902  1.00 51.92           C
ATOM    172  O   HIS A  22      24.326  15.094 101.988  1.00 51.92           O
ATOM    173  N   ALA A  23      22.283  15.759 102.673  1.00 41.90           N
ATOM    174  CA  ALA A  23      21.794  15.824 101.328  1.00 41.90           C
ATOM    175  CB  ALA A  23      20.339  16.311 101.243  1.00 41.90           C
ATOM    176  C   ALA A  23      22.628  16.827 100.602  1.00 41.90           C
ATOM    177  O   ALA A  23      23.059  16.599  99.471  1.00 41.90           O
ATOM    178  N   GLU A  24      22.904  17.961 101.269  1.00 89.62           N
ATOM    179  CA  GLU A  24      23.656  19.022 100.667  1.00 89.62           C
ATOM    180  CB  GLU A  24      23.869  20.207 101.628  1.00 89.62           C
ATOM    181  CG  GLU A  24      24.793  21.287 101.060  1.00 89.62           C
ATOM    182  CD  GLU A  24      25.072  22.327 102.139  1.00 89.62           C
ATOM    183  OE1 GLU A  24      25.665  21.959 103.188  1.00 89.62           O
ATOM    184  OE2 GLU A  24      24.700  23.511 101.921  1.00 89.62           O
ATOM    185  C   GLU A  24      25.027  18.538 100.333  1.00 89.62           C
ATOM    186  O   GLU A  24      25.510  18.742  99.221  1.00 89.62           O
ATOM    187  N   GLU A  25      25.687  17.868 101.295  1.00 53.26           N
ATOM    188  CA  GLU A  25      27.054  17.493 101.084  1.00 53.26           C
ATOM    189  CB  GLU A  25      27.761  16.990 102.359  1.00 53.26           C
ATOM    190  CG  GLU A  25      28.035  18.125 103.359  1.00 53.26           C
ATOM    191  CD  GLU A  25      28.816  17.583 104.551  1.00 53.26           C
ATOM    192  OE1 GLU A  25      29.243  16.398 104.504  1.00 53.26           O
ATOM    193  OE2 GLU A  25      28.995  18.356 105.531  1.00 53.26           O
ATOM    194  C   GLU A  25      27.170  16.469  99.996  1.00 53.26           C
ATOM    195  O   GLU A  25      28.053  16.568  99.147  1.00 53.26           O
ATOM    196  N   ILE A  26      26.280  15.459  99.983  1.00161.88           N
ATOM    197  CA  ILE A  26      26.343  14.448  98.968  1.00161.88           C
ATOM    198  CB  ILE A  26      25.491  13.251  99.307  1.00161.88           C
ATOM    199  CG1 ILE A  26      25.614  12.101  98.287  1.00161.88           C
ATOM    200  CG2 ILE A  26      24.081  13.751  99.605  1.00161.88           C
ATOM    201  CD1 ILE A  26      25.095  12.367  96.870  1.00161.88           C
ATOM    202  C   ILE A  26      25.999  15.043  97.632  1.00161.88           C
ATOM    203  O   ILE A  26      26.620  14.699  96.628  1.00161.88           O
ATOM    204  N   THR A  27      24.992  15.939  97.573  1.00 46.34           N
ATOM    205  CA  THR A  27      24.590  16.529  96.320  1.00 46.34           C
ATOM    206  CB  THR A  27      23.434  17.478  96.466  1.00 46.34           C
ATOM    207  OG1 THR A  27      22.302  16.807  97.003  1.00 46.34           O
ATOM    208  CG2 THR A  27      23.107  18.065  95.085  1.00 46.34           C
ATOM    209  C   THR A  27      25.715  17.332  95.725  1.00 46.34           C
ATOM    210  O   THR A  27      26.018  17.190  94.541  1.00 46.34           O
ATOM    211  N   ASN A  28      26.373  18.204  96.516  1.00 60.36           N
ATOM    212  CA  ASN A  28      27.411  19.012  95.935  1.00 60.36           C
ATOM    213  CB  ASN A  28      27.933  20.173  96.803  1.00 60.36           C
ATOM    214  CG  ASN A  28      27.125  21.422  96.453  1.00 60.36           C
ATOM    215  OD1 ASN A  28      26.728  21.612  95.303  1.00 60.36           O
ATOM    216  ND2 ASN A  28      26.906  22.314  97.456  1.00 60.36           N
ATOM    217  C   ASN A  28      28.562  18.180  95.461  1.00 60.36           C
ATOM    218  O   ASN A  28      29.160  18.488  94.432  1.00 60.36           O
ATOM    219  N   PHE A  29      28.927  17.106  96.181  1.00106.12           N
ATOM    220  CA  PHE A  29      30.018  16.310  95.690  1.00106.12           C
ATOM    221  CB  PHE A  29      30.540  15.201  96.623  1.00106.12           C
ATOM    222  CG  PHE A  29      31.424  15.853  97.633  1.00106.12           C
ATOM    223  CD1 PHE A  29      32.501  16.594  97.207  1.00106.12           C
ATOM    224  CD2 PHE A  29      31.160  15.776  98.980  1.00106.12           C
ATOM    225  CE1 PHE A  29      33.333  17.213  98.104  1.00106.12           C
ATOM    226  CE2 PHE A  29      31.992  16.392  99.885  1.00106.12           C
ATOM    227  CZ  PHE A  29      33.082  17.109  99.451  1.00106.12           C
ATOM    228  C   PHE A  29      29.633  15.669  94.390  1.00106.12           C
ATOM    229  O   PHE A  29      30.483  15.476  93.522  1.00106.12           O
ATOM    230  N   VAL A  30      28.351  15.282  94.236  1.00 45.28           N
ATOM    231  CA  VAL A  30      27.896  14.623  93.041  1.00 45.28           C
ATOM    232  CB  VAL A  30      26.423  14.321  93.082  1.00 45.28           C
ATOM    233  CG1 VAL A  30      25.994  13.776  91.709  1.00 45.28           C
ATOM    234  CG2 VAL A  30      26.133  13.366  94.251  1.00 45.28           C
ATOM    235  C   VAL A  30      28.096  15.508  91.848  1.00 45.28           C
ATOM    236  O   VAL A  30      28.668  15.087  90.844  1.00 45.28           O
ATOM    237  N   PHE A  31      27.628  16.768  91.939  1.00 50.78           N
ATOM    238  CA  PHE A  31      27.710  17.689  90.841  1.00 50.78           C
ATOM    239  CB  PHE A  31      26.925  18.995  91.077  1.00 50.78           C
ATOM    240  CG  PHE A  31      25.485  18.641  90.928  1.00 50.78           C
ATOM    241  CD1 PHE A  31      24.782  18.094  91.977  1.00 50.78           C
ATOM    242  CD2 PHE A  31      24.835  18.850  89.732  1.00 50.78           C
ATOM    243  CE1 PHE A  31      23.454  17.761  91.836  1.00 50.78           C
ATOM    244  CE2 PHE A  31      23.507  18.520  89.585  1.00 50.78           C
ATOM    245  CZ  PHE A  31      22.813  17.975  90.641  1.00 50.78           C
ATOM    246  C   PHE A  31      29.138  18.016  90.540  1.00 50.78           C
ATOM    247  O   PHE A  31      29.520  18.132  89.376  1.00 50.78           O
ATOM    248  N   ASP A  32      29.969  18.187  91.583  1.00 36.54           N
ATOM    249  CA  ASP A  32      31.343  18.521  91.348  1.00 36.54           C
ATOM    250  CB  ASP A  32      32.107  18.867  92.634  1.00 36.54           C
ATOM    251  CG  ASP A  32      31.592  20.229  93.087  1.00 36.54           C
ATOM    252  OD1 ASP A  32      31.310  21.078  92.200  1.00 36.54           O
ATOM    253  OD2 ASP A  32      31.478  20.439  94.324  1.00 36.54           O
ATOM    254  C   ASP A  32      32.030  17.389  90.641  1.00 36.54           C
ATOM    255  O   ASP A  32      32.866  17.618  89.767  1.00 36.54           O
ATOM    256  N   HIS A  33      31.701  16.133  91.005  1.00 77.39           N
ATOM    257  CA  HIS A  33      32.304  14.984  90.385  1.00 77.39           C
ATOM    258  ND1 HIS A  33      31.884  12.961  93.446  1.00 77.39           N
ATOM    259  CG  HIS A  33      32.553  13.313  92.299  1.00 77.39           C
ATOM    260  CB  HIS A  33      31.882  13.639  90.997  1.00 77.39           C
ATOM    261  NE2 HIS A  33      34.053  12.884  93.922  1.00 77.39           N
ATOM    262  CD2 HIS A  33      33.876  13.266  92.601  1.00 77.39           C
ATOM    263  CE1 HIS A  33      32.833  12.712  94.388  1.00 77.39           C
ATOM    264  C   HIS A  33      31.933  14.916  88.936  1.00 77.39           C
ATOM    265  O   HIS A  33      32.770  14.597  88.094  1.00 77.39           O
ATOM    266  N   ILE A  34      30.662  15.209  88.601  1.00 45.04           N
ATOM    267  CA  ILE A  34      30.213  15.103  87.238  1.00 45.04           C
ATOM    268  CB  ILE A  34      28.759  15.462  87.077  1.00 45.04           C
ATOM    269  CG1 ILE A  34      27.856  14.500  87.871  1.00 45.04           C
ATOM    270  CG2 ILE A  34      28.448  15.492  85.570  1.00 45.04           C
ATOM    271  CD1 ILE A  34      26.427  15.019  88.060  1.00 45.04           C
ATOM    272  C   ILE A  34      31.020  16.053  86.402  1.00 45.04           C
ATOM    273  O   ILE A  34      31.513  15.694  85.336  1.00 45.04           O
ATOM    274  N   LYS A  35      31.214  17.287  86.896  1.00 70.52           N
ATOM    275  CA  LYS A  35      31.920  18.312  86.182  1.00 70.52           C
ATOM    276  CB  LYS A  35      32.061  19.561  87.069  1.00 70.52           C
ATOM    277  CG  LYS A  35      30.719  20.019  87.644  1.00 70.52           C
ATOM    278  CD  LYS A  35      30.840  20.820  88.943  1.00 70.52           C
ATOM    279  CE  LYS A  35      30.435  22.289  88.831  1.00 70.52           C
ATOM    280  NZ  LYS A  35      30.217  22.858  90.181  1.00 70.52           N
ATOM    281  C   LYS A  35      33.305  17.802  85.915  1.00 70.52           C
ATOM    282  O   LYS A  35      33.843  17.989  84.823  1.00 70.52           O
ATOM    283  N   LYS A  36      33.910  17.141  86.925  1.00109.38           N
ATOM    284  CA  LYS A  36      35.253  16.631  86.850  1.00109.38           C
ATOM    285  CB  LYS A  36      35.722  15.986  88.166  1.00109.38           C
ATOM    286  CG  LYS A  36      37.171  15.499  88.126  1.00109.38           C
ATOM    287  CD  LYS A  36      38.195  16.631  88.042  0.00109.38           C
ATOM    288  CE  LYS A  36      39.649  16.147  88.104  1.00109.38           C
ATOM    289  NZ  LYS A  36      40.572  17.298  88.229  1.00109.38           N
ATOM    290  C   LYS A  36      35.365  15.568  85.801  1.00109.38           C
ATOM    291  O   LYS A  36      36.301  15.571  85.006  1.00109.38           O
ATOM    292  N   ALA A  37      34.414  14.619  85.774  1.00 38.04           N
ATOM    293  CA  ALA A  37      34.471  13.518  84.853  1.00 38.04           C
ATOM    294  CB  ALA A  37      33.344  12.502  85.094  1.00 38.04           C
ATOM    295  C   ALA A  37      34.342  14.015  83.445  1.00 38.04           C
ATOM    296  O   ALA A  37      35.039  13.549  82.545  1.00 38.04           O
ATOM    297  N   LEU A  38      33.423  14.971  83.215  1.00142.83           N
ATOM    298  CA  LEU A  38      33.218  15.496  81.897  1.00142.83           C
ATOM    299  CB  LEU A  38      32.033  16.469  81.798  1.00142.83           C
ATOM    300  CG  LEU A  38      30.682  15.744  81.717  1.00142.83           C
ATOM    301  CD1 LEU A  38      30.716  14.812  80.510  1.00142.83           C
ATOM    302  CD2 LEU A  38      30.282  15.011  83.000  1.00142.83           C
ATOM    303  C   LEU A  38      34.434  16.227  81.419  1.00142.83           C
ATOM    304  O   LEU A  38      34.857  16.049  80.278  1.00142.83           O
ATOM    305  N   VAL A  39      35.054  17.046  82.289  1.00103.64           N
ATOM    306  CA  VAL A  39      36.166  17.846  81.853  1.00103.64           C
ATOM    307  CB  VAL A  39      36.729  18.758  82.905  1.00103.64           C
ATOM    308  CG1 VAL A  39      37.324  17.922  84.047  1.00103.64           C
ATOM    309  CG2 VAL A  39      37.761  19.674  82.223  1.00103.64           C
ATOM    310  C   VAL A  39      37.268  16.950  81.389  1.00103.64           C
ATOM    311  O   VAL A  39      37.996  17.286  80.455  1.00103.64           O
ATOM    312  N   ALA A  40      37.431  15.804  82.075  1.00 49.12           N
ATOM    313  CA  ALA A  40      38.394  14.775  81.795  1.00 49.12           C
ATOM    314  CB  ALA A  40      38.401  13.659  82.855  1.00 49.12           C
ATOM    315  C   ALA A  40      38.077  14.150  80.470  1.00 49.12           C
ATOM    316  O   ALA A  40      38.972  13.673  79.777  1.00 49.12           O
ATOM    317  N   GLY A  41      36.784  14.104  80.089  1.00 40.13           N
ATOM    318  CA  GLY A  41      36.446  13.502  78.831  1.00 40.13           C
ATOM    319  C   GLY A  41      35.705  12.216  79.039  1.00 40.13           C
ATOM    320  O   GLY A  41      35.481  11.471  78.087  1.00 40.13           O
ATOM    321  N   LYS A  42      35.334  11.887  80.291  1.00142.49           N
ATOM    322  CA  LYS A  42      34.560  10.690  80.467  1.00142.49           C
ATOM    323  CB  LYS A  42      34.713  10.014  81.841  1.00142.49           C
ATOM    324  CG  LYS A  42      34.272   8.546  81.830  1.00142.49           C
ATOM    325  CD  LYS A  42      35.243   7.648  81.059  1.00142.49           C
ATOM    326  CE  LYS A  42      35.339   7.987  79.571  1.00142.49           C
ATOM    327  NZ  LYS A  42      36.597   7.453  79.010  1.00142.49           N
ATOM    328  C   LYS A  42      33.114  11.049  80.316  1.00142.49           C
ATOM    329  O   LYS A  42      32.738  12.215  80.435  1.00142.49           O
ATOM    330  N   GLU A  43      32.265  10.043  80.014  1.00 47.61           N
ATOM    331  CA  GLU A  43      30.852  10.285  79.925  1.00 47.61           C
ATOM    332  CB  GLU A  43      30.106   9.491  78.833  1.00 47.61           C
ATOM    333  CG  GLU A  43      28.605   9.809  78.847  1.00 47.61           C
ATOM    334  CD  GLU A  43      27.861   8.923  77.854  1.00 47.61           C
ATOM    335  OE1 GLU A  43      28.141   9.029  76.630  1.00 47.61           O
ATOM    336  OE2 GLU A  43      26.992   8.134  78.313  1.00 47.61           O
ATOM    337  C   GLU A  43      30.249   9.840  81.214  1.00 47.61           C
ATOM    338  O   GLU A  43      30.585   8.777  81.731  1.00 47.61           O
ATOM    339  N   VAL A  44      29.343  10.666  81.773  1.00 48.37           N
ATOM    340  CA  VAL A  44      28.680  10.302  82.991  1.00 48.37           C
ATOM    341  CB  VAL A  44      28.510  11.452  83.938  1.00 48.37           C
ATOM    342  CG1 VAL A  44      27.784  10.954  85.198  1.00 48.37           C
ATOM    343  CG2 VAL A  44      29.891  12.077  84.206  1.00 48.37           C
ATOM    344  C   VAL A  44      27.315   9.848  82.605  1.00 48.37           C
ATOM    345  O   VAL A  44      26.557  10.582  81.974  1.00 48.37           O
ATOM    346  N   SER A  45      26.957   8.606  82.972  1.00 94.72           N
ATOM    347  CA  SER A  45      25.672   8.160  82.538  1.00 94.72           C
ATOM    348  CB  SER A  45      25.744   7.023  81.509  1.00 94.72           C
ATOM    349  OG  SER A  45      26.451   5.919  82.054  1.00 94.72           O
ATOM    350  C   SER A  45      24.870   7.693  83.704  1.00 94.72           C
ATOM    351  O   SER A  45      25.346   6.943  84.556  1.00 94.72           O
ATOM    352  N   ILE A  46      23.616   8.175  83.785  1.00151.69           N
ATOM    353  CA  ILE A  46      22.735   7.681  84.794  1.00151.69           C
ATOM    354  CB  ILE A  46      22.384   8.704  85.849  1.00151.69           C
ATOM    355  CG1 ILE A  46      21.666   8.056  87.047  1.00151.69           C
ATOM    356  CG2 ILE A  46      21.636   9.875  85.198  1.00151.69           C
ATOM    357  CD1 ILE A  46      20.303   7.445  86.723  1.00151.69           C
ATOM    358  C   ILE A  46      21.523   7.186  84.064  1.00151.69           C
ATOM    359  O   ILE A  46      20.794   7.950  83.435  1.00151.69           O
ATOM    360  N   ALA A  47      21.264   5.866  84.152  1.00 36.80           N
ATOM    361  CA  ALA A  47      20.213   5.286  83.368  1.00 36.80           C
ATOM    362  CB  ALA A  47      20.098   3.758  83.527  1.00 36.80           C
ATOM    363  C   ALA A  47      18.898   5.891  83.738  1.00 36.80           C
ATOM    364  O   ALA A  47      18.557   6.018  84.913  1.00 36.80           O
ATOM    365  N   GLY A  48      18.140   6.297  82.699  1.00 39.05           N
ATOM    366  CA  GLY A  48      16.813   6.823  82.830  1.00 39.05           C
ATOM    367  C   GLY A  48      16.869   8.321  82.867  1.00 39.05           C
ATOM    368  O   GLY A  48      16.067   8.993  82.218  1.00 39.05           O
ATOM    369  N   PHE A  49      17.796   8.875  83.677  1.00 70.10           N
ATOM    370  CA  PHE A  49      17.942  10.300  83.813  1.00 70.10           C
ATOM    371  CB  PHE A  49      18.803  10.665  85.038  1.00 70.10           C
ATOM    372  CG  PHE A  49      18.977  12.145  85.123  1.00 70.10           C
ATOM    373  CD1 PHE A  49      17.940  12.953  85.531  1.00 70.10           C
ATOM    374  CD2 PHE A  49      20.192  12.723  84.820  1.00 70.10           C
ATOM    375  CE1 PHE A  49      18.106  14.314  85.619  1.00 70.10           C
ATOM    376  CE2 PHE A  49      20.361  14.085  84.907  1.00 70.10           C
ATOM    377  CZ  PHE A  49      19.316  14.882  85.303  1.00 70.10           C
ATOM    378  C   PHE A  49      18.571  10.916  82.600  1.00 70.10           C
ATOM    379  O   PHE A  49      18.000  11.819  81.988  1.00 70.10           O
ATOM    380  N   GLY A  50      19.757  10.412  82.195  1.00 32.50           N
ATOM    381  CA  GLY A  50      20.415  10.997  81.058  1.00 32.50           C
ATOM    382  C   GLY A  50      21.900  10.884  81.212  1.00 32.50           C
ATOM    383  O   GLY A  50      22.401  10.272  82.152  1.00 32.50           O
ATOM    384  N   LYS A  51      22.652  11.489  80.268  1.00 81.75           N
ATOM    385  CA  LYS A  51      24.081  11.393  80.315  1.00 81.75           C
ATOM    386  CB  LYS A  51      24.646  10.413  79.273  1.00 81.75           C
ATOM    387  CG  LYS A  51      24.287  10.807  77.838  1.00 81.75           C
ATOM    388  CD  LYS A  51      25.104  10.081  76.767  1.00 81.75           C
ATOM    389  CE  LYS A  51      24.831  10.592  75.351  1.00 81.75           C
ATOM    390  NZ  LYS A  51      25.728   9.914  74.390  1.00 81.75           N
ATOM    391  C   LYS A  51      24.684  12.741  80.048  1.00 81.75           C
ATOM    392  O   LYS A  51      24.079  13.597  79.402  1.00 81.75           O
ATOM    393  N   PHE A  52      25.908  12.956  80.578  1.00 57.55           N
ATOM    394  CA  PHE A  52      26.642  14.173  80.381  1.00 57.55           C
ATOM    395  CB  PHE A  52      27.107  14.845  81.694  1.00 57.55           C
ATOM    396  CG  PHE A  52      25.937  15.341  82.480  1.00 57.55           C
ATOM    397  CD1 PHE A  52      25.238  14.501  83.315  1.00 57.55           C
ATOM    398  CD2 PHE A  52      25.552  16.660  82.396  1.00 57.55           C
ATOM    399  CE1 PHE A  52      24.167  14.964  84.045  1.00 57.55           C
ATOM    400  CE2 PHE A  52      24.482  17.130  83.121  1.00 57.55           C
ATOM    401  CZ  PHE A  52      23.786  16.280  83.949  1.00 57.55           C
ATOM    402  C   PHE A  52      27.904  13.793  79.662  1.00 57.55           C
ATOM    403  O   PHE A  52      28.534  12.789  79.997  1.00 57.55           O
ATOM    404  N   ALA A  53      28.305  14.590  78.646  1.00 42.76           N
ATOM    405  CA  ALA A  53      29.501  14.289  77.905  1.00 42.76           C
ATOM    406  CB  ALA A  53      29.256  13.390  76.678  1.00 42.76           C
ATOM    407  C   ALA A  53      30.073  15.575  77.399  1.00 42.76           C
ATOM    408  O   ALA A  53      29.420  16.618  77.417  1.00 42.76           O
ATOM    409  N   VAL A  54      31.345  15.539  76.963  1.00 48.77           N
ATOM    410  CA  VAL A  54      31.911  16.719  76.390  1.00 48.77           C
ATOM    411  CB  VAL A  54      33.330  16.972  76.799  1.00 48.77           C
ATOM    412  CG1 VAL A  54      33.863  18.152  75.976  1.00 48.77           C
ATOM    413  CG2 VAL A  54      33.349  17.224  78.316  1.00 48.77           C
ATOM    414  C   VAL A  54      31.861  16.518  74.906  1.00 48.77           C
ATOM    415  O   VAL A  54      32.106  15.415  74.419  1.00 48.77           O
ATOM    416  N   THR A  55      31.497  17.571  74.142  1.00114.10           N
ATOM    417  CA  THR A  55      31.450  17.414  72.714  1.00114.10           C
ATOM    418  CB  THR A  55      30.177  17.878  72.061  1.00114.10           C
ATOM    419  OG1 THR A  55      30.192  17.538  70.681  1.00114.10           O
ATOM    420  CG2 THR A  55      30.032  19.395  72.243  1.00114.10           C
ATOM    421  C   THR A  55      32.576  18.205  72.151  1.00114.10           C
ATOM    422  O   THR A  55      32.910  19.280  72.645  1.00114.10           O
ATOM    423  N   GLU A  56      33.212  17.673  71.094  1.00120.29           N
ATOM    424  CA  GLU A  56      34.391  18.319  70.615  1.00120.29           C
ATOM    425  CB  GLU A  56      35.442  17.325  70.093  1.00120.29           C
ATOM    426  CG  GLU A  56      35.752  16.164  71.050  1.00120.29           C
ATOM    427  CD  GLU A  56      36.083  16.682  72.446  1.00120.29           C
ATOM    428  OE1 GLU A  56      35.133  17.064  73.181  1.00120.29           O
ATOM    429  OE2 GLU A  56      37.293  16.685  72.800  1.00120.29           O
ATOM    430  C   GLU A  56      34.057  19.231  69.488  1.00120.29           C
ATOM    431  O   GLU A  56      33.085  19.032  68.762  1.00120.29           O
ATOM    432  N   ARG A  57      34.857  20.303  69.370  1.00125.83           N
ATOM    433  CA  ARG A  57      34.811  21.158  68.227  1.00125.83           C
ATOM    434  CB  ARG A  57      34.296  22.569  68.520  1.00125.83           C
ATOM    435  CG  ARG A  57      32.797  22.524  68.777  1.00125.83           C
ATOM    436  CD  ARG A  57      32.220  23.725  69.507  1.00125.83           C
ATOM    437  NE  ARG A  57      30.782  23.397  69.682  1.00125.83           N
ATOM    438  CZ  ARG A  57      30.459  22.442  70.598  1.00125.83           C
ATOM    439  NH1 ARG A  57      31.455  21.835  71.307  1.00125.83           N
ATOM    440  NH2 ARG A  57      29.161  22.061  70.784  1.00125.83           N
ATOM    441  C   ARG A  57      36.240  21.236  67.796  1.00125.83           C
ATOM    442  O   ARG A  57      37.101  21.653  68.570  1.00125.83           O
ATOM    443  N   ALA A  58      36.526  20.807  66.551  1.00 38.03           N
ATOM    444  CA  ALA A  58      37.881  20.752  66.082  1.00 38.03           C
ATOM    445  CB  ALA A  58      38.046  19.940  64.784  1.00 38.03           C
ATOM    446  C   ALA A  58      38.382  22.125  65.803  1.00 38.03           C
ATOM    447  O   ALA A  58      37.636  22.995  65.359  1.00 38.03           O
ATOM    448  N   ALA A  59      39.685  22.344  66.080  1.00 46.68           N
ATOM    449  CA  ALA A  59      40.313  23.598  65.793  1.00 46.68           C
ATOM    450  CB  ALA A  59      41.652  23.812  66.513  1.00 46.68           C
ATOM    451  C   ALA A  59      40.575  23.587  64.340  1.00 46.68           C
ATOM    452  O   ALA A  59      40.642  22.526  63.719  1.00 46.68           O
ATOM    453  N   ARG A  60      40.699  24.778  63.744  1.00200.88           N
ATOM    454  CA  ARG A  60      40.906  24.741  62.339  1.00200.88           C
ATOM    455  CB  ARG A  60      39.548  24.778  61.613  1.00200.88           C
ATOM    456  CG  ARG A  60      39.505  24.155  60.222  1.00200.88           C
ATOM    457  CD  ARG A  60      38.102  24.219  59.621  1.00200.88           C
ATOM    458  NE  ARG A  60      37.161  23.796  60.698  1.00200.88           N
ATOM    459  CZ  ARG A  60      36.958  22.474  60.953  1.00200.88           C
ATOM    460  NH1 ARG A  60      37.578  21.531  60.188  1.00200.88           N
ATOM    461  NH2 ARG A  60      36.138  22.097  61.978  1.00200.88           N
ATOM    462  C   ARG A  60      41.646  25.985  61.971  1.00200.88           C
ATOM    463  O   ARG A  60      41.440  27.036  62.572  1.00200.88           O
ATOM    464  N   ASP A  61      42.567  25.894  60.998  1.00 67.31           N
ATOM    465  CA  ASP A  61      43.157  27.096  60.505  1.00 67.31           C
ATOM    466  CB  ASP A  61      44.562  26.932  59.900  1.00 67.31           C
ATOM    467  CG  ASP A  61      45.535  26.631  61.029  0.00 67.31           C
ATOM    468  OD1 ASP A  61      45.063  26.430  62.180  1.00 67.31           O
ATOM    469  OD2 ASP A  61      46.764  26.598  60.756  1.00 67.31           O
ATOM    470  C   ASP A  61      42.243  27.452  59.394  1.00 67.31           C
ATOM    471  O   ASP A  61      41.996  26.635  58.510  1.00 67.31           O
ATOM    472  N   GLY A  62      41.689  28.673  59.416  1.00 48.48           N
ATOM    473  CA  GLY A  62      40.740  28.974  58.395  1.00 48.48           C
ATOM    474  C   GLY A  62      41.166  30.227  57.732  1.00 48.48           C
ATOM    475  O   GLY A  62      42.171  30.835  58.093  1.00 48.48           O
ATOM    476  N   ARG A  63      40.397  30.612  56.704  1.00 54.13           N
ATOM    477  CA  ARG A  63      40.670  31.813  55.989  1.00 54.13           C
ATOM    478  CB  ARG A  63      41.260  31.535  54.602  1.00 54.13           C
ATOM    479  CG  ARG A  63      41.741  32.772  53.852  1.00 54.13           C
ATOM    480  CD  ARG A  63      42.124  32.454  52.408  1.00 54.13           C
ATOM    481  NE  ARG A  63      43.196  31.421  52.447  1.00 54.13           N
ATOM    482  CZ  ARG A  63      44.507  31.799  52.487  1.00 54.13           C
ATOM    483  NH1 ARG A  63      44.832  33.124  52.522  1.00 54.13           N
ATOM    484  NH2 ARG A  63      45.491  30.855  52.480  1.00 54.13           N
ATOM    485  C   ARG A  63      39.344  32.472  55.805  1.00 54.13           C
ATOM    486  O   ARG A  63      38.329  31.797  55.645  1.00 54.13           O
ATOM    487  N   ASN A  64      39.305  33.815  55.831  1.00 82.00           N
ATOM    488  CA  ASN A  64      38.031  34.456  55.699  1.00 82.00           C
ATOM    489  CB  ASN A  64      37.961  35.797  56.454  1.00 82.00           C
ATOM    490  CG  ASN A  64      36.554  36.352  56.313  1.00 82.00           C
ATOM    491  OD1 ASN A  64      36.128  36.731  55.224  1.00 82.00           O
ATOM    492  ND2 ASN A  64      35.807  36.397  57.447  1.00 82.00           N
ATOM    493  C   ASN A  64      37.826  34.748  54.252  1.00 82.00           C
ATOM    494  O   ASN A  64      38.472  35.649  53.724  1.00 82.00           O
ATOM    495  N   PRO A  65      36.974  33.993  53.595  1.00173.85           N
ATOM    496  CA  PRO A  65      36.700  34.230  52.208  1.00173.85           C
ATOM    497  CD  PRO A  65      35.872  33.303  54.250  1.00173.85           C
ATOM    498  CB  PRO A  65      35.578  33.264  51.838  1.00173.85           C
ATOM    499  CG  PRO A  65      34.794  33.139  53.159  1.00173.85           C
ATOM    500  C   PRO A  65      36.234  35.641  52.156  1.00173.85           C
ATOM    501  O   PRO A  65      35.170  35.921  52.703  1.00173.85           O
ATOM    502  N   SER A  66      36.998  36.522  51.489  1.00229.93           N
ATOM    503  CA  SER A  66      36.721  37.928  51.434  1.00229.93           C
ATOM    504  CB  SER A  66      36.005  38.515  52.669  1.00229.93           C
ATOM    505  OG  SER A  66      35.784  39.907  52.500  1.00229.93           O
ATOM    506  C   SER A  66      38.081  38.526  51.429  1.00229.93           C
ATOM    507  O   SER A  66      38.736  38.635  50.392  1.00229.93           O
ATOM    508  N   THR A  67      38.512  38.940  52.632  1.00 61.32           N
ATOM    509  CA  THR A  67      39.807  39.493  52.857  1.00 61.32           C
ATOM    510  CB  THR A  67      39.999  39.901  54.287  1.00 61.32           C
ATOM    511  OG1 THR A  67      39.907  38.766  55.133  1.00 61.32           O
ATOM    512  CG2 THR A  67      38.902  40.911  54.651  1.00 61.32           C
ATOM    513  C   THR A  67      40.815  38.440  52.522  1.00 61.32           C
ATOM    514  O   THR A  67      41.849  38.722  51.918  1.00 61.32           O
ATOM    515  N   GLY A  68      40.546  37.179  52.902  1.00 19.36           N
ATOM    516  CA  GLY A  68      41.506  36.161  52.588  1.00 19.36           C
ATOM    517  C   GLY A  68      42.508  36.121  53.692  1.00 19.36           C
ATOM    518  O   GLY A  68      43.544  35.466  53.585  1.00 19.36           O
ATOM    519  N   GLU A  69      42.224  36.836  54.796  1.00 67.95           N
ATOM    520  CA  GLU A  69      43.169  36.830  55.871  1.00 67.95           C
ATOM    521  CB  GLU A  69      42.959  37.947  56.906  1.00 67.95           C
ATOM    522  CG  GLU A  69      41.630  37.894  57.649  1.00 67.95           C
ATOM    523  CD  GLU A  69      41.672  39.008  58.682  1.00 67.95           C
ATOM    524  OE1 GLU A  69      42.208  40.098  58.347  1.00 67.95           O
ATOM    525  OE2 GLU A  69      41.181  38.786  59.820  1.00 67.95           O
ATOM    526  C   GLU A  69      43.091  35.512  56.566  1.00 67.95           C
ATOM    527  O   GLU A  69      42.036  34.882  56.627  1.00 67.95           O
ATOM    528  N   THR A  70      44.240  35.059  57.096  1.00 94.72           N
ATOM    529  CA  THR A  70      44.300  33.795  57.764  1.00 94.72           C
ATOM    530  CB  THR A  70      45.704  33.314  57.988  1.00 94.72           C
ATOM    531  OG1 THR A  70      45.700  31.961  58.419  1.00 94.72           O
ATOM    532  CG2 THR A  70      46.366  34.204  59.055  1.00 94.72           C
ATOM    533  C   THR A  70      43.659  33.960  59.103  1.00 94.72           C
ATOM    534  O   THR A  70      43.636  35.055  59.660  1.00 94.72           O
ATOM    535  N   ILE A  71      43.081  32.862  59.630  1.00 43.42           N
ATOM    536  CA  ILE A  71      42.429  32.899  60.907  1.00 43.42           C
ATOM    537  CB  ILE A  71      40.938  33.001  60.780  1.00 43.42           C
ATOM    538  CG1 ILE A  71      40.564  34.290  60.034  1.00 43.42           C
ATOM    539  CG2 ILE A  71      40.310  32.891  62.183  1.00 43.42           C
ATOM    540  CD1 ILE A  71      39.127  34.299  59.525  1.00 43.42           C
ATOM    541  C   ILE A  71      42.708  31.612  61.624  1.00 43.42           C
ATOM    542  O   ILE A  71      42.930  30.574  60.999  1.00 43.42           O
ATOM    543  N   LYS A  72      42.724  31.658  62.971  1.00101.70           N
ATOM    544  CA  LYS A  72      42.900  30.475  63.758  1.00101.70           C
ATOM    545  CB  LYS A  72      43.951  30.633  64.880  1.00101.70           C
ATOM    546  CG  LYS A  72      43.673  31.789  65.849  1.00101.70           C
ATOM    547  CD  LYS A  72      44.484  31.728  67.148  1.00101.70           C
ATOM    548  CE  LYS A  72      44.502  33.032  67.954  1.00101.70           C
ATOM    549  NZ  LYS A  72      43.233  33.215  68.696  1.00101.70           N
ATOM    550  C   LYS A  72      41.590  30.218  64.423  1.00101.70           C
ATOM    551  O   LYS A  72      41.013  31.098  65.055  1.00101.70           O
ATOM    552  N   ILE A  73      41.071  28.987  64.281  1.00 66.08           N
ATOM    553  CA  ILE A  73      39.838  28.660  64.931  1.00 66.08           C
ATOM    554  CB  ILE A  73      38.912  27.854  64.060  1.00 66.08           C
ATOM    555  CG1 ILE A  73      38.572  28.611  62.769  1.00 66.08           C
ATOM    556  CG2 ILE A  73      37.664  27.477  64.877  1.00 66.08           C
ATOM    557  CD1 ILE A  73      37.902  27.712  61.731  1.00 66.08           C
ATOM    558  C   ILE A  73      40.251  27.768  66.049  1.00 66.08           C
ATOM    559  O   ILE A  73      40.818  26.699  65.818  1.00 66.08           O
ATOM    560  N   PRO A  74      40.013  28.172  67.260  1.00158.08           N
ATOM    561  CA  PRO A  74      40.435  27.340  68.343  1.00158.08           C
ATOM    562  CD  PRO A  74      40.002  29.580  67.624  1.00158.08           C
ATOM    563  CB  PRO A  74      40.375  28.206  69.596  1.00158.08           C
ATOM    564  CG  PRO A  74      40.556  29.634  69.059  1.00158.08           C
ATOM    565  C   PRO A  74      39.546  26.154  68.442  1.00158.08           C
ATOM    566  O   PRO A  74      38.349  26.295  68.196  1.00158.08           O
ATOM    567  N   ALA A  75      40.097  24.976  68.785  1.00 55.00           N
ATOM    568  CA  ALA A  75      39.201  23.886  68.997  1.00 55.00           C
ATOM    569  CB  ALA A  75      39.883  22.507  69.027  1.00 55.00           C
ATOM    570  C   ALA A  75      38.619  24.140  70.341  1.00 55.00           C
ATOM    571  O   ALA A  75      39.329  24.570  71.249  1.00 55.00           O
ATOM    572  N   SER A  76      37.304  23.904  70.501  1.00 45.47           N
ATOM    573  CA  SER A  76      36.752  24.119  71.801  1.00 45.47           C
ATOM    574  CB  SER A  76      36.045  25.472  71.979  1.00 45.47           C
ATOM    575  OG  SER A  76      35.702  25.649  73.347  1.00 45.47           O
ATOM    576  C   SER A  76      35.767  23.031  72.065  1.00 45.47           C
ATOM    577  O   SER A  76      35.142  22.497  71.148  1.00 45.47           O
ATOM    578  N   LYS A  77      35.618  22.671  73.355  1.00141.00           N
ATOM    579  CA  LYS A  77      34.755  21.590  73.730  1.00141.00           C
ATOM    580  CB  LYS A  77      35.475  20.524  74.577  1.00141.00           C
ATOM    581  CG  LYS A  77      36.866  20.137  74.049  1.00141.00           C
ATOM    582  CD  LYS A  77      36.900  19.568  72.628  1.00141.00           C
ATOM    583  CE  LYS A  77      38.314  19.484  72.041  1.00141.00           C
ATOM    584  NZ  LYS A  77      39.229  18.819  72.998  1.00141.00           N
ATOM    585  C   LYS A  77      33.695  22.177  74.602  1.00141.00           C
ATOM    586  O   LYS A  77      33.916  23.189  75.265  1.00141.00           O
ATOM    587  N   SER A  78      32.492  21.574  74.603  1.00 81.61           N
ATOM    588  CA  SER A  78      31.475  22.081  75.475  1.00 81.61           C
ATOM    589  CB  SER A  78      30.423  22.956  74.772  1.00 81.61           C
ATOM    590  OG  SER A  78      29.509  23.473  75.730  1.00 81.61           O
ATOM    591  C   SER A  78      30.770  20.902  76.084  1.00 81.61           C
ATOM    592  O   SER A  78      30.786  19.805  75.527  1.00 81.61           O
ATOM    593  N   ALA A  79      30.152  21.096  77.271  1.00 41.25           N
ATOM    594  CA  ALA A  79      29.440  20.034  77.937  1.00 41.25           C
ATOM    595  CB  ALA A  79      29.118  20.333  79.410  1.00 41.25           C
ATOM    596  C   ALA A  79      28.135  19.806  77.231  1.00 41.25           C
ATOM    597  O   ALA A  79      27.569  20.723  76.637  1.00 41.25           O
ATOM    598  N   LYS A  80      27.625  18.553  77.281  1.00124.01           N
ATOM    599  CA  LYS A  80      26.394  18.215  76.616  1.00124.01           C
ATOM    600  CB  LYS A  80      26.634  17.487  75.285  1.00124.01           C
ATOM    601  CG  LYS A  80      25.387  17.204  74.442  1.00124.01           C
ATOM    602  CD  LYS A  80      24.883  18.395  73.627  1.00124.01           C
ATOM    603  CE  LYS A  80      23.896  17.982  72.530  1.00124.01           C
ATOM    604  NZ  LYS A  80      23.865  19.000  71.457  1.00124.01           N
ATOM    605  C   LYS A  80      25.619  17.251  77.474  1.00124.01           C
ATOM    606  O   LYS A  80      26.193  16.397  78.150  1.00124.01           O
ATOM    607  N   PHE A  81      24.275  17.363  77.456  1.00 69.23           N
ATOM    608  CA  PHE A  81      23.439  16.476  78.218  1.00 69.23           C
ATOM    609  CB  PHE A  81      22.703  17.216  79.352  1.00 69.23           C
ATOM    610  CG  PHE A  81      21.767  16.311  80.081  1.00 69.23           C
ATOM    611  CD1 PHE A  81      22.229  15.318  80.915  1.00 69.23           C
ATOM    612  CD2 PHE A  81      20.409  16.492  79.952  1.00 69.23           C
ATOM    613  CE1 PHE A  81      21.347  14.506  81.588  1.00 69.23           C
ATOM    614  CE2 PHE A  81      19.522  15.684  80.624  1.00 69.23           C
ATOM    615  CZ  PHE A  81      19.992  14.687  81.442  1.00 69.23           C
ATOM    616  C   PHE A  81      22.428  15.871  77.296  1.00 69.23           C
ATOM    617  O   PHE A  81      21.847  16.559  76.458  1.00 69.23           O
ATOM    618  N   LYS A  82      22.225  14.541  77.400  1.00111.76           N
ATOM    619  CA  LYS A  82      21.188  13.930  76.624  1.00111.76           C
ATOM    620  CB  LYS A  82      21.650  12.892  75.591  1.00111.76           C
ATOM    621  CG  LYS A  82      20.504  12.513  74.651  1.00111.76           C
ATOM    622  CD  LYS A  82      20.918  11.724  73.408  1.00111.76           C
ATOM    623  CE  LYS A  82      21.864  12.462  72.462  1.00111.76           C
ATOM    624  NZ  LYS A  82      22.016  11.687  71.212  1.00111.76           N
ATOM    625  C   LYS A  82      20.288  13.238  77.596  1.00111.76           C
ATOM    626  O   LYS A  82      20.722  12.382  78.366  1.00111.76           O
ATOM    627  N   ALA A  83      18.991  13.603  77.566  1.00 36.76           N
ATOM    628  CA  ALA A  83      18.026  13.099  78.499  1.00 36.76           C
ATOM    629  CB  ALA A  83      16.676  13.831  78.420  1.00 36.76           C
ATOM    630  C   ALA A  83      17.764  11.658  78.223  1.00 36.76           C
ATOM    631  O   ALA A  83      17.771  11.211  77.077  1.00 36.76           O
ATOM    632  N   GLY A  84      17.511  10.895  79.304  1.00 20.03           N
ATOM    633  CA  GLY A  84      17.230   9.499  79.181  1.00 20.03           C
ATOM    634  C   GLY A  84      15.805   9.371  78.765  1.00 20.03           C
ATOM    635  O   GLY A  84      15.042  10.334  78.783  1.00 20.03           O
ATOM    636  N   LYS A  85      15.409   8.139  78.410  1.00117.55           N
ATOM    637  CA  LYS A  85      14.096   7.891  77.911  1.00117.55           C
ATOM    638  CB  LYS A  85      13.929   6.428  77.481  1.00117.55           C
ATOM    639  CG  LYS A  85      14.863   6.075  76.322  1.00117.55           C
ATOM    640  CD  LYS A  85      15.069   4.576  76.112  1.00117.55           C
ATOM    641  CE  LYS A  85      16.050   3.959  77.109  1.00117.55           C
ATOM    642  NZ  LYS A  85      15.358   3.689  78.390  1.00117.55           N
ATOM    643  C   LYS A  85      13.082   8.215  78.960  1.00117.55           C
ATOM    644  O   LYS A  85      12.030   8.771  78.652  1.00117.55           O
ATOM    645  N   GLN A  86      13.362   7.874  80.232  1.00105.96           N
ATOM    646  CA  GLN A  86      12.373   8.090  81.245  1.00105.96           C
ATOM    647  CB  GLN A  86      12.681   7.382  82.574  1.00105.96           C
ATOM    648  CG  GLN A  86      11.411   7.125  83.388  1.00105.96           C
ATOM    649  CD  GLN A  86      10.583   6.079  82.636  1.00105.96           C
ATOM    650  OE1 GLN A  86      10.627   5.989  81.408  1.00105.96           O
ATOM    651  NE2 GLN A  86       9.805   5.257  83.392  1.00105.96           N
ATOM    652  C   GLN A  86      12.166   9.560  81.479  1.00105.96           C
ATOM    653  O   GLN A  86      11.037   9.996  81.699  1.00105.96           O
ATOM    654  N   LEU A  87      13.243  10.374  81.446  1.00100.96           N
ATOM    655  CA  LEU A  87      13.068  11.787  81.660  1.00100.96           C
ATOM    656  CB  LEU A  87      14.384  12.593  81.529  1.00100.96           C
ATOM    657  CG  LEU A  87      14.348  14.123  81.833  1.00100.96           C
ATOM    658  CD1 LEU A  87      15.749  14.724  81.645  1.00100.96           C
ATOM    659  CD2 LEU A  87      13.284  14.934  81.067  1.00100.96           C
ATOM    660  C   LEU A  87      12.183  12.281  80.560  1.00100.96           C
ATOM    661  O   LEU A  87      11.239  13.033  80.795  1.00100.96           O
ATOM    662  N   LYS A  88      12.475  11.858  79.320  1.00119.65           N
ATOM    663  CA  LYS A  88      11.781  12.348  78.164  1.00119.65           C
ATOM    664  CB  LYS A  88      12.317  11.700  76.881  1.00119.65           C
ATOM    665  CG  LYS A  88      11.835  12.351  75.592  1.00119.65           C
ATOM    666  CD  LYS A  88      12.598  11.817  74.385  1.00119.65           C
ATOM    667  CE  LYS A  88      14.104  11.757  74.637  1.00119.65           C
ATOM    668  NZ  LYS A  88      14.743  10.820  73.690  1.00119.65           N
ATOM    669  C   LYS A  88      10.324  12.014  78.248  1.00119.65           C
ATOM    670  O   LYS A  88       9.473  12.848  77.944  1.00119.65           O
ATOM    671  N   THR A  89      10.001  10.775  78.657  1.00106.11           N
ATOM    672  CA  THR A  89       8.637  10.332  78.692  1.00106.11           C
ATOM    673  CB  THR A  89       8.514   8.854  78.934  1.00106.11           C
ATOM    674  OG1 THR A  89       7.174   8.432  78.742  1.00106.11           O
ATOM    675  CG2 THR A  89       8.985   8.532  80.362  1.00106.11           C
ATOM    676  C   THR A  89       7.861  11.066  79.742  1.00106.11           C
ATOM    677  O   THR A  89       6.694  11.396  79.536  1.00106.11           O
ATOM    678  N   ASP A  90       8.479  11.320  80.911  1.00 40.97           N
ATOM    679  CA  ASP A  90       7.786  11.986  81.975  1.00 40.97           C
ATOM    680  CB  ASP A  90       8.572  11.952  83.293  1.00 40.97           C
ATOM    681  CG  ASP A  90       8.546  10.488  83.721  1.00 40.97           C
ATOM    682  OD1 ASP A  90       7.659   9.754  83.205  1.00 40.97           O
ATOM    683  OD2 ASP A  90       9.402  10.078  84.549  1.00 40.97           O
ATOM    684  C   ASP A  90       7.481  13.389  81.556  1.00 40.97           C
ATOM    685  O   ASP A  90       6.420  13.918  81.882  1.00 40.97           O
ATOM    686  N   LEU A  91       8.405  14.039  80.822  1.00162.33           N
ATOM    687  CA  LEU A  91       8.144  15.366  80.343  1.00162.33           C
ATOM    688  CB  LEU A  91       9.341  16.038  79.660  1.00162.33           C
ATOM    689  CG  LEU A  91      10.481  16.330  80.646  1.00162.33           C
ATOM    690  CD1 LEU A  91      11.523  17.267  80.014  1.00162.33           C
ATOM    691  CD2 LEU A  91       9.931  16.831  81.992  1.00162.33           C
ATOM    692  C   LEU A  91       7.009  15.317  79.359  1.00162.33           C
ATOM    693  O   LEU A  91       6.200  16.242  79.311  1.00162.33           O
ATOM    694  N   ASN A  92       6.934  14.282  78.492  1.00117.24           N
ATOM    695  CA  ASN A  92       5.749  14.226  77.675  1.00117.24           C
ATOM    696  CB  ASN A  92       5.815  15.030  76.357  1.00117.24           C
ATOM    697  CG  ASN A  92       6.823  14.409  75.404  1.00117.24           C
ATOM    698  OD1 ASN A  92       8.031  14.475  75.620  1.00117.24           O
ATOM    699  ND2 ASN A  92       6.305  13.796  74.306  1.00117.24           N
ATOM    700  C   ASN A  92       5.393  12.794  77.352  1.00117.24           C
ATOM    701  O   ASN A  92       6.239  12.018  76.912  1.00117.24           O
ATOM    702  N   ASN A  93       4.106  12.416  77.565  1.00 94.94           N
ATOM    703  CA  ASN A  93       3.589  11.097  77.294  1.00 94.94           C
ATOM    704  CB  ASN A  93       3.256  10.325  78.586  1.00 94.94           C
ATOM    705  CG  ASN A  93       3.059   8.852  78.263  1.00 94.94           C
ATOM    706  OD1 ASN A  93       3.477   8.370  77.212  1.00 94.94           O
ATOM    707  ND2 ASN A  93       2.403   8.114  79.198  1.00 94.94           N
ATOM    708  C   ASN A  93       2.297  11.319  76.580  1.00 94.94           C
ATOM    709  O   ASN A  93       1.697  12.385  76.708  1.00 94.94           O
ATOM    710  N   ASN A  94       1.835  10.338  75.778  1.00 76.54           N
ATOM    711  CA  ASN A  94       0.564  10.546  75.151  1.00 76.54           C
ATOM    712  CB  ASN A  94       0.210   9.537  74.047  1.00 76.54           C
ATOM    713  CG  ASN A  94      -1.008  10.114  73.337  1.00 76.54           C
ATOM    714  OD1 ASN A  94      -1.667   9.440  72.548  1.00 76.54           O
ATOM    715  ND2 ASN A  94      -1.313  11.406  73.626  1.00 76.54           N
ATOM    716  C   ASN A  94      -0.471  10.388  76.258  1.00 76.54           C
ATOM    717  O   ASN A  94      -1.216  11.373  76.505  1.00 76.54           O
ATOM    718  OXT ASN A  94      -0.527   9.291  76.875  1.00 76.54           O
TER     719      ASN A  94
ATOM    720  N   MET B  95      31.514   7.044  83.608  1.00 93.86           N
ATOM    721  CA  MET B  95      31.053   6.729  84.978  1.00 93.86           C
ATOM    722  CB  MET B  95      31.372   7.874  85.946  1.00 93.86           C
ATOM    723  CG  MET B  95      32.862   8.154  86.092  1.00 93.86           C
ATOM    724  SD  MET B  95      33.233   9.594  87.131  1.00 93.86           S
ATOM    725  CE  MET B  95      34.865   9.858  86.385  1.00 93.86           C
ATOM    726  C   MET B  95      29.576   6.536  85.022  1.00 93.86           C
ATOM    727  O   MET B  95      28.817   7.359  84.513  1.00 93.86           O
ATOM    728  N   SER B  96      29.141   5.414  85.622  1.00 84.13           N
ATOM    729  CA  SER B  96      27.742   5.147  85.766  1.00 84.13           C
ATOM    730  CB  SER B  96      27.357   3.657  85.712  1.00 84.13           C
ATOM    731  OG  SER B  96      27.507   3.152  84.395  1.00 84.13           O
ATOM    732  C   SER B  96      27.315   5.647  87.106  1.00 84.13           C
ATOM    733  O   SER B  96      28.101   6.212  87.867  1.00 84.13           O
ATOM    734  N   LYS B  97      26.027   5.433  87.423  1.00 61.32           N
ATOM    735  CA  LYS B  97      25.488   5.885  88.666  1.00 61.32           C
ATOM    736  CB  LYS B  97      23.980   5.590  88.792  0.00 61.32           C
ATOM    737  CG  LYS B  97      23.331   6.088  90.087  0.00 61.32           C
ATOM    738  CD  LYS B  97      21.808   6.176  89.976  0.00 61.32           C
ATOM    739  CE  LYS B  97      21.097   6.493  91.290  0.00 61.32           C
ATOM    740  NZ  LYS B  97      20.785   5.237  92.008  0.00 61.32           N
ATOM    741  C   LYS B  97      26.210   5.209  89.787  1.00 61.32           C
ATOM    742  O   LYS B  97      26.569   5.841  90.777  1.00 61.32           O
ATOM    743  N   LYS B  98      26.485   3.904  89.634  1.00119.55           N
ATOM    744  CA  LYS B  98      27.094   3.129  90.679  1.00119.55           C
ATOM    745  CB  LYS B  98      27.322   1.673  90.238  1.00119.55           C
ATOM    746  CG  LYS B  98      27.818   0.747  91.347  1.00119.55           C
ATOM    747  CD  LYS B  98      27.821  -0.725  90.926  1.00119.55           C
ATOM    748  CE  LYS B  98      29.096  -1.130  90.181  1.00119.55           C
ATOM    749  NZ  LYS B  98      29.297  -0.251  89.003  1.00119.55           N
ATOM    750  C   LYS B  98      28.434   3.707  91.019  1.00119.55           C
ATOM    751  O   LYS B  98      28.787   3.827  92.191  1.00119.55           O
ATOM    752  N   GLU B  99      29.212   4.072  89.983  1.00 81.13           N
ATOM    753  CA  GLU B  99      30.546   4.592  90.115  1.00 81.13           C
ATOM    754  CB  GLU B  99      31.252   4.652  88.745  1.00 81.13           C
ATOM    755  CG  GLU B  99      32.772   4.809  88.799  1.00 81.13           C
ATOM    756  CD  GLU B  99      33.316   4.515  87.404  1.00 81.13           C
ATOM    757  OE1 GLU B  99      32.530   4.612  86.424  1.00 81.13           O
ATOM    758  OE2 GLU B  99      34.528   4.184  87.300  1.00 81.13           O
ATOM    759  C   GLU B  99      30.520   5.960  90.730  1.00 81.13           C
ATOM    760  O   GLU B  99      31.390   6.308  91.527  1.00 81.13           O
ATOM    761  N   LEU B 100      29.521   6.786  90.361  1.00 51.75           N
ATOM    762  CA  LEU B 100      29.433   8.127  90.873  1.00 51.75           C
ATOM    763  CB  LEU B 100      28.285   8.928  90.220  1.00 51.75           C
ATOM    764  CG  LEU B 100      28.190  10.397  90.677  1.00 51.75           C
ATOM    765  CD1 LEU B 100      29.405  11.210  90.200  1.00 51.75           C
ATOM    766  CD2 LEU B 100      26.851  11.032  90.263  1.00 51.75           C
ATOM    767  C   LEU B 100      29.182   8.063  92.353  1.00 51.75           C
ATOM    768  O   LEU B 100      29.769   8.814  93.129  1.00 51.75           O
ATOM    769  N   ALA B 101      28.314   7.129  92.785  1.00 34.23           N
ATOM    770  CA  ALA B 101      27.943   7.009  94.168  1.00 34.23           C
ATOM    771  CB  ALA B 101      26.908   5.895  94.410  1.00 34.23           C
ATOM    772  C   ALA B 101      29.156   6.688  94.989  1.00 34.23           C
ATOM    773  O   ALA B 101      29.316   7.204  96.094  1.00 34.23           O
ATOM    774  N   ALA B 102      30.047   5.819  94.477  1.00 33.58           N
ATOM    775  CA  ALA B 102      31.194   5.449  95.256  1.00 33.58           C
ATOM    776  CB  ALA B 102      32.082   4.399  94.564  1.00 33.58           C
ATOM    777  C   ALA B 102      32.039   6.661  95.516  1.00 33.58           C
ATOM    778  O   ALA B 102      32.515   6.854  96.633  1.00 33.58           O
ATOM    779  N   GLN B 103      32.247   7.513  94.492  1.00 97.80           N
ATOM    780  CA  GLN B 103      33.101   8.657  94.660  1.00 97.80           C
ATOM    781  CB  GLN B 103      33.505   9.330  93.334  1.00 97.80           C
ATOM    782  CG  GLN B 103      32.361   9.906  92.505  1.00 97.80           C
ATOM    783  CD  GLN B 103      32.957  10.239  91.144  1.00 97.80           C
ATOM    784  OE1 GLN B 103      34.154  10.495  91.025  1.00 97.80           O
ATOM    785  NE2 GLN B 103      32.105  10.216  90.086  1.00 97.80           N
ATOM    786  C   GLN B 103      32.497   9.653  95.606  1.00 97.80           C
ATOM    787  O   GLN B 103      33.212  10.291  96.376  1.00 97.80           O
ATOM    788  N   ILE B 104      31.163   9.822  95.561  1.00105.21           N
ATOM    789  CA  ILE B 104      30.459  10.737  96.421  1.00105.21           C
ATOM    790  CB  ILE B 104      29.011  10.912  96.057  1.00105.21           C
ATOM    791  CG1 ILE B 104      28.819  11.915  94.901  1.00105.21           C
ATOM    792  CG2 ILE B 104      28.269  11.301  97.339  1.00105.21           C
ATOM    793  CD1 ILE B 104      29.385  11.487  93.552  1.00105.21           C
ATOM    794  C   ILE B 104      30.507  10.314  97.862  1.00105.21           C
ATOM    795  O   ILE B 104      30.602  11.153  98.759  1.00105.21           O
ATOM    796  N   ALA B 105      30.406   9.003  98.138  1.00 43.87           N
ATOM    797  CA  ALA B 105      30.360   8.565  99.502  1.00 43.87           C
ATOM    798  CB  ALA B 105      30.225   7.037  99.632  1.00 43.87           C
ATOM    799  C   ALA B 105      31.621   8.977 100.202  1.00 43.87           C
ATOM    800  O   ALA B 105      31.587   9.376 101.365  1.00 43.87           O
ATOM    801  N   GLU B 106      32.778   8.871  99.519  1.00 90.33           N
ATOM    802  CA  GLU B 106      34.022   9.195 100.162  1.00 90.33           C
ATOM    803  CB  GLU B 106      35.256   8.803  99.331  1.00 90.33           C
ATOM    804  CG  GLU B 106      35.537   7.297  99.313  1.00 90.33           C
ATOM    805  CD  GLU B 106      36.014   6.896 100.702  0.00 90.33           C
ATOM    806  OE1 GLU B 106      37.159   7.266 101.075  0.00 90.33           O
ATOM    807  OE2 GLU B 106      35.225   6.219 101.413  0.00 90.33           O
ATOM    808  C   GLU B 106      34.148  10.659 100.479  1.00 90.33           C
ATOM    809  O   GLU B 106      34.511  11.018 101.598  1.00 90.33           O
ATOM    810  N   LYS B 107      33.840  11.545  99.511  1.00 61.55           N
ATOM    811  CA  LYS B 107      34.015  12.958  99.716  1.00 61.55           C
ATOM    812  CB  LYS B 107      33.707  13.816  98.477  1.00 61.55           C
ATOM    813  CG  LYS B 107      34.815  13.844  97.417  1.00 61.55           C
ATOM    814  CD  LYS B 107      34.413  14.619  96.159  1.00 61.55           C
ATOM    815  CE  LYS B 107      35.582  15.307  95.451  1.00 61.55           C
ATOM    816  NZ  LYS B 107      35.079  16.394  94.577  1.00 61.55           N
ATOM    817  C   LYS B 107      33.101  13.433 100.801  1.00 61.55           C
ATOM    818  O   LYS B 107      33.480  14.261 101.628  1.00 61.55           O
ATOM    819  N   PHE B 108      31.875  12.884 100.835  1.00139.16           N
ATOM    820  CA  PHE B 108      30.840  13.343 101.714  1.00139.16           C
ATOM    821  CB  PHE B 108      29.579  12.464 101.582  1.00139.16           C
ATOM    822  CG  PHE B 108      28.612  12.808 102.661  1.00139.16           C
ATOM    823  CD1 PHE B 108      27.660  13.784 102.475  1.00139.16           C
ATOM    824  CD2 PHE B 108      28.668  12.140 103.861  1.00139.16           C
ATOM    825  CE1 PHE B 108      26.776  14.086 103.482  1.00139.16           C
ATOM    826  CE2 PHE B 108      27.787  12.437 104.871  1.00139.16           C
ATOM    827  CZ  PHE B 108      26.842  13.413 104.678  1.00139.16           C
ATOM    828  C   PHE B 108      31.294  13.305 103.131  1.00139.16           C
ATOM    829  O   PHE B 108      31.260  14.322 103.822  1.00139.16           O
ATOM    830  N   THR B 109      31.753  12.148 103.624  1.00267.50           N
ATOM    831  CA  THR B 109      32.195  12.211 104.981  1.00267.50           C
ATOM    832  CB  THR B 109      31.127  11.943 106.006  1.00267.50           C
ATOM    833  OG1 THR B 109      31.572  12.352 107.292  1.00267.50           O
ATOM    834  CG2 THR B 109      30.805  10.442 106.016  1.00267.50           C
ATOM    835  C   THR B 109      33.280  11.213 105.141  1.00267.50           C
ATOM    836  O   THR B 109      33.740  10.644 104.152  1.00267.50           O
ATOM    837  N   ASP B 110      33.717  10.996 106.397  1.00 92.67           N
ATOM    838  CA  ASP B 110      34.762  10.054 106.639  1.00 92.67           C
ATOM    839  CB  ASP B 110      35.035   9.860 108.144  1.00 92.67           C
ATOM    840  CG  ASP B 110      36.330   9.081 108.318  1.00 92.67           C
ATOM    841  OD1 ASP B 110      36.631   8.228 107.442  1.00 92.67           O
ATOM    842  OD2 ASP B 110      37.037   9.331 109.330  1.00 92.67           O
ATOM    843  C   ASP B 110      34.243   8.776 106.081  1.00 92.67           C
ATOM    844  O   ASP B 110      34.914   8.115 105.289  1.00 92.67           O
ATOM    845  N   VAL B 111      32.999   8.411 106.454  1.00114.41           N
ATOM    846  CA  VAL B 111      32.452   7.260 105.810  1.00114.41           C
ATOM    847  CB  VAL B 111      32.519   6.012 106.660  1.00114.41           C
ATOM    848  CG1 VAL B 111      33.992   5.580 106.779  1.00114.41           C
ATOM    849  CG2 VAL B 111      31.880   6.287 108.036  1.00114.41           C
ATOM    850  C   VAL B 111      31.023   7.518 105.427  1.00114.41           C
ATOM    851  O   VAL B 111      30.103   7.135 106.147  1.00114.41           O
ATOM    852  N   LEU B 112      30.769   8.166 104.270  1.00161.80           N
ATOM    853  CA  LEU B 112      29.393   8.172 103.881  1.00161.80           C
ATOM    854  CB  LEU B 112      29.081   9.033 102.641  1.00161.80           C
ATOM    855  CG  LEU B 112      27.616   8.950 102.157  1.00161.80           C
ATOM    856  CD1 LEU B 112      26.642   9.584 103.161  1.00161.80           C
ATOM    857  CD2 LEU B 112      27.470   9.522 100.737  1.00161.80           C
ATOM    858  C   LEU B 112      29.216   6.758 103.456  1.00161.80           C
ATOM    859  O   LEU B 112      30.135   6.182 102.881  1.00161.80           O
ATOM    860  N   SER B 113      28.078   6.124 103.771  1.00 38.63           N
ATOM    861  CA  SER B 113      27.995   4.795 103.260  1.00 38.63           C
ATOM    862  CB  SER B 113      26.964   3.879 103.943  1.00 38.63           C
ATOM    863  OG  SER B 113      26.985   2.589 103.343  1.00 38.63           O
ATOM    864  C   SER B 113      27.605   4.945 101.835  1.00 38.63           C
ATOM    865  O   SER B 113      27.124   5.999 101.424  1.00 38.63           O
ATOM    866  N   LYS B 114      27.841   3.897 101.032  1.00101.17           N
ATOM    867  CA  LYS B 114      27.457   3.952  99.659  1.00101.17           C
ATOM    868  CB  LYS B 114      27.951   2.740  98.838  1.00101.17           C
ATOM    869  CG  LYS B 114      27.499   1.374  99.355  1.00101.17           C
ATOM    870  CD  LYS B 114      27.782   0.222  98.382  0.00101.17           C
ATOM    871  CE  LYS B 114      28.908  -0.718  98.827  0.00101.17           C
ATOM    872  NZ  LYS B 114      29.137  -1.761  97.799  0.00101.17           N
ATOM    873  C   LYS B 114      25.964   4.028  99.651  1.00101.17           C
ATOM    874  O   LYS B 114      25.355   4.594  98.745  1.00101.17           O
ATOM    875  N   THR B 115      25.341   3.459 100.699  1.00 38.79           N
ATOM    876  CA  THR B 115      23.915   3.431 100.825  1.00 38.79           C
ATOM    877  CB  THR B 115      23.469   2.783 102.102  1.00 38.79           C
ATOM    878  OG1 THR B 115      23.949   1.448 102.191  1.00 38.79           O
ATOM    879  CG2 THR B 115      21.932   2.801 102.139  1.00 38.79           C
ATOM    880  C   THR B 115      23.365   4.829 100.855  1.00 38.79           C
ATOM    881  O   THR B 115      22.355   5.099 100.212  1.00 38.79           O
ATOM    882  N   HIS B 116      23.984   5.742 101.637  1.00 64.90           N
ATOM    883  CA  HIS B 116      23.481   7.087 101.772  1.00 64.90           C
ATOM    884  ND1 HIS B 116      22.871   6.429 104.622  1.00 64.90           N
ATOM    885  CG  HIS B 116      23.998   7.122 104.242  1.00 64.90           C
ATOM    886  CB  HIS B 116      24.132   7.857 102.938  1.00 64.90           C
ATOM    887  NE2 HIS B 116      24.347   6.192 106.271  1.00 64.90           N
ATOM    888  CD2 HIS B 116      24.887   6.970 105.263  1.00 64.90           C
ATOM    889  CE1 HIS B 116      23.135   5.891 105.840  1.00 64.90           C
ATOM    890  C   HIS B 116      23.680   7.876 100.513  1.00 64.90           C
ATOM    891  O   HIS B 116      22.787   8.590 100.060  1.00 64.90           O
ATOM    892  N   ALA B 117      24.865   7.763  99.892  1.00 42.22           N
ATOM    893  CA  ALA B 117      25.113   8.543  98.716  1.00 42.22           C
ATOM    894  CB  ALA B 117      26.509   8.290  98.123  1.00 42.22           C
ATOM    895  C   ALA B 117      24.106   8.159  97.678  1.00 42.22           C
ATOM    896  O   ALA B 117      23.504   9.017  97.034  1.00 42.22           O
ATOM    897  N   GLU B 118      23.877   6.842  97.525  1.00102.49           N
ATOM    898  CA  GLU B 118      22.999   6.307  96.525  1.00102.49           C
ATOM    899  CB  GLU B 118      23.051   4.767  96.525  1.00102.49           C
ATOM    900  CG  GLU B 118      22.336   4.086  95.354  1.00102.49           C
ATOM    901  CD  GLU B 118      21.017   3.530  95.865  1.00102.49           C
ATOM    902  OE1 GLU B 118      21.018   2.935  96.975  1.00102.49           O
ATOM    903  OE2 GLU B 118      19.992   3.690  95.151  1.00102.49           O
ATOM    904  C   GLU B 118      21.593   6.764  96.770  1.00102.49           C
ATOM    905  O   GLU B 118      20.917   7.224  95.852  1.00102.49           O
ATOM    906  N   GLU B 119      21.112   6.676  98.023  1.00 90.94           N
ATOM    907  CA  GLU B 119      19.763   7.092  98.269  1.00 90.94           C
ATOM    908  CB  GLU B 119      19.241   6.739  99.670  1.00 90.94           C
ATOM    909  CG  GLU B 119      18.704   5.314  99.795  1.00 90.94           C
ATOM    910  CD  GLU B 119      17.343   5.300  99.110  1.00 90.94           C
ATOM    911  OE1 GLU B 119      17.312   5.432  97.857  1.00 90.94           O
ATOM    912  OE2 GLU B 119      16.316   5.168  99.829  1.00 90.94           O
ATOM    913  C   GLU B 119      19.630   8.564  98.030  1.00 90.94           C
ATOM    914  O   GLU B 119      18.635   8.999  97.461  1.00 90.94           O
ATOM    915  N   ILE B 120      20.604   9.398  98.445  1.00128.97           N
ATOM    916  CA  ILE B 120      20.394  10.786  98.133  1.00128.97           C
ATOM    917  CB  ILE B 120      21.314  11.796  98.722  1.00128.97           C
ATOM    918  CG1 ILE B 120      20.812  13.153  98.176  1.00128.97           C
ATOM    919  CG2 ILE B 120      22.754  11.415  98.379  1.00128.97           C
ATOM    920  CD1 ILE B 120      21.356  14.432  98.786  1.00128.97           C
ATOM    921  C   ILE B 120      20.437  11.032  96.658  1.00128.97           C
ATOM    922  O   ILE B 120      19.624  11.791  96.134  1.00128.97           O
ATOM    923  N   THR B 121      21.392  10.414  95.940  1.00 42.73           N
ATOM    924  CA  THR B 121      21.514  10.681  94.533  1.00 42.73           C
ATOM    925  CB  THR B 121      22.612   9.874  93.904  1.00 42.73           C
ATOM    926  OG1 THR B 121      23.853  10.149  94.537  1.00 42.73           O
ATOM    927  CG2 THR B 121      22.690  10.226  92.408  1.00 42.73           C
ATOM    928  C   THR B 121      20.237  10.314  93.838  1.00 42.73           C
ATOM    929  O   THR B 121      19.700  11.100  93.058  1.00 42.73           O
ATOM    930  N   ASN B 122      19.697   9.119  94.135  1.00 69.62           N
ATOM    931  CA  ASN B 122      18.523   8.623  93.471  1.00 69.62           C
ATOM    932  CB  ASN B 122      18.120   7.233  94.008  1.00 69.62           C
ATOM    933  CG  ASN B 122      17.178   6.551  93.024  1.00 69.62           C
ATOM    934  OD1 ASN B 122      16.162   7.113  92.622  1.00 69.62           O
ATOM    935  ND2 ASN B 122      17.527   5.297  92.625  1.00 69.62           N
ATOM    936  C   ASN B 122      17.392   9.577  93.702  1.00 69.62           C
ATOM    937  O   ASN B 122      16.675   9.935  92.767  1.00 69.62           O
ATOM    938  N   PHE B 123      17.222  10.046  94.952  1.00 99.43           N
ATOM    939  CA  PHE B 123      16.124  10.927  95.230  1.00 99.43           C
ATOM    940  CB  PHE B 123      15.872  11.220  96.725  1.00 99.43           C
ATOM    941  CG  PHE B 123      15.347   9.955  97.326  1.00 99.43           C
ATOM    942  CD1 PHE B 123      14.162   9.413  96.887  1.00 99.43           C
ATOM    943  CD2 PHE B 123      16.052   9.277  98.294  1.00 99.43           C
ATOM    944  CE1 PHE B 123      13.676   8.241  97.424  1.00 99.43           C
ATOM    945  CE2 PHE B 123      15.577   8.106  98.836  1.00 99.43           C
ATOM    946  CZ  PHE B 123      14.383   7.585  98.404  1.00 99.43           C
ATOM    947  C   PHE B 123      16.292  12.217  94.481  1.00 99.43           C
ATOM    948  O   PHE B 123      15.323  12.756  93.952  1.00 99.43           O
ATOM    949  N   VAL B 124      17.529  12.739  94.396  1.00 39.38           N
ATOM    950  CA  VAL B 124      17.766  13.999  93.744  1.00 39.38           C
ATOM    951  CB  VAL B 124      19.218  14.384  93.787  1.00 39.38           C
ATOM    952  CG1 VAL B 124      19.410  15.677  92.984  1.00 39.38           C
ATOM    953  CG2 VAL B 124      19.655  14.493  95.259  1.00 39.38           C
ATOM    954  C   VAL B 124      17.349  13.944  92.297  1.00 39.38           C
ATOM    955  O   VAL B 124      16.685  14.861  91.810  1.00 39.38           O
ATOM    956  N   PHE B 125      17.724  12.869  91.570  1.00 57.65           N
ATOM    957  CA  PHE B 125      17.425  12.736  90.166  1.00 57.65           C
ATOM    958  CB  PHE B 125      18.084  11.499  89.511  1.00 57.65           C
ATOM    959  CG  PHE B 125      19.537  11.776  89.278  1.00 57.65           C
ATOM    960  CD1 PHE B 125      20.428  11.828  90.323  1.00 57.65           C
ATOM    961  CD2 PHE B 125      20.019  11.957  87.996  1.00 57.65           C
ATOM    962  CE1 PHE B 125      21.764  12.076  90.103  1.00 57.65           C
ATOM    963  CE2 PHE B 125      21.355  12.203  87.770  1.00 57.65           C
ATOM    964  CZ  PHE B 125      22.231  12.266  88.826  1.00 57.65           C
ATOM    965  C   PHE B 125      15.947  12.650  89.955  1.00 57.65           C
ATOM    966  O   PHE B 125      15.406  13.255  89.031  1.00 57.65           O
ATOM    967  N   ASP B 126      15.255  11.874  90.806  1.00 74.93           N
ATOM    968  CA  ASP B 126      13.840  11.699  90.666  1.00 74.93           C
ATOM    969  CB  ASP B 126      13.262  10.739  91.718  1.00 74.93           C
ATOM    970  CG  ASP B 126      11.855  10.368  91.278  1.00 74.93           C
ATOM    971  OD1 ASP B 126      11.447  10.819  90.175  1.00 74.93           O
ATOM    972  OD2 ASP B 126      11.175   9.621  92.032  1.00 74.93           O
ATOM    973  C   ASP B 126      13.159  13.017  90.861  1.00 74.93           C
ATOM    974  O   ASP B 126      12.252  13.367  90.105  1.00 74.93           O
ATOM    975  N   HIS B 127      13.586  13.795  91.876  1.00114.23           N
ATOM    976  CA  HIS B 127      12.886  15.016  92.143  1.00114.23           C
ATOM    977  ND1 HIS B 127      11.294  16.405  94.864  1.00114.23           N
ATOM    978  CG  HIS B 127      12.186  16.670  93.848  1.00114.23           C
ATOM    979  CB  HIS B 127      13.279  15.730  93.440  1.00114.23           C
ATOM    980  NE2 HIS B 127      10.709  18.372  94.007  1.00114.23           N
ATOM    981  CD2 HIS B 127      11.815  17.876  93.335  1.00114.23           C
ATOM    982  CE1 HIS B 127      10.435  17.454  94.917  1.00114.23           C
ATOM    983  C   HIS B 127      13.068  15.968  91.006  1.00114.23           C
ATOM    984  O   HIS B 127      12.143  16.695  90.644  1.00114.23           O
ATOM    985  N   ILE B 128      14.274  16.000  90.407  1.00 48.65           N
ATOM    986  CA  ILE B 128      14.514  16.897  89.306  1.00 48.65           C
ATOM    987  CB  ILE B 128      15.929  16.845  88.805  1.00 48.65           C
ATOM    988  CG1 ILE B 128      16.880  17.382  89.883  1.00 48.65           C
ATOM    989  CG2 ILE B 128      16.002  17.601  87.468  1.00 48.65           C
ATOM    990  CD1 ILE B 128      18.353  17.102  89.593  1.00 48.65           C
ATOM    991  C   ILE B 128      13.602  16.545  88.167  1.00 48.65           C
ATOM    992  O   ILE B 128      13.010  17.429  87.552  1.00 48.65           O
ATOM    993  N   LYS B 129      13.447  15.243  87.861  1.00128.82           N
ATOM    994  CA  LYS B 129      12.634  14.848  86.744  1.00128.82           C
ATOM    995  CB  LYS B 129      12.607  13.329  86.536  1.00128.82           C
ATOM    996  CG  LYS B 129      13.938  12.772  86.036  1.00128.82           C
ATOM    997  CD  LYS B 129      14.339  13.286  84.651  1.00128.82           C
ATOM    998  CE  LYS B 129      15.242  14.528  84.647  1.00128.82           C
ATOM    999  NZ  LYS B 129      14.441  15.774  84.669  1.00128.82           N
ATOM   1000  C   LYS B 129      11.223  15.295  86.959  1.00128.82           C
ATOM   1001  O   LYS B 129      10.572  15.777  86.031  1.00128.82           O
ATOM   1002  N   LYS B 130      10.709  15.123  88.193  1.00 66.31           N
ATOM   1003  CA  LYS B 130       9.356  15.498  88.488  1.00 66.31           C
ATOM   1004  CB  LYS B 130       8.892  15.043  89.878  1.00 66.31           C
ATOM   1005  CG  LYS B 130       8.683  13.532  89.962  1.00 66.31           C
ATOM   1006  CD  LYS B 130       8.566  13.003  91.390  1.00 66.31           C
ATOM   1007  CE  LYS B 130       9.839  13.217  92.210  1.00 66.31           C
ATOM   1008  NZ  LYS B 130       9.772  12.428  93.459  1.00 66.31           N
ATOM   1009  C   LYS B 130       9.199  16.985  88.406  1.00 66.31           C
ATOM   1010  O   LYS B 130       8.204  17.481  87.882  1.00 66.31           O
ATOM   1011  N   ALA B 131      10.183  17.744  88.925  1.00 34.48           N
ATOM   1012  CA  ALA B 131      10.078  19.177  88.916  1.00 34.48           C
ATOM   1013  CB  ALA B 131      11.294  19.866  89.554  1.00 34.48           C
ATOM   1014  C   ALA B 131      10.023  19.641  87.494  1.00 34.48           C
ATOM   1015  O   ALA B 131       9.217  20.497  87.132  1.00 34.48           O
ATOM   1016  N   LEU B 132      10.884  19.054  86.649  1.00108.85           N
ATOM   1017  CA  LEU B 132      11.032  19.412  85.269  1.00108.85           C
ATOM   1018  CB  LEU B 132      12.149  18.555  84.639  1.00108.85           C
ATOM   1019  CG  LEU B 132      12.720  19.050  83.300  1.00108.85           C
ATOM   1020  CD1 LEU B 132      11.642  19.224  82.228  1.00108.85           C
ATOM   1021  CD2 LEU B 132      13.583  20.299  83.509  1.00108.85           C
ATOM   1022  C   LEU B 132       9.749  19.103  84.551  1.00108.85           C
ATOM   1023  O   LEU B 132       9.234  19.922  83.789  1.00108.85           O
ATOM   1024  N   VAL B 133       9.168  17.915  84.805  1.00110.40           N
ATOM   1025  CA  VAL B 133       7.980  17.509  84.100  1.00110.40           C
ATOM   1026  CB  VAL B 133       7.514  16.110  84.406  1.00110.40           C
ATOM   1027  CG1 VAL B 133       8.628  15.123  84.027  1.00110.40           C
ATOM   1028  CG2 VAL B 133       7.052  16.026  85.867  1.00110.40           C
ATOM   1029  C   VAL B 133       6.865  18.447  84.432  1.00110.40           C
ATOM   1030  O   VAL B 133       5.988  18.697  83.608  1.00110.40           O
ATOM   1031  N   ALA B 134       6.859  18.955  85.675  1.00 45.19           N
ATOM   1032  CA  ALA B 134       5.870  19.875  86.159  1.00 45.19           C
ATOM   1033  CB  ALA B 134       6.032  20.211  87.653  1.00 45.19           C
ATOM   1034  C   ALA B 134       5.964  21.153  85.385  1.00 45.19           C
ATOM   1035  O   ALA B 134       4.960  21.836  85.194  1.00 45.19           O
ATOM   1036  N   GLY B 135       7.173  21.524  84.919  1.00 35.19           N
ATOM   1037  CA  GLY B 135       7.305  22.769  84.221  1.00 35.19           C
ATOM   1038  C   GLY B 135       8.113  23.703  85.058  1.00 35.19           C
ATOM   1039  O   GLY B 135       8.202  24.895  84.764  1.00 35.19           O
ATOM   1040  N   LYS B 136       8.717  23.194  86.147  1.00 59.52           N
ATOM   1041  CA  LYS B 136       9.526  24.079  86.928  1.00 59.52           C
ATOM   1042  CB  LYS B 136       9.356  23.915  88.448  1.00 59.52           C
ATOM   1043  CG  LYS B 136       8.010  24.505  88.887  1.00 59.52           C
ATOM   1044  CD  LYS B 136       7.587  24.235  90.331  1.00 59.52           C
ATOM   1045  CE  LYS B 136       6.313  24.999  90.708  1.00 59.52           C
ATOM   1046  NZ  LYS B 136       5.985  24.804  92.138  1.00 59.52           N
ATOM   1047  C   LYS B 136      10.954  23.908  86.524  1.00 59.52           C
ATOM   1048  O   LYS B 136      11.343  22.893  85.950  1.00 59.52           O
ATOM   1049  N   GLU B 137      11.762  24.956  86.774  1.00 39.57           N
ATOM   1050  CA  GLU B 137      13.139  24.913  86.392  1.00 39.57           C
ATOM   1051  CB  GLU B 137      13.660  26.242  85.813  1.00 39.57           C
ATOM   1052  CG  GLU B 137      15.135  26.186  85.388  1.00 39.57           C
ATOM   1053  CD  GLU B 137      15.612  27.608  85.127  1.00 39.57           C
ATOM   1054  OE1 GLU B 137      14.802  28.550  85.336  1.00 39.57           O
ATOM   1055  OE2 GLU B 137      16.794  27.775  84.725  1.00 39.57           O
ATOM   1056  C   GLU B 137      13.944  24.620  87.613  1.00 39.57           C
ATOM   1057  O   GLU B 137      13.722  25.199  88.675  1.00 39.57           O
ATOM   1058  N   VAL B 138      14.898  23.681  87.488  1.00119.86           N
ATOM   1059  CA  VAL B 138      15.765  23.377  88.584  1.00119.86           C
ATOM   1060  CB  VAL B 138      16.053  21.915  88.742  1.00119.86           C
ATOM   1061  CG1 VAL B 138      14.791  21.205  89.242  1.00119.86           C
ATOM   1062  CG2 VAL B 138      16.502  21.382  87.378  1.00119.86           C
ATOM   1063  C   VAL B 138      17.058  24.073  88.310  1.00119.86           C
ATOM   1064  O   VAL B 138      17.687  23.859  87.273  1.00119.86           O
ATOM   1065  N   SER B 139      17.486  24.940  89.248  1.00 43.72           N
ATOM   1066  CA  SER B 139      18.695  25.680  89.033  1.00 43.72           C
ATOM   1067  CB  SER B 139      18.477  27.199  89.133  1.00 43.72           C
ATOM   1068  OG  SER B 139      17.507  27.621  88.187  1.00 43.72           O
ATOM   1069  C   SER B 139      19.641  25.306  90.127  1.00 43.72           C
ATOM   1070  O   SER B 139      19.300  25.391  91.304  1.00 43.72           O
ATOM   1071  N   ILE B 140      20.863  24.867  89.765  1.00 97.76           N
ATOM   1072  CA  ILE B 140      21.824  24.523  90.773  1.00 97.76           C
ATOM   1073  CB  ILE B 140      22.279  23.095  90.722  1.00 97.76           C
ATOM   1074  CG1 ILE B 140      21.127  22.159  91.111  1.00 97.76           C
ATOM   1075  CG2 ILE B 140      23.509  22.965  91.632  1.00 97.76           C
ATOM   1076  CD1 ILE B 140      20.628  22.406  92.535  1.00 97.76           C
ATOM   1077  C   ILE B 140      23.037  25.368  90.580  1.00 97.76           C
ATOM   1078  O   ILE B 140      23.729  25.272  89.566  1.00 97.76           O
ATOM   1079  N   ALA B 141      23.353  26.197  91.589  1.00 31.74           N
ATOM   1080  CA  ALA B 141      24.485  27.060  91.457  1.00 31.74           C
ATOM   1081  CB  ALA B 141      24.720  27.956  92.687  1.00 31.74           C
ATOM   1082  C   ALA B 141      25.696  26.206  91.285  1.00 31.74           C
ATOM   1083  O   ALA B 141      25.895  25.224  91.999  1.00 31.74           O
ATOM   1084  N   GLY B 142      26.519  26.559  90.284  1.00 65.96           N
ATOM   1085  CA  GLY B 142      27.771  25.914  90.055  1.00 65.96           C
ATOM   1086  C   GLY B 142      27.623  24.768  89.093  1.00 65.96           C
ATOM   1087  O   GLY B 142      28.621  24.322  88.533  1.00 65.96           O
ATOM   1088  N   PHE B 143      26.443  24.114  89.010  1.00117.98           N
ATOM   1089  CA  PHE B 143      26.313  23.084  88.007  1.00117.98           C
ATOM   1090  CB  PHE B 143      25.510  21.881  88.530  1.00117.98           C
ATOM   1091  CG  PHE B 143      25.728  20.747  87.589  1.00117.98           C
ATOM   1092  CD1 PHE B 143      26.926  20.070  87.595  1.00117.98           C
ATOM   1093  CD2 PHE B 143      24.741  20.346  86.720  1.00117.98           C
ATOM   1094  CE1 PHE B 143      27.147  19.018  86.738  1.00117.98           C
ATOM   1095  CE2 PHE B 143      24.956  19.295  85.861  1.00117.98           C
ATOM   1096  CZ  PHE B 143      26.159  18.629  85.867  1.00117.98           C
ATOM   1097  C   PHE B 143      25.685  23.531  86.705  1.00117.98           C
ATOM   1098  O   PHE B 143      26.259  23.363  85.628  1.00117.98           O
ATOM   1099  N   GLY B 144      24.486  24.162  86.789  1.00 41.38           N
ATOM   1100  CA  GLY B 144      23.706  24.488  85.614  1.00 41.38           C
ATOM   1101  C   GLY B 144      22.244  24.336  85.960  1.00 41.38           C
ATOM   1102  O   GLY B 144      21.889  24.244  87.133  1.00 41.38           O
ATOM   1103  N   LYS B 145      21.342  24.299  84.944  1.00100.14           N
ATOM   1104  CA  LYS B 145      19.929  24.229  85.244  1.00100.14           C
ATOM   1105  CB  LYS B 145      19.255  25.605  85.137  1.00100.14           C
ATOM   1106  CG  LYS B 145      19.809  26.598  86.161  1.00100.14           C
ATOM   1107  CD  LYS B 145      19.505  28.062  85.836  1.00100.14           C
ATOM   1108  CE  LYS B 145      20.338  28.615  84.678  1.00100.14           C
ATOM   1109  NZ  LYS B 145      21.782  28.524  84.997  1.00100.14           N
ATOM   1110  C   LYS B 145      19.221  23.299  84.288  1.00100.14           C
ATOM   1111  O   LYS B 145      19.679  23.073  83.169  1.00100.14           O
ATOM   1112  N   PHE B 146      18.070  22.727  84.728  1.00 62.60           N
ATOM   1113  CA  PHE B 146      17.287  21.835  83.906  1.00 62.60           C
ATOM   1114  CB  PHE B 146      17.047  20.452  84.542  1.00 62.60           C
ATOM   1115  CG  PHE B 146      18.349  19.759  84.755  1.00 62.60           C
ATOM   1116  CD1 PHE B 146      19.093  20.012  85.887  1.00 62.60           C
ATOM   1117  CD2 PHE B 146      18.825  18.848  83.839  1.00 62.60           C
ATOM   1118  CE1 PHE B 146      20.297  19.373  86.095  1.00 62.60           C
ATOM   1119  CE2 PHE B 146      20.024  18.209  84.042  1.00 62.60           C
ATOM   1120  CZ  PHE B 146      20.763  18.470  85.169  1.00 62.60           C
ATOM   1121  C   PHE B 146      15.925  22.443  83.724  1.00 62.60           C
ATOM   1122  O   PHE B 146      15.356  22.993  84.667  1.00 62.60           O
ATOM   1123  N   ALA B 147      15.352  22.355  82.499  1.00 39.75           N
ATOM   1124  CA  ALA B 147      14.048  22.934  82.281  1.00 39.75           C
ATOM   1125  CB  ALA B 147      14.094  24.444  81.994  1.00 39.75           C
ATOM   1126  C   ALA B 147      13.379  22.264  81.112  1.00 39.75           C
ATOM   1127  O   ALA B 147      14.001  21.506  80.367  1.00 39.75           O
ATOM   1128  N   VAL B 148      12.060  22.517  80.951  1.00110.24           N
ATOM   1129  CA  VAL B 148      11.281  21.989  79.863  1.00110.24           C
ATOM   1130  CB  VAL B 148       9.799  21.957  80.123  1.00110.24           C
ATOM   1131  CG1 VAL B 148       9.504  21.005  81.287  1.00110.24           C
ATOM   1132  CG2 VAL B 148       9.313  23.393  80.377  1.00110.24           C
ATOM   1133  C   VAL B 148      11.445  22.923  78.699  1.00110.24           C
ATOM   1134  O   VAL B 148      11.477  24.139  78.872  1.00110.24           O
ATOM   1135  N   THR B 149      11.540  22.358  77.475  1.00123.66           N
ATOM   1136  CA  THR B 149      11.695  23.103  76.254  1.00123.66           C
ATOM   1137  CB  THR B 149      12.882  22.674  75.435  1.00123.66           C
ATOM   1138  OG1 THR B 149      12.691  21.342  74.978  1.00123.66           O
ATOM   1139  CG2 THR B 149      14.160  22.748  76.290  1.00123.66           C
ATOM   1140  C   THR B 149      10.521  22.761  75.397  1.00123.66           C
ATOM   1141  O   THR B 149       9.979  21.661  75.493  1.00123.66           O
ATOM   1142  N   GLU B 150      10.089  23.694  74.525  1.00102.26           N
ATOM   1143  CA  GLU B 150       8.963  23.393  73.685  1.00102.26           C
ATOM   1144  CB  GLU B 150       7.936  24.527  73.563  1.00102.26           C
ATOM   1145  CG  GLU B 150       6.976  24.593  74.748  1.00102.26           C
ATOM   1146  CD  GLU B 150       6.040  23.404  74.604  1.00102.26           C
ATOM   1147  OE1 GLU B 150       6.065  22.771  73.515  1.00102.26           O
ATOM   1148  OE2 GLU B 150       5.287  23.110  75.569  1.00102.26           O
ATOM   1149  C   GLU B 150       9.428  23.058  72.303  1.00102.26           C
ATOM   1150  O   GLU B 150      10.369  23.653  71.779  1.00102.26           O
ATOM   1151  N   ARG B 151       8.743  22.071  71.687  1.00133.53           N
ATOM   1152  CA  ARG B 151       9.015  21.586  70.366  1.00133.53           C
ATOM   1153  CB  ARG B 151       9.115  20.052  70.324  1.00133.53           C
ATOM   1154  CG  ARG B 151       9.643  19.475  69.013  1.00133.53           C
ATOM   1155  CD  ARG B 151      11.068  19.933  68.716  1.00133.53           C
ATOM   1156  NE  ARG B 151      11.659  20.354  70.018  1.00133.53           N
ATOM   1157  CZ  ARG B 151      12.684  21.256  70.040  1.00133.53           C
ATOM   1158  NH1 ARG B 151      13.191  21.731  68.865  1.00133.53           N
ATOM   1159  NH2 ARG B 151      13.193  21.685  71.231  1.00133.53           N
ATOM   1160  C   ARG B 151       7.840  21.979  69.541  1.00133.53           C
ATOM   1161  O   ARG B 151       6.704  21.898  70.003  1.00133.53           O
ATOM   1162  N   ALA B 152       8.081  22.419  68.294  1.00 35.37           N
ATOM   1163  CA  ALA B 152       7.002  22.865  67.467  1.00 35.37           C
ATOM   1164  CB  ALA B 152       7.445  23.691  66.247  1.00 35.37           C
ATOM   1165  C   ALA B 152       6.233  21.690  66.967  1.00 35.37           C
ATOM   1166  O   ALA B 152       6.720  20.560  66.916  1.00 35.37           O
ATOM   1167  N   ALA B 153       4.967  21.955  66.601  1.00 32.28           N
ATOM   1168  CA  ALA B 153       4.106  20.936  66.096  1.00 32.28           C
ATOM   1169  CB  ALA B 153       2.647  21.391  65.946  1.00 32.28           C
ATOM   1170  C   ALA B 153       4.610  20.549  64.749  1.00 32.28           C
ATOM   1171  O   ALA B 153       5.310  21.312  64.082  1.00 32.28           O
ATOM   1172  N   ARG B 154       4.287  19.314  64.340  1.00113.60           N
ATOM   1173  CA  ARG B 154       4.692  18.801  63.070  1.00113.60           C
ATOM   1174  CB  ARG B 154       5.891  17.851  63.199  1.00113.60           C
ATOM   1175  CG  ARG B 154       5.682  16.810  64.291  1.00113.60           C
ATOM   1176  CD  ARG B 154       6.975  16.122  64.724  1.00113.60           C
ATOM   1177  NE  ARG B 154       6.697  15.491  66.040  1.00113.60           N
ATOM   1178  CZ  ARG B 154       6.014  14.308  66.089  1.00113.60           C
ATOM   1179  NH1 ARG B 154       5.626  13.699  64.928  1.00113.60           N
ATOM   1180  NH2 ARG B 154       5.696  13.750  67.295  1.00113.60           N
ATOM   1181  C   ARG B 154       3.515  18.133  62.439  1.00113.60           C
ATOM   1182  O   ARG B 154       2.603  17.665  63.117  1.00113.60           O
ATOM   1183  N   ASP B 155       3.504  18.107  61.095  1.00 50.78           N
ATOM   1184  CA  ASP B 155       2.368  17.619  60.376  1.00 50.78           C
ATOM   1185  CB  ASP B 155       2.257  18.248  58.979  1.00 50.78           C
ATOM   1186  CG  ASP B 155       2.040  19.739  59.201  0.00 50.78           C
ATOM   1187  OD1 ASP B 155       1.167  20.087  60.039  1.00 50.78           O
ATOM   1188  OD2 ASP B 155       2.745  20.548  58.540  1.00 50.78           O
ATOM   1189  C   ASP B 155       2.432  16.133  60.220  1.00 50.78           C
ATOM   1190  O   ASP B 155       3.503  15.526  60.260  1.00 50.78           O
ATOM   1191  N   GLY B 156       1.239  15.528  60.051  1.00 31.54           N
ATOM   1192  CA  GLY B 156       1.048  14.125  59.825  1.00 31.54           C
ATOM   1193  C   GLY B 156      -0.219  14.026  59.031  1.00 31.54           C
ATOM   1194  O   GLY B 156      -1.032  14.953  59.048  1.00 31.54           O
ATOM   1195  N   ARG B 157      -0.439  12.911  58.313  1.00163.94           N
ATOM   1196  CA  ARG B 157      -1.618  12.826  57.499  1.00163.94           C
ATOM   1197  CB  ARG B 157      -1.337  12.594  55.998  1.00163.94           C
ATOM   1198  CG  ARG B 157      -0.808  13.826  55.257  1.00163.94           C
ATOM   1199  CD  ARG B 157      -1.848  14.535  54.376  1.00163.94           C
ATOM   1200  NE  ARG B 157      -1.201  15.764  53.830  1.00163.94           N
ATOM   1201  CZ  ARG B 157      -1.674  16.350  52.692  1.00163.94           C
ATOM   1202  NH1 ARG B 157      -2.704  15.781  52.001  1.00163.94           N
ATOM   1203  NH2 ARG B 157      -1.118  17.518  52.250  1.00163.94           N
ATOM   1204  C   ARG B 157      -2.445  11.667  57.946  1.00163.94           C
ATOM   1205  O   ARG B 157      -1.957  10.735  58.583  1.00163.94           O
ATOM   1206  N   ASN B 158      -3.752  11.729  57.625  1.00 70.49           N
ATOM   1207  CA  ASN B 158      -4.672  10.680  57.942  1.00 70.49           C
ATOM   1208  CB  ASN B 158      -6.088  11.189  58.254  1.00 70.49           C
ATOM   1209  CG  ASN B 158      -6.893  10.031  58.821  1.00 70.49           C
ATOM   1210  OD1 ASN B 158      -6.638   9.573  59.933  1.00 70.49           O
ATOM   1211  ND2 ASN B 158      -7.894   9.541  58.047  1.00 70.49           N
ATOM   1212  C   ASN B 158      -4.780   9.854  56.700  1.00 70.49           C
ATOM   1213  O   ASN B 158      -5.106  10.360  55.631  1.00 70.49           O
ATOM   1214  N   PRO B 159      -4.485   8.592  56.806  1.00 85.24           N
ATOM   1215  CA  PRO B 159      -4.516   7.731  55.663  1.00 85.24           C
ATOM   1216  CD  PRO B 159      -3.693   8.051  57.892  1.00 85.24           C
ATOM   1217  CB  PRO B 159      -3.845   6.426  56.103  1.00 85.24           C
ATOM   1218  CG  PRO B 159      -3.732   6.536  57.639  1.00 85.24           C
ATOM   1219  C   PRO B 159      -5.861   7.560  55.029  1.00 85.24           C
ATOM   1220  O   PRO B 159      -5.934   7.518  53.801  1.00 85.24           O
ATOM   1221  N   SER B 160      -6.936   7.416  55.826  1.00 96.45           N
ATOM   1222  CA  SER B 160      -8.230   7.208  55.236  1.00 96.45           C
ATOM   1223  CB  SER B 160      -9.279   6.707  56.240  1.00 96.45           C
ATOM   1224  OG  SER B 160      -8.987   5.371  56.623  1.00 96.45           O
ATOM   1225  C   SER B 160      -8.765   8.472  54.647  1.00 96.45           C
ATOM   1226  O   SER B 160      -9.030   8.561  53.447  1.00 96.45           O
ATOM   1227  N   THR B 161      -8.943   9.478  55.524  1.00104.07           N
ATOM   1228  CA  THR B 161      -9.535  10.737  55.193  1.00104.07           C
ATOM   1229  CB  THR B 161      -9.770  11.593  56.399  1.00104.07           C
ATOM   1230  OG1 THR B 161     -10.556  10.894  57.349  1.00104.07           O
ATOM   1231  CG2 THR B 161     -10.523  12.852  55.952  1.00104.07           C
ATOM   1232  C   THR B 161      -8.622  11.478  54.278  1.00104.07           C
ATOM   1233  O   THR B 161      -9.065  12.074  53.297  1.00104.07           O
ATOM   1234  N   GLY B 162      -7.309  11.453  54.574  1.00 20.51           N
ATOM   1235  CA  GLY B 162      -6.372  12.144  53.738  1.00 20.51           C
ATOM   1236  C   GLY B 162      -6.233  13.543  54.238  1.00 20.51           C
ATOM   1237  O   GLY B 162      -5.549  14.361  53.625  1.00 20.51           O
ATOM   1238  N   GLU B 163      -6.894  13.867  55.366  1.00 72.51           N
ATOM   1239  CA  GLU B 163      -6.756  15.199  55.871  1.00 72.51           C
ATOM   1240  CB  GLU B 163      -7.838  15.621  56.879  1.00 72.51           C
ATOM   1241  CG  GLU B 163      -9.156  16.051  56.231  0.00 72.51           C
ATOM   1242  CD  GLU B 163     -10.113  16.434  57.349  0.00 72.51           C
ATOM   1243  OE1 GLU B 163     -10.681  15.502  57.975  0.00 72.51           O
ATOM   1244  OE2 GLU B 163     -10.291  17.658  57.594  0.00 72.51           O
ATOM   1245  C   GLU B 163      -5.437  15.324  56.546  1.00 72.51           C
ATOM   1246  O   GLU B 163      -4.928  14.379  57.146  1.00 72.51           O
ATOM   1247  N   THR B 164      -4.839  16.520  56.438  1.00 39.54           N
ATOM   1248  CA  THR B 164      -3.597  16.754  57.095  1.00 39.54           C
ATOM   1249  CB  THR B 164      -2.892  17.979  56.582  1.00 39.54           C
ATOM   1250  OG1 THR B 164      -2.667  17.853  55.184  1.00 39.54           O
ATOM   1251  CG2 THR B 164      -1.550  18.139  57.317  1.00 39.54           C
ATOM   1252  C   THR B 164      -3.961  16.989  58.519  1.00 39.54           C
ATOM   1253  O   THR B 164      -5.037  17.505  58.809  1.00 39.54           O
ATOM   1254  N   ILE B 165      -3.094  16.559  59.452  1.00 88.58           N
ATOM   1255  CA  ILE B 165      -3.363  16.805  60.834  1.00 88.58           C
ATOM   1256  CB  ILE B 165      -3.875  15.617  61.590  1.00 88.58           C
ATOM   1257  CG1 ILE B 165      -4.370  16.054  62.980  1.00 88.58           C
ATOM   1258  CG2 ILE B 165      -2.768  14.553  61.621  1.00 88.58           C
ATOM   1259  CD1 ILE B 165      -5.187  14.986  63.700  1.00 88.58           C
ATOM   1260  C   ILE B 165      -2.068  17.207  61.451  1.00 88.58           C
ATOM   1261  O   ILE B 165      -1.000  16.850  60.959  1.00 88.58           O
ATOM   1262  N   LYS B 166      -2.114  17.997  62.537  1.00 95.81           N
ATOM   1263  CA  LYS B 166      -0.846  18.349  63.091  1.00 95.81           C
ATOM   1264  CB  LYS B 166      -0.665  19.852  63.374  1.00 95.81           C
ATOM   1265  CG  LYS B 166      -0.743  20.735  62.125  1.00 95.81           C
ATOM   1266  CD  LYS B 166      -0.804  22.230  62.453  1.00 95.81           C
ATOM   1267  CE  LYS B 166      -1.164  23.122  61.263  1.00 95.81           C
ATOM   1268  NZ  LYS B 166      -2.581  23.544  61.356  1.00 95.81           N
ATOM   1269  C   LYS B 166      -0.690  17.626  64.384  1.00 95.81           C
ATOM   1270  O   LYS B 166      -1.652  17.399  65.115  1.00 95.81           O
ATOM   1271  N   ILE B 167       0.553  17.217  64.682  1.00 71.44           N
ATOM   1272  CA  ILE B 167       0.790  16.615  65.950  1.00 71.44           C
ATOM   1273  CB  ILE B 167       1.858  15.554  65.957  1.00 71.44           C
ATOM   1274  CG1 ILE B 167       1.416  14.368  65.078  1.00 71.44           C
ATOM   1275  CG2 ILE B 167       2.132  15.158  67.419  1.00 71.44           C
ATOM   1276  CD1 ILE B 167       2.505  13.322  64.843  1.00 71.44           C
ATOM   1277  C   ILE B 167       1.205  17.769  66.795  1.00 71.44           C
ATOM   1278  O   ILE B 167       1.968  18.632  66.364  1.00 71.44           O
ATOM   1279  N   PRO B 168       0.670  17.818  67.979  1.00 76.24           N
ATOM   1280  CA  PRO B 168       0.886  18.969  68.803  1.00 76.24           C
ATOM   1281  CD  PRO B 168      -0.637  17.227  68.223  1.00 76.24           C
ATOM   1282  CB  PRO B 168      -0.132  18.877  69.934  1.00 76.24           C
ATOM   1283  CG  PRO B 168      -1.301  18.112  69.292  1.00 76.24           C
ATOM   1284  C   PRO B 168       2.281  19.125  69.269  1.00 76.24           C
ATOM   1285  O   PRO B 168       3.067  18.183  69.201  1.00 76.24           O
ATOM   1286  N   ALA B 169       2.599  20.341  69.732  1.00 42.96           N
ATOM   1287  CA  ALA B 169       3.911  20.624  70.201  1.00 42.96           C
ATOM   1288  CB  ALA B 169       4.067  22.056  70.736  1.00 42.96           C
ATOM   1289  C   ALA B 169       4.162  19.679  71.330  1.00 42.96           C
ATOM   1290  O   ALA B 169       3.228  19.237  71.999  1.00 42.96           O
ATOM   1291  N   SER B 170       5.446  19.320  71.531  1.00 49.98           N
ATOM   1292  CA  SER B 170       5.848  18.409  72.559  1.00 49.98           C
ATOM   1293  CB  SER B 170       6.496  17.127  72.014  1.00 49.98           C
ATOM   1294  OG  SER B 170       6.934  16.301  73.083  1.00 49.98           O
ATOM   1295  C   SER B 170       6.887  19.112  73.356  1.00 49.98           C
ATOM   1296  O   SER B 170       7.415  20.134  72.923  1.00 49.98           O
ATOM   1297  N   LYS B 171       7.191  18.598  74.563  1.00 66.04           N
ATOM   1298  CA  LYS B 171       8.184  19.251  75.359  1.00 66.04           C
ATOM   1299  CB  LYS B 171       7.710  19.651  76.766  1.00 66.04           C
ATOM   1300  CG  LYS B 171       6.580  20.678  76.746  1.00 66.04           C
ATOM   1301  CD  LYS B 171       5.974  20.948  78.123  1.00 66.04           C
ATOM   1302  CE  LYS B 171       4.608  21.629  78.070  1.00 66.04           C
ATOM   1303  NZ  LYS B 171       3.610  20.790  78.771  1.00 66.04           N
ATOM   1304  C   LYS B 171       9.327  18.313  75.525  1.00 66.04           C
ATOM   1305  O   LYS B 171       9.179  17.095  75.438  1.00 66.04           O
ATOM   1306  N   SER B 172      10.525  18.883  75.734  1.00 83.33           N
ATOM   1307  CA  SER B 172      11.692  18.076  75.923  1.00 83.33           C
ATOM   1308  CB  SER B 172      12.599  18.014  74.682  1.00 83.33           C
ATOM   1309  OG  SER B 172      11.978  17.255  73.656  1.00 83.33           O
ATOM   1310  C   SER B 172      12.482  18.701  77.031  1.00 83.33           C
ATOM   1311  O   SER B 172      12.422  19.907  77.243  1.00 83.33           O
ATOM   1312  N   ALA B 173      13.227  17.883  77.799  1.00 41.78           N
ATOM   1313  CA  ALA B 173      14.017  18.422  78.870  1.00 41.78           C
ATOM   1314  CB  ALA B 173      14.461  17.366  79.897  1.00 41.78           C
ATOM   1315  C   ALA B 173      15.264  19.022  78.297  1.00 41.78           C
ATOM   1316  O   ALA B 173      15.794  18.528  77.302  1.00 41.78           O
ATOM   1317  N   LYS B 174      15.766  20.119  78.908  1.00131.83           N
ATOM   1318  CA  LYS B 174      17.001  20.671  78.427  1.00131.83           C
ATOM   1319  CB  LYS B 174      16.914  21.991  77.643  1.00131.83           C
ATOM   1320  CG  LYS B 174      16.849  23.232  78.533  1.00131.83           C
ATOM   1321  CD  LYS B 174      17.395  24.476  77.829  1.00131.83           C
ATOM   1322  CE  LYS B 174      18.923  24.459  77.710  1.00131.83           C
ATOM   1323  NZ  LYS B 174      19.376  25.484  76.746  1.00131.83           N
ATOM   1324  C   LYS B 174      17.869  20.982  79.603  1.00131.83           C
ATOM   1325  O   LYS B 174      17.394  21.244  80.708  1.00131.83           O
ATOM   1326  N   PHE B 175      19.192  20.954  79.359  1.00 67.22           N
ATOM   1327  CA  PHE B 175      20.178  21.238  80.355  1.00 67.22           C
ATOM   1328  CB  PHE B 175      21.120  20.036  80.561  1.00 67.22           C
ATOM   1329  CG  PHE B 175      22.202  20.367  81.533  1.00 67.22           C
ATOM   1330  CD1 PHE B 175      21.926  20.563  82.866  1.00 67.22           C
ATOM   1331  CD2 PHE B 175      23.508  20.438  81.105  1.00 67.22           C
ATOM   1332  CE1 PHE B 175      22.939  20.857  83.751  1.00 67.22           C
ATOM   1333  CE2 PHE B 175      24.520  20.730  81.983  1.00 67.22           C
ATOM   1334  CZ  PHE B 175      24.239  20.942  83.310  1.00 67.22           C
ATOM   1335  C   PHE B 175      20.973  22.401  79.856  1.00 67.22           C
ATOM   1336  O   PHE B 175      21.317  22.477  78.677  1.00 67.22           O
ATOM   1337  N   LYS B 176      21.238  23.371  80.752  1.00151.48           N
ATOM   1338  CA  LYS B 176      22.049  24.502  80.412  1.00151.48           C
ATOM   1339  CB  LYS B 176      21.331  25.849  80.614  1.00151.48           C
ATOM   1340  CG  LYS B 176      22.023  27.029  79.927  1.00151.48           C
ATOM   1341  CD  LYS B 176      23.464  27.253  80.387  1.00151.48           C
ATOM   1342  CE  LYS B 176      24.205  28.361  79.639  1.00151.48           C
ATOM   1343  NZ  LYS B 176      23.693  29.688  80.050  1.00151.48           N
ATOM   1344  C   LYS B 176      23.177  24.447  81.384  1.00151.48           C
ATOM   1345  O   LYS B 176      22.962  24.534  82.593  1.00151.48           O
ATOM   1346  N   ALA B 177      24.412  24.281  80.880  1.00 41.27           N
ATOM   1347  CA  ALA B 177      25.549  24.152  81.746  1.00 41.27           C
ATOM   1348  CB  ALA B 177      26.807  23.650  81.013  1.00 41.27           C
ATOM   1349  C   ALA B 177      25.883  25.491  82.321  1.00 41.27           C
ATOM   1350  O   ALA B 177      25.771  26.513  81.650  1.00 41.27           O
ATOM   1351  N   GLY B 178      26.331  25.521  83.590  1.00 19.85           N
ATOM   1352  CA  GLY B 178      26.685  26.779  84.184  1.00 19.85           C
ATOM   1353  C   GLY B 178      28.027  27.174  83.647  1.00 19.85           C
ATOM   1354  O   GLY B 178      28.703  26.383  82.994  1.00 19.85           O
ATOM   1355  N   LYS B 179      28.452  28.424  83.928  1.00105.68           N
ATOM   1356  CA  LYS B 179      29.708  28.924  83.442  1.00105.68           C
ATOM   1357  CB  LYS B 179      29.991  30.394  83.799  1.00105.68           C
ATOM   1358  CG  LYS B 179      29.088  31.392  83.079  0.00105.68           C
ATOM   1359  CD  LYS B 179      27.629  31.280  83.516  0.00105.68           C
ATOM   1360  CE  LYS B 179      26.782  32.490  83.131  0.00105.68           C
ATOM   1361  NZ  LYS B 179      26.990  32.826  81.706  0.00105.68           N
ATOM   1362  C   LYS B 179      30.829  28.126  84.024  1.00105.68           C
ATOM   1363  O   LYS B 179      31.829  27.879  83.357  1.00105.68           O
ATOM   1364  N   GLN B 180      30.703  27.707  85.296  1.00125.34           N
ATOM   1365  CA  GLN B 180      31.784  27.003  85.926  1.00125.34           C
ATOM   1366  CB  GLN B 180      31.445  26.588  87.366  1.00125.34           C
ATOM   1367  CG  GLN B 180      31.096  27.765  88.280  1.00125.34           C
ATOM   1368  CD  GLN B 180      29.701  28.259  87.913  1.00125.34           C
ATOM   1369  OE1 GLN B 180      28.801  27.471  87.623  1.00125.34           O
ATOM   1370  NE2 GLN B 180      29.517  29.606  87.924  1.00125.34           N
ATOM   1371  C   GLN B 180      32.038  25.734  85.174  1.00125.34           C
ATOM   1372  O   GLN B 180      33.181  25.380  84.888  1.00125.34           O
ATOM   1373  N   LEU B 181      30.950  25.028  84.826  1.00104.23           N
ATOM   1374  CA  LEU B 181      30.973  23.762  84.152  1.00104.23           C
ATOM   1375  CB  LEU B 181      29.524  23.248  84.007  1.00104.23           C
ATOM   1376  CG  LEU B 181      29.325  21.781  83.588  1.00104.23           C
ATOM   1377  CD1 LEU B 181      27.826  21.475  83.432  1.00104.23           C
ATOM   1378  CD2 LEU B 181      30.152  21.396  82.355  1.00104.23           C
ATOM   1379  C   LEU B 181      31.568  23.984  82.794  1.00104.23           C
ATOM   1380  O   LEU B 181      32.400  23.209  82.322  1.00104.23           O
ATOM   1381  N   LYS B 182      31.163  25.085  82.140  1.00120.95           N
ATOM   1382  CA  LYS B 182      31.611  25.434  80.823  1.00120.95           C
ATOM   1383  CB  LYS B 182      30.953  26.747  80.368  1.00120.95           C
ATOM   1384  CG  LYS B 182      31.341  27.221  78.968  1.00120.95           C
ATOM   1385  CD  LYS B 182      30.701  26.397  77.853  1.00120.95           C
ATOM   1386  CE  LYS B 182      30.880  27.007  76.465  1.00120.95           C
ATOM   1387  NZ  LYS B 182      30.231  26.144  75.453  1.00120.95           N
ATOM   1388  C   LYS B 182      33.087  25.688  80.851  1.00120.95           C
ATOM   1389  O   LYS B 182      33.823  25.237  79.975  1.00120.95           O
ATOM   1390  N   THR B 183      33.548  26.425  81.877  1.00 98.91           N
ATOM   1391  CA  THR B 183      34.910  26.864  81.964  1.00 98.91           C
ATOM   1392  CB  THR B 183      35.120  27.848  83.082  1.00 98.91           C
ATOM   1393  OG1 THR B 183      36.284  28.619  82.838  1.00 98.91           O
ATOM   1394  CG2 THR B 183      35.267  27.100  84.419  1.00 98.91           C
ATOM   1395  C   THR B 183      35.821  25.690  82.158  1.00 98.91           C
ATOM   1396  O   THR B 183      36.928  25.662  81.622  1.00 98.91           O
ATOM   1397  N   ASP B 184      35.381  24.694  82.953  1.00 35.69           N
ATOM   1398  CA  ASP B 184      36.205  23.555  83.232  1.00 35.69           C
ATOM   1399  CB  ASP B 184      35.573  22.574  84.231  1.00 35.69           C
ATOM   1400  CG  ASP B 184      35.608  23.185  85.624  1.00 35.69           C
ATOM   1401  OD1 ASP B 184      36.097  24.338  85.771  1.00 35.69           O
ATOM   1402  OD2 ASP B 184      35.152  22.489  86.569  1.00 35.69           O
ATOM   1403  C   ASP B 184      36.439  22.794  81.970  1.00 35.69           C
ATOM   1404  O   ASP B 184      37.558  22.361  81.698  1.00 35.69           O
ATOM   1405  N   LEU B 185      35.386  22.600  81.157  1.00100.30           N
ATOM   1406  CA  LEU B 185      35.588  21.862  79.947  1.00100.30           C
ATOM   1407  CB  LEU B 185      34.300  21.572  79.150  1.00100.30           C
ATOM   1408  CG  LEU B 185      33.445  20.440  79.750  1.00100.30           C
ATOM   1409  CD1 LEU B 185      32.962  20.776  81.170  1.00100.30           C
ATOM   1410  CD2 LEU B 185      32.304  20.036  78.803  1.00100.30           C
ATOM   1411  C   LEU B 185      36.531  22.627  79.079  1.00100.30           C
ATOM   1412  O   LEU B 185      37.404  22.028  78.454  1.00100.30           O
ATOM   1413  N   ASN B 186      36.378  23.967  78.998  1.00109.76           N
ATOM   1414  CA  ASN B 186      37.326  24.703  78.206  1.00109.76           C
ATOM   1415  CB  ASN B 186      36.806  25.159  76.821  1.00109.76           C
ATOM   1416  CG  ASN B 186      35.697  26.202  76.936  1.00109.76           C
ATOM   1417  OD1 ASN B 186      34.799  26.094  77.770  1.00109.76           O
ATOM   1418  ND2 ASN B 186      35.775  27.259  76.082  1.00109.76           N
ATOM   1419  C   ASN B 186      37.791  25.920  78.957  1.00109.76           C
ATOM   1420  O   ASN B 186      37.017  26.826  79.255  1.00109.76           O
ATOM   1421  N   ASN B 187      39.103  25.966  79.269  1.00 57.66           N
ATOM   1422  CA  ASN B 187      39.713  27.075  79.955  1.00 57.66           C
ATOM   1423  CB  ASN B 187      40.433  26.706  81.266  1.00 57.66           C
ATOM   1424  CG  ASN B 187      39.412  26.616  82.389  1.00 57.66           C
ATOM   1425  OD1 ASN B 187      38.587  27.517  82.559  1.00 57.66           O
ATOM   1426  ND2 ASN B 187      39.465  25.521  83.189  1.00 57.66           N
ATOM   1427  C   ASN B 187      40.759  27.637  79.039  1.00 57.66           C
ATOM   1428  O   ASN B 187      40.964  27.103  77.953  1.00 57.66           O
ATOM   1429  N   ASN B 188      41.413  28.743  79.478  1.00 72.37           N
ATOM   1430  CA  ASN B 188      42.440  29.521  78.817  1.00 72.37           C
ATOM   1431  CB  ASN B 188      43.704  29.710  79.674  1.00 72.37           C
ATOM   1432  CG  ASN B 188      43.349  30.510  80.918  1.00 72.37           C
ATOM   1433  OD1 ASN B 188      42.262  31.075  81.029  1.00 72.37           O
ATOM   1434  ND2 ASN B 188      44.303  30.563  81.885  1.00 72.37           N
ATOM   1435  C   ASN B 188      42.902  28.942  77.485  1.00 72.37           C
ATOM   1436  O   ASN B 188      42.790  29.682  76.468  1.00 72.37           O
ATOM   1437  OXT ASN B 188      43.377  27.778  77.458  1.00 72.37           O
TER    1438      ASN B 188
END
