# Supplementary material for: Comparison of histone-like HU protein DNA-binding properties and HU/IHF protein sequence alignment
Source: PLoS One. 2017 Nov 13;12(11):e0188037. doi: 10.1371/journal.pone.0188037 (PMC5683647; doi:10.1371/journal.pone.0188037)
Supplement: S3 File — (ZIP) [file pone.0188037.s003.zip › æ4_1.pdb]

EXPDTA    THEORETICAL MODEL, MODELLER 9.17 2017/01/19 02:29:50
REMARK   6 MODELLER OBJECTIVE FUNCTION:       883.0411
REMARK   6 MODELLER BEST TEMPLATE % SEQ ID:  35.829
REMARK   6 SEQUENCE: C4_1
REMARK   6 DOPE score: -18561.83398
REMARK   6 GA341 score: 0.94618
REMARK   6 TEMPLATE: 1p71 1:A - 93:B MODELS 1:A - 188:B AT 35.8%
ATOM      1  N   MET A   1      10.118  35.871  84.662  1.00 69.13           N
ATOM      2  CA  MET A   1      10.256  35.277  86.011  1.00 69.13           C
ATOM      3  CB  MET A   1       9.747  33.830  85.997  1.00 69.13           C
ATOM      4  CG  MET A   1       9.852  33.129  87.351  1.00 69.13           C
ATOM      5  SD  MET A   1       9.195  31.436  87.353  1.00 69.13           S
ATOM      6  CE  MET A   1       7.465  31.952  87.167  1.00 69.13           C
ATOM      7  C   MET A   1      11.684  35.262  86.444  1.00 69.13           C
ATOM      8  O   MET A   1      12.562  34.788  85.724  1.00 69.13           O
ATOM      9  N   ASN A   2      11.941  35.817  87.643  1.00116.41           N
ATOM     10  CA  ASN A   2      13.260  35.860  88.198  1.00116.41           C
ATOM     11  CB  ASN A   2      13.619  37.219  88.813  1.00116.41           C
ATOM     12  CG  ASN A   2      13.891  38.159  87.652  1.00116.41           C
ATOM     13  OD1 ASN A   2      14.773  37.901  86.836  1.00116.41           O
ATOM     14  ND2 ASN A   2      13.118  39.273  87.567  1.00116.41           N
ATOM     15  C   ASN A   2      13.360  34.824  89.268  1.00116.41           C
ATOM     16  O   ASN A   2      12.410  34.086  89.527  1.00116.41           O
ATOM     17  N   LYS A   3      14.541  34.730  89.908  1.00 43.84           N
ATOM     18  CA  LYS A   3      14.728  33.746  90.933  1.00 43.84           C
ATOM     19  CB  LYS A   3      16.130  33.758  91.572  1.00 43.84           C
ATOM     20  CG  LYS A   3      16.286  32.697  92.668  0.00 43.84           C
ATOM     21  CD  LYS A   3      17.722  32.524  93.163  0.00 43.84           C
ATOM     22  CE  LYS A   3      17.863  31.507  94.297  0.00 43.84           C
ATOM     23  NZ  LYS A   3      19.242  31.534  94.834  0.00 43.84           N
ATOM     24  C   LYS A   3      13.753  33.999  92.035  1.00 43.84           C
ATOM     25  O   LYS A   3      13.081  33.078  92.490  1.00 43.84           O
ATOM     26  N   ALA A   4      13.607  35.268  92.458  1.00 31.99           N
ATOM     27  CA  ALA A   4      12.755  35.554  93.575  1.00 31.99           C
ATOM     28  CB  ALA A   4      12.692  37.052  93.918  1.00 31.99           C
ATOM     29  C   ALA A   4      11.366  35.104  93.252  1.00 31.99           C
ATOM     30  O   ALA A   4      10.690  34.505  94.085  1.00 31.99           O
ATOM     31  N   GLU A   5      10.914  35.357  92.014  1.00 41.66           N
ATOM     32  CA  GLU A   5       9.584  35.022  91.593  1.00 41.66           C
ATOM     33  CB  GLU A   5       9.331  35.464  90.145  1.00 41.66           C
ATOM     34  CG  GLU A   5       9.400  36.981  89.958  1.00 41.66           C
ATOM     35  CD  GLU A   5       9.278  37.291  88.470  1.00 41.66           C
ATOM     36  OE1 GLU A   5       8.243  36.905  87.866  1.00 41.66           O
ATOM     37  OE2 GLU A   5      10.221  37.919  87.917  1.00 41.66           O
ATOM     38  C   GLU A   5       9.416  33.536  91.637  1.00 41.66           C
ATOM     39  O   GLU A   5       8.364  33.027  92.020  1.00 41.66           O
ATOM     40  N   PHE A   6      10.470  32.807  91.235  1.00114.63           N
ATOM     41  CA  PHE A   6      10.466  31.376  91.123  1.00114.63           C
ATOM     42  CB  PHE A   6      11.835  30.860  90.642  1.00114.63           C
ATOM     43  CG  PHE A   6      11.628  29.781  89.643  1.00114.63           C
ATOM     44  CD1 PHE A   6      10.995  28.609  89.969  1.00114.63           C
ATOM     45  CD2 PHE A   6      12.038  29.988  88.346  1.00114.63           C
ATOM     46  CE1 PHE A   6      10.814  27.644  89.008  1.00114.63           C
ATOM     47  CE2 PHE A   6      11.861  29.025  87.384  1.00114.63           C
ATOM     48  CZ  PHE A   6      11.247  27.844  87.718  1.00114.63           C
ATOM     49  C   PHE A   6      10.274  30.810  92.503  1.00114.63           C
ATOM     50  O   PHE A   6       9.477  29.896  92.710  1.00114.63           O
ATOM     51  N   ILE A   7      11.012  31.353  93.495  1.00 87.18           N
ATOM     52  CA  ILE A   7      10.907  30.862  94.841  1.00 87.18           C
ATOM     53  CB  ILE A   7      11.795  31.547  95.848  1.00 87.18           C
ATOM     54  CG1 ILE A   7      13.256  31.068  95.761  1.00 87.18           C
ATOM     55  CG2 ILE A   7      11.164  31.328  97.233  1.00 87.18           C
ATOM     56  CD1 ILE A   7      13.992  31.454  94.486  1.00 87.18           C
ATOM     57  C   ILE A   7       9.507  31.045  95.321  1.00 87.18           C
ATOM     58  O   ILE A   7       8.955  30.159  95.971  1.00 87.18           O
ATOM     59  N   ASP A   8       8.893  32.199  95.000  1.00 42.68           N
ATOM     60  CA  ASP A   8       7.573  32.490  95.481  1.00 42.68           C
ATOM     61  CB  ASP A   8       7.031  33.829  94.943  1.00 42.68           C
ATOM     62  CG  ASP A   8       7.774  34.968  95.630  1.00 42.68           C
ATOM     63  OD1 ASP A   8       8.111  34.816  96.834  1.00 42.68           O
ATOM     64  OD2 ASP A   8       8.023  36.000  94.951  1.00 42.68           O
ATOM     65  C   ASP A   8       6.636  31.412  95.026  1.00 42.68           C
ATOM     66  O   ASP A   8       5.840  30.902  95.812  1.00 42.68           O
ATOM     67  N   LEU A   9       6.715  31.029  93.739  1.00 98.90           N
ATOM     68  CA  LEU A   9       5.845  30.022  93.200  1.00 98.90           C
ATOM     69  CB  LEU A   9       6.049  29.813  91.689  1.00 98.90           C
ATOM     70  CG  LEU A   9       5.739  31.037  90.811  1.00 98.90           C
ATOM     71  CD1 LEU A   9       5.936  30.690  89.333  1.00 98.90           C
ATOM     72  CD2 LEU A   9       4.345  31.614  91.099  1.00 98.90           C
ATOM     73  C   LEU A   9       6.136  28.701  93.853  1.00 98.90           C
ATOM     74  O   LEU A   9       5.223  27.956  94.208  1.00 98.90           O
ATOM     75  N   VAL A  10       7.434  28.380  94.015  1.00 40.21           N
ATOM     76  CA  VAL A  10       7.859  27.118  94.554  1.00 40.21           C
ATOM     77  CB  VAL A  10       9.353  26.976  94.571  1.00 40.21           C
ATOM     78  CG1 VAL A  10       9.714  25.653  95.268  1.00 40.21           C
ATOM     79  CG2 VAL A  10       9.877  27.093  93.132  1.00 40.21           C
ATOM     80  C   VAL A  10       7.404  26.983  95.972  1.00 40.21           C
ATOM     81  O   VAL A  10       6.841  25.960  96.359  1.00 40.21           O
ATOM     82  N   LYS A  11       7.595  28.044  96.775  1.00112.25           N
ATOM     83  CA  LYS A  11       7.290  27.980  98.173  1.00112.25           C
ATOM     84  CB  LYS A  11       7.538  29.315  98.911  1.00112.25           C
ATOM     85  CG  LYS A  11       6.556  30.442  98.579  1.00112.25           C
ATOM     86  CD  LYS A  11       6.589  31.560  99.628  1.00112.25           C
ATOM     87  CE  LYS A  11       5.595  32.701  99.403  1.00112.25           C
ATOM     88  NZ  LYS A  11       6.124  33.641  98.391  1.00112.25           N
ATOM     89  C   LYS A  11       5.848  27.617  98.307  1.00112.25           C
ATOM     90  O   LYS A  11       5.479  26.840  99.186  1.00112.25           O
ATOM     91  N   GLU A  12       4.986  28.181  97.444  1.00 79.19           N
ATOM     92  CA  GLU A  12       3.591  27.863  97.518  1.00 79.19           C
ATOM     93  CB  GLU A  12       2.720  28.694  96.566  1.00 79.19           C
ATOM     94  CG  GLU A  12       1.229  28.382  96.728  0.00 79.19           C
ATOM     95  CD  GLU A  12       0.432  29.238  95.751  0.00 79.19           C
ATOM     96  OE1 GLU A  12       0.869  29.368  94.577  0.00 79.19           O
ATOM     97  OE2 GLU A  12      -0.631  29.772  96.169  0.00 79.19           O
ATOM     98  C   GLU A  12       3.356  26.428  97.143  1.00 79.19           C
ATOM     99  O   GLU A  12       2.649  25.708  97.845  1.00 79.19           O
ATOM    100  N   ALA A  13       3.952  25.974  96.019  1.00 38.20           N
ATOM    101  CA  ALA A  13       3.705  24.644  95.524  1.00 38.20           C
ATOM    102  CB  ALA A  13       4.366  24.381  94.159  1.00 38.20           C
ATOM    103  C   ALA A  13       4.222  23.605  96.474  1.00 38.20           C
ATOM    104  O   ALA A  13       3.549  22.616  96.755  1.00 38.20           O
ATOM    105  N   GLY A  14       5.443  23.818  96.985  1.00 55.46           N
ATOM    106  CA  GLY A  14       6.167  22.925  97.844  1.00 55.46           C
ATOM    107  C   GLY A  14       5.550  22.807  99.190  1.00 55.46           C
ATOM    108  O   GLY A  14       5.728  21.786  99.850  1.00 55.46           O
ATOM    109  N   LYS A  15       4.821  23.850  99.628  1.00160.13           N
ATOM    110  CA  LYS A  15       4.331  23.997 100.970  1.00160.13           C
ATOM    111  CB  LYS A  15       3.765  22.728 101.656  1.00160.13           C
ATOM    112  CG  LYS A  15       4.794  21.868 102.407  1.00160.13           C
ATOM    113  CD  LYS A  15       4.178  20.875 103.395  1.00160.13           C
ATOM    114  CE  LYS A  15       4.608  19.421 103.173  1.00160.13           C
ATOM    115  NZ  LYS A  15       4.024  18.892 101.919  1.00160.13           N
ATOM    116  C   LYS A  15       5.499  24.454 101.768  1.00160.13           C
ATOM    117  O   LYS A  15       5.491  24.446 103.000  1.00160.13           O
ATOM    118  N   TYR A  16       6.524  24.940 101.049  1.00200.90           N
ATOM    119  CA  TYR A  16       7.628  25.564 101.703  1.00200.90           C
ATOM    120  CB  TYR A  16       8.814  25.895 100.772  1.00200.90           C
ATOM    121  CG  TYR A  16       9.855  24.835 100.691  1.00200.90           C
ATOM    122  CD1 TYR A  16       9.636  23.587 100.164  1.00200.90           C
ATOM    123  CD2 TYR A  16      11.116  25.154 101.129  1.00200.90           C
ATOM    124  CE1 TYR A  16      10.666  22.672 100.122  1.00200.90           C
ATOM    125  CE2 TYR A  16      12.148  24.253 101.091  1.00200.90           C
ATOM    126  CZ  TYR A  16      11.919  23.001 100.586  1.00200.90           C
ATOM    127  OH  TYR A  16      12.970  22.062 100.541  1.00200.90           O
ATOM    128  C   TYR A  16       7.095  26.908 101.996  1.00200.90           C
ATOM    129  O   TYR A  16       7.171  27.796 101.153  1.00200.90           O
ATOM    130  N   ASN A  17       6.528  27.084 103.200  1.00 70.64           N
ATOM    131  CA  ASN A  17       6.035  28.374 103.544  1.00 70.64           C
ATOM    132  CB  ASN A  17       5.474  28.455 104.974  1.00 70.64           C
ATOM    133  CG  ASN A  17       4.988  29.881 105.201  1.00 70.64           C
ATOM    134  OD1 ASN A  17       4.363  30.488 104.330  1.00 70.64           O
ATOM    135  ND2 ASN A  17       5.294  30.445 106.399  1.00 70.64           N
ATOM    136  C   ASN A  17       7.238  29.230 103.484  1.00 70.64           C
ATOM    137  O   ASN A  17       7.186  30.386 103.067  1.00 70.64           O
ATOM    138  N   SER A  18       8.379  28.649 103.892  1.00 61.55           N
ATOM    139  CA  SER A  18       9.576  29.416 103.881  1.00 61.55           C
ATOM    140  CB  SER A  18      10.748  28.732 104.605  1.00 61.55           C
ATOM    141  OG  SER A  18      10.461  28.626 105.991  1.00 61.55           O
ATOM    142  C   SER A  18       9.980  29.665 102.472  1.00 61.55           C
ATOM    143  O   SER A  18      10.357  28.753 101.737  1.00 61.55           O
ATOM    144  N   LYS A  19       9.896  30.944 102.074  1.00123.76           N
ATOM    145  CA  LYS A  19      10.370  31.356 100.797  1.00123.76           C
ATOM    146  CB  LYS A  19      10.036  32.821 100.464  1.00123.76           C
ATOM    147  CG  LYS A  19      10.526  33.854 101.479  1.00123.76           C
ATOM    148  CD  LYS A  19      10.454  35.286 100.943  1.00123.76           C
ATOM    149  CE  LYS A  19       9.197  35.558 100.115  0.00123.76           C
ATOM    150  NZ  LYS A  19       9.191  36.958  99.634  0.00123.76           N
ATOM    151  C   LYS A  19      11.846  31.179 100.879  1.00123.76           C
ATOM    152  O   LYS A  19      12.508  30.857  99.896  1.00123.76           O
ATOM    153  N   ARG A  20      12.390  31.379 102.094  1.00 60.57           N
ATOM    154  CA  ARG A  20      13.795  31.245 102.313  1.00 60.57           C
ATOM    155  CB  ARG A  20      14.209  31.585 103.757  1.00 60.57           C
ATOM    156  CG  ARG A  20      15.725  31.601 103.970  0.00 60.57           C
ATOM    157  CD  ARG A  20      16.152  31.923 105.407  0.00 60.57           C
ATOM    158  NE  ARG A  20      17.642  31.898 105.448  1.00 60.57           N
ATOM    159  CZ  ARG A  20      18.323  32.756 106.266  1.00 60.57           C
ATOM    160  NH1 ARG A  20      17.652  33.659 107.039  1.00 60.57           N
ATOM    161  NH2 ARG A  20      19.685  32.717 106.302  1.00 60.57           N
ATOM    162  C   ARG A  20      14.194  29.828 102.033  1.00 60.57           C
ATOM    163  O   ARG A  20      15.221  29.592 101.406  1.00 60.57           O
ATOM    164  N   GLU A  21      13.392  28.841 102.476  1.00 48.94           N
ATOM    165  CA  GLU A  21      13.768  27.469 102.289  1.00 48.94           C
ATOM    166  CB  GLU A  21      12.869  26.492 103.072  1.00 48.94           C
ATOM    167  CG  GLU A  21      12.994  26.639 104.596  1.00 48.94           C
ATOM    168  CD  GLU A  21      12.085  25.616 105.272  1.00 48.94           C
ATOM    169  OE1 GLU A  21      11.469  24.789 104.547  1.00 48.94           O
ATOM    170  OE2 GLU A  21      12.003  25.646 106.529  1.00 48.94           O
ATOM    171  C   GLU A  21      13.754  27.124 100.830  1.00 48.94           C
ATOM    172  O   GLU A  21      14.630  26.403 100.352  1.00 48.94           O
ATOM    173  N   ALA A  22      12.756  27.624 100.075  1.00 33.39           N
ATOM    174  CA  ALA A  22      12.706  27.344  98.667  1.00 33.39           C
ATOM    175  CB  ALA A  22      11.480  27.961  97.973  1.00 33.39           C
ATOM    176  C   ALA A  22      13.939  27.934  98.051  1.00 33.39           C
ATOM    177  O   ALA A  22      14.583  27.320  97.202  1.00 33.39           O
ATOM    178  N   GLU A  23      14.310  29.153  98.482  1.00 77.94           N
ATOM    179  CA  GLU A  23      15.468  29.808  97.947  1.00 77.94           C
ATOM    180  CB  GLU A  23      15.649  31.245  98.464  1.00 77.94           C
ATOM    181  CG  GLU A  23      16.810  31.997  97.803  1.00 77.94           C
ATOM    182  CD  GLU A  23      16.908  33.385  98.422  1.00 77.94           C
ATOM    183  OE1 GLU A  23      17.164  33.460  99.652  1.00 77.94           O
ATOM    184  OE2 GLU A  23      16.735  34.385  97.672  1.00 77.94           O
ATOM    185  C   GLU A  23      16.688  29.030  98.333  1.00 77.94           C
ATOM    186  O   GLU A  23      17.603  28.871  97.528  1.00 77.94           O
ATOM    187  N   GLU A  24      16.737  28.522  99.580  1.00 40.81           N
ATOM    188  CA  GLU A  24      17.894  27.817 100.051  1.00 40.81           C
ATOM    189  CB  GLU A  24      17.765  27.359 101.513  1.00 40.81           C
ATOM    190  CG  GLU A  24      17.824  28.506 102.519  1.00 40.81           C
ATOM    191  CD  GLU A  24      17.530  27.921 103.893  1.00 40.81           C
ATOM    192  OE1 GLU A  24      16.857  26.856 103.954  1.00 40.81           O
ATOM    193  OE2 GLU A  24      17.973  28.532 104.901  1.00 40.81           O
ATOM    194  C   GLU A  24      18.074  26.580  99.233  1.00 40.81           C
ATOM    195  O   GLU A  24      19.170  26.295  98.755  1.00 40.81           O
ATOM    196  N   ALA A  25      16.987  25.810  99.052  1.00 39.18           N
ATOM    197  CA  ALA A  25      17.059  24.578  98.320  1.00 39.18           C
ATOM    198  CB  ALA A  25      15.741  23.784  98.348  1.00 39.18           C
ATOM    199  C   ALA A  25      17.378  24.847  96.885  1.00 39.18           C
ATOM    200  O   ALA A  25      18.174  24.136  96.275  1.00 39.18           O
ATOM    201  N   ILE A  26      16.750  25.884  96.299  1.00137.36           N
ATOM    202  CA  ILE A  26      16.957  26.168  94.906  1.00137.36           C
ATOM    203  CB  ILE A  26      16.043  27.214  94.350  1.00137.36           C
ATOM    204  CG1 ILE A  26      16.338  27.409  92.857  1.00137.36           C
ATOM    205  CG2 ILE A  26      16.211  28.501  95.165  1.00137.36           C
ATOM    206  CD1 ILE A  26      16.113  26.145  92.033  1.00137.36           C
ATOM    207  C   ILE A  26      18.365  26.600  94.645  1.00137.36           C
ATOM    208  O   ILE A  26      18.970  26.171  93.663  1.00137.36           O
ATOM    209  N   SER A  27      18.924  27.463  95.513  1.00 74.10           N
ATOM    210  CA  SER A  27      20.242  27.987  95.295  1.00 74.10           C
ATOM    211  CB  SER A  27      20.651  28.987  96.388  1.00 74.10           C
ATOM    212  OG  SER A  27      21.884  29.597  96.048  1.00 74.10           O
ATOM    213  C   SER A  27      21.225  26.859  95.304  1.00 74.10           C
ATOM    214  O   SER A  27      22.122  26.798  94.464  1.00 74.10           O
ATOM    215  N   ALA A  28      21.071  25.926  96.259  1.00 33.81           N
ATOM    216  CA  ALA A  28      21.963  24.810  96.392  1.00 33.81           C
ATOM    217  CB  ALA A  28      21.633  23.904  97.591  1.00 33.81           C
ATOM    218  C   ALA A  28      21.879  23.952  95.169  1.00 33.81           C
ATOM    219  O   ALA A  28      22.885  23.400  94.730  1.00 33.81           O
ATOM    220  N   PHE A  29      20.666  23.788  94.605  1.00 87.65           N
ATOM    221  CA  PHE A  29      20.453  22.930  93.469  1.00 87.65           C
ATOM    222  CB  PHE A  29      18.961  22.809  93.104  1.00 87.65           C
ATOM    223  CG  PHE A  29      18.817  21.781  92.033  1.00 87.65           C
ATOM    224  CD1 PHE A  29      18.799  20.441  92.352  1.00 87.65           C
ATOM    225  CD2 PHE A  29      18.688  22.150  90.715  1.00 87.65           C
ATOM    226  CE1 PHE A  29      18.666  19.482  91.376  1.00 87.65           C
ATOM    227  CE2 PHE A  29      18.556  21.195  89.734  1.00 87.65           C
ATOM    228  CZ  PHE A  29      18.542  19.859  90.063  1.00 87.65           C
ATOM    229  C   PHE A  29      21.192  23.449  92.267  1.00 87.65           C
ATOM    230  O   PHE A  29      21.864  22.683  91.577  1.00 87.65           O
ATOM    231  N   THR A  30      21.079  24.764  91.981  1.00103.63           N
ATOM    232  CA  THR A  30      21.723  25.355  90.840  1.00103.63           C
ATOM    233  CB  THR A  30      21.333  26.786  90.621  1.00103.63           C
ATOM    234  OG1 THR A  30      21.918  27.271  89.423  1.00103.63           O
ATOM    235  CG2 THR A  30      21.810  27.622  91.819  1.00103.63           C
ATOM    236  C   THR A  30      23.208  25.311  91.015  1.00103.63           C
ATOM    237  O   THR A  30      23.946  25.071  90.060  1.00103.63           O
ATOM    238  N   LEU A  31      23.688  25.559  92.247  1.00 83.79           N
ATOM    239  CA  LEU A  31      25.096  25.580  92.507  1.00 83.79           C
ATOM    240  CB  LEU A  31      25.399  26.047  93.945  1.00 83.79           C
ATOM    241  CG  LEU A  31      26.878  26.342  94.267  1.00 83.79           C
ATOM    242  CD1 LEU A  31      27.018  26.879  95.698  1.00 83.79           C
ATOM    243  CD2 LEU A  31      27.797  25.135  94.021  1.00 83.79           C
ATOM    244  C   LEU A  31      25.626  24.196  92.276  1.00 83.79           C
ATOM    245  O   LEU A  31      26.715  24.026  91.730  1.00 83.79           O
ATOM    246  N   ALA A  32      24.873  23.163  92.694  1.00 32.40           N
ATOM    247  CA  ALA A  32      25.289  21.797  92.542  1.00 32.40           C
ATOM    248  CB  ALA A  32      24.303  20.814  93.200  1.00 32.40           C
ATOM    249  C   ALA A  32      25.386  21.451  91.088  1.00 32.40           C
ATOM    250  O   ALA A  32      26.313  20.760  90.672  1.00 32.40           O
ATOM    251  N   VAL A  33      24.425  21.918  90.271  1.00 36.24           N
ATOM    252  CA  VAL A  33      24.422  21.587  88.874  1.00 36.24           C
ATOM    253  CB  VAL A  33      23.261  22.182  88.134  1.00 36.24           C
ATOM    254  CG1 VAL A  33      23.437  21.874  86.638  1.00 36.24           C
ATOM    255  CG2 VAL A  33      21.956  21.628  88.724  1.00 36.24           C
ATOM    256  C   VAL A  33      25.662  22.131  88.231  1.00 36.24           C
ATOM    257  O   VAL A  33      26.315  21.443  87.448  1.00 36.24           O
ATOM    258  N   GLU A  34      26.029  23.387  88.549  1.00 85.36           N
ATOM    259  CA  GLU A  34      27.172  23.993  87.926  1.00 85.36           C
ATOM    260  CB  GLU A  34      27.385  25.467  88.333  1.00 85.36           C
ATOM    261  CG  GLU A  34      27.746  25.680  89.805  1.00 85.36           C
ATOM    262  CD  GLU A  34      27.741  27.178  90.080  1.00 85.36           C
ATOM    263  OE1 GLU A  34      26.620  27.741  90.196  1.00 85.36           O
ATOM    264  OE2 GLU A  34      28.845  27.780  90.167  1.00 85.36           O
ATOM    265  C   GLU A  34      28.399  23.219  88.303  1.00 85.36           C
ATOM    266  O   GLU A  34      29.285  23.019  87.473  1.00 85.36           O
ATOM    267  N   THR A  35      28.492  22.767  89.571  1.00104.07           N
ATOM    268  CA  THR A  35      29.673  22.063  89.989  1.00104.07           C
ATOM    269  CB  THR A  35      29.780  21.856  91.474  1.00104.07           C
ATOM    270  OG1 THR A  35      31.087  21.409  91.806  1.00104.07           O
ATOM    271  CG2 THR A  35      28.747  20.818  91.931  1.00104.07           C
ATOM    272  C   THR A  35      29.794  20.734  89.303  1.00104.07           C
ATOM    273  O   THR A  35      30.884  20.366  88.869  1.00104.07           O
ATOM    274  N   ALA A  36      28.684  19.977  89.185  1.00 36.67           N
ATOM    275  CA  ALA A  36      28.727  18.670  88.582  1.00 36.67           C
ATOM    276  CB  ALA A  36      27.368  17.951  88.616  1.00 36.67           C
ATOM    277  C   ALA A  36      29.133  18.786  87.141  1.00 36.67           C
ATOM    278  O   ALA A  36      29.938  17.997  86.648  1.00 36.67           O
ATOM    279  N   LEU A  37      28.579  19.776  86.417  1.00141.35           N
ATOM    280  CA  LEU A  37      28.882  19.936  85.021  1.00141.35           C
ATOM    281  CB  LEU A  37      28.046  21.027  84.336  1.00141.35           C
ATOM    282  CG  LEU A  37      26.540  20.725  84.290  1.00141.35           C
ATOM    283  CD1 LEU A  37      25.790  21.818  83.516  1.00141.35           C
ATOM    284  CD2 LEU A  37      26.261  19.313  83.755  1.00141.35           C
ATOM    285  C   LEU A  37      30.325  20.313  84.846  1.00141.35           C
ATOM    286  O   LEU A  37      30.995  19.813  83.944  1.00141.35           O
ATOM    287  N   SER A  38      30.843  21.207  85.713  1.00 39.37           N
ATOM    288  CA  SER A  38      32.195  21.677  85.576  1.00 39.37           C
ATOM    289  CB  SER A  38      32.570  22.768  86.593  1.00 39.37           C
ATOM    290  OG  SER A  38      31.868  23.965  86.295  1.00 39.37           O
ATOM    291  C   SER A  38      33.145  20.537  85.755  1.00 39.37           C
ATOM    292  O   SER A  38      34.221  20.521  85.159  1.00 39.37           O
ATOM    293  N   LYS A  39      32.791  19.573  86.621  1.00145.43           N
ATOM    294  CA  LYS A  39      33.616  18.423  86.846  1.00145.43           C
ATOM    295  CB  LYS A  39      33.268  17.648  88.126  1.00145.43           C
ATOM    296  CG  LYS A  39      34.483  16.903  88.687  1.00145.43           C
ATOM    297  CD  LYS A  39      35.597  17.871  89.107  1.00145.43           C
ATOM    298  CE  LYS A  39      36.806  17.205  89.762  1.00145.43           C
ATOM    299  NZ  LYS A  39      36.447  16.745  91.119  1.00145.43           N
ATOM    300  C   LYS A  39      33.528  17.510  85.658  1.00145.43           C
ATOM    301  O   LYS A  39      34.442  16.728  85.404  1.00145.43           O
ATOM    302  N   GLY A  40      32.415  17.567  84.896  1.00 38.91           N
ATOM    303  CA  GLY A  40      32.311  16.703  83.753  1.00 38.91           C
ATOM    304  C   GLY A  40      31.216  15.697  83.939  1.00 38.91           C
ATOM    305  O   GLY A  40      31.040  14.815  83.099  1.00 38.91           O
ATOM    306  N   GLU A  41      30.468  15.776  85.055  1.00112.42           N
ATOM    307  CA  GLU A  41      29.357  14.884  85.236  1.00112.42           C
ATOM    308  CB  GLU A  41      28.935  14.712  86.707  1.00112.42           C
ATOM    309  CG  GLU A  41      27.797  13.707  86.910  1.00112.42           C
ATOM    310  CD  GLU A  41      28.349  12.306  86.687  1.00112.42           C
ATOM    311  OE1 GLU A  41      29.284  12.171  85.853  1.00112.42           O
ATOM    312  OE2 GLU A  41      27.846  11.354  87.341  1.00112.42           O
ATOM    313  C   GLU A  41      28.194  15.457  84.481  1.00112.42           C
ATOM    314  O   GLU A  41      28.182  16.643  84.151  1.00112.42           O
ATOM    315  N   SER A  42      27.192  14.613  84.148  1.00 77.79           N
ATOM    316  CA  SER A  42      26.045  15.133  83.460  1.00 77.79           C
ATOM    317  CB  SER A  42      25.636  14.347  82.202  1.00 77.79           C
ATOM    318  OG  SER A  42      24.496  14.950  81.607  1.00 77.79           O
ATOM    319  C   SER A  42      24.900  15.100  84.416  1.00 77.79           C
ATOM    320  O   SER A  42      24.732  14.152  85.180  1.00 77.79           O
ATOM    321  N   VAL A  43      24.084  16.170  84.396  1.00 50.26           N
ATOM    322  CA  VAL A  43      22.968  16.239  85.288  1.00 50.26           C
ATOM    323  CB  VAL A  43      22.730  17.617  85.823  1.00 50.26           C
ATOM    324  CG1 VAL A  43      21.468  17.599  86.697  1.00 50.26           C
ATOM    325  CG2 VAL A  43      24.008  18.088  86.538  1.00 50.26           C
ATOM    326  C   VAL A  43      21.765  15.846  84.498  1.00 50.26           C
ATOM    327  O   VAL A  43      21.494  16.393  83.429  1.00 50.26           O
ATOM    328  N   GLU A  44      21.004  14.876  85.035  1.00 95.23           N
ATOM    329  CA  GLU A  44      19.895  14.311  84.326  1.00 95.23           C
ATOM    330  CB  GLU A  44      20.092  12.794  84.178  1.00 95.23           C
ATOM    331  CG  GLU A  44      19.018  12.031  83.410  1.00 95.23           C
ATOM    332  CD  GLU A  44      19.462  10.575  83.456  1.00 95.23           C
ATOM    333  OE1 GLU A  44      20.380  10.272  84.266  1.00 95.23           O
ATOM    334  OE2 GLU A  44      18.896   9.749  82.694  1.00 95.23           O
ATOM    335  C   GLU A  44      18.646  14.526  85.124  1.00 95.23           C
ATOM    336  O   GLU A  44      18.587  14.201  86.309  1.00 95.23           O
ATOM    337  N   LEU A  45      17.610  15.105  84.487  1.00121.94           N
ATOM    338  CA  LEU A  45      16.358  15.270  85.167  1.00121.94           C
ATOM    339  CB  LEU A  45      16.015  16.729  85.490  1.00121.94           C
ATOM    340  CG  LEU A  45      17.175  17.455  86.187  1.00121.94           C
ATOM    341  CD1 LEU A  45      18.272  17.817  85.174  1.00121.94           C
ATOM    342  CD2 LEU A  45      16.691  18.642  87.024  1.00121.94           C
ATOM    343  C   LEU A  45      15.316  14.783  84.211  1.00121.94           C
ATOM    344  O   LEU A  45      15.077  15.394  83.171  1.00121.94           O
ATOM    345  N   ILE A  46      14.616  13.691  84.562  1.00101.39           N
ATOM    346  CA  ILE A  46      13.731  13.102  83.601  1.00101.39           C
ATOM    347  CB  ILE A  46      13.108  11.818  84.067  1.00101.39           C
ATOM    348  CG1 ILE A  46      14.185  10.784  84.441  0.00101.39           C
ATOM    349  CG2 ILE A  46      12.165  11.332  82.953  0.00101.39           C
ATOM    350  CD1 ILE A  46      14.964  11.131  85.711  1.00101.39           C
ATOM    351  C   ILE A  46      12.609  14.038  83.279  1.00101.39           C
ATOM    352  O   ILE A  46      11.936  14.569  84.160  1.00101.39           O
ATOM    353  N   GLY A  47      12.420  14.280  81.967  1.00 45.04           N
ATOM    354  CA  GLY A  47      11.330  15.055  81.448  1.00 45.04           C
ATOM    355  C   GLY A  47      11.763  16.477  81.297  1.00 45.04           C
ATOM    356  O   GLY A  47      11.450  17.132  80.303  1.00 45.04           O
ATOM    357  N   PHE A  48      12.471  17.005  82.313  1.00 79.00           N
ATOM    358  CA  PHE A  48      12.918  18.369  82.247  1.00 79.00           C
ATOM    359  CB  PHE A  48      13.387  18.899  83.611  1.00 79.00           C
ATOM    360  CG  PHE A  48      13.755  20.335  83.452  1.00 79.00           C
ATOM    361  CD1 PHE A  48      12.782  21.305  83.459  1.00 79.00           C
ATOM    362  CD2 PHE A  48      15.065  20.721  83.302  1.00 79.00           C
ATOM    363  CE1 PHE A  48      13.096  22.634  83.324  1.00 79.00           C
ATOM    364  CE2 PHE A  48      15.392  22.050  83.163  1.00 79.00           C
ATOM    365  CZ  PHE A  48      14.408  23.009  83.180  1.00 79.00           C
ATOM    366  C   PHE A  48      14.055  18.531  81.291  1.00 79.00           C
ATOM    367  O   PHE A  48      14.000  19.399  80.426  1.00 79.00           O
ATOM    368  N   GLY A  49      15.120  17.703  81.401  1.00 35.87           N
ATOM    369  CA  GLY A  49      16.212  17.910  80.484  1.00 35.87           C
ATOM    370  C   GLY A  49      17.497  17.526  81.152  1.00 35.87           C
ATOM    371  O   GLY A  49      17.506  17.063  82.290  1.00 35.87           O
ATOM    372  N   LYS A  50      18.633  17.717  80.443  1.00 48.81           N
ATOM    373  CA  LYS A  50      19.911  17.322  80.966  1.00 48.81           C
ATOM    374  CB  LYS A  50      20.491  16.114  80.219  1.00 48.81           C
ATOM    375  CG  LYS A  50      19.580  14.885  80.236  1.00 48.81           C
ATOM    376  CD  LYS A  50      19.953  13.846  79.177  1.00 48.81           C
ATOM    377  CE  LYS A  50      18.952  12.696  79.061  1.00 48.81           C
ATOM    378  NZ  LYS A  50      19.273  11.867  77.877  1.00 48.81           N
ATOM    379  C   LYS A  50      20.880  18.450  80.761  1.00 48.81           C
ATOM    380  O   LYS A  50      20.717  19.269  79.855  1.00 48.81           O
ATOM    381  N   PHE A  51      21.913  18.524  81.629  1.00 59.37           N
ATOM    382  CA  PHE A  51      22.945  19.519  81.523  1.00 59.37           C
ATOM    383  CB  PHE A  51      23.072  20.424  82.765  1.00 59.37           C
ATOM    384  CG  PHE A  51      21.842  21.255  82.909  1.00 59.37           C
ATOM    385  CD1 PHE A  51      20.727  20.761  83.552  1.00 59.37           C
ATOM    386  CD2 PHE A  51      21.810  22.538  82.412  1.00 59.37           C
ATOM    387  CE1 PHE A  51      19.596  21.530  83.690  1.00 59.37           C
ATOM    388  CE2 PHE A  51      20.681  23.311  82.547  1.00 59.37           C
ATOM    389  CZ  PHE A  51      19.573  22.808  83.184  1.00 59.37           C
ATOM    390  C   PHE A  51      24.239  18.769  81.426  1.00 59.37           C
ATOM    391  O   PHE A  51      24.428  17.757  82.099  1.00 59.37           O
ATOM    392  N   GLU A  52      25.170  19.255  80.578  1.00 60.15           N
ATOM    393  CA  GLU A  52      26.408  18.551  80.407  1.00 60.15           C
ATOM    394  CB  GLU A  52      26.262  17.391  79.417  1.00 60.15           C
ATOM    395  CG  GLU A  52      25.713  17.862  78.069  1.00 60.15           C
ATOM    396  CD  GLU A  52      25.208  16.650  77.305  1.00 60.15           C
ATOM    397  OE1 GLU A  52      24.385  15.893  77.886  1.00 60.15           O
ATOM    398  OE2 GLU A  52      25.630  16.469  76.132  1.00 60.15           O
ATOM    399  C   GLU A  52      27.436  19.492  79.862  1.00 60.15           C
ATOM    400  O   GLU A  52      27.141  20.634  79.514  1.00 60.15           O
ATOM    401  N   THR A  53      28.697  19.020  79.796  1.00118.68           N
ATOM    402  CA  THR A  53      29.777  19.803  79.269  1.00118.68           C
ATOM    403  CB  THR A  53      31.066  19.590  80.012  1.00118.68           C
ATOM    404  OG1 THR A  53      32.081  20.453  79.518  1.00118.68           O
ATOM    405  CG2 THR A  53      31.475  18.114  79.846  1.00118.68           C
ATOM    406  C   THR A  53      30.003  19.327  77.862  1.00118.68           C
ATOM    407  O   THR A  53      29.902  18.131  77.590  1.00118.68           O
ATOM    408  N   ALA A  54      30.288  20.272  76.934  1.00 63.44           N
ATOM    409  CA  ALA A  54      30.546  19.979  75.544  1.00 63.44           C
ATOM    410  CB  ALA A  54      29.777  20.893  74.577  1.00 63.44           C
ATOM    411  C   ALA A  54      32.011  20.221  75.300  1.00 63.44           C
ATOM    412  O   ALA A  54      32.590  21.161  75.839  1.00 63.44           O
ATOM    413  N   GLU A  55      32.641  19.362  74.470  1.00242.52           N
ATOM    414  CA  GLU A  55      34.068  19.341  74.286  1.00242.52           C
ATOM    415  CB  GLU A  55      34.581  18.045  73.641  1.00242.52           C
ATOM    416  CG  GLU A  55      36.091  17.909  73.823  1.00242.52           C
ATOM    417  CD  GLU A  55      36.367  17.997  75.322  1.00242.52           C
ATOM    418  OE1 GLU A  55      35.411  17.792  76.118  1.00242.52           O
ATOM    419  OE2 GLU A  55      37.536  18.278  75.695  1.00242.52           O
ATOM    420  C   GLU A  55      34.694  20.500  73.563  1.00242.52           C
ATOM    421  O   GLU A  55      35.745  20.929  74.018  1.00242.52           O
ATOM    422  N   GLN A  56      34.098  21.023  72.466  1.00156.03           N
ATOM    423  CA  GLN A  56      34.593  22.074  71.596  1.00156.03           C
ATOM    424  CB  GLN A  56      34.320  23.499  72.098  1.00156.03           C
ATOM    425  CG  GLN A  56      34.876  24.566  71.157  1.00156.03           C
ATOM    426  CD  GLN A  56      34.606  25.927  71.777  1.00156.03           C
ATOM    427  OE1 GLN A  56      33.519  26.179  72.294  1.00156.03           O
ATOM    428  NE2 GLN A  56      35.622  26.830  71.729  1.00156.03           N
ATOM    429  C   GLN A  56      36.061  21.974  71.289  1.00156.03           C
ATOM    430  O   GLN A  56      36.928  22.160  72.146  1.00156.03           O
ATOM    431  N   LYS A  57      36.372  21.721  69.999  1.00152.16           N
ATOM    432  CA  LYS A  57      37.725  21.589  69.537  1.00152.16           C
ATOM    433  CB  LYS A  57      37.886  20.545  68.423  1.00152.16           C
ATOM    434  CG  LYS A  57      39.344  20.382  68.010  1.00152.16           C
ATOM    435  CD  LYS A  57      40.214  19.828  69.142  1.00152.16           C
ATOM    436  CE  LYS A  57      41.713  20.034  68.922  1.00152.16           C
ATOM    437  NZ  LYS A  57      42.077  21.429  69.258  1.00152.16           N
ATOM    438  C   LYS A  57      38.170  22.903  68.973  1.00152.16           C
ATOM    439  O   LYS A  57      37.352  23.699  68.516  1.00152.16           O
ATOM    440  N   GLY A  58      39.494  23.167  69.003  1.00 33.11           N
ATOM    441  CA  GLY A  58      40.017  24.395  68.479  1.00 33.11           C
ATOM    442  C   GLY A  58      39.889  24.328  67.001  1.00 33.11           C
ATOM    443  O   GLY A  58      40.039  23.266  66.399  1.00 33.11           O
ATOM    444  N   LYS A  59      39.605  25.479  66.370  1.00137.38           N
ATOM    445  CA  LYS A  59      39.469  25.443  64.950  1.00137.38           C
ATOM    446  CB  LYS A  59      38.131  24.835  64.502  1.00137.38           C
ATOM    447  CG  LYS A  59      37.964  24.795  62.987  1.00137.38           C
ATOM    448  CD  LYS A  59      38.968  23.909  62.249  1.00137.38           C
ATOM    449  CE  LYS A  59      38.829  24.005  60.729  1.00137.38           C
ATOM    450  NZ  LYS A  59      40.009  23.409  60.065  1.00137.38           N
ATOM    451  C   LYS A  59      39.557  26.837  64.421  1.00137.38           C
ATOM    452  O   LYS A  59      39.381  27.808  65.155  1.00137.38           O
ATOM    453  N   GLU A  60      39.886  26.965  63.120  1.00100.71           N
ATOM    454  CA  GLU A  60      39.925  28.252  62.496  1.00100.71           C
ATOM    455  CB  GLU A  60      40.660  28.292  61.147  1.00100.71           C
ATOM    456  CG  GLU A  60      39.947  27.505  60.043  0.00100.71           C
ATOM    457  CD  GLU A  60      40.507  27.979  58.707  0.00100.71           C
ATOM    458  OE1 GLU A  60      41.734  28.257  58.650  0.00100.71           O
ATOM    459  OE2 GLU A  60      39.717  28.075  57.729  0.00100.71           O
ATOM    460  C   GLU A  60      38.516  28.584  62.169  1.00100.71           C
ATOM    461  O   GLU A  60      37.717  27.704  61.856  1.00100.71           O
ATOM    462  N   GLY A  61      38.168  29.876  62.235  1.00 59.32           N
ATOM    463  CA  GLY A  61      36.834  30.257  61.891  1.00 59.32           C
ATOM    464  C   GLY A  61      36.949  31.631  61.347  1.00 59.32           C
ATOM    465  O   GLY A  61      38.008  32.245  61.429  1.00 59.32           O
ATOM    466  N   LYS A  62      35.870  32.152  60.739  1.00 98.64           N
ATOM    467  CA  LYS A  62      35.998  33.501  60.281  1.00 98.64           C
ATOM    468  CB  LYS A  62      36.224  33.655  58.769  1.00 98.64           C
ATOM    469  CG  LYS A  62      34.968  33.443  57.929  1.00 98.64           C
ATOM    470  CD  LYS A  62      35.084  34.019  56.518  1.00 98.64           C
ATOM    471  CE  LYS A  62      33.739  34.149  55.808  1.00 98.64           C
ATOM    472  NZ  LYS A  62      33.884  35.001  54.607  1.00 98.64           N
ATOM    473  C   LYS A  62      34.738  34.211  60.623  1.00 98.64           C
ATOM    474  O   LYS A  62      33.716  33.581  60.889  1.00 98.64           O
ATOM    475  N   VAL A  63      34.786  35.554  60.662  1.00 47.63           N
ATOM    476  CA  VAL A  63      33.588  36.282  60.944  1.00 47.63           C
ATOM    477  CB  VAL A  63      33.835  37.588  61.646  1.00 47.63           C
ATOM    478  CG1 VAL A  63      32.491  38.321  61.787  1.00 47.63           C
ATOM    479  CG2 VAL A  63      34.541  37.301  62.985  1.00 47.63           C
ATOM    480  C   VAL A  63      32.952  36.582  59.621  1.00 47.63           C
ATOM    481  O   VAL A  63      33.561  37.216  58.756  1.00 47.63           O
ATOM    482  N   PRO A  64      31.742  36.109  59.430  1.00159.86           N
ATOM    483  CA  PRO A  64      31.075  36.342  58.178  1.00159.86           C
ATOM    484  CD  PRO A  64      31.344  34.832  60.009  1.00159.86           C
ATOM    485  CB  PRO A  64      29.871  35.404  58.168  1.00159.86           C
ATOM    486  CG  PRO A  64      30.337  34.216  59.026  1.00159.86           C
ATOM    487  C   PRO A  64      30.741  37.773  57.900  1.00159.86           C
ATOM    488  O   PRO A  64      30.651  38.137  56.727  1.00159.86           O
ATOM    489  N   GLY A  65      30.517  38.592  58.945  1.00 35.18           N
ATOM    490  CA  GLY A  65      30.183  39.968  58.711  1.00 35.18           C
ATOM    491  C   GLY A  65      31.365  40.628  58.091  1.00 35.18           C
ATOM    492  O   GLY A  65      31.255  41.347  57.100  1.00 35.18           O
ATOM    493  N   SER A  66      32.542  40.389  58.686  1.00166.61           N
ATOM    494  CA  SER A  66      33.758  40.904  58.156  1.00166.61           C
ATOM    495  CB  SER A  66      34.837  41.123  59.233  1.00166.61           C
ATOM    496  OG  SER A  66      35.997  41.714  58.670  1.00166.61           O
ATOM    497  C   SER A  66      34.197  39.823  57.236  1.00166.61           C
ATOM    498  O   SER A  66      33.378  39.178  56.589  1.00166.61           O
ATOM    499  N   ASP A  67      35.508  39.636  57.085  1.00185.54           N
ATOM    500  CA  ASP A  67      35.959  38.546  56.286  1.00185.54           C
ATOM    501  CB  ASP A  67      36.467  39.019  54.917  1.00185.54           C
ATOM    502  CG  ASP A  67      36.651  37.818  53.997  1.00185.54           C
ATOM    503  OD1 ASP A  67      36.428  36.666  54.456  1.00185.54           O
ATOM    504  OD2 ASP A  67      37.022  38.042  52.814  1.00185.54           O
ATOM    505  C   ASP A  67      37.131  38.060  57.043  1.00185.54           C
ATOM    506  O   ASP A  67      37.945  37.278  56.557  1.00185.54           O
ATOM    507  N   LYS A  68      37.208  38.513  58.303  1.00101.31           N
ATOM    508  CA  LYS A  68      38.345  38.222  59.113  1.00101.31           C
ATOM    509  CB  LYS A  68      38.388  39.054  60.402  1.00101.31           C
ATOM    510  CG  LYS A  68      39.743  38.988  61.104  1.00101.31           C
ATOM    511  CD  LYS A  68      39.926  40.066  62.167  1.00101.31           C
ATOM    512  CE  LYS A  68      41.391  40.292  62.537  1.00101.31           C
ATOM    513  NZ  LYS A  68      42.102  40.898  61.387  1.00101.31           N
ATOM    514  C   LYS A  68      38.321  36.788  59.510  1.00101.31           C
ATOM    515  O   LYS A  68      37.283  36.238  59.869  1.00101.31           O
ATOM    516  N   THR A  69      39.491  36.135  59.459  1.00 56.12           N
ATOM    517  CA  THR A  69      39.528  34.778  59.896  1.00 56.12           C
ATOM    518  CB  THR A  69      40.230  33.852  58.943  1.00 56.12           C
ATOM    519  OG1 THR A  69      39.571  33.855  57.686  1.00 56.12           O
ATOM    520  CG2 THR A  69      40.231  32.432  59.531  1.00 56.12           C
ATOM    521  C   THR A  69      40.274  34.781  61.182  1.00 56.12           C
ATOM    522  O   THR A  69      41.272  35.485  61.322  1.00 56.12           O
ATOM    523  N   TYR A  70      39.764  34.038  62.181  1.00164.94           N
ATOM    524  CA  TYR A  70      40.468  33.946  63.423  1.00164.94           C
ATOM    525  CB  TYR A  70      39.971  34.911  64.520  1.00164.94           C
ATOM    526  CG  TYR A  70      38.563  34.598  64.877  1.00164.94           C
ATOM    527  CD1 TYR A  70      38.287  33.654  65.836  1.00164.94           C
ATOM    528  CD2 TYR A  70      37.524  35.259  64.264  1.00164.94           C
ATOM    529  CE1 TYR A  70      36.988  33.363  66.172  1.00164.94           C
ATOM    530  CE2 TYR A  70      36.222  34.972  64.596  1.00164.94           C
ATOM    531  CZ  TYR A  70      35.954  34.024  65.554  1.00164.94           C
ATOM    532  OH  TYR A  70      34.619  33.723  65.902  1.00164.94           O
ATOM    533  C   TYR A  70      40.382  32.531  63.918  1.00164.94           C
ATOM    534  O   TYR A  70      39.530  31.759  63.484  1.00164.94           O
ATOM    535  N   LYS A  71      41.294  32.132  64.827  1.00140.82           N
ATOM    536  CA  LYS A  71      41.261  30.777  65.301  1.00140.82           C
ATOM    537  CB  LYS A  71      42.647  30.114  65.409  1.00140.82           C
ATOM    538  CG  LYS A  71      43.565  30.754  66.451  1.00140.82           C
ATOM    539  CD  LYS A  71      43.852  32.231  66.181  1.00140.82           C
ATOM    540  CE  LYS A  71      44.850  32.847  67.163  1.00140.82           C
ATOM    541  NZ  LYS A  71      46.232  32.530  66.734  1.00140.82           N
ATOM    542  C   LYS A  71      40.642  30.768  66.655  1.00140.82           C
ATOM    543  O   LYS A  71      40.914  31.628  67.491  1.00140.82           O
ATOM    544  N   THR A  72      39.766  29.781  66.905  1.00107.59           N
ATOM    545  CA  THR A  72      39.150  29.728  68.191  1.00107.59           C
ATOM    546  CB  THR A  72      37.670  29.470  68.160  1.00107.59           C
ATOM    547  OG1 THR A  72      37.118  29.652  69.455  1.00107.59           O
ATOM    548  CG2 THR A  72      37.409  28.035  67.671  1.00107.59           C
ATOM    549  C   THR A  72      39.807  28.616  68.941  1.00107.59           C
ATOM    550  O   THR A  72      40.013  27.521  68.418  1.00107.59           O
ATOM    551  N   GLU A  73      40.165  28.896  70.205  1.00 49.71           N
ATOM    552  CA  GLU A  73      40.867  27.964  71.037  1.00 49.71           C
ATOM    553  CB  GLU A  73      41.387  28.613  72.327  1.00 49.71           C
ATOM    554  CG  GLU A  73      42.415  29.719  72.097  1.00 49.71           C
ATOM    555  CD  GLU A  73      42.450  30.555  73.371  1.00 49.71           C
ATOM    556  OE1 GLU A  73      41.470  30.463  74.158  1.00 49.71           O
ATOM    557  OE2 GLU A  73      43.445  31.299  73.576  1.00 49.71           O
ATOM    558  C   GLU A  73      39.923  26.884  71.463  1.00 49.71           C
ATOM    559  O   GLU A  73      38.712  27.087  71.513  1.00 49.71           O
ATOM    560  N   ASP A  74      40.470  25.687  71.758  1.00 86.74           N
ATOM    561  CA  ASP A  74      39.684  24.573  72.220  1.00 86.74           C
ATOM    562  CB  ASP A  74      40.532  23.292  72.377  1.00 86.74           C
ATOM    563  CG  ASP A  74      39.660  22.104  72.766  1.00 86.74           C
ATOM    564  OD1 ASP A  74      38.898  22.213  73.763  1.00 86.74           O
ATOM    565  OD2 ASP A  74      39.752  21.063  72.061  1.00 86.74           O
ATOM    566  C   ASP A  74      39.147  24.942  73.568  1.00 86.74           C
ATOM    567  O   ASP A  74      39.879  25.462  74.406  1.00 86.74           O
ATOM    568  N   LYS A  75      37.844  24.687  73.814  1.00 93.00           N
ATOM    569  CA  LYS A  75      37.280  25.043  75.088  1.00 93.00           C
ATOM    570  CB  LYS A  75      36.864  26.518  75.138  1.00 93.00           C
ATOM    571  CG  LYS A  75      38.100  27.417  75.179  1.00 93.00           C
ATOM    572  CD  LYS A  75      37.875  28.823  74.631  1.00 93.00           C
ATOM    573  CE  LYS A  75      36.835  29.644  75.385  1.00 93.00           C
ATOM    574  NZ  LYS A  75      36.699  30.959  74.724  1.00 93.00           N
ATOM    575  C   LYS A  75      36.080  24.190  75.339  1.00 93.00           C
ATOM    576  O   LYS A  75      35.662  23.422  74.478  1.00 93.00           O
ATOM    577  N   ARG A  76      35.496  24.288  76.552  1.00 96.93           N
ATOM    578  CA  ARG A  76      34.362  23.466  76.875  1.00 96.93           C
ATOM    579  CB  ARG A  76      34.649  22.542  78.070  1.00 96.93           C
ATOM    580  CG  ARG A  76      35.853  21.622  77.827  1.00 96.93           C
ATOM    581  CD  ARG A  76      36.211  20.724  79.014  1.00 96.93           C
ATOM    582  NE  ARG A  76      37.391  19.906  78.613  1.00 96.93           N
ATOM    583  CZ  ARG A  76      38.649  20.402  78.797  1.00 96.93           C
ATOM    584  NH1 ARG A  76      38.818  21.620  79.390  1.00 96.93           N
ATOM    585  NH2 ARG A  76      39.738  19.684  78.392  1.00 96.93           N
ATOM    586  C   ARG A  76      33.233  24.391  77.227  1.00 96.93           C
ATOM    587  O   ARG A  76      33.464  25.499  77.706  1.00 96.93           O
ATOM    588  N   VAL A  77      31.974  23.971  76.971  1.00 45.30           N
ATOM    589  CA  VAL A  77      30.859  24.833  77.254  1.00 45.30           C
ATOM    590  CB  VAL A  77      30.302  25.466  76.010  1.00 45.30           C
ATOM    591  CG1 VAL A  77      31.397  26.347  75.381  1.00 45.30           C
ATOM    592  CG2 VAL A  77      29.805  24.352  75.069  1.00 45.30           C
ATOM    593  C   VAL A  77      29.761  24.005  77.863  1.00 45.30           C
ATOM    594  O   VAL A  77      29.673  22.800  77.637  1.00 45.30           O
ATOM    595  N   PRO A  78      28.925  24.621  78.659  1.00 77.10           N
ATOM    596  CA  PRO A  78      27.804  23.939  79.253  1.00 77.10           C
ATOM    597  CD  PRO A  78      29.306  25.808  79.402  1.00 77.10           C
ATOM    598  CB  PRO A  78      27.367  24.800  80.442  1.00 77.10           C
ATOM    599  CG  PRO A  78      28.047  26.163  80.207  1.00 77.10           C
ATOM    600  C   PRO A  78      26.743  23.742  78.212  1.00 77.10           C
ATOM    601  O   PRO A  78      26.606  24.598  77.339  1.00 77.10           O
ATOM    602  N   LYS A  79      25.976  22.636  78.284  1.00146.83           N
ATOM    603  CA  LYS A  79      24.978  22.402  77.278  1.00146.83           C
ATOM    604  CB  LYS A  79      25.405  21.324  76.265  1.00146.83           C
ATOM    605  CG  LYS A  79      26.750  21.615  75.593  1.00146.83           C
ATOM    606  CD  LYS A  79      26.778  22.917  74.792  1.00146.83           C
ATOM    607  CE  LYS A  79      26.244  22.755  73.369  1.00146.83           C
ATOM    608  NZ  LYS A  79      24.899  22.140  73.406  1.00146.83           N
ATOM    609  C   LYS A  79      23.729  21.905  77.946  1.00146.83           C
ATOM    610  O   LYS A  79      23.782  21.235  78.977  1.00146.83           O
ATOM    611  N   PHE A  80      22.558  22.235  77.362  1.00 70.35           N
ATOM    612  CA  PHE A  80      21.292  21.824  77.906  1.00 70.35           C
ATOM    613  CB  PHE A  80      20.445  23.027  78.366  1.00 70.35           C
ATOM    614  CG  PHE A  80      19.082  22.591  78.790  1.00 70.35           C
ATOM    615  CD1 PHE A  80      18.875  21.962  79.996  1.00 70.35           C
ATOM    616  CD2 PHE A  80      17.997  22.844  77.982  1.00 70.35           C
ATOM    617  CE1 PHE A  80      17.610  21.575  80.377  1.00 70.35           C
ATOM    618  CE2 PHE A  80      16.732  22.461  78.358  1.00 70.35           C
ATOM    619  CZ  PHE A  80      16.533  21.823  79.558  1.00 70.35           C
ATOM    620  C   PHE A  80      20.531  21.096  76.837  1.00 70.35           C
ATOM    621  O   PHE A  80      20.510  21.520  75.681  1.00 70.35           O
ATOM    622  N   LYS A  81      19.910  19.954  77.212  1.00132.05           N
ATOM    623  CA  LYS A  81      19.072  19.179  76.333  1.00132.05           C
ATOM    624  CB  LYS A  81      19.480  17.707  76.181  1.00132.05           C
ATOM    625  CG  LYS A  81      20.621  17.486  75.189  1.00132.05           C
ATOM    626  CD  LYS A  81      21.243  16.092  75.289  1.00132.05           C
ATOM    627  CE  LYS A  81      20.219  14.953  75.276  1.00132.05           C
ATOM    628  NZ  LYS A  81      19.759  14.696  73.896  1.00132.05           N
ATOM    629  C   LYS A  81      17.704  19.188  76.932  1.00132.05           C
ATOM    630  O   LYS A  81      17.491  18.919  78.113  1.00132.05           O
ATOM    631  N   PRO A  82      16.789  19.464  76.060  1.00304.90           N
ATOM    632  CA  PRO A  82      15.423  19.767  76.355  1.00304.90           C
ATOM    633  CD  PRO A  82      17.024  19.302  74.635  1.00304.90           C
ATOM    634  CB  PRO A  82      14.750  20.012  75.003  1.00304.90           C
ATOM    635  CG  PRO A  82      15.899  20.117  73.985  1.00304.90           C
ATOM    636  C   PRO A  82      14.533  18.912  77.168  1.00304.90           C
ATOM    637  O   PRO A  82      13.833  19.535  77.939  1.00304.90           O
ATOM    638  N   GLY A  83      14.463  17.574  77.017  1.00112.96           N
ATOM    639  CA  GLY A  83      13.509  16.779  77.753  1.00112.96           C
ATOM    640  C   GLY A  83      12.230  16.810  76.962  1.00112.96           C
ATOM    641  O   GLY A  83      11.769  17.880  76.572  1.00112.96           O
ATOM    642  N   LYS A  84      11.597  15.639  76.744  1.00161.10           N
ATOM    643  CA  LYS A  84      10.421  15.553  75.913  1.00161.10           C
ATOM    644  CB  LYS A  84       9.931  14.117  75.666  1.00161.10           C
ATOM    645  CG  LYS A  84      10.705  13.370  74.579  1.00161.10           C
ATOM    646  CD  LYS A  84      10.558  13.983  73.184  1.00161.10           C
ATOM    647  CE  LYS A  84       9.157  13.809  72.589  1.00161.10           C
ATOM    648  NZ  LYS A  84       9.061  14.517  71.294  1.00161.10           N
ATOM    649  C   LYS A  84       9.262  16.307  76.489  1.00161.10           C
ATOM    650  O   LYS A  84       8.532  16.970  75.753  1.00161.10           O
ATOM    651  N   ILE A  85       9.044  16.224  77.814  1.00119.10           N
ATOM    652  CA  ILE A  85       7.892  16.877  78.369  1.00119.10           C
ATOM    653  CB  ILE A  85       7.657  16.574  79.823  1.00119.10           C
ATOM    654  CG1 ILE A  85       6.229  16.989  80.214  1.00119.10           C
ATOM    655  CG2 ILE A  85       8.745  17.246  80.666  1.00119.10           C
ATOM    656  CD1 ILE A  85       5.158  16.135  79.537  1.00119.10           C
ATOM    657  C   ILE A  85       8.025  18.355  78.185  1.00119.10           C
ATOM    658  O   ILE A  85       7.065  19.037  77.831  1.00119.10           O
ATOM    659  N   LEU A  86       9.235  18.889  78.414  1.00 53.25           N
ATOM    660  CA  LEU A  86       9.461  20.298  78.265  1.00 53.25           C
ATOM    661  CB  LEU A  86      10.899  20.731  78.604  1.00 53.25           C
ATOM    662  CG  LEU A  86      11.095  22.249  78.422  1.00 53.25           C
ATOM    663  CD1 LEU A  86      10.148  23.045  79.335  1.00 53.25           C
ATOM    664  CD2 LEU A  86      12.564  22.663  78.594  1.00 53.25           C
ATOM    665  C   LEU A  86       9.199  20.699  76.842  1.00 53.25           C
ATOM    666  O   LEU A  86       8.546  21.707  76.581  1.00 53.25           O
ATOM    667  N   LYS A  87       9.683  19.919  75.861  1.00 83.32           N
ATOM    668  CA  LYS A  87       9.489  20.310  74.494  1.00 83.32           C
ATOM    669  CB  LYS A  87      10.189  19.404  73.471  1.00 83.32           C
ATOM    670  CG  LYS A  87      11.704  19.585  73.431  1.00 83.32           C
ATOM    671  CD  LYS A  87      12.398  18.546  72.555  1.00 83.32           C
ATOM    672  CE  LYS A  87      12.292  17.133  73.118  1.00 83.32           C
ATOM    673  NZ  LYS A  87      12.717  16.157  72.095  1.00 83.32           N
ATOM    674  C   LYS A  87       8.037  20.307  74.146  1.00 83.32           C
ATOM    675  O   LYS A  87       7.571  21.177  73.416  1.00 83.32           O
ATOM    676  N   GLN A  88       7.288  19.309  74.644  1.00 67.47           N
ATOM    677  CA  GLN A  88       5.904  19.163  74.295  1.00 67.47           C
ATOM    678  CB  GLN A  88       5.341  17.806  74.750  1.00 67.47           C
ATOM    679  CG  GLN A  88       6.078  16.659  74.054  1.00 67.47           C
ATOM    680  CD  GLN A  88       5.514  15.323  74.506  1.00 67.47           C
ATOM    681  OE1 GLN A  88       6.085  14.275  74.209  1.00 67.47           O
ATOM    682  NE2 GLN A  88       4.365  15.349  75.234  1.00 67.47           N
ATOM    683  C   GLN A  88       5.078  20.284  74.855  1.00 67.47           C
ATOM    684  O   GLN A  88       4.153  20.757  74.195  1.00 67.47           O
ATOM    685  N   LYS A  89       5.359  20.739  76.094  1.00109.51           N
ATOM    686  CA  LYS A  89       4.574  21.823  76.620  1.00109.51           C
ATOM    687  CB  LYS A  89       4.912  22.224  78.068  1.00109.51           C
ATOM    688  CG  LYS A  89       4.246  21.371  79.155  1.00109.51           C
ATOM    689  CD  LYS A  89       4.762  19.936  79.270  1.00109.51           C
ATOM    690  CE  LYS A  89       4.363  19.262  80.588  1.00109.51           C
ATOM    691  NZ  LYS A  89       2.891  19.222  80.724  1.00109.51           N
ATOM    692  C   LYS A  89       4.814  23.032  75.775  1.00109.51           C
ATOM    693  O   LYS A  89       3.888  23.772  75.451  1.00109.51           O
ATOM    694  N   VAL A  90       6.083  23.275  75.409  1.00 46.95           N
ATOM    695  CA  VAL A  90       6.407  24.408  74.598  1.00 46.95           C
ATOM    696  CB  VAL A  90       7.882  24.614  74.444  1.00 46.95           C
ATOM    697  CG1 VAL A  90       8.101  25.794  73.483  1.00 46.95           C
ATOM    698  CG2 VAL A  90       8.486  24.840  75.841  1.00 46.95           C
ATOM    699  C   VAL A  90       5.794  24.225  73.237  1.00 46.95           C
ATOM    700  O   VAL A  90       5.301  25.187  72.648  1.00 46.95           O
ATOM    701  N   GLU A  91       5.827  22.989  72.690  1.00 72.36           N
ATOM    702  CA  GLU A  91       5.249  22.718  71.397  1.00 72.36           C
ATOM    703  CB  GLU A  91       6.190  21.983  70.431  1.00 72.36           C
ATOM    704  CG  GLU A  91       7.365  22.796  69.920  1.00 72.36           C
ATOM    705  CD  GLU A  91       8.287  21.849  69.167  1.00 72.36           C
ATOM    706  OE1 GLU A  91       7.764  20.936  68.473  1.00 72.36           O
ATOM    707  OE2 GLU A  91       9.530  22.021  69.285  1.00 72.36           O
ATOM    708  C   GLU A  91       4.142  21.726  71.555  1.00 72.36           C
ATOM    709  O   GLU A  91       4.396  20.532  71.681  1.00 72.36           O
ATOM    710  N   GLU A  92       2.880  22.175  71.465  1.00102.96           N
ATOM    711  CA  GLU A  92       1.783  21.255  71.555  1.00102.96           C
ATOM    712  CB  GLU A  92       0.406  21.947  71.477  1.00102.96           C
ATOM    713  CG  GLU A  92       0.188  22.752  70.192  1.00102.96           C
ATOM    714  CD  GLU A  92      -1.056  23.615  70.380  1.00102.96           C
ATOM    715  OE1 GLU A  92      -1.582  23.658  71.522  1.00102.96           O
ATOM    716  OE2 GLU A  92      -1.485  24.260  69.384  1.00102.96           O
ATOM    717  C   GLU A  92       1.927  20.317  70.394  1.00102.96           C
ATOM    718  O   GLU A  92       2.467  20.675  69.351  1.00102.96           O
ATOM    719  N   GLY A  93       1.434  19.076  70.538  1.00 63.00           N
ATOM    720  CA  GLY A  93       1.665  18.085  69.525  1.00 63.00           C
ATOM    721  C   GLY A  93       1.133  18.527  68.194  1.00 63.00           C
ATOM    722  O   GLY A  93       1.795  18.323  67.175  1.00 63.00           O
ATOM    723  N   LYS A  94      -0.072  19.127  68.147  1.00 93.74           N
ATOM    724  CA  LYS A  94      -0.605  19.540  66.880  1.00 93.74           C
ATOM    725  CB  LYS A  94      -1.930  20.307  67.003  1.00 93.74           C
ATOM    726  CG  LYS A  94      -3.108  19.448  67.466  1.00 93.74           C
ATOM    727  CD  LYS A  94      -4.340  20.265  67.869  1.00 93.74           C
ATOM    728  CE  LYS A  94      -4.867  21.165  66.749  1.00 93.74           C
ATOM    729  NZ  LYS A  94      -6.009  21.968  67.239  1.00 93.74           N
ATOM    730  C   LYS A  94       0.405  20.489  66.245  1.00 93.74           C
ATOM    731  O   LYS A  94       0.635  21.572  66.845  1.00 93.74           O
ATOM    732  OXT LYS A  94       0.962  20.146  65.167  1.00 93.74           O
TER     733      LYS A  94
ATOM    734  N   MET B  95      24.790  13.289  87.757  1.00146.13           N
ATOM    735  CA  MET B  95      23.773  12.917  88.754  1.00146.13           C
ATOM    736  CB  MET B  95      23.754  13.851  89.980  1.00146.13           C
ATOM    737  CG  MET B  95      25.030  13.873  90.818  1.00146.13           C
ATOM    738  SD  MET B  95      26.340  14.937  90.149  1.00146.13           S
ATOM    739  CE  MET B  95      25.680  16.481  90.847  1.00146.13           C
ATOM    740  C   MET B  95      22.398  12.965  88.194  1.00146.13           C
ATOM    741  O   MET B  95      22.107  13.703  87.253  1.00146.13           O
ATOM    742  N   ASN B  96      21.521  12.141  88.790  1.00 58.04           N
ATOM    743  CA  ASN B  96      20.144  12.059  88.426  1.00 58.04           C
ATOM    744  CB  ASN B  96      19.594  10.617  88.469  1.00 58.04           C
ATOM    745  CG  ASN B  96      19.697  10.083  89.892  1.00 58.04           C
ATOM    746  OD1 ASN B  96      20.719  10.242  90.555  1.00 58.04           O
ATOM    747  ND2 ASN B  96      18.605   9.435  90.380  1.00 58.04           N
ATOM    748  C   ASN B  96      19.371  12.909  89.386  1.00 58.04           C
ATOM    749  O   ASN B  96      19.935  13.556  90.268  1.00 58.04           O
ATOM    750  N   LYS B  97      18.038  12.922  89.212  1.00 79.47           N
ATOM    751  CA  LYS B  97      17.139  13.707  90.009  1.00 79.47           C
ATOM    752  CB  LYS B  97      15.677  13.418  89.620  0.00 79.47           C
ATOM    753  CG  LYS B  97      14.636  14.233  90.384  0.00 79.47           C
ATOM    754  CD  LYS B  97      13.206  13.992  89.896  0.00 79.47           C
ATOM    755  CE  LYS B  97      12.197  15.002  90.447  0.00 79.47           C
ATOM    756  NZ  LYS B  97      12.248  15.034  91.926  0.00 79.47           N
ATOM    757  C   LYS B  97      17.290  13.307  91.446  1.00 79.47           C
ATOM    758  O   LYS B  97      17.433  14.152  92.329  1.00 79.47           O
ATOM    759  N   ALA B  98      17.298  11.991  91.711  1.00 30.83           N
ATOM    760  CA  ALA B  98      17.357  11.516  93.062  1.00 30.83           C
ATOM    761  CB  ALA B  98      17.295   9.983  93.149  1.00 30.83           C
ATOM    762  C   ALA B  98      18.640  11.948  93.701  1.00 30.83           C
ATOM    763  O   ALA B  98      18.654  12.350  94.862  1.00 30.83           O
ATOM    764  N   GLU B  99      19.760  11.862  92.964  1.00 52.00           N
ATOM    765  CA  GLU B  99      21.026  12.205  93.542  1.00 52.00           C
ATOM    766  CB  GLU B  99      22.222  11.748  92.700  1.00 52.00           C
ATOM    767  CG  GLU B  99      22.390  10.228  92.732  1.00 52.00           C
ATOM    768  CD  GLU B  99      23.719   9.885  92.086  1.00 52.00           C
ATOM    769  OE1 GLU B  99      24.271  10.759  91.365  1.00 52.00           O
ATOM    770  OE2 GLU B  99      24.203   8.743  92.306  1.00 52.00           O
ATOM    771  C   GLU B  99      21.140  13.677  93.818  1.00 52.00           C
ATOM    772  O   GLU B  99      21.749  14.068  94.812  1.00 52.00           O
ATOM    773  N   PHE B 100      20.588  14.539  92.940  1.00 90.68           N
ATOM    774  CA  PHE B 100      20.671  15.956  93.176  1.00 90.68           C
ATOM    775  CB  PHE B 100      20.139  16.845  92.035  1.00 90.68           C
ATOM    776  CG  PHE B 100      21.258  17.053  91.076  1.00 90.68           C
ATOM    777  CD1 PHE B 100      21.481  16.187  90.035  1.00 90.68           C
ATOM    778  CD2 PHE B 100      22.091  18.137  91.239  1.00 90.68           C
ATOM    779  CE1 PHE B 100      22.526  16.404  89.172  1.00 90.68           C
ATOM    780  CE2 PHE B 100      23.137  18.361  90.380  1.00 90.68           C
ATOM    781  CZ  PHE B 100      23.347  17.491  89.342  1.00 90.68           C
ATOM    782  C   PHE B 100      19.923  16.319  94.419  1.00 90.68           C
ATOM    783  O   PHE B 100      20.394  17.136  95.210  1.00 90.68           O
ATOM    784  N   ILE B 101      18.731  15.727  94.628  1.00 99.24           N
ATOM    785  CA  ILE B 101      17.954  16.065  95.790  1.00 99.24           C
ATOM    786  CB  ILE B 101      16.586  15.434  95.849  1.00 99.24           C
ATOM    787  CG1 ILE B 101      16.657  13.899  95.922  1.00 99.24           C
ATOM    788  CG2 ILE B 101      15.789  15.972  94.651  1.00 99.24           C
ATOM    789  CD1 ILE B 101      15.330  13.231  96.293  1.00 99.24           C
ATOM    790  C   ILE B 101      18.714  15.688  97.025  1.00 99.24           C
ATOM    791  O   ILE B 101      18.684  16.419  98.015  1.00 99.24           O
ATOM    792  N   ASP B 102      19.416  14.537  97.007  1.00 52.67           N
ATOM    793  CA  ASP B 102      20.162  14.083  98.150  1.00 52.67           C
ATOM    794  CB  ASP B 102      21.018  12.836  97.845  1.00 52.67           C
ATOM    795  CG  ASP B 102      20.119  11.636  97.605  1.00 52.67           C
ATOM    796  OD1 ASP B 102      19.118  11.498  98.354  1.00 52.67           O
ATOM    797  OD2 ASP B 102      20.427  10.834  96.684  1.00 52.67           O
ATOM    798  C   ASP B 102      21.163  15.138  98.504  1.00 52.67           C
ATOM    799  O   ASP B 102      21.298  15.521  99.665  1.00 52.67           O
ATOM    800  N   LEU B 103      21.877  15.645  97.484  1.00 86.02           N
ATOM    801  CA  LEU B 103      22.947  16.580  97.671  1.00 86.02           C
ATOM    802  CB  LEU B 103      23.664  16.891  96.344  1.00 86.02           C
ATOM    803  CG  LEU B 103      24.929  17.745  96.506  1.00 86.02           C
ATOM    804  CD1 LEU B 103      25.974  16.993  97.344  1.00 86.02           C
ATOM    805  CD2 LEU B 103      25.478  18.206  95.145  1.00 86.02           C
ATOM    806  C   LEU B 103      22.409  17.862  98.226  1.00 86.02           C
ATOM    807  O   LEU B 103      23.010  18.475  99.106  1.00 86.02           O
ATOM    808  N   VAL B 104      21.258  18.307  97.699  1.00 53.77           N
ATOM    809  CA  VAL B 104      20.638  19.550  98.062  1.00 53.77           C
ATOM    810  CB  VAL B 104      19.515  19.914  97.135  1.00 53.77           C
ATOM    811  CG1 VAL B 104      18.853  21.209  97.630  1.00 53.77           C
ATOM    812  CG2 VAL B 104      20.091  20.021  95.715  1.00 53.77           C
ATOM    813  C   VAL B 104      20.099  19.528  99.460  1.00 53.77           C
ATOM    814  O   VAL B 104      20.097  20.558 100.134  1.00 53.77           O
ATOM    815  N   LYS B 105      19.573  18.382  99.932  1.00 89.75           N
ATOM    816  CA  LYS B 105      19.017  18.383 101.255  1.00 89.75           C
ATOM    817  CB  LYS B 105      18.347  17.059 101.671  1.00 89.75           C
ATOM    818  CG  LYS B 105      19.313  15.951 102.091  1.00 89.75           C
ATOM    819  CD  LYS B 105      18.600  14.827 102.847  1.00 89.75           C
ATOM    820  CE  LYS B 105      19.529  13.766 103.437  1.00 89.75           C
ATOM    821  NZ  LYS B 105      18.753  12.834 104.285  1.00 89.75           N
ATOM    822  C   LYS B 105      20.131  18.647 102.216  1.00 89.75           C
ATOM    823  O   LYS B 105      19.955  19.343 103.215  1.00 89.75           O
ATOM    824  N   GLU B 106      21.316  18.078 101.931  1.00 78.93           N
ATOM    825  CA  GLU B 106      22.430  18.206 102.822  1.00 78.93           C
ATOM    826  CB  GLU B 106      23.646  17.376 102.366  1.00 78.93           C
ATOM    827  CG  GLU B 106      23.385  15.866 102.268  1.00 78.93           C
ATOM    828  CD  GLU B 106      22.961  15.359 103.637  0.00 78.93           C
ATOM    829  OE1 GLU B 106      21.892  15.819 104.124  0.00 78.93           O
ATOM    830  OE2 GLU B 106      23.698  14.520 104.216  0.00 78.93           O
ATOM    831  C   GLU B 106      22.876  19.636 102.903  1.00 78.93           C
ATOM    832  O   GLU B 106      23.073  20.162 103.995  1.00 78.93           O
ATOM    833  N   ALA B 107      23.026  20.314 101.749  1.00 32.17           N
ATOM    834  CA  ALA B 107      23.538  21.658 101.727  1.00 32.17           C
ATOM    835  CB  ALA B 107      23.714  22.203 100.297  1.00 32.17           C
ATOM    836  C   ALA B 107      22.601  22.574 102.447  1.00 32.17           C
ATOM    837  O   ALA B 107      23.034  23.408 103.240  1.00 32.17           O
ATOM    838  N   GLY B 108      21.285  22.439 102.198  1.00 36.82           N
ATOM    839  CA  GLY B 108      20.331  23.301 102.833  1.00 36.82           C
ATOM    840  C   GLY B 108      20.452  23.037 104.293  1.00 36.82           C
ATOM    841  O   GLY B 108      20.368  23.953 105.107  1.00 36.82           O
ATOM    842  N   LYS B 109      20.604  21.740 104.622  1.00140.85           N
ATOM    843  CA  LYS B 109      20.841  21.151 105.912  1.00140.85           C
ATOM    844  CB  LYS B 109      21.933  21.860 106.731  1.00140.85           C
ATOM    845  CG  LYS B 109      23.335  21.844 106.127  1.00140.85           C
ATOM    846  CD  LYS B 109      24.287  22.780 106.865  1.00140.85           C
ATOM    847  CE  LYS B 109      23.760  24.211 106.980  1.00140.85           C
ATOM    848  NZ  LYS B 109      23.771  24.868 105.656  1.00140.85           N
ATOM    849  C   LYS B 109      19.615  21.219 106.753  1.00140.85           C
ATOM    850  O   LYS B 109      19.333  20.302 107.523  1.00140.85           O
ATOM    851  N   TYR B 110      18.819  22.288 106.615  1.00 43.76           N
ATOM    852  CA  TYR B 110      17.631  22.295 107.404  1.00 43.76           C
ATOM    853  CB  TYR B 110      16.889  23.644 107.425  1.00 43.76           C
ATOM    854  CG  TYR B 110      17.671  24.607 108.253  1.00 43.76           C
ATOM    855  CD1 TYR B 110      18.703  25.341 107.713  1.00 43.76           C
ATOM    856  CD2 TYR B 110      17.364  24.774 109.585  1.00 43.76           C
ATOM    857  CE1 TYR B 110      19.411  26.228 108.492  1.00 43.76           C
ATOM    858  CE2 TYR B 110      18.068  25.659 110.366  1.00 43.76           C
ATOM    859  CZ  TYR B 110      19.094  26.390 109.820  1.00 43.76           C
ATOM    860  OH  TYR B 110      19.822  27.302 110.615  1.00 43.76           O
ATOM    861  C   TYR B 110      16.706  21.276 106.833  1.00 43.76           C
ATOM    862  O   TYR B 110      16.056  20.522 107.556  1.00 43.76           O
ATOM    863  N   ASN B 111      16.663  21.221 105.491  1.00 70.21           N
ATOM    864  CA  ASN B 111      15.657  20.464 104.825  1.00 70.21           C
ATOM    865  CB  ASN B 111      15.491  20.874 103.353  1.00 70.21           C
ATOM    866  CG  ASN B 111      14.955  22.298 103.316  1.00 70.21           C
ATOM    867  OD1 ASN B 111      13.752  22.531 103.428  1.00 70.21           O
ATOM    868  ND2 ASN B 111      15.879  23.284 103.156  1.00 70.21           N
ATOM    869  C   ASN B 111      15.915  19.003 104.857  1.00 70.21           C
ATOM    870  O   ASN B 111      17.047  18.529 104.950  1.00 70.21           O
ATOM    871  N   SER B 112      14.793  18.263 104.805  1.00 81.36           N
ATOM    872  CA  SER B 112      14.775  16.842 104.705  1.00 81.36           C
ATOM    873  CB  SER B 112      13.455  16.212 105.191  1.00 81.36           C
ATOM    874  OG  SER B 112      12.374  16.649 104.379  1.00 81.36           O
ATOM    875  C   SER B 112      14.889  16.552 103.246  1.00 81.36           C
ATOM    876  O   SER B 112      14.908  17.459 102.414  1.00 81.36           O
ATOM    877  N   LYS B 113      14.998  15.259 102.910  1.00 99.38           N
ATOM    878  CA  LYS B 113      15.082  14.814 101.553  1.00 99.38           C
ATOM    879  CB  LYS B 113      15.316  13.297 101.495  1.00 99.38           C
ATOM    880  CG  LYS B 113      15.705  12.733 100.128  1.00 99.38           C
ATOM    881  CD  LYS B 113      16.370  11.358 100.249  0.00 99.38           C
ATOM    882  CE  LYS B 113      16.592  10.620  98.929  0.00 99.38           C
ATOM    883  NZ  LYS B 113      15.434   9.750  98.642  0.00 99.38           N
ATOM    884  C   LYS B 113      13.776  15.143 100.899  1.00 99.38           C
ATOM    885  O   LYS B 113      13.714  15.493  99.721  1.00 99.38           O
ATOM    886  N   ARG B 114      12.688  15.037 101.683  1.00 98.81           N
ATOM    887  CA  ARG B 114      11.354  15.280 101.215  1.00 98.81           C
ATOM    888  CB  ARG B 114      10.300  15.070 102.318  1.00 98.81           C
ATOM    889  CG  ARG B 114       8.868  15.337 101.853  1.00 98.81           C
ATOM    890  CD  ARG B 114       8.258  14.222 101.001  1.00 98.81           C
ATOM    891  NE  ARG B 114       7.661  13.242 101.950  1.00 98.81           N
ATOM    892  CZ  ARG B 114       8.163  11.976 102.035  1.00 98.81           C
ATOM    893  NH1 ARG B 114       9.168  11.583 101.200  1.00 98.81           N
ATOM    894  NH2 ARG B 114       7.655  11.103 102.953  1.00 98.81           N
ATOM    895  C   ARG B 114      11.224  16.702 100.762  1.00 98.81           C
ATOM    896  O   ARG B 114      10.579  16.975  99.751  1.00 98.81           O
ATOM    897  N   GLU B 115      11.798  17.653 101.520  1.00 60.34           N
ATOM    898  CA  GLU B 115      11.661  19.042 101.194  1.00 60.34           C
ATOM    899  CB  GLU B 115      12.166  19.947 102.327  1.00 60.34           C
ATOM    900  CG  GLU B 115      11.382  19.732 103.622  1.00 60.34           C
ATOM    901  CD  GLU B 115      11.728  20.842 104.600  1.00 60.34           C
ATOM    902  OE1 GLU B 115      12.715  20.681 105.367  1.00 60.34           O
ATOM    903  OE2 GLU B 115      10.998  21.868 104.596  1.00 60.34           O
ATOM    904  C   GLU B 115      12.425  19.369  99.952  1.00 60.34           C
ATOM    905  O   GLU B 115      11.945  20.111  99.097  1.00 60.34           O
ATOM    906  N   ALA B 116      13.643  18.816  99.814  1.00 40.55           N
ATOM    907  CA  ALA B 116      14.451  19.138  98.676  1.00 40.55           C
ATOM    908  CB  ALA B 116      15.803  18.410  98.691  1.00 40.55           C
ATOM    909  C   ALA B 116      13.734  18.703  97.435  1.00 40.55           C
ATOM    910  O   ALA B 116      13.641  19.458  96.468  1.00 40.55           O
ATOM    911  N   GLU B 117      13.176  17.477  97.452  1.00 90.98           N
ATOM    912  CA  GLU B 117      12.546  16.913  96.289  1.00 90.98           C
ATOM    913  CB  GLU B 117      12.071  15.466  96.522  1.00 90.98           C
ATOM    914  CG  GLU B 117      10.956  15.373  97.564  1.00 90.98           C
ATOM    915  CD  GLU B 117      10.665  13.912  97.879  1.00 90.98           C
ATOM    916  OE1 GLU B 117      10.834  13.074  96.954  1.00 90.98           O
ATOM    917  OE2 GLU B 117      10.275  13.608  99.040  1.00 90.98           O
ATOM    918  C   GLU B 117      11.344  17.721  95.910  1.00 90.98           C
ATOM    919  O   GLU B 117      11.153  18.041  94.737  1.00 90.98           O
ATOM    920  N   GLU B 118      10.503  18.088  96.894  1.00 50.53           N
ATOM    921  CA  GLU B 118       9.303  18.803  96.564  1.00 50.53           C
ATOM    922  CB  GLU B 118       8.340  18.985  97.749  1.00 50.53           C
ATOM    923  CG  GLU B 118       7.596  17.695  98.104  1.00 50.53           C
ATOM    924  CD  GLU B 118       6.492  18.028  99.096  1.00 50.53           C
ATOM    925  OE1 GLU B 118       5.432  18.549  98.649  1.00 50.53           O
ATOM    926  OE2 GLU B 118       6.692  17.767 100.311  1.00 50.53           O
ATOM    927  C   GLU B 118       9.646  20.153  96.021  1.00 50.53           C
ATOM    928  O   GLU B 118       8.984  20.640  95.108  1.00 50.53           O
ATOM    929  N   ALA B 119      10.664  20.818  96.599  1.00 38.21           N
ATOM    930  CA  ALA B 119      11.036  22.118  96.122  1.00 38.21           C
ATOM    931  CB  ALA B 119      12.109  22.792  96.993  1.00 38.21           C
ATOM    932  C   ALA B 119      11.575  22.019  94.726  1.00 38.21           C
ATOM    933  O   ALA B 119      11.228  22.825  93.863  1.00 38.21           O
ATOM    934  N   ILE B 120      12.437  21.015  94.460  1.00141.26           N
ATOM    935  CA  ILE B 120      13.052  20.914  93.164  1.00141.26           C
ATOM    936  CB  ILE B 120      14.145  19.875  93.109  1.00141.26           C
ATOM    937  CG1 ILE B 120      15.083  20.110  91.904  1.00141.26           C
ATOM    938  CG2 ILE B 120      13.511  18.478  93.185  1.00141.26           C
ATOM    939  CD1 ILE B 120      14.419  20.059  90.528  1.00141.26           C
ATOM    940  C   ILE B 120      12.007  20.622  92.131  1.00141.26           C
ATOM    941  O   ILE B 120      11.986  21.242  91.069  1.00141.26           O
ATOM    942  N   SER B 121      11.084  19.688  92.428  1.00 33.39           N
ATOM    943  CA  SER B 121      10.088  19.305  91.472  1.00 33.39           C
ATOM    944  CB  SER B 121       9.144  18.217  92.012  1.00 33.39           C
ATOM    945  OG  SER B 121       9.860  17.008  92.217  1.00 33.39           O
ATOM    946  C   SER B 121       9.258  20.503  91.130  1.00 33.39           C
ATOM    947  O   SER B 121       8.957  20.749  89.963  1.00 33.39           O
ATOM    948  N   ALA B 122       8.886  21.298  92.148  1.00 26.79           N
ATOM    949  CA  ALA B 122       8.035  22.431  91.927  1.00 26.79           C
ATOM    950  CB  ALA B 122       7.681  23.171  93.227  1.00 26.79           C
ATOM    951  C   ALA B 122       8.734  23.399  91.027  1.00 26.79           C
ATOM    952  O   ALA B 122       8.130  23.949  90.108  1.00 26.79           O
ATOM    953  N   PHE B 123      10.043  23.600  91.255  1.00144.58           N
ATOM    954  CA  PHE B 123      10.824  24.548  90.511  1.00144.58           C
ATOM    955  CB  PHE B 123      12.295  24.562  90.976  1.00144.58           C
ATOM    956  CG  PHE B 123      13.071  25.558  90.179  1.00144.58           C
ATOM    957  CD1 PHE B 123      13.618  25.203  88.967  1.00144.58           C
ATOM    958  CD2 PHE B 123      13.259  26.842  90.639  1.00144.58           C
ATOM    959  CE1 PHE B 123      14.337  26.107  88.220  1.00144.58           C
ATOM    960  CE2 PHE B 123      13.979  27.749  89.895  1.00144.58           C
ATOM    961  CZ  PHE B 123      14.520  27.385  88.685  1.00144.58           C
ATOM    962  C   PHE B 123      10.824  24.171  89.052  1.00144.58           C
ATOM    963  O   PHE B 123      10.677  25.034  88.188  1.00144.58           O
ATOM    964  N   THR B 124      11.015  22.873  88.739  1.00 44.77           N
ATOM    965  CA  THR B 124      11.095  22.387  87.381  1.00 44.77           C
ATOM    966  CB  THR B 124      11.355  20.911  87.345  1.00 44.77           C
ATOM    967  OG1 THR B 124      12.581  20.602  87.988  1.00 44.77           O
ATOM    968  CG2 THR B 124      11.382  20.444  85.888  1.00 44.77           C
ATOM    969  C   THR B 124       9.796  22.598  86.666  1.00 44.77           C
ATOM    970  O   THR B 124       9.770  23.019  85.510  1.00 44.77           O
ATOM    971  N   LEU B 125       8.670  22.285  87.328  1.00 38.37           N
ATOM    972  CA  LEU B 125       7.401  22.426  86.676  1.00 38.37           C
ATOM    973  CB  LEU B 125       6.229  21.886  87.512  1.00 38.37           C
ATOM    974  CG  LEU B 125       6.276  20.362  87.705  1.00 38.37           C
ATOM    975  CD1 LEU B 125       4.996  19.840  88.378  1.00 38.37           C
ATOM    976  CD2 LEU B 125       6.603  19.653  86.382  1.00 38.37           C
ATOM    977  C   LEU B 125       7.144  23.874  86.402  1.00 38.37           C
ATOM    978  O   LEU B 125       6.631  24.231  85.342  1.00 38.37           O
ATOM    979  N   ALA B 126       7.494  24.748  87.361  1.00 28.95           N
ATOM    980  CA  ALA B 126       7.234  26.150  87.215  1.00 28.95           C
ATOM    981  CB  ALA B 126       7.658  26.958  88.455  1.00 28.95           C
ATOM    982  C   ALA B 126       7.992  26.686  86.039  1.00 28.95           C
ATOM    983  O   ALA B 126       7.447  27.450  85.243  1.00 28.95           O
ATOM    984  N   VAL B 127       9.271  26.297  85.885  1.00 92.51           N
ATOM    985  CA  VAL B 127      10.038  26.822  84.790  1.00 92.51           C
ATOM    986  CB  VAL B 127      11.482  26.398  84.803  1.00 92.51           C
ATOM    987  CG1 VAL B 127      11.581  24.872  84.639  1.00 92.51           C
ATOM    988  CG2 VAL B 127      12.229  27.190  83.716  1.00 92.51           C
ATOM    989  C   VAL B 127       9.426  26.387  83.493  1.00 92.51           C
ATOM    990  O   VAL B 127       9.257  27.189  82.579  1.00 92.51           O
ATOM    991  N   GLU B 128       9.038  25.106  83.385  1.00 37.87           N
ATOM    992  CA  GLU B 128       8.521  24.608  82.143  1.00 37.87           C
ATOM    993  CB  GLU B 128       8.211  23.103  82.208  1.00 37.87           C
ATOM    994  CG  GLU B 128       9.473  22.243  82.349  1.00 37.87           C
ATOM    995  CD  GLU B 128       9.064  20.782  82.485  1.00 37.87           C
ATOM    996  OE1 GLU B 128       7.857  20.530  82.743  1.00 37.87           O
ATOM    997  OE2 GLU B 128       9.954  19.900  82.340  1.00 37.87           O
ATOM    998  C   GLU B 128       7.266  25.347  81.788  1.00 37.87           C
ATOM    999  O   GLU B 128       7.054  25.675  80.621  1.00 37.87           O
ATOM   1000  N   THR B 129       6.400  25.614  82.787  1.00 27.47           N
ATOM   1001  CA  THR B 129       5.160  26.302  82.560  1.00 27.47           C
ATOM   1002  CB  THR B 129       4.298  26.360  83.789  1.00 27.47           C
ATOM   1003  OG1 THR B 129       4.001  25.046  84.239  1.00 27.47           O
ATOM   1004  CG2 THR B 129       2.995  27.105  83.449  1.00 27.47           C
ATOM   1005  C   THR B 129       5.440  27.708  82.130  1.00 27.47           C
ATOM   1006  O   THR B 129       4.818  28.210  81.196  1.00 27.47           O
ATOM   1007  N   ALA B 130       6.399  28.379  82.797  1.00 30.92           N
ATOM   1008  CA  ALA B 130       6.698  29.747  82.479  1.00 30.92           C
ATOM   1009  CB  ALA B 130       7.819  30.331  83.357  1.00 30.92           C
ATOM   1010  C   ALA B 130       7.172  29.830  81.060  1.00 30.92           C
ATOM   1011  O   ALA B 130       6.736  30.693  80.300  1.00 30.92           O
ATOM   1012  N   LEU B 131       8.071  28.913  80.659  1.00 96.53           N
ATOM   1013  CA  LEU B 131       8.623  28.931  79.333  1.00 96.53           C
ATOM   1014  CB  LEU B 131       9.737  27.882  79.127  1.00 96.53           C
ATOM   1015  CG  LEU B 131      11.118  28.302  79.670  1.00 96.53           C
ATOM   1016  CD1 LEU B 131      11.071  28.655  81.161  1.00 96.53           C
ATOM   1017  CD2 LEU B 131      12.170  27.225  79.362  1.00 96.53           C
ATOM   1018  C   LEU B 131       7.563  28.681  78.305  1.00 96.53           C
ATOM   1019  O   LEU B 131       7.522  29.361  77.281  1.00 96.53           O
ATOM   1020  N   SER B 132       6.661  27.716  78.553  1.00 80.34           N
ATOM   1021  CA  SER B 132       5.683  27.368  77.562  1.00 80.34           C
ATOM   1022  CB  SER B 132       4.810  26.179  77.988  1.00 80.34           C
ATOM   1023  OG  SER B 132       3.880  25.879  76.961  1.00 80.34           O
ATOM   1024  C   SER B 132       4.784  28.545  77.328  1.00 80.34           C
ATOM   1025  O   SER B 132       4.226  28.712  76.245  1.00 80.34           O
ATOM   1026  N   LYS B 133       4.606  29.370  78.373  1.00126.41           N
ATOM   1027  CA  LYS B 133       3.803  30.558  78.357  1.00126.41           C
ATOM   1028  CB  LYS B 133       3.589  31.139  79.760  1.00126.41           C
ATOM   1029  CG  LYS B 133       2.663  32.352  79.796  1.00126.41           C
ATOM   1030  CD  LYS B 133       2.145  32.627  81.205  1.00126.41           C
ATOM   1031  CE  LYS B 133       3.134  32.220  82.300  1.00126.41           C
ATOM   1032  NZ  LYS B 133       2.635  32.658  83.623  1.00126.41           N
ATOM   1033  C   LYS B 133       4.464  31.598  77.503  1.00126.41           C
ATOM   1034  O   LYS B 133       3.798  32.500  77.000  1.00126.41           O
ATOM   1035  N   GLY B 134       5.797  31.522  77.323  1.00 29.51           N
ATOM   1036  CA  GLY B 134       6.449  32.540  76.548  1.00 29.51           C
ATOM   1037  C   GLY B 134       7.146  33.469  77.486  1.00 29.51           C
ATOM   1038  O   GLY B 134       7.568  34.560  77.105  1.00 29.51           O
ATOM   1039  N   GLU B 135       7.285  33.045  78.753  1.00 86.34           N
ATOM   1040  CA  GLU B 135       7.908  33.859  79.754  1.00 86.34           C
ATOM   1041  CB  GLU B 135       7.197  33.680  81.111  1.00 86.34           C
ATOM   1042  CG  GLU B 135       7.325  34.859  82.072  1.00 86.34           C
ATOM   1043  CD  GLU B 135       6.129  34.788  83.018  1.00 86.34           C
ATOM   1044  OE1 GLU B 135       5.216  33.957  82.763  1.00 86.34           O
ATOM   1045  OE2 GLU B 135       6.105  35.577  84.000  1.00 86.34           O
ATOM   1046  C   GLU B 135       9.345  33.430  79.838  1.00 86.34           C
ATOM   1047  O   GLU B 135       9.675  32.280  79.555  1.00 86.34           O
ATOM   1048  N   SER B 136      10.264  34.354  80.183  1.00 84.12           N
ATOM   1049  CA  SER B 136      11.637  33.944  80.253  1.00 84.12           C
ATOM   1050  CB  SER B 136      12.630  34.944  79.648  1.00 84.12           C
ATOM   1051  OG  SER B 136      12.670  36.115  80.449  1.00 84.12           O
ATOM   1052  C   SER B 136      11.995  33.821  81.692  1.00 84.12           C
ATOM   1053  O   SER B 136      11.640  34.668  82.512  1.00 84.12           O
ATOM   1054  N   VAL B 137      12.718  32.744  82.042  1.00116.93           N
ATOM   1055  CA  VAL B 137      13.073  32.617  83.417  1.00116.93           C
ATOM   1056  CB  VAL B 137      12.797  31.250  83.983  1.00116.93           C
ATOM   1057  CG1 VAL B 137      13.860  30.242  83.523  1.00116.93           C
ATOM   1058  CG2 VAL B 137      12.650  31.385  85.500  1.00116.93           C
ATOM   1059  C   VAL B 137      14.535  32.957  83.534  1.00116.93           C
ATOM   1060  O   VAL B 137      15.382  32.400  82.836  1.00116.93           O
ATOM   1061  N   GLU B 138      14.864  33.931  84.411  1.00 44.24           N
ATOM   1062  CA  GLU B 138      16.233  34.346  84.565  1.00 44.24           C
ATOM   1063  CB  GLU B 138      16.443  35.865  84.430  1.00 44.24           C
ATOM   1064  CG  GLU B 138      16.196  36.437  83.030  1.00 44.24           C
ATOM   1065  CD  GLU B 138      16.450  37.939  83.101  1.00 44.24           C
ATOM   1066  OE1 GLU B 138      16.419  38.492  84.234  1.00 44.24           O
ATOM   1067  OE2 GLU B 138      16.684  38.555  82.026  1.00 44.24           O
ATOM   1068  C   GLU B 138      16.658  34.014  85.962  1.00 44.24           C
ATOM   1069  O   GLU B 138      16.032  34.441  86.930  1.00 44.24           O
ATOM   1070  N   LEU B 139      17.757  33.248  86.100  1.00 67.61           N
ATOM   1071  CA  LEU B 139      18.219  32.875  87.404  1.00 67.61           C
ATOM   1072  CB  LEU B 139      18.302  31.348  87.541  1.00 67.61           C
ATOM   1073  CG  LEU B 139      16.971  30.653  87.184  1.00 67.61           C
ATOM   1074  CD1 LEU B 139      17.081  29.127  87.306  1.00 67.61           C
ATOM   1075  CD2 LEU B 139      15.794  31.228  87.995  1.00 67.61           C
ATOM   1076  C   LEU B 139      19.603  33.424  87.544  1.00 67.61           C
ATOM   1077  O   LEU B 139      20.532  32.975  86.873  1.00 67.61           O
ATOM   1078  N   ILE B 140      19.788  34.397  88.453  1.00110.27           N
ATOM   1079  CA  ILE B 140      21.078  35.004  88.561  1.00110.27           C
ATOM   1080  CB  ILE B 140      21.122  36.165  89.511  1.00110.27           C
ATOM   1081  CG1 ILE B 140      20.780  35.705  90.935  1.00110.27           C
ATOM   1082  CG2 ILE B 140      20.189  37.265  88.978  1.00110.27           C
ATOM   1083  CD1 ILE B 140      21.073  36.765  91.994  1.00110.27           C
ATOM   1084  C   ILE B 140      22.045  33.974  89.035  1.00110.27           C
ATOM   1085  O   ILE B 140      21.808  33.273  90.018  1.00110.27           O
ATOM   1086  N   GLY B 141      23.160  33.842  88.297  1.00 66.79           N
ATOM   1087  CA  GLY B 141      24.205  32.939  88.661  1.00 66.79           C
ATOM   1088  C   GLY B 141      24.047  31.637  87.928  1.00 66.79           C
ATOM   1089  O   GLY B 141      25.007  30.877  87.833  1.00 66.79           O
ATOM   1090  N   PHE B 142      22.822  31.227  87.543  1.00126.15           N
ATOM   1091  CA  PHE B 142      22.780  30.020  86.760  1.00126.15           C
ATOM   1092  CB  PHE B 142      21.670  29.063  87.220  1.00126.15           C
ATOM   1093  CG  PHE B 142      21.791  27.822  86.408  1.00126.15           C
ATOM   1094  CD1 PHE B 142      22.906  27.019  86.508  1.00126.15           C
ATOM   1095  CD2 PHE B 142      20.762  27.439  85.579  1.00126.15           C
ATOM   1096  CE1 PHE B 142      23.009  25.870  85.761  1.00126.15           C
ATOM   1097  CE2 PHE B 142      20.859  26.290  84.831  1.00126.15           C
ATOM   1098  CZ  PHE B 142      21.985  25.509  84.918  1.00126.15           C
ATOM   1099  C   PHE B 142      22.687  30.211  85.263  1.00126.15           C
ATOM   1100  O   PHE B 142      23.467  29.638  84.501  1.00126.15           O
ATOM   1101  N   GLY B 143      21.731  31.060  84.804  1.00 38.56           N
ATOM   1102  CA  GLY B 143      21.457  31.194  83.390  1.00 38.56           C
ATOM   1103  C   GLY B 143      19.978  31.455  83.204  1.00 38.56           C
ATOM   1104  O   GLY B 143      19.273  31.753  84.167  1.00 38.56           O
ATOM   1105  N   LYS B 144      19.469  31.357  81.948  1.00122.82           N
ATOM   1106  CA  LYS B 144      18.083  31.657  81.661  1.00122.82           C
ATOM   1107  CB  LYS B 144      17.905  33.026  80.974  1.00122.82           C
ATOM   1108  CG  LYS B 144      16.475  33.335  80.506  1.00122.82           C
ATOM   1109  CD  LYS B 144      16.242  34.815  80.193  1.00122.82           C
ATOM   1110  CE  LYS B 144      17.450  35.459  79.517  1.00122.82           C
ATOM   1111  NZ  LYS B 144      17.222  36.906  79.331  1.00122.82           N
ATOM   1112  C   LYS B 144      17.482  30.632  80.733  1.00122.82           C
ATOM   1113  O   LYS B 144      18.180  30.001  79.941  1.00122.82           O
ATOM   1114  N   PHE B 145      16.140  30.453  80.827  1.00 65.67           N
ATOM   1115  CA  PHE B 145      15.380  29.561  79.984  1.00 65.67           C
ATOM   1116  CB  PHE B 145      14.563  28.514  80.768  1.00 65.67           C
ATOM   1117  CG  PHE B 145      15.508  27.494  81.301  1.00 65.67           C
ATOM   1118  CD1 PHE B 145      16.221  27.714  82.458  1.00 65.67           C
ATOM   1119  CD2 PHE B 145      15.673  26.303  80.631  1.00 65.67           C
ATOM   1120  CE1 PHE B 145      17.090  26.760  82.935  1.00 65.67           C
ATOM   1121  CE2 PHE B 145      16.539  25.346  81.103  1.00 65.67           C
ATOM   1122  CZ  PHE B 145      17.248  25.575  82.258  1.00 65.67           C
ATOM   1123  C   PHE B 145      14.385  30.387  79.222  1.00 65.67           C
ATOM   1124  O   PHE B 145      13.715  31.246  79.794  1.00 65.67           O
ATOM   1125  N   GLU B 146      14.256  30.139  77.900  1.00131.95           N
ATOM   1126  CA  GLU B 146      13.356  30.902  77.076  1.00131.95           C
ATOM   1127  CB  GLU B 146      14.063  32.114  76.435  1.00131.95           C
ATOM   1128  CG  GLU B 146      13.247  32.878  75.387  1.00131.95           C
ATOM   1129  CD  GLU B 146      12.230  33.764  76.096  1.00131.95           C
ATOM   1130  OE1 GLU B 146      12.657  34.609  76.926  1.00131.95           O
ATOM   1131  OE2 GLU B 146      11.012  33.604  75.818  1.00131.95           O
ATOM   1132  C   GLU B 146      12.882  30.030  75.954  1.00131.95           C
ATOM   1133  O   GLU B 146      13.465  28.984  75.670  1.00131.95           O
ATOM   1134  N   THR B 147      11.789  30.444  75.281  1.00113.17           N
ATOM   1135  CA  THR B 147      11.313  29.688  74.158  1.00113.17           C
ATOM   1136  CB  THR B 147       9.822  29.553  74.093  1.00113.17           C
ATOM   1137  OG1 THR B 147       9.455  28.614  73.091  1.00113.17           O
ATOM   1138  CG2 THR B 147       9.229  30.935  73.773  1.00113.17           C
ATOM   1139  C   THR B 147      11.762  30.397  72.915  1.00113.17           C
ATOM   1140  O   THR B 147      11.730  31.624  72.838  1.00113.17           O
ATOM   1141  N   ALA B 148      12.227  29.630  71.909  1.00 33.80           N
ATOM   1142  CA  ALA B 148      12.696  30.251  70.703  1.00 33.80           C
ATOM   1143  CB  ALA B 148      14.171  29.940  70.388  1.00 33.80           C
ATOM   1144  C   ALA B 148      11.892  29.725  69.558  1.00 33.80           C
ATOM   1145  O   ALA B 148      11.545  28.545  69.516  1.00 33.80           O
ATOM   1146  N   GLU B 149      11.553  30.605  68.595  1.00 87.02           N
ATOM   1147  CA  GLU B 149      10.818  30.158  67.446  1.00 87.02           C
ATOM   1148  CB  GLU B 149       9.995  31.264  66.758  1.00 87.02           C
ATOM   1149  CG  GLU B 149       8.687  31.591  67.485  1.00 87.02           C
ATOM   1150  CD  GLU B 149       9.023  32.074  68.889  1.00 87.02           C
ATOM   1151  OE1 GLU B 149      10.027  32.821  69.035  1.00 87.02           O
ATOM   1152  OE2 GLU B 149       8.287  31.695  69.839  1.00 87.02           O
ATOM   1153  C   GLU B 149      11.782  29.583  66.454  1.00 87.02           C
ATOM   1154  O   GLU B 149      12.907  30.060  66.313  1.00 87.02           O
ATOM   1155  N   GLN B 150      11.358  28.517  65.745  1.00 37.97           N
ATOM   1156  CA  GLN B 150      12.196  27.909  64.751  1.00 37.97           C
ATOM   1157  CB  GLN B 150      12.533  26.432  65.032  1.00 37.97           C
ATOM   1158  CG  GLN B 150      13.425  25.793  63.964  1.00 37.97           C
ATOM   1159  CD  GLN B 150      13.725  24.360  64.386  1.00 37.97           C
ATOM   1160  OE1 GLN B 150      14.569  24.115  65.246  1.00 37.97           O
ATOM   1161  NE2 GLN B 150      13.004  23.385  63.769  1.00 37.97           N
ATOM   1162  C   GLN B 150      11.452  27.976  63.462  1.00 37.97           C
ATOM   1163  O   GLN B 150      10.247  27.748  63.425  1.00 37.97           O
ATOM   1164  N   LYS B 151      12.171  28.283  62.365  1.00142.89           N
ATOM   1165  CA  LYS B 151      11.570  28.467  61.077  1.00142.89           C
ATOM   1166  CB  LYS B 151      12.545  29.042  60.031  1.00142.89           C
ATOM   1167  CG  LYS B 151      13.041  30.456  60.357  1.00142.89           C
ATOM   1168  CD  LYS B 151      11.951  31.529  60.383  1.00142.89           C
ATOM   1169  CE  LYS B 151      11.583  32.059  58.997  1.00142.89           C
ATOM   1170  NZ  LYS B 151      12.801  32.521  58.296  1.00142.89           N
ATOM   1171  C   LYS B 151      11.093  27.151  60.566  1.00142.89           C
ATOM   1172  O   LYS B 151      11.581  26.092  60.960  1.00142.89           O
ATOM   1173  N   GLY B 152      10.087  27.199  59.672  1.00 27.74           N
ATOM   1174  CA  GLY B 152       9.585  25.989  59.105  1.00 27.74           C
ATOM   1175  C   GLY B 152      10.686  25.465  58.253  1.00 27.74           C
ATOM   1176  O   GLY B 152      11.513  26.229  57.757  1.00 27.74           O
ATOM   1177  N   LYS B 153      10.734  24.137  58.062  1.00121.76           N
ATOM   1178  CA  LYS B 153      11.795  23.596  57.273  1.00121.76           C
ATOM   1179  CB  LYS B 153      12.920  22.968  58.112  1.00121.76           C
ATOM   1180  CG  LYS B 153      14.189  22.692  57.309  1.00121.76           C
ATOM   1181  CD  LYS B 153      14.908  23.963  56.847  1.00121.76           C
ATOM   1182  CE  LYS B 153      16.128  23.694  55.962  1.00121.76           C
ATOM   1183  NZ  LYS B 153      16.588  24.951  55.327  1.00121.76           N
ATOM   1184  C   LYS B 153      11.225  22.543  56.381  1.00121.76           C
ATOM   1185  O   LYS B 153      10.120  22.048  56.599  1.00121.76           O
ATOM   1186  N   GLU B 154      11.986  22.202  55.327  1.00 84.84           N
ATOM   1187  CA  GLU B 154      11.582  21.249  54.342  1.00 84.84           C
ATOM   1188  CB  GLU B 154      12.387  21.412  53.041  1.00 84.84           C
ATOM   1189  CG  GLU B 154      11.996  20.466  51.910  0.00 84.84           C
ATOM   1190  CD  GLU B 154      12.898  20.800  50.731  0.00 84.84           C
ATOM   1191  OE1 GLU B 154      13.665  21.794  50.844  0.00 84.84           O
ATOM   1192  OE2 GLU B 154      12.837  20.071  49.704  0.00 84.84           O
ATOM   1193  C   GLU B 154      11.822  19.875  54.877  1.00 84.84           C
ATOM   1194  O   GLU B 154      12.747  19.639  55.654  1.00 84.84           O
ATOM   1195  N   GLY B 155      10.956  18.928  54.471  1.00 25.84           N
ATOM   1196  CA  GLY B 155      11.067  17.553  54.863  1.00 25.84           C
ATOM   1197  C   GLY B 155      10.399  16.776  53.774  1.00 25.84           C
ATOM   1198  O   GLY B 155       9.834  17.359  52.850  1.00 25.84           O
ATOM   1199  N   LYS B 156      10.454  15.431  53.828  1.00 81.17           N
ATOM   1200  CA  LYS B 156       9.801  14.708  52.779  1.00 81.17           C
ATOM   1201  CB  LYS B 156      10.749  14.231  51.668  1.00 81.17           C
ATOM   1202  CG  LYS B 156      11.838  13.283  52.158  1.00 81.17           C
ATOM   1203  CD  LYS B 156      12.578  12.603  51.012  1.00 81.17           C
ATOM   1204  CE  LYS B 156      13.829  11.858  51.467  1.00 81.17           C
ATOM   1205  NZ  LYS B 156      14.562  11.365  50.284  1.00 81.17           N
ATOM   1206  C   LYS B 156       9.118  13.512  53.356  1.00 81.17           C
ATOM   1207  O   LYS B 156       9.507  12.995  54.404  1.00 81.17           O
ATOM   1208  N   VAL B 157       8.063  13.041  52.661  1.00 50.95           N
ATOM   1209  CA  VAL B 157       7.322  11.904  53.121  1.00 50.95           C
ATOM   1210  CB  VAL B 157       5.919  11.847  52.587  1.00 50.95           C
ATOM   1211  CG1 VAL B 157       5.275  10.530  53.049  1.00 50.95           C
ATOM   1212  CG2 VAL B 157       5.160  13.106  53.037  1.00 50.95           C
ATOM   1213  C   VAL B 157       8.019  10.692  52.608  1.00 50.95           C
ATOM   1214  O   VAL B 157       8.340  10.584  51.426  1.00 50.95           O
ATOM   1215  N   PRO B 158       8.287   9.786  53.499  1.00168.27           N
ATOM   1216  CA  PRO B 158       8.930   8.572  53.112  1.00168.27           C
ATOM   1217  CD  PRO B 158       8.487  10.098  54.901  1.00168.27           C
ATOM   1218  CB  PRO B 158       9.414   7.911  54.405  1.00168.27           C
ATOM   1219  CG  PRO B 158       8.736   8.719  55.532  1.00168.27           C
ATOM   1220  C   PRO B 158       7.980   7.757  52.302  1.00168.27           C
ATOM   1221  O   PRO B 158       6.876   7.489  52.771  1.00168.27           O
ATOM   1222  N   GLY B 159       8.394   7.355  51.088  1.00208.88           N
ATOM   1223  CA  GLY B 159       7.604   6.499  50.253  1.00208.88           C
ATOM   1224  C   GLY B 159       6.885   7.314  49.223  1.00208.88           C
ATOM   1225  O   GLY B 159       6.891   6.976  48.040  1.00208.88           O
ATOM   1226  N   SER B 160       6.221   8.397  49.669  1.00119.85           N
ATOM   1227  CA  SER B 160       5.512   9.293  48.802  1.00119.85           C
ATOM   1228  CB  SER B 160       4.655  10.299  49.580  1.00119.85           C
ATOM   1229  OG  SER B 160       3.693   9.625  50.373  1.00119.85           O
ATOM   1230  C   SER B 160       6.525  10.120  48.084  1.00119.85           C
ATOM   1231  O   SER B 160       6.414  10.389  46.889  1.00119.85           O
ATOM   1232  N   ASP B 161       7.567  10.517  48.838  1.00 91.18           N
ATOM   1233  CA  ASP B 161       8.594  11.397  48.371  1.00 91.18           C
ATOM   1234  CB  ASP B 161       9.484  10.830  47.253  1.00 91.18           C
ATOM   1235  CG  ASP B 161      10.567  10.005  47.940  1.00 91.18           C
ATOM   1236  OD1 ASP B 161      10.664  10.092  49.193  1.00 91.18           O
ATOM   1237  OD2 ASP B 161      11.320   9.291  47.228  1.00 91.18           O
ATOM   1238  C   ASP B 161       7.984  12.691  47.951  1.00 91.18           C
ATOM   1239  O   ASP B 161       8.502  13.383  47.076  1.00 91.18           O
ATOM   1240  N   LYS B 162       6.860  13.063  48.593  1.00100.12           N
ATOM   1241  CA  LYS B 162       6.284  14.351  48.343  1.00100.12           C
ATOM   1242  CB  LYS B 162       4.744  14.364  48.422  1.00100.12           C
ATOM   1243  CG  LYS B 162       4.061  15.593  47.807  0.00100.12           C
ATOM   1244  CD  LYS B 162       4.339  16.914  48.522  0.00100.12           C
ATOM   1245  CE  LYS B 162       3.589  18.115  47.935  1.00100.12           C
ATOM   1246  NZ  LYS B 162       3.779  19.308  48.795  1.00100.12           N
ATOM   1247  C   LYS B 162       6.840  15.206  49.432  1.00100.12           C
ATOM   1248  O   LYS B 162       6.961  14.758  50.572  1.00100.12           O
ATOM   1249  N   THR B 163       7.225  16.455  49.122  1.00100.10           N
ATOM   1250  CA  THR B 163       7.842  17.216  50.167  1.00100.10           C
ATOM   1251  CB  THR B 163       8.597  18.420  49.691  1.00100.10           C
ATOM   1252  OG1 THR B 163       9.386  18.952  50.745  1.00100.10           O
ATOM   1253  CG2 THR B 163       7.586  19.471  49.211  1.00100.10           C
ATOM   1254  C   THR B 163       6.787  17.685  51.107  1.00100.10           C
ATOM   1255  O   THR B 163       5.640  17.894  50.718  1.00100.10           O
ATOM   1256  N   TYR B 164       7.146  17.820  52.397  1.00158.38           N
ATOM   1257  CA  TYR B 164       6.207  18.336  53.340  1.00158.38           C
ATOM   1258  CB  TYR B 164       5.693  17.313  54.377  1.00158.38           C
ATOM   1259  CG  TYR B 164       6.785  16.835  55.277  1.00158.38           C
ATOM   1260  CD1 TYR B 164       7.229  17.624  56.315  1.00158.38           C
ATOM   1261  CD2 TYR B 164       7.344  15.587  55.106  1.00158.38           C
ATOM   1262  CE1 TYR B 164       8.225  17.184  57.155  1.00158.38           C
ATOM   1263  CE2 TYR B 164       8.340  15.142  55.943  1.00158.38           C
ATOM   1264  CZ  TYR B 164       8.782  15.942  56.968  1.00158.38           C
ATOM   1265  OH  TYR B 164       9.802  15.492  57.832  1.00158.38           O
ATOM   1266  C   TYR B 164       6.896  19.454  54.035  1.00158.38           C
ATOM   1267  O   TYR B 164       8.108  19.419  54.249  1.00158.38           O
ATOM   1268  N   LYS B 165       6.137  20.505  54.379  1.00114.64           N
ATOM   1269  CA  LYS B 165       6.774  21.602  55.024  1.00114.64           C
ATOM   1270  CB  LYS B 165       6.162  22.961  54.647  1.00114.64           C
ATOM   1271  CG  LYS B 165       7.099  24.149  54.876  1.00114.64           C
ATOM   1272  CD  LYS B 165       8.288  24.156  53.908  1.00114.64           C
ATOM   1273  CE  LYS B 165       7.879  24.101  52.433  1.00114.64           C
ATOM   1274  NZ  LYS B 165       9.070  23.876  51.583  1.00114.64           N
ATOM   1275  C   LYS B 165       6.562  21.383  56.476  1.00114.64           C
ATOM   1276  O   LYS B 165       5.444  21.135  56.923  1.00114.64           O
ATOM   1277  N   THR B 166       7.654  21.446  57.253  1.00115.37           N
ATOM   1278  CA  THR B 166       7.481  21.289  58.656  1.00115.37           C
ATOM   1279  CB  THR B 166       8.690  20.763  59.375  1.00115.37           C
ATOM   1280  OG1 THR B 166       8.343  20.396  60.703  1.00115.37           O
ATOM   1281  CG2 THR B 166       9.780  21.842  59.390  1.00115.37           C
ATOM   1282  C   THR B 166       7.167  22.657  59.147  1.00115.37           C
ATOM   1283  O   THR B 166       7.798  23.641  58.759  1.00115.37           O
ATOM   1284  N   GLU B 167       6.141  22.735  60.006  1.00 93.22           N
ATOM   1285  CA  GLU B 167       5.629  23.977  60.488  1.00 93.22           C
ATOM   1286  CB  GLU B 167       4.312  23.805  61.260  1.00 93.22           C
ATOM   1287  CG  GLU B 167       4.433  22.820  62.427  1.00 93.22           C
ATOM   1288  CD  GLU B 167       3.037  22.543  62.972  1.00 93.22           C
ATOM   1289  OE1 GLU B 167       2.532  23.369  63.775  1.00 93.22           O
ATOM   1290  OE2 GLU B 167       2.454  21.493  62.584  1.00 93.22           O
ATOM   1291  C   GLU B 167       6.606  24.617  61.410  1.00 93.22           C
ATOM   1292  O   GLU B 167       7.477  23.970  61.991  1.00 93.22           O
ATOM   1293  N   ASP B 168       6.474  25.949  61.532  1.00 91.30           N
ATOM   1294  CA  ASP B 168       7.275  26.721  62.426  1.00 91.30           C
ATOM   1295  CB  ASP B 168       6.919  28.219  62.341  1.00 91.30           C
ATOM   1296  CG  ASP B 168       7.844  29.033  63.232  1.00 91.30           C
ATOM   1297  OD1 ASP B 168       7.909  28.733  64.453  1.00 91.30           O
ATOM   1298  OD2 ASP B 168       8.513  29.958  62.701  1.00 91.30           O
ATOM   1299  C   ASP B 168       6.921  26.210  63.785  1.00 91.30           C
ATOM   1300  O   ASP B 168       5.771  25.851  64.029  1.00 91.30           O
ATOM   1301  N   LYS B 169       7.907  26.127  64.700  1.00122.47           N
ATOM   1302  CA  LYS B 169       7.618  25.603  66.000  1.00122.47           C
ATOM   1303  CB  LYS B 169       8.081  24.154  66.181  1.00122.47           C
ATOM   1304  CG  LYS B 169       9.602  24.003  66.170  1.00122.47           C
ATOM   1305  CD  LYS B 169      10.075  22.604  66.568  1.00122.47           C
ATOM   1306  CE  LYS B 169       9.900  21.571  65.452  1.00122.47           C
ATOM   1307  NZ  LYS B 169      10.296  20.230  65.937  1.00122.47           N
ATOM   1308  C   LYS B 169       8.348  26.424  67.009  1.00122.47           C
ATOM   1309  O   LYS B 169       8.992  27.418  66.681  1.00122.47           O
ATOM   1310  N   ARG B 170       8.224  26.010  68.288  1.00139.65           N
ATOM   1311  CA  ARG B 170       8.837  26.690  69.392  1.00139.65           C
ATOM   1312  CB  ARG B 170       7.809  27.110  70.462  1.00139.65           C
ATOM   1313  CG  ARG B 170       6.599  27.870  69.900  1.00139.65           C
ATOM   1314  CD  ARG B 170       6.910  29.267  69.368  1.00139.65           C
ATOM   1315  NE  ARG B 170       5.677  29.778  68.703  1.00139.65           N
ATOM   1316  CZ  ARG B 170       4.782  30.546  69.391  1.00139.65           C
ATOM   1317  NH1 ARG B 170       5.040  30.888  70.688  1.00139.65           N
ATOM   1318  NH2 ARG B 170       3.647  30.990  68.777  1.00139.65           N
ATOM   1319  C   ARG B 170       9.754  25.702  70.057  1.00139.65           C
ATOM   1320  O   ARG B 170       9.477  24.505  70.081  1.00139.65           O
ATOM   1321  N   VAL B 171      10.889  26.164  70.613  1.00113.02           N
ATOM   1322  CA  VAL B 171      11.781  25.243  71.260  1.00113.02           C
ATOM   1323  CB  VAL B 171      12.963  24.918  70.391  1.00113.02           C
ATOM   1324  CG1 VAL B 171      13.687  26.233  70.059  1.00113.02           C
ATOM   1325  CG2 VAL B 171      13.845  23.882  71.101  1.00113.02           C
ATOM   1326  C   VAL B 171      12.298  25.889  72.514  1.00113.02           C
ATOM   1327  O   VAL B 171      12.469  27.106  72.579  1.00113.02           O
ATOM   1328  N   PRO B 172      12.519  25.095  73.532  1.00171.57           N
ATOM   1329  CA  PRO B 172      13.080  25.590  74.768  1.00171.57           C
ATOM   1330  CD  PRO B 172      11.679  23.927  73.741  1.00171.57           C
ATOM   1331  CB  PRO B 172      12.816  24.505  75.811  1.00171.57           C
ATOM   1332  CG  PRO B 172      11.585  23.764  75.266  1.00171.57           C
ATOM   1333  C   PRO B 172      14.545  25.852  74.593  1.00171.57           C
ATOM   1334  O   PRO B 172      15.209  25.051  73.935  1.00171.57           O
ATOM   1335  N   LYS B 173      15.090  26.934  75.189  1.00147.27           N
ATOM   1336  CA  LYS B 173      16.495  27.177  75.025  1.00147.27           C
ATOM   1337  CB  LYS B 173      16.802  28.317  74.042  1.00147.27           C
ATOM   1338  CG  LYS B 173      18.298  28.571  73.863  1.00147.27           C
ATOM   1339  CD  LYS B 173      19.042  27.428  73.173  1.00147.27           C
ATOM   1340  CE  LYS B 173      19.093  26.145  74.004  1.00147.27           C
ATOM   1341  NZ  LYS B 173      19.707  25.054  73.214  1.00147.27           N
ATOM   1342  C   LYS B 173      17.053  27.559  76.353  1.00147.27           C
ATOM   1343  O   LYS B 173      16.360  28.131  77.194  1.00147.27           O
ATOM   1344  N   PHE B 174      18.338  27.225  76.571  1.00 69.08           N
ATOM   1345  CA  PHE B 174      18.995  27.521  77.805  1.00 69.08           C
ATOM   1346  CB  PHE B 174      19.437  26.242  78.543  1.00 69.08           C
ATOM   1347  CG  PHE B 174      20.199  26.616  79.765  1.00 69.08           C
ATOM   1348  CD1 PHE B 174      19.568  27.187  80.846  1.00 69.08           C
ATOM   1349  CD2 PHE B 174      21.549  26.368  79.835  1.00 69.08           C
ATOM   1350  CE1 PHE B 174      20.280  27.524  81.972  1.00 69.08           C
ATOM   1351  CE2 PHE B 174      22.266  26.700  80.957  1.00 69.08           C
ATOM   1352  CZ  PHE B 174      21.633  27.285  82.026  1.00 69.08           C
ATOM   1353  C   PHE B 174      20.204  28.333  77.472  1.00 69.08           C
ATOM   1354  O   PHE B 174      20.925  28.029  76.524  1.00 69.08           O
ATOM   1355  N   LYS B 175      20.425  29.416  78.240  1.00114.53           N
ATOM   1356  CA  LYS B 175      21.552  30.281  78.054  1.00114.53           C
ATOM   1357  CB  LYS B 175      21.113  31.743  77.865  1.00114.53           C
ATOM   1358  CG  LYS B 175      22.222  32.718  77.483  1.00114.53           C
ATOM   1359  CD  LYS B 175      21.676  34.094  77.100  1.00114.53           C
ATOM   1360  CE  LYS B 175      22.753  35.084  76.660  1.00114.53           C
ATOM   1361  NZ  LYS B 175      23.706  35.312  77.768  1.00114.53           N
ATOM   1362  C   LYS B 175      22.294  30.215  79.345  1.00114.53           C
ATOM   1363  O   LYS B 175      21.771  30.612  80.385  1.00114.53           O
ATOM   1364  N   PRO B 176      23.492  29.709  79.308  1.00127.39           N
ATOM   1365  CA  PRO B 176      24.236  29.603  80.530  1.00127.39           C
ATOM   1366  CD  PRO B 176      23.807  28.632  78.382  1.00127.39           C
ATOM   1367  CB  PRO B 176      25.373  28.622  80.243  1.00127.39           C
ATOM   1368  CG  PRO B 176      24.797  27.725  79.131  1.00127.39           C
ATOM   1369  C   PRO B 176      24.689  30.954  80.964  1.00127.39           C
ATOM   1370  O   PRO B 176      24.995  31.780  80.105  1.00127.39           O
ATOM   1371  N   GLY B 177      24.751  31.194  82.288  1.00 18.16           N
ATOM   1372  CA  GLY B 177      25.188  32.465  82.776  1.00 18.16           C
ATOM   1373  C   GLY B 177      26.673  32.493  82.636  1.00 18.16           C
ATOM   1374  O   GLY B 177      27.303  31.470  82.381  1.00 18.16           O
ATOM   1375  N   LYS B 178      27.270  33.686  82.815  1.00 90.88           N
ATOM   1376  CA  LYS B 178      28.684  33.855  82.663  1.00 90.88           C
ATOM   1377  CB  LYS B 178      29.121  35.327  82.751  1.00 90.88           C
ATOM   1378  CG  LYS B 178      28.690  36.143  81.527  0.00 90.88           C
ATOM   1379  CD  LYS B 178      27.175  36.301  81.388  0.00 90.88           C
ATOM   1380  CE  LYS B 178      26.741  37.090  80.150  0.00 90.88           C
ATOM   1381  NZ  LYS B 178      26.330  36.163  79.070  0.00 90.88           N
ATOM   1382  C   LYS B 178      29.417  33.059  83.700  1.00 90.88           C
ATOM   1383  O   LYS B 178      30.470  32.493  83.412  1.00 90.88           O
ATOM   1384  N   ILE B 179      28.898  32.996  84.942  1.00 99.12           N
ATOM   1385  CA  ILE B 179      29.610  32.272  85.959  1.00 99.12           C
ATOM   1386  CB  ILE B 179      29.092  32.468  87.359  1.00 99.12           C
ATOM   1387  CG1 ILE B 179      27.675  31.917  87.539  1.00 99.12           C
ATOM   1388  CG2 ILE B 179      29.230  33.963  87.700  1.00 99.12           C
ATOM   1389  CD1 ILE B 179      27.288  31.836  89.013  0.00 99.12           C
ATOM   1390  C   ILE B 179      29.638  30.811  85.622  1.00 99.12           C
ATOM   1391  O   ILE B 179      30.657  30.149  85.814  1.00 99.12           O
ATOM   1392  N   LEU B 180      28.520  30.269  85.105  1.00 51.32           N
ATOM   1393  CA  LEU B 180      28.425  28.878  84.755  1.00 51.32           C
ATOM   1394  CB  LEU B 180      27.036  28.554  84.171  1.00 51.32           C
ATOM   1395  CG  LEU B 180      26.732  27.056  83.980  1.00 51.32           C
ATOM   1396  CD1 LEU B 180      26.572  26.344  85.335  1.00 51.32           C
ATOM   1397  CD2 LEU B 180      25.519  26.848  83.057  1.00 51.32           C
ATOM   1398  C   LEU B 180      29.440  28.607  83.679  1.00 51.32           C
ATOM   1399  O   LEU B 180      30.135  27.590  83.702  1.00 51.32           O
ATOM   1400  N   LYS B 181      29.552  29.523  82.697  1.00 40.31           N
ATOM   1401  CA  LYS B 181      30.477  29.343  81.613  1.00 40.31           C
ATOM   1402  CB  LYS B 181      30.361  30.419  80.521  1.00 40.31           C
ATOM   1403  CG  LYS B 181      29.153  30.211  79.610  1.00 40.31           C
ATOM   1404  CD  LYS B 181      28.863  31.398  78.694  1.00 40.31           C
ATOM   1405  CE  LYS B 181      27.708  31.131  77.726  1.00 40.31           C
ATOM   1406  NZ  LYS B 181      27.435  32.331  76.904  1.00 40.31           N
ATOM   1407  C   LYS B 181      31.878  29.375  82.129  1.00 40.31           C
ATOM   1408  O   LYS B 181      32.725  28.600  81.687  1.00 40.31           O
ATOM   1409  N   GLN B 182      32.152  30.280  83.084  1.00 81.76           N
ATOM   1410  CA  GLN B 182      33.470  30.463  83.621  1.00 81.76           C
ATOM   1411  CB  GLN B 182      33.527  31.601  84.649  1.00 81.76           C
ATOM   1412  CG  GLN B 182      34.922  31.813  85.233  1.00 81.76           C
ATOM   1413  CD  GLN B 182      34.841  32.910  86.285  1.00 81.76           C
ATOM   1414  OE1 GLN B 182      34.259  32.724  87.355  1.00 81.76           O
ATOM   1415  NE2 GLN B 182      35.448  34.087  85.979  1.00 81.76           N
ATOM   1416  C   GLN B 182      33.900  29.223  84.338  1.00 81.76           C
ATOM   1417  O   GLN B 182      35.068  28.840  84.275  1.00 81.76           O
ATOM   1418  N   LYS B 183      32.969  28.576  85.064  1.00108.94           N
ATOM   1419  CA  LYS B 183      33.311  27.412  85.832  1.00108.94           C
ATOM   1420  CB  LYS B 183      32.114  26.853  86.624  1.00108.94           C
ATOM   1421  CG  LYS B 183      31.602  27.789  87.720  1.00108.94           C
ATOM   1422  CD  LYS B 183      32.634  28.069  88.814  1.00108.94           C
ATOM   1423  CE  LYS B 183      32.161  29.103  89.837  1.00108.94           C
ATOM   1424  NZ  LYS B 183      32.149  30.442  89.213  1.00108.94           N
ATOM   1425  C   LYS B 183      33.767  26.322  84.909  1.00108.94           C
ATOM   1426  O   LYS B 183      34.775  25.664  85.164  1.00108.94           O
ATOM   1427  N   VAL B 184      33.026  26.107  83.806  1.00 45.52           N
ATOM   1428  CA  VAL B 184      33.339  25.053  82.881  1.00 45.52           C
ATOM   1429  CB  VAL B 184      32.305  24.888  81.807  1.00 45.52           C
ATOM   1430  CG1 VAL B 184      32.801  23.837  80.800  1.00 45.52           C
ATOM   1431  CG2 VAL B 184      30.975  24.508  82.479  1.00 45.52           C
ATOM   1432  C   VAL B 184      34.652  25.327  82.222  1.00 45.52           C
ATOM   1433  O   VAL B 184      35.453  24.415  82.020  1.00 45.52           O
ATOM   1434  N   GLU B 185      34.892  26.590  81.824  1.00122.50           N
ATOM   1435  CA  GLU B 185      36.153  26.918  81.226  1.00122.50           C
ATOM   1436  CB  GLU B 185      36.054  27.079  79.695  1.00122.50           C
ATOM   1437  CG  GLU B 185      37.373  27.448  79.015  1.00122.50           C
ATOM   1438  CD  GLU B 185      37.406  28.965  78.896  1.00122.50           C
ATOM   1439  OE1 GLU B 185      36.308  29.562  78.745  1.00122.50           O
ATOM   1440  OE2 GLU B 185      38.520  29.551  78.948  1.00122.50           O
ATOM   1441  C   GLU B 185      36.595  28.220  81.810  1.00122.50           C
ATOM   1442  O   GLU B 185      36.170  29.282  81.358  1.00122.50           O
ATOM   1443  N   GLU B 186      37.491  28.180  82.816  1.00113.35           N
ATOM   1444  CA  GLU B 186      37.888  29.424  83.407  1.00113.35           C
ATOM   1445  CB  GLU B 186      38.489  29.336  84.824  1.00113.35           C
ATOM   1446  CG  GLU B 186      39.772  28.514  84.929  1.00113.35           C
ATOM   1447  CD  GLU B 186      39.363  27.062  85.096  1.00113.35           C
ATOM   1448  OE1 GLU B 186      38.132  26.800  85.122  1.00113.35           O
ATOM   1449  OE2 GLU B 186      40.273  26.195  85.194  1.00113.35           O
ATOM   1450  C   GLU B 186      38.874  30.079  82.510  1.00113.35           C
ATOM   1451  O   GLU B 186      39.541  29.431  81.704  1.00113.35           O
ATOM   1452  N   GLY B 187      38.976  31.412  82.626  1.00 22.16           N
ATOM   1453  CA  GLY B 187      39.863  32.130  81.770  1.00 22.16           C
ATOM   1454  C   GLY B 187      41.253  31.673  82.068  1.00 22.16           C
ATOM   1455  O   GLY B 187      41.550  31.200  83.164  1.00 22.16           O
ATOM   1456  N   LYS B 188      42.150  31.817  81.075  1.00113.47           N
ATOM   1457  CA  LYS B 188      43.510  31.403  81.246  1.00113.47           C
ATOM   1458  CB  LYS B 188      44.207  32.038  82.464  1.00113.47           C
ATOM   1459  CG  LYS B 188      44.337  33.559  82.374  1.00113.47           C
ATOM   1460  CD  LYS B 188      44.885  34.204  83.649  1.00113.47           C
ATOM   1461  CE  LYS B 188      44.344  33.589  84.942  1.00113.47           C
ATOM   1462  NZ  LYS B 188      45.256  32.520  85.411  1.00113.47           N
ATOM   1463  C   LYS B 188      43.533  29.893  81.442  1.00113.47           C
ATOM   1464  O   LYS B 188      43.576  29.163  80.415  1.00113.47           O
ATOM   1465  OXT LYS B 188      43.523  29.445  82.618  1.00113.47           O
TER    1466      LYS B 188
END
