# Supplementary material for: Comparison of histone-like HU protein DNA-binding properties and HU/IHF protein sequence alignment
Source: PLoS One. 2017 Nov 13;12(11):e0188037. doi: 10.1371/journal.pone.0188037 (PMC5683647; doi:10.1371/journal.pone.0188037)
Supplement: S4 File — (ZIP) [file pone.0188037.s004.zip]

Archive with 103 entries (103 files):
- A2_1 v.jpg
- A2_2 v.jpg
- A2_3 v.jpg
- A2_4 v.jpg
- A3_1 v.jpg
- A3_2 v.jpg
- A3_3 v.jpg
- A3_4 v.jpg
- A4_1 v.jpg
- A4_2 v.jpg
- A4_3 v.jpg
- A4_4 v.jpg
- A_1 v.jpg
- A_2 v.jpg
- A_3 v.jpg
- A_4 v.jpg
- A_5 v.jpg
- B2_1 v.jpg
- B2_2 v.jpg
- B2_3 v.jpg
- B2_4 v.jpg
- B3_1 v.jpg
- B3_2 v.jpg
- B3_3 v.jpg
- B3_4 v.jpg
- B4_1 v.jpg
- B4_10 v.jpg
- B4_2 v.jpg
- B4_3 v.jpg
- B4_4 v.jpg
- B4_5 v.jpg
- B4_6 v.jpg
- B4_7 v.jpg
- B4_8 v.jpg
- B4_9 v.jpg
- B_1 v.jpg
- B_2 v.jpg
- B_3 v.jpg
- B_4 v.jpg
- C2_1 v.jpg
- C2_2 v.jpg
- C2_3 v.jpg
- C2_4 v.jpg
- C3_1 v.jpg
- C3_2 v.jpg
- C3_3 v.jpg
- C3_4 v.jpg
- C4_1 v.jpg
- C4_2 v.jpg
- C4_3 v.jpg
- C4_4 v.jpg
- C_1 v.jpg
- C_2 v.jpg
- C_3 v.jpg
- C_4 v.jpg
- C_5 v.jpg
- C_6 v.jpg
- D2_1 v.jpg
- D2_2 v.jpg
- D2_3 v.jpg
- D2_4 v.jpg
- D3_1 v.jpg
- D3_2 v.jpg
- D3_3 v.jpg
- D3_4 v.jpg
- D4_1 v.jpg
- D4_2 v.jpg
- D4_3 v.jpg
- D4_4 v.jpg
- D4_5 v.jpg
- D4_6 v.jpg
- D4_7 v.jpg
- D4_8 v.jpg
- D_1 v.jpg
- D_2 v.jpg
- D_3 v.jpg
- D_4 v.jpg
- E2_1 v.jpg
- E2_2 v.jpg
- E2_3 v.jpg
- E2_4 v.jpg
- E3_1 v.jpg
- E3_10 v.jpg
- E3_11 v.jpg
- E3_12 v.jpg
- E3_2 v.jpg
- E3_3 v.jpg
- E3_4 v.jpg
- E3_5 v.jpg
- E3_6 v.jpg
- E3_7 v.jpg
- E3_8 v.jpg
- E3_9 v.jpg
- E4_1 v.jpg
- E4_2 v.jpg
- E4_3 v.jpg
- E4_4 v.jpg
- E_1 v.jpg
- E_2 v.jpg
- E_3 v.jpg
- E_4 v.jpg
- M_1 v.jpg
- S_1 v.jpg
