# Supplementary material for: Comparison of histone-like HU protein DNA-binding properties and HU/IHF protein sequence alignment
Source: PLoS One. 2017 Nov 13;12(11):e0188037. doi: 10.1371/journal.pone.0188037 (PMC5683647; doi:10.1371/journal.pone.0188037)
Supplement: S1 Table — (XLSX) [file pone.0188037.s005.xlsx]

## Sheet: S1
S1Table. Oligonucleotides used E.coli and N. gonorrhoeae HU genes cloning and for DNA construction
product	oligo	Sequence, 5’-3’
	HUEc.F	GATAACATATGAACAAGACTCAACTGATTG
	HUEc.R	GATCCTCTAGAATTCACTTAACTGCGTCTTTC
	HUNg.F	GAGAACATATGAACAAGTCTGAATTGATCG
	HUNg.R	CTATGAATTCTTACAGTGCGTCTTTCAATGC
	D48_5 HEX	AGTCTAGAGTGCAGTTGAGTCCTTGCTACGACGGATCCCTTAGGTCAG
dsDNA, 48 bp	J48	CTGACCTAAGGGATCCGTCGTAGCAAGGACTCAACTGCACTCTAGACT
overhang	J24.rgt	ACTCAACTGCACTCTAGACT
overhang	J24.lft	CTGACCTAAGGGATCCGTCGTAGCAAGG
bulge A1	J bulgleA1	CTGACCTAAGGGATCCGTCGTAGCAAGAGACTCAACTGCACTCTAGACT
bulge A3	J bulgleA3	CTGACCTAAGGGATCCGTCGTAGCAAGAAAGACTCAACTGCACTCTAGACT
bulge A7	J bulgleA7	CTGACCTAAGGGATCCGTCGTAGCAAGAAAAAAAGACTCAACTGCACTCTAGACT
junction	Bj	CTGACCTAAGGGATCCGTCGTAGCAAGGGGCTGATACCGGAAGCTTCT
junction	Hj	AGAAGCTTCCGGTATCAGCCTGAGCGGTGGTTGAATTCCT
junction	Rj	AGGAATTCAACCACCGCTCAACTCAACTGCACTCTAGACT
dsDNA, 21 bp	D21	AGTCTAGAGTGCAGTTGAGTC
dsDNA, 23 bp	D23	AGTCTAGAGTGCAGTTGAGTCCT
dsDNA, 25 bp	D25	AGTCTAGAGTGCAGTTGAGTCCTTG
dsDNA, 27 bp	D27	AGTCTAGAGTGCAGTTGAGTCCTTGCT
dsDNA, 29 bp	D29	AGTCTAGAGTGCAGTTGAGTCCTTGCTAC
dsDNA, 31 bp	D31	GTCTAGAGTGCAGTTGAGTCCTTGCTACGA
dsDNA, 33 bp	D33	AGTCTAGAGTGCAGTTGAGTCCTTGCTACGACG
dsDNA, 36 bp	D36	AGTCTAGAGTGCAGTTGAGTCCTTGCTACGACGGAT
