# Supplementary material for: Comparison of histone-like HU protein DNA-binding properties and HU/IHF protein sequence alignment
Source: PLoS One. 2017 Nov 13;12(11):e0188037. doi: 10.1371/journal.pone.0188037 (PMC5683647; doi:10.1371/journal.pone.0188037)
Supplement: S2 Table — (XLSX) [file pone.0188037.s006.xlsx]

## Sheet: score_TABLES
		S2 Table. Score matrixes for HU and IHF clades
			Each cell (x, y), of score matrix
			where x corresponds to amino acid residues (column 4), a y corresponds to positions of the core sequence (row 21)
			For each clade (indicated in column 3)
			cell (x, y), of score matrix is equal to
			log2(amino acid rate),
			where
			amino acid rate = number of corresponding amino acid (x) in the clade at position y/ number of sequences in the clade
			if rate is equal to zero, or less than 1%, then cell (x, y) = -7.
				Number of position of residue in the core sequence
				1	2	3	4	5	6	7	8	9	10	11	12	13	14	15	16	17	18	19	20	21	22	23	24	25	26	27	28	29	30	31	32	33	34	35	36	37	38	39	40	41	42	43	44	45	46
		Clade title
			amino acid
		IHF_A_bg
			C	-7	-7	-7	-7	-7	-7	-7	-7	-7	-7	-7	-7	-7	-6.56986	-7	-7	-7	-7	-7	-7	-7	-7	-7	-7	-7	-7	-7	-7	-7	-7	-7	-7	-6.54579	-6.06178	-4.75933	-7	-7	-7	-7	-7	-7	-7	-7	-7	-7	-7
			S	-7	-7	-7	-5.79008	-7	-7	-2.25062	-7	-6.20076	-7	-3.66369	-7	-5.05961	-7	-3.62015	-7	-1.52955	-7	-7	-7	-3.29408	-7	-7	-7	-7	-7	-4.00658	-7	-7	-7	-7	-7	-3.49517	-3.65578	-2.80514	-7	-5.37938	-2.30055	-7	-7	-3.0199	-7	-7	-7	0	-7
			T	-7	-0.0505489	-7	-7	-7	-7	-5.30271	-7	-5.91126	-7	-7	-5.27448	-4.6811	-4.12928	-7	-7	-4.33065	-7	-7	-7	-5.79658	-7	-7	-3.75061	-7	-7	-3.93787	-7	-7	-7	-7	-7	-7	-4.52572	-4.05889	-7	-6.57202	-5.21809	-7	-6.19202	-7	-7	-7	-7	-7	-7
			P	-7	-7	-7	-7	-7	-7	-7	-7	-7	-7	-7	-7	-7	-7	-7	-7	-7	-7	-6.34873	-7	-7	-7	-7	-7	-7	-7	-7	-7	-7	-7	-7	-7	-7	-7	-7	-7	-7	-7	-7	-7	-5.77479	-7	-7	-7	-7	-7
			A	-7	-7	-7	-0.16072	-6.77698	-7	-0.52289	-6.79658	-4.84713	-7	-7	-5.55459	-7	-7	-7	-7	-7	-7	-7	-7	-0.201634	-7	-5.89372	-7	-7	-7	-1.84843	-7	-7	-7	-7	-7	-5.44626	-4.62882	-0.416518	-7	-3.70695	-4.14009	-7	-7	-5.45286	-7	-7	-7	-7	-7
			G	-7	-7	-7	-7	-7	-7	-7	-7	-7	-7	-7	-7	-7	-7	-0.238048	-7	-7	-7	-7	-7	-7	-7	-7	-7	-7	-7	-5.55678	-7	-7	-7	-7	-7	-7	-4.3837	-7	-7	-7	-6.58066	-0.188597	-7	-5.90032	-7	-7	-7	-7	0
			N	-7	-7	-7	-7	-7	-7	-7	-6.79658	-3.14187	-7	-7	-5.55459	-4.85798	-7	-6.20511	-7	-0.824293	-7	-4.95641	-7	-7	-7	-5.76818	-7	-7	-7	-4.9047	-7	-7	-6.04876	-7	-7	-7	-5.06178	-7	-7	-7	-1.78069	-3.02866	-7	-6.77479	-7	-7	-7	-7	-7
			D	-7	-7	-7	-7	-2.10456	-7	-7	-2.41576	-7	-7	-7	-1.6615	-5.79658	-7	-7	-7	-5.79008	-7	-7	-1.3077	-7	-7	-1.39314	-7	-7	-2.86014	-6.04221	-7	-7	-2.3046	-7	-7	-7	-3.27518	-7	-7	-7	-4.06609	-7	-3.11402	-3.45286	-7	-7	-7	-7	-7
			E	-7	-7	-7	-7	-0.54496	-7	-7	-0.361952	-7	-7	-7	-0.762031	-2.19172	-7	-7	-7	-6.79008	-7	-7	-0.869712	-7	-7	-1.05853	-7	-7	-0.213779	-7	-7	-7	-0.370687	-0.26744	-7	-7	-3.55081	-7	-7	-0.410712	-4.25873	-7	-0.419429	-3.40555	-7	-7	-7	-7	-7
			Q	-7	-7	-7	-7	-5.11402	-7	-7	-7	-6.37069	-7	-7	-7	-3.04169	-7	-6.56768	-7	-7	-7	-4.95641	-7	-7	-7	-3.79856	-7	-7	-7	-5.19421	-7	-7	-6.78572	-6.5502	-7	-7	-2.82912	-7	-7	-6.37938	-3.68758	-7	-4.6615	-0.719505	-7	-7	-7	-7	-7
			H	-7	-7	-7	-7	-6.77698	-7	-7	-7	-2.33726	-7	-5.66369	-7	-6.21162	-7	-5.46815	-7	-7	-7	-7	-7	-7	-7	-7	-7	-7	-7	-7	-7	-7	-7	-7	-7	-7	-4.21378	-7	-7	-7	-4.48113	-7	-5.6615	-5.90032	-7	-7	-7	-7	-7
			R	-7	-7	-7	-7	-7	-7	-7	-7	-2.78572	-7	-7	-7	-4.25226	-7	-7	-7	-7	-3.83343	-0.173802	-7	-7	-5.68758	-7	-7	-7	-7	-7	-7	-7	-7	-6.77259	-7	-0.234206	-2.45297	-6.53694	-7	-6.79442	-3.08424	-7	-4.90251	-7	-7	-7	-7	-7	-7
			K	-7	-7	-0.0502428	-7	-7	-7	-7	-7	-4.72683	-7	-7	-7	-1.30473	-7	-6.79008	-7	-7	-0.123575	-5.26127	-7	-7	-0.0437214	-7	-7	-7	-7	-7	-7	-7	-7	-7	-7	-5.18322	-3.33931	-7	-7	-7	-4.30055	-7	-5.6615	-7	-7	0	-7	-7	-7
			M	-7	-7	-7	-7	-7	-1.09369	-7	-7	-4.56333	-7	-6.77917	-7	-7	-6.79225	-7	-4.18501	-7	-7	-7	-7	-7	-7	-7	-1.60005	-7	-7	-4.50615	-7	-7	-7	-7	-6.06824	-7	-7	-7	-7	-7	-7	-7	-7	-7	-7	-7	-7	-7	-7
			I	-5.58281	-7	-7	-4.91561	-7	-3.29624	-5.68973	-7	-4.67025	-7	-4.9047	-7	-7	-3.88536	-7	-3.93503	-7	-7	-7	-7	-7	-7	-7	-3.09068	-5.05745	-7	-5.19421	-7	-7	-7	-7	-0.404327	-7	-6.06178	-7	-7	-3.82479	-7	-7	-7	-7	-4.21378	-7	-3.45943	-7	-7
			L	-0.107081	-7	-7	-7	-7	-1.27518	-7	-7	-2.5378	-0.0239547	-7	-6.55459	-4.25226	-0.909605	-7	-0.443178	-7	-7	-7	-7	-7	-7	-5.54579	-1.45782	-7	-7	-1.49377	-7	-5.93289	-7	-4.40336	-4.43597	-7	-4.73985	-7	0	-7	-6.80305	-7	-7	-7	-7	-7	-0.137504	-7	-7
			V	-5.93074	-7	-7	-5.6746	-7	-7	-4.93074	-7	-7	-7	-4.19421	-7	-7	-1.95095	-7	-4.22454	-7	-7	-7	-4.7137	-7	-7	-7	-5.14654	-0.043988	-7	-4.00658	-7	-7	-7	-3.29146	-2.44765	-7	-5.21378	-7	-7	-4.47249	-7	-7	-6.55459	-7	-0.0799235	-7	-7	-7	-7
			F	-7	-7	-7	-7	-7	-7	-7	-7	-7	-7	-0.547151	-7	-7	-5.37721	-7	-4.10906	-7	-7	-7	-7	-7	-7	-7	-3.69402	-7	-7	-6.77917	-0.0218594	-0.0413782	-7	-7	-7	-7	-7	-7	-7	-7	-7	-7	-7	-7	-7	-7	-7	-7	-7
			Y	-7	-7	-7	-7	-7	-7	-7	-7	-2.65644	-7	-3.25561	-7	-7	-5.28975	-7	-5.58711	-7	-7	-7	-7	-7	-7	-7	-7	-7	-7	-7	-6.05528	-6.39232	-7	-7	-7	-7	-7	-7	-7	-7	-7	-7	-7	-7	-7	-7	-7	-7	-7
			W	-7	-7	-7	-7	-7	-7	-7	-7	-7	-7	-7	-7	-7	-7	-7	-7	-7	-7	-7	-7	-7	-7	-7	-7	-7	-7	-7	-7	-7	-7	-7	-7	-7	-7	-7	-7	-7	-7	-7	-7	-7	-7	-7	-7	-7	-7
		IHF_A_a
			C	-7	-7	-7	-7	-7	-7	-3.00514	-7	-7	-7	-3.3373	-7	-5.84298	-7	-7	-7	-7	-7	-7	-7	-4.36257	-7	-7	-7	-7	-7	-7	-7	-7	-7	-7	-7	-1.32698	-7	-2.96963	-7	-7	-7	-7	-7	-7	-7	-7	-7	-7	-7
			S	-7	-7	-7	-5.83794	-5.84298	-7	-2.09003	-3.74723	-2.5597	-7	-6.14466	-4.82273	-5.57994	-7	-6.57491	-7	-0.141503	-7	-6.15987	-7	-0.245112	-2.69539	-6.56986	-7	-7	-6.57994	-2.2671	-7	-7	-4.06736	-7	-7	-1.51602	-4.23266	-2.58496	-7	-4.70044	-3.51096	-7	-7	-2.89673	-7	-7	-7	-0.0459659	-0.323199
			T	-7	-0.0880913	-7	-7	-6.57994	-7	-4.9645	-7	-5.3373	-7	-7	-7	-7	-7	-7	-7	-4.71549	-7	-1.25298	-7	-7	-6.15482	-5.56986	-7	-7	-6.16491	-2.53504	-4.36257	-7	-4.98489	-6.12928	-7	-3.40498	-4.68012	-4.68012	-7	-6.15987	-4.83289	-7	-7	-1.40319	-7	-7	-7	-7	-7
			P	-7	-7	-7	-7	-7	-7	-7	-7	-7	-7	-7	-7	-7	-6.57994	-7	-7	-5.005	-7	-7	-7	-7	-7	-7	-7	-7	-7	-7	-7	-7	-7	-7	-7	-7	-7	-7	-7	-7	-7	-7	-7	-5.5597	-7	-7	-7	-7	-7
			A	-7	-7	-7	-0.50166	-5.57994	-7	-0.934754	-7	-0.590069	-7	-7	-5.3373	-5.57994	-7	-7	-7	-7	-7	-3.20568	-7	-3.58496	-0.468318	-1.69539	-7	-7	-7	-2.94029	-6.58496	-7	-4.83289	-7	-7	-3.76755	-4.55459	-0.623852	-5.84298	-2.60528	-4.06736	-7	-7	-3.5008	-7	-7	-7	-5.84298	-7
			G	-7	-7	-7	-7	-6.16491	-7	-7	-5.55459	-7	-7	-7	-7	-7	-7	-0.0671142	-7	-7	-7	-7	-7	-7	-7	-5.15482	-7	-7	-6.57994	-7	-7	-7	-4.24793	-7	-7	-6.15987	-5.3322	-7	-7	-6.57491	-4.98489	-0.030806	-7	-7	-7	-7	-7	-7	-2.39486
			N	-7	-7	-7	-7	-6.16491	-7	-7	-7	-7	-7	-4.23777	-5.14466	-5.84298	-7	-7	-7	-7	-7	-1.80232	-7	-7	-6.56986	-7	-7	-7	-7	-7	-7	-7	-4.24793	-7	-7	-7	-2.43911	-7	-7	-7	-3.63126	-7	-5.83794	-2.82273	-7	-7	-7	-7	-7
			D	-7	-7	-7	-7	-0.357552	-7	-7	-3.81762	-7	-7	-7	-6.5597	-7	-7	-6.57491	-7	-7	-7	-7	-2.92497	-7	-7	-2.69539	-7	-7	-4.84298	-5.34239	-7	-7	-1.37346	-7	-7	-7	-1.01027	-7	-7	-7	-5.34746	-5.56478	-3.63631	-5.82273	-7	-7	-7	-7	-7
			E	-7	-7	-7	-7	-4.57994	-7	-7	-0.358192	-7	-7	-7	-3.5008	-1.64134	-7	-7	-7	-7	-7	-7	-0.245683	-7	-7	-2.11042	-7	-7	-0.131484	-6.56478	-7	-7	-2.37346	-0.711431	-7	-7	-3.18536	-5.81762	-7	-2.11548	-4.24793	-7	-0.199869	-6.14466	-7	-7	-7	-7	-7
			Q	-7	-7	-7	-7	-3.99498	-7	-7	-7	-4.97473	-7	-7	-2.3633	-3.52105	-7	-7	-7	-7	-7	-4.07241	-7	-7	-6.56986	-2.69539	-7	-7	-5.84298	-4.24286	-7	-7	-3.15482	-5.54432	-7	-7	-4.96963	-7	-7	-7	-4.98489	-7	-5.57491	-3.19046	-7	-7	-7	-7	-7
			H	-7	-7	-7	-7	-7	-7	-7	-7	-6.5597	-7	-3.10026	-5.5597	-5.16491	-7	-7	-7	-7	-3.74723	-4.57491	-7	-7	-7	-6.15482	-7	-7	-7	-6.56478	-7	-7	-7	-2.17509	-7	-7	-7	-7	-7	-7	-7	-7	-7	-7	-7	-7	-7	-7	-7
			R	-7	-7	-0.0874628	-7	-7	-7	-7	-7	-6.5597	-7	-7	-1.00511	-3.84298	-7	-7	-7	-7	-0.185355	-7	-7	-7	-6.15482	-6.15482	-7	-7	-7	-3.62619	-7	-7	-7	-4.54432	-7	-7	-7	-7	-7	-7	-1.15482	-7	-6.57491	-7	-7	-7	-7	-6.16491	-6.56478
			K	-7	-7	-7	-7	-7	-7	-7	-5.81762	-7	-7	-7	-3.89673	-1.37049	-7	-7	-7	-7	-7	-4.45943	-7	-7	-7	-6.15482	-7	-7	-7	-7	-7	-7	-3.69539	-5.32193	-7	-6.57491	-5.81762	-7	-7	-7	-2.7625	-7	-7	-7	-7	0	-7	-7	-7
			M	-7	-7	-7	-2.70044	-7	-7	-7	-7	-7	-7	-7	-7	-7	-5.84298	-7	-7	-7	-7	-7	-7	-7	-7	-6.56986	-4.0572	-7	-7	-2.75743	-4.848	-7	-7	-6.54432	-2.02018	-6.57491	-7	-7	-7	-7	-7	-7	-7	-4.23777	-7	-7	-7	-7	-7
			I	-3.02554	-7	-7	-7	-7	-4.36257	-6.54946	-7	-7	-2.64636	-7	-7	-7	-3.70548	-7	-5.57491	-7	-7	-7	-7	-7	-7	-7	-3.82273	-5.14466	-7	-7	-2.0614	-3.26303	-7	-7	-0.93152	-5.83794	-7	-7	-2.28226	-4.83794	-7	-7	-7	-7	-4.98995	-7	-1.30189	-7	-7
			L	-1.37346	-7	-7	-6.57491	-7	-0.147557	-7	-7	-7	-4.71049	-7	-7	-7	-5.35755	-7	-0.0830557	-7	-7	-7	-7	-7	-4.69539	-7	-0.343758	-2.89673	-7	-2.62619	-5.848	-0.192645	-7	-4.22239	-5.848	-7	-7	-7	-0.39012	-6.57491	-7	-7	-7	-7	-7	-7	-0.75048	-7	-7
			V	-1.2123	-7	-7	-3.76755	-7	-6.16993	-4.67499	-7	-4.23777	-0.375509	-5.3373	-7	-7	-0.26404	-7	-6.57491	-7	-7	-7	-7	-7	-6.56986	-5.83289	-7	-0.255915	-7	-7	-0.623031	-7	-7	-7	-2.23919	-4.98995	-7	-7	-6.16491	-1.01012	-7	-7	-7	-4.5597	-0.0461292	-7	-7	-7	-7
			F	-7	-7	-7	-7	-7	-7	-7	-7	-7	-7	-2.0572	-7	-7	-6.16491	-7	-7	-7	-7	-7	-7	-7	-7	-7	-3.6211	-7	-7	-7	-7	-5.58496	-7	-7	-7	-7	-7	-7	-7	-7	-7	-7	-7	-7	-7	-7	-7	-7	-7
			Y	-7	-7	-7	-7	-7	-7	-7	-7	-7	-7	-1.24984	-7	-7	-7	-7	-7	-7	-5.55459	-7	-7	-7	-7	-7	-7	-7	-7	-7	-7	-7	-7	-7	-7	-7	-7	-7	-7	-7	-7	-7	-7	-7	-7	-7	-7	-7	-7
			W	-7	-7	-7	-7	-7	-7	-7	-7	-7	-7	-7	-7	-7	-7	-7	-7	-7	-7	-7	-7	-7	-7	-7	-7	-7	-7	-7	-7	-7	-7	-7	-7	-7	-7	-7	-7	-7	-7	-7	-7	-7	-7	-7	-7	-7	-7
		IHF_A_d
			C	-7	-7	-7	-7	-7	-7	-7	-7	-7	-7	-4.40088	-7	-7	-6.40088	-7	-7	-7	-7	-7	-7	-3.49399	-7	-7	-7	-7	-7	-7	-7	-7	-7	-6.40939	-7	-7	-7	-5.82443	-7	-7	-7	-7	-7	-7	-7	-7	-7	-7	-7
			S	-7	-7	-7	-3.93289	-5.40088	-7	-7	-6.39232	-3.5025	-7	-3.81592	-4.81592	-4.21378	-4.23095	-4.59352	-7	-1.11692	-7	-4.05311	-4.80735	-1.70044	-3.82443	-4.81592	-4.60204	-7	-7	-2.55141	-7	-7	-3.81592	-4.40939	-4.6105	-5.39232	-3.07895	-2.6545	-7	-7	-2.46366	-7	-4.40088	-3.13578	-7	-7	-7	-0.38109	-5.41785
			T	-7	-0.10561	-7	-4.80735	-7	-7	-3.40939	-7	-5.40939	-7	-6.40088	-4.59352	-3.13578	-2.35649	-7	-7	-2.0983	-7	-4.20511	-5.07039	-5.81592	-3.94996	-5.07895	-5.82443	-5.42626	-7	-2.6545	-6.40939	-7	-5.81592	-2.5025	-7	-7	-3.70044	-1.19994	-7	-6.40939	-3.83289	-7	-7	-4.57635	-7	-7	-7	-4.58496	-7
			P	-7	-7	-7	-7	-7	-7	-7	-7	-7	-7	-5.81592	-7	-7	-7	-7	-7	-3.79874	-5.37504	-5.05311	-7	-7	-7	-7	-7	-7	-7	-7	-7	-7	-7	-7	-7	-7	-7	-7	-7	-7	-7	-7	-7	-4.3837	-7	-7	-7	-6.39232	-7
			A	-7	-7	-7	-0.792405	-5.81592	-7	-2.19994	-5.39232	-2.70895	-7	-3.94145	-4.40088	-6.3837	-5.81592	-6.40088	-7	-6.3837	-3.79008	-2.37504	-7	-1.35649	-1.76553	-3.59352	-4.40939	-6.42626	-7	-2.76553	-7	-7	-5.81592	-6.40939	-5.09592	-4.80735	-3.40088	-2.19994	-7	-2.32193	-4.6105	-7	-7	-3.3837	-7	-7	-7	-3.07039	-7
			G	-7	-7	-7	-7	-5.40088	-7	-7	-7	-5.08746	-7	-7	-6.40088	-7	-4.81592	-0.659412	-7	-7	-5.79008	-6.37504	-7	-6.40088	-5.08746	-4.81592	-7	-7	-7	-4.60204	-7	-7	-3.94145	-7	-7	-7	-5.40088	-7	-7	-5.08746	-5.83289	-0.446683	-5.40088	-7	-7	-7	-7	-7	-0.247928
			N	-7	-6.40939	-7	-5.39232	-6.40088	-7	-7	-3.58496	-4.60204	-7	-5.07895	-4.81592	-4.79874	-7	-4.23095	-7	-2.92427	-7	-4.05311	-5.80735	-7	-6.40939	-3.49399	-7	-7	-5.08746	-5.40939	-7	-7	-5.40088	-7	-7	-7	-4.07895	-4.23947	-7	-7	-3.24793	-6.40088	-4.23095	-4.21378	-7	-7	-7	-7	-5.09592
			D	-7	-5.82443	-7	-7	-0.686634	-7	-7	-1.93289	-6.40939	-7	-7	-2.87732	-5.3837	-7	-2.87732	-7	-5.06178	-7	-7	-2.69188	-7	-5.82443	-2.49399	-7	-7	-1.6545	-3.70895	-7	-7	-1.4236	-7	-7	-7	-2.64599	-7	-7	-7	-4.83289	-2.94145	-2.70044	-1.99139	-7	-7	-7	-7	-7
			E	-7	-7	-7	-4.80735	-2.70044	-7	-7	-1.41504	-4.23947	-7	-7	-1.07895	-3.57635	-7	-3.94145	-7	-7	-7	-7	-1.05247	-7	-4.40939	-1.70044	-7	-7	-0.641207	-4.23947	-7	-7	-1.5429	-3.23947	-7	-7	-2.11548	-5.08746	-7	-1.5025	-3.51096	-3.31342	-0.893085	-3.06178	-7	-7	-7	-7	-7
			Q	-7	-7	-7	-4.80735	-5.07895	-7	-7	-3.58496	-3.94996	-7	-3.94145	-3.94145	-2.73985	-6.40088	-5.81592	-6.3837	-5.79874	-3.79008	-4.37504	-3	-7	-5.82443	-3.59352	-6.40939	-7	-7	-5.82443	-7	-7	-6.40088	-4.08746	-7	-7	-2.59352	-5.08746	-7	-4.60204	-3.83289	-7	-7	-5.79874	-7	-7	-7	-7	-5.41785
			H	-7	-7	-7	-7	-4.81592	-7	-7	-7	-3.01707	-7	-3.49399	-5.81592	-5.79874	-3.81592	-6.40088	-7	-7	-4.79008	-7	-5.39232	-7	-6.40939	-7	-7	-7	-6.40939	-5.40939	-7	-7	-7	-5.82443	-7	-7	-7	-5.82443	-7	-7	-6.41785	-7	-3.40088	-7	-7	-7	-7	-7	-5.83289
			R	-7	-6.40939	-3.16993	-7	-6.40088	-5.82443	-7	-4.22239	-3.23947	-7	-7	-5.07895	-2.99139	-7	-5.81592	-3.57635	-7	-1.98272	-3.20511	-5.80735	-7	-4.08746	-5.07895	-7	-7	-7	-5.40939	-7	-7	-4.23095	-6.40939	-7	-2.53434	-6.40088	-6.40939	-7	-7	-2.46366	-7	-4.81592	-5.79874	-7	-7	-7	-6.39232	-5.83289
			K	-7	-6.40939	-0.228028	-2.93289	-4.81592	-7	-7	-4.58496	-3.23947	-5.80735	-7	-3.81592	-1.57635	-7	-7	-5.3837	-4.57635	-1.01749	-1.35267	-5.07039	-7	-1.91754	-4.23095	-7	-7	-7	-5.82443	-7	-7	-6.40088	-6.40939	-7	-0.546827	-4.07895	-7	-7	-2.55141	-2.6105	-5.40088	-4.23095	-2.06178	-7	-0.584963	-7	-7	-5.09592
			M	-1.79468	-7	-7	-7	-7	-6.40939	-6.40939	-7	-7	-7	-7	-5.40088	-7	-4.40088	-7	-4.79874	-7	-7	-7	-7	-7	-7	-6.40088	-3.82443	-5.10434	-7	-4.60204	-4.60204	-7	-7	-7	-1.66297	-7	-7	-7	-6.41785	-6.40939	-7	-7	-7	-7	-5.42626	-3.69188	-7	-7	-7
			I	-3.82443	-7	-5.83289	-5.80735	-5.81592	-0.794681	-2.16146	-7	-6.40939	-1.18286	-7	-7	-7	-3.59352	-6.40088	-3.47681	-7	-7	-7	-4.80735	-3.70044	-6.40939	-7	-1.82443	-4.25634	-7	-4.82443	-3.16146	-4.23095	-6.40088	-1.52675	-1.0603	-6.39232	-7	-7	-2.41785	-3.70895	-5.41785	-7	-7	-7	-2	-7	-0.811555	-7	-7
			L	-1.08746	-7	-7	-4.80735	-7	-1.5025	-7	-5.07039	-4.08746	-2.07039	-6.40088	-6.40088	-7	-2.15295	-7	-1.50106	-7	-7	-7	-7	-7	-4.82443	-5.07895	-1.70895	-4.25634	-7	-2.94996	-2.365	-1.29235	-7	-2.60204	-3.24793	-4.58496	-7	-7	-0.36257	-4.60204	-6.41785	-7	-7	-7	-1.9027	-1.96605	-1.56828	-7	-5.83289
			V	-2.82443	-7	-7	-5.39232	-7	-5.40939	-1.23947	-7	-4.82443	-1.71989	-4.07895	-7	-5.3837	-2.35649	-7	-5.3837	-7	-5.05311	-4.56768	-6.39232	-3.23095	-4.82443	-4.81592	-2.55141	-0.328233	-7	-4.60204	-1.55141	-7	-7	-4.82443	-5.09592	-5.80735	-7	-5.08746	-5.41785	-3.94996	-7	-7	-7	-7	-1.12248	-7	-3.61891	-4.39232	-7
			F	-6.40939	-7	-7	-7	-7	-7	-7	-7	-7	-7	-4.40088	-7	-7	-4.59352	-7	-1.62882	-7	-7	-7	-4.80735	-7	-7	-7	-4.60204	-4.8413	-7	-7	-1.73697	-0.893085	-7	-7	-7	-7	-7	-7	-7	-7	-7	-7	-7	-7	-7	-7	-6.42626	-7	-7
			Y	-7	-7	-7	-7	-7	-7	-6.40939	-5.80735	-3.60204	-7	-1.11548	-7	-5.3837	-6.40088	-7	-4.79874	-7	-7	-7	-7	-7	-5.08746	-7	-6.40939	-7	-7	-7	-7	-7	-7	-7	-7	-6.39232	-7	-7	-7	-7	-7	-7	-7	-7	-7	-7	-7	-7	-7
			W	-7	-7	-7	-7	-7	-7	-7	-7	-7	-7	-5.40088	-7	-7	-7	-7	-5.79874	-7	-7	-7	-7	-7	-7	-7	-7	-7	-7	-7	-7	-7	-7	-7	-7	-7	-7	-7	-7	-7	-7	-7	-7	-7	-7	-7	-7	-7	-7
		IHF_B_bg
			C	-7	-7	-7	-7	-7	-7	-7	-7	-7	-4.05824	-7	-7	-6.51964	-7	-7	-7	-7	-7	-7	-7	-7	-7	-7	-6.73568	-7	-7	-6.36923	-7	-7	-7	-6.94447	-7	-7	-7	-5.07973	-7	-7	-7	-7	-7	-7	-7	-7	-7	-7	-7
			S	-7	-7	-0.145198	-7	-7	-7	-7	-5.63227	-7	-3.87381	-2.92057	-5.34183	-7	-1.96132	-5.53722	-7	-1.87971	-3.5216	-6.71621	-6.55075	-7	-7	-5.33589	-3.18548	-7	-7	-4.36923	-7	-7	-7	-6.07	-7	-1.64264	-2.51679	-2.39961	-7	-2.21978	-2.60052	-5.63807	-6.54303	-7	-7	-7	-7	-7	-7
			T	-0.318076	-7	-7	-7	-7	-7	-6.20163	-6.53916	-7	-5.05824	-2.59276	-7	-7	-3.23816	-5.53722	-7	-3.9386	-5.5216	-7	-4.50635	-5.29897	-7	-6.69846	-6.37311	-6.73761	-7	-2.00778	-7	-7	-7	-4.35951	-7	-3.00782	-3.98457	-1.44113	-7	-7	-2.95807	-7	-7	-7	-7	-7	-7	-7	-7
			P	-7	-7	-7	-7	-7	-7	-7	-7	-7	-7	-7	-7	-7	-1.49014	-7	-7	-1.85823	-5.19967	-3.79564	-7	-7	-7	-7	-7	-7	-7	-7	-7	-7	-7	-7	-7	-7	-7	-7	-7	-7	-7	-7	-7	-7	-7	-7	-7	-7	-7
			A	-7	-7	-6.38466	-7	-7	-4.79008	-3.01577	-4.40988	-7	-0.560567	-2.26849	-7	-6.0602	-4.20163	-6.53722	-7	-2.90885	-1.18175	-6.35364	-3.24697	-2.64	-6.96	-5.33589	-0.343359	-7	-7	-4.53916	-7	-7	-7	-2.37968	-7	-1.32681	-4.4517	-1.42022	-7	-0.86535	-4.89918	-7	-7	-7	-7	-7	-7	-7	-7
			G	-7	-7	-7	-7	-7	-7	-7	-7	-7	-7	-3.83484	-7	-7	-3.25678	-7	-7	-7	-7	-7	-7	-7	-7	-7	-5.15071	-7	-7	-7	-7	-7	-7	-7	-7	-4.62449	-4.21723	-7	-7	-7	-5.2951	-0.14836	-4.37311	-7	-7	-7	-7	-7	0
			N	-3.54689	-7	-7	-7	-7	-7	-6.35364	-5.14684	-7	-7	-5.72792	-7	-2.79172	-6.9386	-5.63033	-7	-6.52356	-6.35168	-7	-7	-7	-7	-4.55162	-7	-7	-5.0156	-6.53916	-7	-7	-7	-7	-7	-7	-5.07973	-6.36923	-7	-7	-3.47694	-5.54496	-3.84259	-7	-7	-7	-7	-7	-7
			D	-7	-7	-7	-2.70142	-7	-7	-4.56937	-7	-7	-7	-4.78039	-7	-7	-5.71621	-6.72986	-7	-7	-7	-5.35364	-0.914122	-7	-2.54496	-1.81931	-7	-7	-7	-3.98457	-7	-7	-1.33985	-6.72208	-7	-7	-2.53916	-7	-7	-7	-3.54303	-4.15265	-1.86355	-7	-7	-7	-7	-7	-7
			E	-7	-7	-7	-0.394896	-7	-7	-0.42553	-4.8953	-7	-7	-3.10901	-4.3023	-7	-7	-5.63033	-7	-7	-3.43414	-7	-3.2109	-7	-0.335511	-3.18388	-7	-7	-7	-1.56762	-7	-7	-0.72514	-6.35951	-7	-7	-2.9542	-7	-7	-2.7422	-3.63614	-7	-1.49318	-7	-7	0	-7	-7	-7
			Q	-7	-7	-7	-7	-7	-7	-6.9386	-3.51679	-7	-7	-4.67729	-1.8824	-1.14026	-6.20163	-1.63635	-7	-4.71621	-5.43414	-6.71621	-5.74339	-7	-7	-6.04638	-7	-7	-7	-6.21723	-7	-7	-7	-1.78124	-7	-7	-2.30075	-7	-7	-5	-2.58884	-7	-3.13364	-7	-7	-7	-7	-7	-7
			H	-7	-7	-7	-7	-7	-7	-7	-6.53916	-7	-7	-7	-4.42429	-3.8192	-6.9386	-1.07369	-7	-7	-4.76671	-7	-6.38082	-7	-7	-7	-7	-7	-7	-6.7318	-7	-7	-7	-1.76788	-7	-7	-5.63227	-7	-7	-7	-5.15071	-7	-3.23925	-7	-7	-7	-7	-7	-7
			R	-7	-3.59077	-7	-4.93664	-7	-7	-7	-1.06343	-7	-7	-4.40599	-1.76356	-6.71228	-5.82312	-7	-7	-7	-7	-2.85114	-7	-7	-7	-7	-7	-7	-4.11289	-7	-7	-7	-7	-5.82899	-7	-7	-4.29123	-7	-7	-7	-3.2211	-7	-7	0	-7	-7	-7	0	-7
			K	-7	-0.257252	-7	-7	-7	-7	-6.9386	-3.43063	-7	-7	-5.44781	-1.9419	-6.51964	-6.9386	-7	-7	-5.4361	-7	-0.509541	-7	-7	-7	-7	-7	-7	-0.161948	-6.9542	-7	-7	-7	-6.35951	-7	-7	-6.21723	-7	-7	-7	-3.47694	-7	-5.54303	-7	-7	-7	-7	-7	-7
			M	-7	-5.08553	-7	-7	-7	-6.73761	-7	-7	-6.36535	-7	-5.83484	-7	-7	-6.9386	-7	-5.38274	-7	-7	-7	-6.74339	-6.96193	-7	-5.41835	-6.0836	-6.37504	-7	-5.53916	-1.21211	-7	-7	-5.13711	-0.160352	-6.72403	-7	-7	-6.73954	-7	-7	-7	-7	-7	-7	-7	-7	-7	-7
			I	-6.54689	-7	-7	-7	-7	-0.365055	-7	-4.32971	-2.15157	-5.93271	-7	-7	-7	-7	-7	-2.44414	-7	-5.71425	-7	-6.96578	-3.22497	-7	-5.25788	-7	-2.83072	-7	-3.49476	-1.29037	-2.77871	-7	-7	-4.26727	-3.48699	-6.7318	-7	-7	-6.71621	-7	-7	-7	-7	-0.101458	-7	-0.155845	-7	-7
			L	-4.96193	-7	-6.96963	-7	-0.071652	-7	-7	-4.18161	-0.53246	-6.93271	-3.51291	-6.34183	-5.71228	-7	-4.25182	-0.51375	-4.16601	-3.74024	-7	-3.69277	-6.73954	-7	-1.99802	-7	-7	-7	-4.8953	-3.0673	-0.315673	-7	-5.52943	-4.85223	-7	-6.36923	-7	-0.0135647	-7	-7	-7	-7	-7	-7	-7	-6.74723	-7	-7
			V	-6.22497	-7	-5.30666	-7	-7	-3.03717	-7	-4.68118	-7	-3.34774	-7	-7	-7	-7	-7	-4.34322	-3.41504	-3.49923	-7	-4.46328	-0.59561	-7	-7	-6.73568	-0.285221	-7	-4.49476	-4.63614	-4.54689	-7	-7	-5.74531	-5.83094	-7	-5.21723	-7	-4.4361	-7	-7	-7	-7	-3.88024	-7	-3.42531	-7	-7
			F	-7	-7	-7	-7	-7	-6.96	-7	-7	-5.07584	-7	-7	-7	-2.61275	-7	-7	-6.74531	-7	-6.5216	-7	-7	-7	-7	-3.92085	-7	-7	-7	-7	-7	-6.96193	-7	-5.82899	-7	-7	-6.7318	-7	-7	-7	-7	-7	-7	-7	-7	-7	-7	-7	-7
			Y	-7	-7	-7	-7	-7	-7	-7	-7	-7	-7	-7	-7	-3.99607	-7	-6.95226	-7	-7	-4.93664	-7	-7	-7	-7	-3.39729	-7	-7	-7	-7	-7	-7	-7	-4.94447	-7	-7	-6.21723	-7	-7	-7	-7	-7	-7	-7	-7	-7	-7	-7	-7
			W	-7	-7	-7	-7	-7	-7	-7	-7	-7	-7	-7	-7	-7	-7	-7	-7	-7	-7	-7	-7	-7	-7	-7	-7	-7	-7	-7	-7	-7	-7	-7	-7	-7	-7	-7	-7	-7	-7	-7	-7	-7	-7	-7	-7	-7	-7
		IHF_B_a
			C	-7	-7	-7	-7	-7	-7	-7	-7	-7	-7	-7	-7	-7	-7	-7	-7	-7	-7	-7	-7	-7	-7	-7	-7	-7	-7	-7	-7	-7	-7	-7	-7	-7	-7	-7	-7	-7	-7	-7	-7	-7	-7	-7	-7	-7	-7
			S	-7	-7	-0.0148478	-5.85798	-7	-7	-7	-6.58496	-7	-4.853	-3.85798	-7	-7	-6.5597	-7	-7	-4.59495	-5.17493	-6.59495	-7	-7	-7	-7	-6.60486	-7	-3.61471	-7	-7	-7	-6.60486	-5.38247	-7	-2.56022	-4.58996	-5.85798	-7	-3.21573	-5.00998	-7	-6.58996	-7	-7	-7	-7	-7	-6.59991
			T	-2.49432	-7	-7	-7	-7	-6.60486	-5.56478	-4.58496	-7	-7	-4.85798	-6.17991	-7	-6.5597	-7	-7	-3.47947	-7	-7	-7	-7	-7	-5.57994	-7	-7	-4.87774	-1.57001	-7	-7	-7	-4.38247	-7	-1.08746	-3.71549	-5.17991	-7	-6.16993	-7	-7	-7	-7	-7	-7	-7	-7	-7
			P	-7	-7	-7	-7	-7	-7	-7	-7	-7	-7	-7	-7	-7	-0.0309161	-7	-7	-5.00998	-5.853	-6.17991	-7	-7	-7	-7	-7	-7	-7	-7	-7	-7	-7	-7	-7	-7	-7	-7	-7	-7	-7	-7	-7	-7	-7	-7	-7	-7	-7
			A	-7	-7	-6.60979	-7	-7	-7	-2.65789	-4.46949	-7	-0.0927766	-2.32193	-4.00998	-6.58496	-7	-6.57491	-7	-7	-4.36757	-4.85798	-7	-3.60979	-7	-4.46447	-4.73039	-7	-5.39232	-1.07189	-7	-7	-6.18982	-5.18982	-7	-3.42004	-2.88952	-0.208366	-7	-0.4975	-3.05063	-7	-7	-7	-7	-7	-7	-7	-7
			G	-7	-7	-7	-7	-7	-7	-7	-7	-7	-6.58996	-7	-7	-7	-7	-5.35252	-7	-7	-7	-6.17991	-7	-7	-7	-7	-7	-7	-2.87774	-7	-7	-7	-5.0199	-6.18982	-7	-4.58996	-3.927	-7	-7	-7	-6.17991	0	-2.53107	-7	-7	-7	-7	-7	-0.0300572
			N	-7	-7	-7	-7	-7	-7	-7	-7	-7	-7	-4.00998	-7	-0.136502	-7	-4.83794	-7	-5.00998	-7	-7	-7	-7	-7	-1.35755	-7	-7	-0.886789	-7	-7	-7	-4.8679	-7	-7	-7	-3.08746	-7	-7	-7	-3.22571	-7	-1.927	-7	-7	-7	-7	-7	-6.59991
			D	-7	-7	-7	-7	-7	-7	-5.14975	-7	-7	-7	-2.75364	-3.85798	-7	-7	-5.35252	-7	-7	-7	-7	-0.260063	-7	-6.18488	-7	-7	-7	-2.99022	-7	-7	-7	-0.9137	-7	-7	-7	-1.71549	-7	-7	-7	-3.85798	-7	-1.05598	-7	-7	-7	-7	-7	-7
			E	-7	-7	-7	-0.060968	-7	-7	-3.50589	-5	-7	-7	-1.67211	-1.97046	-7	-7	-4.57491	-7	-7	-7	-4.27302	-2.97542	-7	-0.0402171	-7	-7	-7	-6.61471	-7	-7	-7	-1.50332	-0.369646	-7	-7	-2.56022	-7	-7	-3.64636	-2.53605	-7	-5.005	-7	-7	0	-7	-7	-7
			Q	-7	-7	-7	-5.37255	-7	-7	-0.595158	-5.848	-7	-7	-5.59495	-3.09245	-7	-7	-7	-7	-7	-0.835076	-4.72048	-5.86295	-7	-7	-5.57994	-7	-7	-6.19967	-7	-7	-7	-7	-5.8679	-7	-7	-4.26804	-6.17991	-7	-7	-4.85798	-7	-5.853	-7	-7	-7	-7	-7	-7
			H	-7	-7	-7	-7	-7	-7	-7	-6.58496	-7	-7	-6.59495	-3.17991	-4.848	-7	-0.229134	-7	-5.37255	-2.88952	-7	-5.59991	-7	-7	-6.57994	-7	-7	-5.61471	-7	-7	-7	-7	-7	-7	-7	-7	-7	-7	-7	-7	-7	-7	-7	-7	-7	-7	-7	-7
			R	-7	-1.45329	-7	-7	-7	-7	-7	-1.922	-7	-7	-3.53605	-1.82236	-5.848	-7	-7	-7	-3.93198	-4.58996	-0.431716	-7	-7	-7	-1.43699	-7	-7	-6.19967	-7	-7	-7	-6.60486	-3.8679	-7	-7	-6.58996	-3.72048	-7	-7	-1.30954	-7	-6.17493	0	-7	-7	-7	0	-7
			K	-7	-0.655598	-7	-7	-7	-7	-7	-1.86614	-7	-7	-4.17991	-4.09245	-7	-7	-7	-7	-7	-7	-3.37255	-7	-7	-7	-3.25802	-7	-7	-7	-7	-7	-7	-5.8679	-5.18982	-7	-7	-5.17493	-7	-7	-7	-4.72048	-7	-6.58996	-7	-7	-7	-7	-7	-7
			M	-7	-7	-7	-7	-7	-7	-7	-7	-7	-7	-7	-7	-7	-7	-7	-6.19967	-5.17991	-6.58996	-7	-7	-7	-7	-7	-7	-7	-7	-7	-6.61471	-7	-7	-7	-3.39232	-7	-7	-7	-2.8679	-4.71049	-7	-7	-7	-7	-7	-7	-7	-7	-7
			I	-0.487398	-7	-7	-7	-7	-1.09179	-7	-1.90314	-0.797507	-7	-7	-7	-7	-7	-7	-5.87774	-7	-6.58996	-7	-7	-3.60979	-7	-6.16491	-0.338076	-5.87774	-7	-5	-0.824633	-7	-7	-7	-0.27486	-3.31694	-7	-7	-7	-5.848	-7	-7	-7	-7	-4.60486	-7	-4.60979	-7	-7
			L	-4.87283	-7	-7	-7	0	-4.8679	-4.56478	-5.848	-1.66626	-7	-7	-5.59495	-7	-7	-7	-0.060121	-4.59495	-3.005	-7	-7	-6.60979	-7	-5.35755	-4.60486	-6.19967	-7	-4.46949	-5.39232	-1.43149	-7	-7	-7	-7	-7	-7	-0.212545	-7	-7	-7	-7	-7	-7	-7	-0.0810147	-7	-7
			V	-3.73533	-7	-7	-7	-7	-1.04008	-7	-5.58496	-3.18982	-5.853	-7	-7	-7	-7	-7	-6.61471	-7	-6.17493	-7	-7	-0.275894	-6.18488	-7	-3.06054	-0.0448542	-7	-3.16993	-1.66051	-7	-7	-7	-3.67611	-3.005	-7	-7	-7	-4.848	-6.59495	-7	-7	-7	-0.0605415	-7	-7	-7	-7
			F	-7	-7	-7	-7	-7	-7	-7	-7	-7	-7	-7	-7	-7	-7	-7	-7	-2.50748	-7	-7	-7	-7	-7	-7	-7	-7	-7	-7	-3.55582	-0.668291	-7	-7	-7	-7	-7	-7	-7	-7	-7	-7	-7	-7	-7	-7	-6.19476	-7	-7
			Y	-7	-7	-7	-7	-7	-7	-7	-7	-7	-7	-7	-6.59495	-5.16993	-7	-6.57491	-7	-1.08188	-6.58996	-7	-7	-7	-7	-7	-7	-7	-7	-7	-7	-7	-7	-7	-7	-7	-7	-7	-7	-7	-7	-7	-7	-7	-7	-7	-7	-7	-7
			W	-7	-7	-7	-7	-7	-7	-7	-7	-7	-7	-7	-7	-7	-7	-7	-7	-7	-7	-7	-7	-7	-7	-7	-7	-7	-7	-7	-7	-7	-7	-7	-7	-7	-7	-7	-7	-7	-7	-7	-7	-7	-7	-7	-7	-7	-7
		IHF_B_d
			C	-7	-7	-7	-7	-7	-7	-7	-7	-7	-6.6865	-7	-7	-7	-7	-7	-7	-7	-7	-7	-7	-7	-7	-7	-7	-7	-7	-5.78136	-6.78136	-7	-7	-4.45943	-7	-6.78136	-7	-7	-7	-3.61143	-7	-7	-7	-7	-7	-7	-7	-7	-7
			S	-7	-7	-0.477579	-4.78136	-7	-6.78136	-6.78136	-3.32193	-6.71425	-2.77961	-3.30743	-5.59991	-5.56986	-3.25481	-5.50779	-7	-2.2578	-7	-5.78136	-7	-2.78136	-3.78136	-4.45943	-7	-7	-3.974	-5.1964	-7	-7	-4.1964	-0.736966	-7	-2.974	-4.45943	-2.87447	-7	-5.78136	-3.1964	-6.78136	-7	-4.78136	-7	-7	-7	-7	-7
			T	-1.65208	-7	-7	-7	-7	-7	-7	-3.32193	-5.71425	-6.6865	-3.45943	-7	-3.98489	-2.90689	-4.92283	-6.76818	-1.22677	-7	-5.78136	-6.75489	-5.78136	-3.1964	-4.78136	-3.61143	-4.1964	-5.1964	-1.1375	-7	-7	-7	-3.1964	-7	-2.1964	-6.78136	-4.78136	-7	-4.1964	-5.1964	-7	-7	-7	-6.78136	-7	-7	-7	-7
			P	-7	-7	-7	-7	-7	-7	-7	-7	-7	-7	-7	-7	-7	-4.71425	-7	-6.76818	-2.32193	-7	-6.78136	-7	-7	-7	-7	-7	-7	-7	-7	-7	-7	-7	-7	-7	-7	-7	-7	-7	-7	-7	-7	-7	-6.78136	-7	-7	-7	-7	-7
			A	-7	-7	-2.974	-7	-7	-7	-5.1964	-1.82716	-3.71425	-1.16294	-2.72247	-4.59991	-3.56986	-3.01381	-6.50779	-7	-7	-5.78136	-5.1964	-6.75489	-0.477579	-2.53343	-2.32193	-5.78136	-7	-7	-3.1964	-6.78136	-7	-4.45943	-2.87447	-7	-4.45943	-5.78136	-0.338416	-7	-2.6939	-3.32193	-7	-7	-7	-7	-7	-7	-7	-7
			G	-7	-7	-7	-5.78136	-7	-7	-7	-7	-7	-7	-5.04439	-7	-7	-1.95936	-3.92283	-7	-7	-7	-5.1964	-6.75489	-4.1964	-6.78136	-7	-7	-7	-4.78136	-4.78136	-7	-7	-4.45943	-4.45943	-7	-5.78136	-4.78136	-7	-7	-6.78136	-5.78136	-0.289507	-3.61143	-4.78136	-7	-7	-7	-7	0
			N	-1.10893	-3.08092	-7	-6.78136	-7	-7	-3.1964	-7	-7	-7	-6.62936	-6.59991	-3.11042	-7	-1.80735	-7	-4.78136	-5.1964	-7	-7	-7	-7	-7	-7	-7	-0.850622	-6.78136	-7	-7	-5.1964	-4.78136	-7	-7	-4.1964	-7	-7	-5.78136	-2.61143	-4.78136	-5.1964	-3.32193	-7	-7	-7	-7	-7
			D	-7	-7	-7	-2.02647	-7	-7	-3.08092	-7	-7	-7	-4.30743	-3.59991	-4.24793	-6.71425	-2.11548	-7	-5.78136	-7	-2.61143	-2.29546	-7	-7	-3.974	-7	-7	-3.61143	-7	-7	-7	-0.652077	-7	-7	-7	-1.28951	-7	-7	-7	-3.974	-3.61143	-1	-7	-7	-7	-7	-7	-7
			E	-7	-7	-7	-0.827163	-3.08092	-7	-1.38904	-4.78136	-7	-6.6865	-1.45943	-1.95606	-4.24793	-4.71425	-3.18587	-7	-7	-5.78136	-3.1964	-1.43296	-7	-0.80408	-2.08092	-7	-7	-2.78136	-5.78136	-7	-7	-2.6939	-5.78136	-7	-4.45943	-1.73697	-5.78136	-7	-5.1964	-3.1964	-4.45943	-1.49596	-7	-7	0	-7	-7	-7
			Q	-7	-7	-7	-4.1964	-7	-7	-5.78136	-3.78136	-7	-7	-5.62936	-3.59991	-3.24793	-6.71425	-6.50779	-6.76818	-7	-3.32193	-6.78136	-2.75489	-7	-7	-6.78136	-7	-7	-5.1964	-7	-7	-7	-5.78136	-7	-7	-7	-3.78136	-7	-7	-3.974	-4.45943	-7	-6.78136	-7	-7	-7	-7	-7	-7
			H	-7	-7	-7	-7	-7	-7	-7	-5.78136	-7	-7	-7	-7	-4.56986	-6.71425	-5.50779	-7	-3.61143	-3.78136	-7	-6.75489	-7	-7	-7	-7	-7	-7	-6.78136	-7	-7	-7	-7	-7	-7	-6.78136	-7	-7	-6.78136	-6.78136	-6.78136	-7	-7	-7	-7	-7	-7	-7
			R	-7	-5.1964	-7	-7	-7	-7	-5.1964	-4.1964	-7	-7	-7	-3.42999	-2.56986	-5.71425	-7	-7	-5.78136	-2.78136	-2.6939	-3.75489	-7	-7	-6.78136	-7	-7	-4.78136	-7	-7	-7	-7	-7	-7	-3.78136	-7	-7	-7	-4.78136	-2.32193	-7	-5.78136	-0.693897	-7	-7	-7	0	-7
			K	-6.78136	-0.242201	-3.08092	-7	-7	-7	-2.53343	-2.78136	-7	-5.6865	-3.62936	-1.51245	-2.66297	-2.90689	-3.50779	-7	-6.78136	-2.32193	-1.16665	-2.848	-7	-5.78136	-3.78136	-7	-7	-5.1964	-7	-7	-7	-5.78136	-6.78136	-7	-1.65208	-5.1964	-7	-7	-3.45943	-2.78136	-7	-6.78136	-2.32193	-7	-7	-7	-7	-7
			M	-3.08092	-7	-7	-7	-6.78136	-7	-7	-5.1964	-7	-6.6865	-7	-7	-6.56986	-5.71425	-7	-4.76818	-7	-6.78136	-7	-7	-7	-7	-3.61143	-6.78136	-7	-7	-4.45943	-5.78136	-7	-7	-7	-0.80408	-6.78136	-7	-7	-3.974	-5.78136	-7	-7	-7	-7	-7	-7	-7	-7	-7
			I	-7	-7	-7	-7	-6.78136	-0.591535	-3.32193	-3.1964	-3.71425	-5.6865	-7	-7	-5.56986	-4.71425	-4.92283	-2.18322	-7	-3.1964	-7	-7	-5.1964	-6.78136	-5.1964	-1.22677	-2.61143	-7	-2.87447	-1.82716	-3.78136	-7	-7	-2.2578	-3.78136	-7	-7	-6.78136	-3.32193	-7	-7	-7	-7	-1.02647	-7	-0.137504	-7	-7
			L	-3.61143	-7	-5.1964	-3.974	-0.226771	-3.08092	-6.78136	-6.78136	-0.485427	-3.36457	-5.04439	-6.59991	-4.56986	-5.71425	-6.50779	-0.72379	-7	-3.45943	-7	-7	-7	-7	-3.45943	-6.78136	-7	-7	-3.32193	-3.78136	-4.78136	-7	-7	-3.974	-7	-6.78136	-7	-0.16665	-2.53343	-6.78136	-7	-7	-7	-6.78136	-7	-4.1964	-7	-7
			V	-7	-7	-7	-7	-7	-2.32193	-5.78136	-5.1964	-3.54432	-2.16294	-4.30743	-4.59991	-5.56986	-5.71425	-4.50779	-3.30875	-7	-3.45943	-5.78136	-6.75489	-4.78136	-5.1964	-3.45943	-1.1964	-0.355095	-7	-4.78136	-1.974	-2.87447	-7	-7	-2.87447	-4.1964	-6.78136	-5.78136	-6.78136	-2.87447	-7	-7	-7	-7	-1.02647	-7	-4.78136	-7	-7
			F	-7	-7	-7	-7	-7	-7	-7	-7	-6.71425	-7	-7	-7	-6.56986	-7	-7	-6.76818	-7	-4.1964	-7	-5.75489	-7	-6.78136	-5.1964	-5.78136	-7	-7	-7	-1.49596	-0.40632	-7	-7	-5.78136	-6.78136	-7	-7	-5.1964	-7	-7	-7	-7	-7	-7	-7	-7	-7	-7
			Y	-7	-7	-7	-7	-7	-7	-7	-6.78136	-7	-7	-6.62936	-7	-5.56986	-5.71425	-7	-7	-7	-3.974	-7	-7	-7	-7	-6.78136	-7	-7	-7	-7	-7	-7	-7	-7	-7	-7	-7	-7	-7	-6.78136	-7	-7	-7	-7	-7	-7	-7	-7	-7
			W	-7	-7	-7	-7	-7	-7	-7	-7	-7	-7	-7	-7	-7	-7	-5.50779	-7	-7	-7	-7	-7	-7	-7	-7	-7	-7	-7	-7	-7	-7	-7	-7	-7	-7	-7	-7	-7	-7	-7	-7	-7	-7	-7	-7	-7	-7	-7
		HU_pseudomonas
			C	-7	-7	-7	-7	-7	-7	-7	-7	-7	-7	-7	-7	-7	-7	-7	-7	-7	-7	-7	-7	-7	-7	-7	-7	-7	-7	-7	-7	-7	-7	-7	-7	-7	-7	-7	-7	-7	-7	-7	-7	-7	-7	-7	-7	-7	-7
			S	-7	-7	-7	-7	-7	-7	-7	-6.08746	-7	-7	-7	-7	-2.62803	-7	-5.08746	-7	-7	-7	-6.08746	-5.08746	-7	-7	-3.5025	-7	-7	-7	-7	-7	-3.28011	-7	-7	-7	-4.5025	-7	-6.08746	-7	-7	-2.28011	-6.08746	-5.08746	-7	-7	-7	-7	-7	-7
			T	-7	-0.156726	-7	-7	-7	-7	-7	-6.08746	-7	-7	-7	-7	-7	-5.08746	-7	-6.08746	-4.5025	-7	-0.5025	-0.229482	-5.08746	-7	-6.08746	-7	-7	-7	-7	-7	-6.08746	-7	-7	-7	-7	-7	-6.08746	-7	-7	-7	-7	-7	-7	-7	-0.0430687	-7	-7	-7
			P	-7	-7	-7	-7	-7	-7	-7	-7	-7	-7	-7	-7	-7	-7	-7	-7	-0.280108	-7	-7	-7	-7	-7	-7	-7	-7	-7	-7	-7	-7	-7	-7	-7	-7	-7	-7	-7	-7	-7	-7	-7	-7	-7	-7	-7	-0.0430687	-7
			A	-7	-7	-7	-7	-7	-7	-6.08746	-0.443607	-7	-7	-0.133267	-7	-0.415037	-7	-4.08746	-0.332575	-7	-7	-2.62803	-5.08746	-0.802061	-7	-2.28011	-0.472753	-7	-7	-7	-7	-2.76553	-7	-7	-6.08746	-0.306103	-7	-3.08746	-7	-7	-7	-7	-1.33258	-7	-7	-7	-7	-7	-7
			G	-7	-7	-7	-7	-7	-7	-7	-4.5025	-2.38702	-7	-7	-7	-7	-7	-7	-7	-7	-7	-7	-7	-6.08746	-5.08746	-5.08746	-7	-7	-7	-7	-7	-0.532874	-7	-7	-7	-5.08746	-7	-7	-7	-4.5025	-7	-0.254573	-1.33258	-7	-7	-7	-7	-7	-0.065095
			N	-7	-7	-7	-7	-7	-7	-7	-7	-7	-7	-7	-7	-7	-7	-7	-6.08746	-7	-6.08746	-5.08746	-7	-7	-7	-1.33258	-7	-7	-7	-7	-7	-7	-7	-7	-7	-7	-7	-7	-7	-7	-0.415037	-7	-7	-7	-7	-7	-7	-7	-6.08746
			D	-7	-7	-7	-0.180572	-7	-7	-7	-7	-0.532874	-7	-7	-7	-7	-7	-0.306103	-7	-7	-7	-7	-7	-7	-7	-7	-7	-7	-1.28011	-7	-7	-7	-6.08746	-7	-7	-7	-0.0430687	-7	-7	-7	-7	-3.08746	-6.08746	-7	-7	-7	-7	-7	-7
			E	-7	-7	-7	-6.08746	-7	-7	-7	-7	-7	-7	-7	-0.133267	-7	-7	-6.08746	-7	-7	-7	-7	-7	-7	-7	-7	-7	-7	-0.878009	-7	-7	-7	-3.28011	-7	-7	-7	-7	-7	-7	-0.110183	-7	-7	-7	-0.0430687	-7	-7	-7	-7	-7
			Q	-7	-7	-7	-7	-0.156726	-7	-7	-4.5025	-7	-7	-7	-7	-7	-7	-7	-6.08746	-4.5025	-5.08746	-7	-7	-7	-7	-7	-7	-7	-7	-0.065095	-7	-7	-0.332575	-7	-7	-5.08746	-7	-0.280108	-7	-7	-7	-7	-7	-7	-7	-7	-7	-7	-7
			H	-7	-7	-7	-7	-7	-7	-7	-7	-7	-7	-7	-7	-7	-7	-7	-7	-7	-7	-7	-7	-7	-7	-7	-7	-7	-7	-7	-7	-7	-4.5025	-7	-7	-7	-7	-7	-7	-7	-7	-7	-7	-7	-7	-7	-7	-7	-7
			R	-7	-7	-7	-7	-7	-7	-7	-5.08746	-7	-7	-7	-7	-7	-7	-7	-7	-7	-7	-7	-7	-7	-0.306103	-7	-7	-7	-7	-7	-7	-7	-7	-7	-7	-7	-7	-7	-7	-7	-7	-7	-7	-7	-7	-7	-7	-7	-7
			K	-7	-7	-0.156726	-7	-7	-7	-7	-7	-7	-7	-7	-7	-7	-7	-7	-7	-7	-0.20482	-7	-7	-7	-4.08746	-2.28011	-7	-7	-7	-7	-7	-7	-7	-7	-7	-4.5025	-7	-7	-7	-7	-6.08746	-7	-7	-7	-7	-7	-7	-7	-7
			M	-5.08746	-7	-7	-7	-7	-7	-7	-7	-7	-6.08746	-7	-7	-7	-7	-7	-7	-7	-7	-7	-7	-7	-7	-7	-7	-7	-7	-7	-7	-7	-7	-7	-7	-7	-7	-7	-7	-7	-7	-7	-7	-7	-7	-7	-7	-7	-7
			I	-2.08746	-7	-7	-7	-7	-7	-0.532874	-7	-7	-0.472753	-7	-7	-7	-0.532874	-7	-7	-7	-7	-7	-7	-7	-7	-7	-6.08746	-6.08746	-7	-7	-7	-7	-7	-0.20482	-7	-7	-7	-7	-7	-7	-7	-7	-7	-7	-0.110183	-7	-7	-7	-7
			L	-0.661198	-7	-7	-7	-7	-0.20482	-7	-7	-7	-2.5025	-7	-7	-7	-5.08746	-7	-3.76553	-7	-7	-7	-7	-7	-6.08746	-7	-2.5025	-0.133267	-7	-7	-0.065095	-7	-7	-7	-7	-7	-7	-7	-0.0430687	-7	-7	-7	-7	-7	-4.5025	-7	-0.0430687	-7	-7
			V	-7	-7	-7	-7	-7	-7	-2.38702	-6.08746	-6.08746	-7	-7	-7	-7	-2.62803	-7	-7	-7	-7	-7	-7	-1.76553	-7	-7	-5.08746	-7	-7	-7	-7	-7	-7	-3.5025	-0.0874628	-7	-7	-7	-7	-7	-7	-7	-2.91754	-7	-7	-7	-7	-7	-7
			F	-7	-7	-7	-7	-7	-5.08746	-7	-7	-7	-7	-7	-7	-7	-7	-7	-7	-7	-7	-7	-7	-7	-7	-7	-7	-5.08746	-7	-7	-7	-7	-7	-7	-7	-7	-7	-7	-7	-7	-7	-7	-7	-7	-7	-7	-7	-7	-7
			Y	-7	-7	-7	-7	-7	-7	-7	-7	-7	-7	-7	-7	-7	-7	-7	-7	-7	-7	-7	-7	-7	-7	-7	-7	-7	-7	-7	-7	-7	-7	-7	-7	-7	-7	-7	-7	-7	-7	-7	-7	-7	-7	-7	-7	-7	-7
			W	-7	-7	-7	-7	-7	-7	-7	-7	-7	-7	-7	-7	-7	-7	-7	-7	-7	-7	-7	-7	-7	-7	-7	-7	-7	-7	-7	-7	-7	-7	-7	-7	-7	-7	-7	-7	-7	-7	-7	-7	-7	-7	-7	-7	-7	-7
		HU_alphaproteo
			C	-7	-6.67243	-6.67243	-7	-7	-7	-7	-7	-7	-7	-7	-7	-7	-7	-7	-7	-7	-7	-7	-7	-7	-7	-7	-7	-7	-7	-7	-7	-7	-7	-7	-7	-7	-7	-7	-7	-7	-7	-6.67243	-7	-7	-7	-7	-7	-7	-7
			S	-7	-5.08746	-3.86507	-1.86507	-7	-6.67243	-7	-7	-5.67243	-7	-6.67243	-2.4245	-5.08746	-5.67243	-3.08746	-7	-2.28011	-7	-5.08746	-7	-5.08746	-7	-4.67243	-7	-7	-7	-2.14886	-7	-7	-3.5025	-2.08746	-7	-4.3505	-5.67243	-6.67243	-6.65821	-6.67243	-2.5025	-7	-6.67243	-7	-7	-0.443607	-7	-5.08746	-2.97199
			T	-1.38702	-1.3505	-1.38702	-3.86507	-7	-7	-7	-6.67243	-4.3505	-7	-7	-2.58496	-2.86507	-2.4245	-7	-3.3505	-0.543142	-6.67243	-2.14886	-7	-3.3505	-7	-2.97199	-7	-7	-6.67243	-2.97199	-7	-7	-6.67243	-4.67243	-7	-1	-4.3505	-6.67243	-7	-2.97199	-5.08746	-7	-7	-7	-1.14886	-2.76553	-7	-7	-7
			P	-7	-7	-7	-7	-7	-7	-7	-7	-7	-7	-7	-6.67243	-7	-5.08746	-7	-7	-5.08746	-7	-7	-7	-7	-6.67243	-7	-7	-7	-7	-7	-7	-7	-7	-7	-7	-7	-7	-7	-7	-7	-7	-7	-7	-7	-7	-7	-7	-0.584963	-7
			A	-7	-6.67243	-4.08746	-3.21299	-6.67243	-7	-0.650058	-6.67243	-2.28011	-7	-0.180572	-1.11784	-2.76553	-4.67243	-7	-5.08746	-5.67243	-6.67243	-0.891066	-5.08746	-0.482601	-7	-1.4245	-3.08746	-7	-7	-1.31487	-5.08746	-7	-1.3505	-0.971986	-7	-1.71823	-2.97199	-0.0430687	-0.0582986	-1.62803	-1.71823	-7	-1.76553	-7	-6.67243	-3.86507	-7	-4.3505	-4.3505
			G	-6.67243	-7	-5.08746	-6.67243	-7	-6.67243	-7	-6.67243	-4.67243	-7	-6.67243	-4.08746	-5.67243	-7	-1.5025	-7	-7	-7	-7	-7	-3.08746	-7	-4.3505	-7	-7	-6.67243	-2.58496	-7	-7	-5.08746	-5.67243	-7	-3.5025	-4.08746	-7	-7	-4.67243	-6.67243	-0.0874628	-5.67243	-7	-7	-7	-7	-7	-0.482601
			N	-7	-1.31487	-2.21299	-1.24616	-7	-7	-7	-7	-7	-7	-7	-5.67243	-5.67243	-3.5025	-2.58496	-7	-7	-6.67243	-7	-6.67243	-7	-7	-7	-7	-7	-7	-7	-7	-7	-5.08746	-5.67243	-7	-7	-6.67243	-7	-7	-7	-6.67243	-7	-3.5025	-7	-7	-5.08746	-7	-1.97199	-3.5025
			D	-7	-7	-7	-6.67243	-1.11784	-7	-7	-0.563901	-6.67243	-7	-7	-6.67243	-2.14886	-4.67243	-2.14886	-7	-6.67243	-7	-6.67243	-1.24616	-7	-7	-7	-7	-7	-0.814444	-6.67243	-7	-7	-5.08746	-6.67243	-7	-7	-1.28011	-7	-7	-7	-5.67243	-4.3505	-2.08746	-4.3505	-7	-7	-7	-7	-5.67243
			E	-7	-7	-7	-7	-1.05772	-7	-7	-2.02857	-6.67243	-7	-7	-4.67243	-1.62803	-6.67243	-6.67243	-7	-7	-6.67243	-7	-5.67243	-7	-7	-6.67243	-7	-7	-1.31487	-7	-7	-7	-3.3505	-6.67243	-7	-7	-1.91754	-6.67243	-7	-7	-5.67243	-7	-1.58496	-0.0725125	-7	-7	-7	-7	-7
			Q	-7	-7	-7	-5.08746	-7	-7	-7	-7	-5.08746	-7	-7	-7	-5.08746	-2.08746	-7	-7	-5.08746	-7	-7	-1.02857	-7	-7	-7	-7	-7	-7	-6.67243	-7	-7	-4.67243	-3.08746	-7	-7	-4.3505	-7	-7	-7	-6.67243	-7	-5.67243	-7	-7	-7	-7	-7	-7
			H	-7	-7	-7	-5.67243	-7	-7	-7	-7	-3.3505	-7	-7	-7	-7	-1.67243	-7	-7	-7	-7	-7	-7	-7	-7	-7	-7	-7	-7	-7	-7	-7	-7	-6.67243	-7	-7	-7	-7	-7	-7	-7	-7	-7	-7	-7	-7	-7	-7	-7
			R	-7	-7	-7	-7	-6.67243	-7	-5.67243	-7	-3.67243	-6.67243	-7	-7	-7	-7	-7	-7	-6.67243	-6.67243	-7	-6.67243	-7	-1.5025	-6.67243	-7	-7	-7	-5.67243	-7	-7	-6.67243	-7	-7	-7	-7	-7	-7	-6.67243	-4.3505	-7	-7	-7	-7	-7	-7	-7	-7
			K	-7	-3.21299	-7	-7	-7	-7	-7	-5.67243	-1.31487	-7	-7	-5.67243	-5.67243	-7	-3.21299	-7	-7	-0.0874628	-4.08746	-6.67243	-7	-0.672425	-1.4245	-7	-7	-7	-7	-7	-7	-2.08746	-7	-7	-7	-7	-7	-7	-2.86507	-1.5025	-7	-7	-7	-7	-7	-7	-7	-7
			M	-0.86507	-6.67243	-7	-7	-7	-5.67243	-7	-7	-7	-7	-7	-7	-7	-7	-7	-5.67243	-7	-7	-7	-7	-7	-7	-7	-7	-7	-7	-7	-7	-7	-7	-7	-3.21299	-7	-7	-7	-7	-5.67243	-7	-7	-7	-7	-7	-7	-7	-7	-7
			I	-7	-7	-3.21299	-5.67243	-7	-1.38702	-3.21299	-7	-6.67243	-0.672425	-7	-7	-6.67243	-7	-7	-2.76553	-7	-7	-7	-7	-7	-7	-6.67243	-0.839535	-2.58496	-7	-7	-5.67243	-2.86507	-6.67243	-6.67243	-0.297386	-6.67243	-7	-7	-7	-5.67243	-7	-7	-7	-7	-2.14886	-7	-1.11784	-7	-7
			L	-7	-7	-6.67243	-7	-7	-0.839535	-7	-7	-5.67243	-2.58496	-6.67243	-7	-7	-7	-7	-0.650058	-7	-7	-7	-7	-7	-7	-7	-3.3505	-2.76553	-7	-5.67243	-3.08746	-3.67243	-7	-7	-4.3505	-7	-7	-7	-7	-3.67243	-5.67243	-7	-7	-7	-7	-7	-0.944505	-7	-7
			V	-6.67243	-7	-3.67243	-7	-7	-7	-2.21299	-7	-6.67243	-2.5025	-3.86507	-6.67243	-5.67243	-7	-7	-4.08746	-7	-7	-2.97199	-7	-5.08746	-7	-7	-2.58496	-0.563901	-7	-7	-0.280108	-4.08746	-5.67243	-6.67243	-5.08746	-4.3505	-6.67243	-7	-5.07325	-2.08746	-7	-7	-7	-7	-1.67243	-7	-6.67243	-7	-7
			F	-7	-7	-7	-7	-7	-7	-7	-6.67243	-7	-7	-7	-7	-7	-7	-7	-7	-7	-7	-7	-7	-7	-7	-7	-6.67243	-7	-7	-6.67243	-7	-0.482601	-7	-7	-7	-7	-7	-7	-7	-7	-7	-7	-7	-7	-7	-5.67243	-6.67243	-7	-7
			Y	-7	-7	-7	-7	-7	-7	-7	-7	-7	-7	-7	-7	-7	-5.67243	-7	-7	-7	-7	-7	-7	-7	-7	-7	-4.67243	-7	-7	-7	-7	-7	-7	-7	-7	-7	-7	-7	-7	-7	-7	-7	-7	-7	-7	-7	-7	-7	-7
			W	-7	-7	-7	-7	-7	-7	-7	-7	-7	-7	-7	-7	-7	-7	-7	-7	-7	-7	-7	-7	-7	-7	-7	-7	-7	-7	-7	-7	-7	-7	-7	-7	-7	-7	-7	-7	-7	-7	-7	-7	-7	-7	-7	-7	-7	-7
		HU_ecoB
			C	-7	-7	-7	-7	-7	-7	-7	-7	-7	-7	-7	-7	-7	-7	-7	-7	-7	-7	-7	-7	-7	-7	-7	-7	-7	-7	-7	-7	-7	-7	-7	-7	-7	-7	-7	-7	-7	-7	-7	-7	-7	-7	-7	-7	-7	-7
			S	-7	-5.61024	-7	-1.342	-7	-7	-7	-3.74595	-4.22088	-7	-5.11397	-3.87811	-2.70812	-3.558	-6.1239	-6.63753	-0.736966	-7	-4.20001	-4.12653	-4.47573	-4.33917	-4.19853	-5.42445	-7	-5.89527	-2.88298	-7	-7	-3.58496	-1.78768	-7	-3.28406	-4.57054	-2.25154	-7	-4.03126	-3.10452	-7	-7	-2.48723	-7	-2.63155	-7	-7	-7
			T	-6.84818	-3.66595	-7	-2.14477	-7	-7	-7	-5.84549	-6.63027	-7	-7	-4.54553	-5.78678	-3.15908	-7	-7	-1.71762	-7	-3.81006	-7	-4.62329	-4.11939	-5.7179	-4.44408	-7	-6.12659	-5.01647	-2.69056	-3.09107	-5.68605	-3.36026	-7	-0.939715	-4.12883	-2.5511	-7	-5.42172	-6.57164	-7	-7	-2.70541	-7	-1.74147	-7	-4.02915	-7
			P	-7	-7	-7	-4.42717	-7	-7	-7	-7	-7	-7	-7	-7	-7	-7	-7	-7	-4.03365	-7	-7	-7	-7	-7	-7	-7	-7	-7	-7	-7	-7	-7	-7	-7	-7	-7	-7	-7	-7	-7	-7	-7	-6.32012	-7	-7	-7	-4.59946	-7
			A	-7	-7	-7	-3.08204	-7	-7	-4.34727	-2.73996	-1.0453	-7	-0.05633	-1.60509	-3.54673	-0.491428	-7	-5.35213	-7	-7	-0.525311	-1.40407	-0.151803	-3.11157	-3.50585	-0.365946	-7	-6.65015	-0.388003	-4.8634	-7	-2.2871	-1.52672	-7	-4.80112	-3.4468	-0.969664	-7	-2.89647	-2.74024	-7	-7	-4.23266	-7	-2.09377	-7	-5.32193	-7
			G	-7	-7	-7	-5.4667	-7	-7	-7	-6.65284	-6.30834	-7	-7	-5.87811	-2.8634	-4.42536	-1.42587	-7	-7	-7	-5.88807	-7	-7	-1.18968	-7	-7	-7	-6.94971	-4.34577	-7	-7	-3.30933	-3.87747	-7	-4.77646	-2.4667	-5.12029	-7	-5.67698	-4.95866	-0.196002	-2.52582	-7	-7	-7	-7	-7	0
			N	-7	-0.283949	-7	-3.61426	-7	-7	-7	-4.46302	-7	-7	-7	-6.17356	-3.85034	-7	-4.28991	-7	-5.79038	-6.8392	-6.73606	-7	-7	-4.35755	-5.53733	-7	-7	-2.77979	-7	-7	-7	-4.01089	-4.60126	-7	-7	-4.35122	-7	-7	-6.23886	-3.6591	-5.68786	-5.55729	-6.55459	-7	-7	-7	-7	-7
			D	-7	-7	-7	-7	-2.86159	-7	-7	-1.2203	-7	-7	-7	-3.6788	-3.35014	-7	-1.1536	-7	-7	-7	-5.55549	-1.93188	-7	-5.64295	-5.81744	-7	-7	-0.672874	-7	-7	-7	-2.26956	-7	-7	-7	-2.97841	-7	-7	-7	-4.35532	-5.2845	-0.660339	-2.41805	-7	-7	-7	-7	-7
			E	-7	-7	-7	-7	-0.57552	-7	-7	-2.165	-6.10671	-7	-7	-1.58043	-3.38737	-7	-3.56	-6.46761	-7	-7	-4.66567	-4.26083	-7	-3.17535	-3.83038	-7	-7	-2.82361	-7	-7	-5.21939	-1.80419	-4.37887	-7	-3.9726	-1.84546	-4	-7	-7	-3.10452	-5.55459	-2.8374	-3.24973	-7	-7	-7	-7	-7
			Q	-7	-7	-7	-3.69411	-2.51367	-7	-7	-6.84549	-4.38234	-7	-7	-4.75035	-4.16902	-7	-7	-7	-7	-5.64656	-7	-2.7542	-7	-4.62059	-4.84344	-7	-7	-6.32823	-7	-7	-7	-6.93981	-5.89077	-7	-4.35532	-5.54916	-6.8365	-7	-3.91693	-5.33718	-7	-5.64476	-3.37527	-7	-3.0045	-7	-7	-7
			H	-7	-7	-7	-7	-7	-7	-7	-7	-3.74762	-7	-7	-7	-6.18533	-7	-7	-7	-7	-7	-7	-7	-7	-7	-7	-7	-7	-7	-7	-7	-7	-7	-7	-7	-7	-7	-7	-7	-6.04621	-7	-7	-7	-7	-7	-7	-7	-7	-7
			R	-7	-4.42582	-5.56896	-7	-7	-7	-7	-7	-6.46034	-7	-7	-7	-5.78678	-7	-7	-7	-7	-5.5591	-7	-7	-7	-7	-1.08564	-7	-7	-7	-7	-7	-7	-7	-7	-7	-6.75221	-7	-7	-7	-6.23886	-4.16725	-7	-7	-4.73516	-7	-2.96186	-7	-7	-7
			K	-7	-6.26232	-0.0593034	-5.93618	-7	-7	-7	-5.74595	-2.02294	-7	-7	-3.82564	-2.02271	-7	-5.69326	-7	-6.94792	-0.0871816	-5.11939	-3.68765	-7	-3.0731	-2.27607	-7	-7	-5.36475	-7	-7	-7	-5.18081	-7	-7	-3.10452	-2.71181	-7	-7	-0.724286	-1.44722	-4.04214	-6.32283	-2.5922	-7	-6.74147	-7	-7	-7
			M	-0.104784	-7	-7	-7	-7	-6.94071	-7	-6.26053	-7	-4.01078	-7	-7	-7	-7	-7	-5.27998	-7	-7	-7	-7	-7	-7	-7	-7	-7	-7	-7	-4.37797	-5.1221	-7	-7	-7	-5.85175	-7	-7	-4.89347	-7	-7	-7	-7	-7	-7	-7	-7	-7	-7
			I	-7	-7	-7	-7	-7	-7	-0.65953	-7	-7	-0.632268	-7	-7	-7	-7	-7	-1.21127	-7	-7	-6.39503	-7	-7	-7	-7	-6.11034	-3.80645	-7	-7	-3.37797	-1.41444	-7	-5.69146	-1.1973	-5.44965	-7	-7	-7	-7	-7	-7	-7	-7	-3.5348	-7	-4.01167	-2.90239	-7
			L	-6.48561	-7	-7	-7	-7	-0.0412358	-7	-7	-7	-6.01078	-7	-7	-7	-6.54735	-7	-1.23452	-7	-7	-7	-7	-7	-7	-5.92436	-7	-0.492136	-7	-7	-3.0154	-1.9982	-7	-7	-6.55278	-7	-7	-7	-0.218951	-7	-7	-7	-7	-7	-4.92582	-7	-0.128054	-6.39593	-7
			V	-5.04082	-7	-7	-7	-7	-7	-1.70561	-7	-5.46034	-1.89975	-7	-7	-7	-5.31288	-7	-3.99367	-7	-7	-4.53443	-5.33298	-6.1221	-7	-7	-2.833	-2.20055	-7	-5.63118	-1.96176	-3.34188	-7	-3.78768	-0.853975	-5.30155	-7	-6.8365	-3.22209	-4.36439	-7	-7	-7	-7	-0.183082	-4.53983	-6.74864	-0.460221	-7
			F	-7	-7	-7	-7	-7	-6.83379	-7	-7	-6.46034	-7	-7	-7	-7	-7	-7	-7	-7	-7	-7	-7	-7	-7	-7	-7	-7	-7	-7	-1.80555	-3.27934	-7	-7	-7	-7	-7	-7	-7	-7	-7	-7	-7	-7	-7	-7	-6.1961	-7	-7
			Y	-7	-7	-7	-7	-7	-7	-7	-7	-7	-7	-7	-7	-7	-7	-7	-7	-7	-7	-7	-7	-7	-7	-7	-7	-7	-7	-7	-7	-7	-7	-7	-7	-7	-7	-7	-7	-7	-7	-7	-7	-7	-7	-7	-7	-7	-7
			W	-7	-7	-7	-7	-7	-7	-7	-7	-7	-7	-7	-7	-7	-7	-7	-7	-7	-7	-7	-7	-7	-7	-7	-7	-7	-7	-7	-7	-7	-7	-7	-7	-7	-7	-7	-7	-7	-7	-7	-7	-7	-7	-7	-7	-7	-7
		HU_ecoA
			C	-7	-7	-7	-7	-7	-7	-7	-7	-7	-7	-7	-7	-7	-7	-7	-7	-7	-7	-7	-7	-7	-7	-7	-7	-7	-7	-7	-7	-7	-7	-7	-7	-7	-7	-7	-7	-7	-7	-7	-7	-7	-7	-7	-7	-7	-7
			S	-7	-7	-7	-7	-7	-7	-7	-7	-7	-7	-7	-3.8437	-6.05889	-7	-7	-7	-0.260152	-7	-7	-7	-7	-7	-6.06609	-7	-7	-7	-0.666576	-7	-7	-5.05889	-7	-7	-5.05166	-7	-0.393664	-7	-7	-7	-7	-7	-7	-7	-7	-7	-7	-7
			T	-7	-7	-7	-0.0969617	-7	-7	-7	-7	-7	-7	-7	-7	-7	-7	-7	-7	-4.64386	-7	-1.62149	-7	-7	-7	-6.65105	-7	-7	-7	-7	-0.0816138	-7	-6.64386	-7	-7	-0.152809	-7	-7	-7	-7	-7	-7	-7	-7	-7	-7	-7	-7	-7
			P	-7	-7	-7	-7	-7	-7	-7	-7	-7	-7	-7	-7	-7	-7	-7	-7	-7	-7	-7	-7	-7	-7	-7	-7	-7	-7	-7	-7	-7	-7	-7	-7	-7	-7	-7	-7	-7	-7	-7	-7	-3.11306	-7	-7	-7	-7	-7
			A	-7	-7	-7	-4.8365	-7	-7	-7	-7	-2.55639	-7	-0.0291463	-4.32912	-3.47393	-0.0291463	-7	-7	-7	-7	-1.13606	-7	-0.0289999	-7	-0.224787	-0.0291463	-7	-7	-1.68966	-7	-7	-0.785875	-0.374927	-7	-7	-4.45943	-2.1592	-7	-7	-4.05166	-7	-7	-0.636625	-7	-7	-7	-7	-7
			G	-7	-7	-7	-7	-7	-7	-7	-7	-7	-7	-7	-6.65105	-7	-7	-7	-7	-7	-7	-7	-7	-7	-7	-7	-7	-7	-7	-7	-7	-7	-3.64386	-2.22479	-7	-7	-2.4199	-7	-7	-7	-7	-0.0144996	-7	-7	-7	-7	-7	-7	0
			N	-7	-0.0439433	-7	-7	-5.63662	-7	-7	-7	-7	-7	-7	-4.8437	-7	-7	-7	-7	-3.25154	-7	-7	-7	-7	-7	-7	-7	-7	-7	-7	-7	-7	-4.47393	-7	-7	-7	-7	-7	-7	-7	-7	-7	-6.63662	-7	-7	-7	-7	-7	-7
			D	-7	-7	-7	-7	-3.4667	-7	-7	-0.0292943	-7	-7	-7	-1.0812	-7	-7	-0.595769	-7	-7	-7	-7	-7	-7	-7	-7	-7	-7	-7	-7	-7	-7	-3.12029	-7	-7	-7	-3.45943	-7	-7	-7	-2.93618	-7	-0.21036	-7	-7	-7	-7	-7	-7
			E	-7	-7	-7	-7	-6.63662	-7	-7	-7	-7	-7	-7	-1.54253	-7	-7	-1.65105	-7	-7	-7	-7	-7	-7	-7	-7	-7	-7	-0.0218044	-4.47393	-7	-7	-3	-7	-7	-4.17719	-0.686842	-7	-7	-7	-0.436952	-7	-3.11306	-7	-7	-7	-7	-7	-7
			Q	-7	-7	-7	-7	-0.235745	-7	-7	-7	-6.64386	-7	-7	-7	-7	-7	-7	-7	-7	-7	-7	-0.0437214	-7	-7	-7	-7	-7	-7	-7	-7	-7	-7	-7	-7	-7	-4.62936	-7	-7	-7	-7	-7	-7	-2.11306	-7	-0.0144271	-7	-7	-7
			H	-7	-7	-7	-7	-7	-7	-7	-7	-7	-7	-7	-7	-7	-7	-7	-7	-7	-7	-7	-7	-7	-7	-7	-7	-7	-7	-7	-7	-7	-7	-7	-7	-7	-7	-7	-7	-7	-7	-7	-7	-7	-7	-7	-7	-7	-7
			R	-7	-7	-7	-7	-7	-7	-7	-7	-7	-7	-7	-7	-7	-7	-7	-7	-7	-7	-7	-7	-7	-7	-7	-7	-7	-7	-7	-7	-7	-7	-7	-7	-7	-7	-7	-7	-7	-7	-7	-7	-7	-7	-7	-7	-7	-7
			K	-7	-7	-0.0439433	-7	-7	-7	-7	-7	-7	-7	-7	-7	-0.192645	-7	-7	-7	-7	-0.0289999	-3.25154	-6.65105	-7	-0.0291463	-7	-7	-7	-7	-7	-7	-7	-7	-7	-7	-7	-7	-7	-7	-0.0145728	-4.05166	-7	-7	-7	-7	-7	-7	-7	-7
			M	-0.0437214	-7	-7	-7	-7	-7	-7	-7	-7	-7	-7	-7	-7	-7	-7	-7	-7	-7	-7	-7	-7	-7	-7	-7	-7	-7	-7	-7	-7	-7	-7	-7	-7	-7	-7	-7	-7	-7	-7	-7	-7	-7	-7	-7	-7	-7
			I	-7	-7	-7	-7	-7	-7	-0.104697	-7	-6.64386	-0.0291463	-7	-7	-7	-7	-7	-7	-7	-7	-6.05889	-7	-7	-7	-7	-7	-7	-7	-7	-4.64386	-5.06609	-7	-7	-0.320135	-7	-7	-7	-7	-7	-7	-7	-7	-7	-7	-7	-7	-1.49411	-7
			L	-7	-7	-7	-7	-7	-0.0367118	-7	-7	-4.64386	-7	-7	-7	-7	-7	-7	-0.0289999	-7	-7	-7	-7	-7	-7	-4.19162	-7	-0.0218044	-7	-7	-7	-0.0660892	-7	-7	-7	-7	-7	-7	-0.0144996	-7	-7	-7	-7	-7	-7	-7	-0.0144271	-7	-7
			V	-7	-7	-7	-7	-7	-7	-4.47393	-7	-0.773491	-7	-7	-7	-7	-7	-7	-7	-7	-7	-3.64386	-7	-7	-7	-4.48113	-7	-7	-7	-7	-7	-7	-7	-7	-2.4416	-7	-7	-7	-7	-7	-7	-7	-7	-7	-0.0144271	-7	-7	-0.632629	-7
			F	-7	-7	-7	-7	-7	-7	-7	-7	-2.59946	-7	-7	-7	-7	-7	-7	-7	-7	-7	-7	-7	-7	-7	-7	-7	-7	-7	-7	-7	-7	-7	-7	-7	-7	-7	-7	-7	-7	-7	-7	-7	-7	-7	-7	-7	-7	-7
			Y	-7	-7	-7	-7	-7	-7	-7	-7	-7	-7	-7	-7	-7	-7	-7	-7	-7	-7	-7	-7	-7	-7	-7	-7	-7	-7	-7	-7	-7	-7	-7	-7	-7	-7	-7	-7	-7	-7	-7	-7	-7	-7	-7	-7	-7	-7
			W	-7	-7	-7	-7	-7	-7	-7	-7	-7	-7	-7	-7	-7	-7	-7	-7	-7	-7	-7	-7	-7	-7	-7	-7	-7	-7	-7	-7	-7	-7	-7	-7	-7	-7	-7	-7	-7	-7	-7	-7	-7	-7	-7	-7	-7	-7
		HU_Firmicutes
			C	-7	-7	-7	-7	-7	-7	-7	-7	-7	-7	-7	-7	-7	-7	-7	-7	-7	-7	-7	-7	-7	-7	-7	-7	-7	-7	-7	-7	-7	-7	-7	-7	-7	-7	-7	-7	-7	-7	-7	-7	-7	-7	-7	-7	-7	-7
			S	-7	-6.99294	-7	-3.29453	-7	-7	-7	-3.27495	-2.90327	-7	-3.95205	-3.98995	-4.27254	-2.14975	-5.51498	-6.9629	-1.37966	-7	-6.80735	-6.80449	-2.48399	-4.40975	-4.64818	-5.11356	-7	-4.98299	-3.98562	-7	-7	-3.24295	-1.82113	-7	-3.18143	-4.98442	-3.12462	-7	-3	-4.23522	-7	-6.81164	-5.55751	-7	-5.39232	-7	-6.65105	-7
			T	-7	-4.0622	-7	-1.17795	-7	-7	-5.88839	-3.8117	-6.95855	-7	-7	-4.7193	-5.16562	-1.22578	-7	-7	-0.885736	-7	-6.80735	-7	-5.33199	-2.27784	-5.51067	-5.57923	-5.90122	-5.22811	-4.9629	-5.40088	-3.34362	-6.81449	-1.98279	-7	-1.85173	-5.17706	-3.41552	-7	-5.01159	-6.40514	-7	-7	-7	-7	-5.58496	-7	-5.44942	-7
			P	-7	-7	-7	-7	-7	-7	-7	-7	-7	-7	-7	-7	-7	-7	-7	-7	-6.51642	-7	-7	-7	-7	-7	-6.97011	-7	-7	-7	-7	-7	-7	-7	-7	-7	-7	-7	-7	-7	-7	-7	-7	-7	-7	-7	-7	-7	-6.97298	-7
			A	-2.17281	-7	-7	-1.79287	-7	-7	-7	-1.27145	-1.32556	-6.81876	-0.108681	-3.41264	-2.24506	-1.62619	-7	-6.79297	-7	-7	-7	-6.38945	-0.528765	-2.63342	-1.51067	-0.253867	-7	-5.73507	-0.196367	-5.46228	-7	-2.98442	-2.22432	-7	-3.01006	-4.42983	-1.04826	-7	-1.47393	-3.09529	-7	-7	-7	-7	-5.58496	-7	-6.51355	-7
			G	-7	-7	-7	-7	-7	-7	-7	-7	-7	-7	-7	-7	-7	-6.25666	-1.57354	-7	-7	-7	-7	-7	-7	-4.71641	-7	-7	-7	-6.39803	-4.9629	-7	-7	-4.28398	-6.64386	-7	-6.39089	-4.62687	-7	-7	-7	-5.9901	-0.187108	-4.20021	-7	-7	-7	-7	-7	0
			N	-7	-0.136513	-7	-6.04585	-7	-7	-7	-2.36154	-3.40396	-7	-7	-6.96723	-5.21809	-7	-4.27397	-7	-6.51642	-7	-7	-6.06752	-7	-7	-6.26967	-7	-7	-2.16921	-7	-7	-7	-5.73649	-7	-7	-7	-3.91833	-6.06322	-7	-7	-2.65025	-5.72218	-6.07468	-7	-7	-7	-7	-7	-7
			D	-7	-7	-7	-7	-1.83262	-7	-7	-3.77163	-7	-7	-7	-5.10925	-7	-7	-2.97441	-7	-7	-7	-7	-0.239705	-7	-5.01014	-7	-7	-7	-1.4284	-7	-7	-7	-1.42983	-7	-7	-7	-2.23623	-5.80018	-7	-7	-4.74218	-4.61255	-1.58496	-7	-7	-7	-7	-7	-7
			E	-7	-7	-7	-7	-0.526069	-7	-7	-3.6216	-4.4667	-7	-7	-0.629604	-4.92859	-7	-1.3745	-6.64097	-7	-7	-7	-3.3162	-7	-1.0336	-5.32625	-7	-7	-3.87447	-7	-7	-7	-1.7556	-5.32193	-7	-2.50824	-0.907603	-2.63919	-7	-4.44222	-3.56384	-4.97011	-0.806642	-7	-7	-7	-7	-7	-7
			Q	-7	-7	-7	-3.01023	-6.07039	-7	-7	-6.96145	-4.20367	-7	-7	-4.26679	-3.54672	-7	-5.02022	-7	-7	-4.69474	-7	-5.88695	-7	-7	-5.57779	-7	-7	-4.59068	-7	-7	-7	-6.81449	-6.96578	-7	-2.29637	-5.89696	-6.26967	-7	-3.8997	-4.74218	-7	-7	-7	-7	-0.111547	-7	-7	-7
			H	-7	-7	-7	-7	-7	-7	-7	-7	-7	-7	-7	-7	-7	-7	-7	-7	-7	-7	-7	-7	-7	-7	-7	-7	-7	-7	-7	-7	-7	-7	-7	-7	-7	-7	-7	-7	-7	-7	-7	-6.98157	-7	-7	-7	-7	-7	-7
			R	-7	-7	-6.28966	-7	-7	-7	-7	-7	-5.56624	-7	-7	-7	-5.80305	-7	-7	-7	-7	-6.39518	-6.97728	-7	-7	-7	-6.06322	-7	-7	-7	-7	-7	-7	-7	-7	-7	-7	-7	-7	-7	-6.50635	-6.28966	-6.80018	-7	-6.36486	-7	-7	-7	-7	-7
			K	-7	-6.40798	-0.0344541	-5.78282	-7	-7	-7	-4.20656	-2.3661	-7	-7	-3.83794	-0.920412	-7	-4.41983	-7	-4.24793	-0.0747526	-0.0569271	-7	-7	-5.15699	-1.30477	-7	-7	-2.26875	-7	-7	-7	-6.28398	-6.79586	-7	-4.69045	-5.28398	-7	-7	-1.87303	-1.08622	-5.57779	-6.81164	-0.0489599	-7	-6.80735	-7	-7	-7
			M	-0.420332	-7	-7	-7	-7	-7	-7	-7	-6.78863	-3.0114	-7	-7	-7	-6.63517	-7	-4.05601	-7	-7	-7	-7	-7	-7	-6.97011	-7	-7	-7	-7	-5.98584	-5.58066	-7	-7	-7	-6.27541	-7	-7	-5.52925	-7	-7	-7	-7	-7	-7	-7	-7	-7	-7
			I	-7	-7	-7	-7	-7	-7	-0.810941	-7	-7	-2.2338	-7	-7	-7	-7	-7	-3.79297	-7	-7	-7	-7	-7	-7	-7	-6.06465	-4.28824	-7	-7	-4.73791	-2.65105	-7	-7	-0.848851	-7	-7	-7	-7	-7	-7	-7	-7	-7	-2.70186	-7	-3.61222	-1.02754	-7
			L	-7	-7	-7	-7	-7	-0.0374747	-6.16849	-7	-6.95855	-6.98868	-7	-7	-6.65105	-7	-7	-0.335362	-7	-7	-7	-7	-7	-7	-4.13722	-7	-1.60498	-7	-7	-3.75702	-2.6692	-7	-7	-6.98584	-5.22096	-7	-7	-0.0564699	-7	-7	-7	-7	-7	-7	-7	-0.192848	-5.44942	-7
			V	-5.6453	-7	-7	-7	-7	-7	-1.3248	-7	-4.91416	-0.628935	-6.97441	-7	-6.97298	-7	-7	-5.0087	-7	-7	-6.27684	-7	-3.27541	-7	-4.80018	-3.37163	-0.728941	-7	-7	-1.02874	-3.27254	-7	-2.33643	-1.19468	-5.72792	-7	-7	-5.90122	-3.52284	-7	-7	-7	-7	-0.24075	-7	-4.85798	-1.20149	-7
			F	-7	-7	-7	-7	-7	-5.81592	-7	-7	-7	-7	-7	-7	-7	-7	-7	-5.87543	-7	-7	-7	-7	-7	-7	-7	-7	-7	-7	-7	-1.57221	-1.11811	-7	-7	-7	-7	-7	-4.38514	-7	-7	-7	-7	-7	-7	-7	-7	-6.81734	-7	-7
			Y	-7	-7	-7	-7	-7	-7	-7	-7	-7	-7	-7	-7	-7	-7	-7	-7	-7	-7	-7	-7	-7	-7	-7	-7	-7	-7	-7	-7	-7	-7	-7	-7	-7	-7	-4.21522	-7	-7	-7	-7	-7	-7	-7	-7	-7	-7	-7
			W	-7	-7	-7	-7	-7	-7	-7	-7	-7	-7	-7	-7	-7	-7	-7	-7	-7	-7	-7	-7	-7	-7	-7	-7	-7	-7	-7	-7	-7	-7	-7	-7	-7	-7	-7	-7	-7	-7	-7	-7	-7	-7	-7	-7	-7	-7
		HU_cyano
			C	-7	-7	-7	-7	-7	-7	-7	-7	-7	-7	-7	-7	-7	-7	-7	-7	-7	-7	-7	-7	-7	-7	-7	-7	-7	-7	-7	-7	-4.67807	-7	-4.41504	-7	-7	-7	-7	-7	-7	-7	-7	-7	-7	-7	-7	-7	-7	-7
			S	-7	-7	-7	-6	-7	-7	-7	-7	-5.41504	-7	-3.09311	-5	-6	-5.41504	-1.7146	-7	-3.83007	-7	-5	-7	-7	-2.79586	-4.65535	-7	-7	-1.19592	-5.97728	-7	-7	-4.97728	-3	-7	-7	-7	-2.66676	-7	-1.09311	-1.58496	-7	-5.98868	-7	-7	-2.67807	-7	-7	-7
			T	-7	-7	-7	-7	-7	-7	-7	-7	-4.67807	-4.67807	-6	-6	-7	-1.7146	-4	-6	-0.27208	-7	-3	-5.41504	-4	-5.38082	-3.51785	-6	-7	-1.58496	-7	-2.46512	-3.09311	-7	-0.870717	-7	-4.39232	-7	-2.40372	-7	-7	-4.16993	-7	-7	-7	-7	-0.370643	-7	-7	-7
			P	-7	-7	-7	-7	-7	-7	-7	-7	-7	-7	-7	-7	-7	-7	-7	-7	-4.41504	-7	-7	-7	-7	-7	-7	-7	-7	-7	-7	-7	-7	-7	-7	-7	-7	-7	-7	-7	-7	-7	-7	-7	-7	-7	-7	-7	-7	-7
			A	-7	-7	-7	-2.29956	-7	-7	-7	-7	-1.11736	-7	-0.258533	-2.09311	-7	-0.642448	-7	-6	-7	-7	-7	-7	-0.508147	-4.96578	-0.868755	-6	-7	-7	-0.0230836	-0.759866	-7	-7	-2.83007	-7	-7	-7	-0.648835	-7	-1.35614	-7	-7	-7	-7	-7	-7	-7	-7	-7
			G	-7	-7	-7	-0.624961	-7	-7	-7	-7	-7	-7	-7	-7	-7	-7	-2.54057	-7	-7	-7	-7	-7	-7	-7	-7	-7	-7	-7	-7	-7	-7	-7	-7	-7	-7	-7	-7	-7	-7	-3.97728	-0.119299	-7	-7	-7	-7	-7	-7	0
			N	-7	-0.0342157	-7	-7	-7	-7	-7	-2.60768	-7	-7	-7	-5	-5	-7	-2.91254	-7	-5.41504	-7	-7	-6	-7	-7	-5.97728	-7	-7	-4.97728	-7	-7	-7	-7	-7	-7	-7	-7	-7	-7	-7	-3.51785	-7	-5.98868	-7	-7	-7	-7	-7	-7
			D	-7	-7	-7	-7	-2.35614	-7	-7	-0.524267	-7	-7	-7	-3.54057	-7	-7	-5	-7	-7	-7	-7	-2.60768	-7	-0.53952	-7	-7	-7	-2.33342	-7	-7	-7	-1.93289	-7	-7	-7	-1.59664	-7	-7	-7	-3.51785	-4.97728	-0.79886	-7	-7	-7	-7	-7	-7
			E	-7	-7	-7	-3.29956	-0.508147	-7	-7	-5.41504	-3.83007	-7	-7	-1.41504	-5	-7	-2.54057	-7	-7	-7	-7	-3.19265	-7	-3.38082	-4.16993	-7	-7	-7	-7	-7	-7	-0.501546	-5	-7	-7	-0.579157	-5.98868	-7	-7	-1.69188	-7	-1.90122	-7	-7	-7	-7	-7	-7
			Q	-7	-7	-7	-7	-3.67807	-7	-7	-4.41504	-4.19265	-7	-7	-4.41504	-7	-7	-7	-5.41504	-7	-4.67807	-7	-0.678072	-7	-7	-4.97728	-7	-7	-7	-7	-7	-7	-7	-7	-7	-7	-7	-7	-7	-7	-7	-4.97728	-7	-7	-7	-7	-7	-7	-7
			H	-7	-7	-7	-7	-7	-7	-7	-7	-7	-7	-7	-6	-7	-7	-6	-7	-7	-7	-7	-7	-7	-7	-4.39232	-7	-7	-7	-7	-7	-7	-7	-7	-7	-7	-7	-7	-7	-7	-7	-7	-7	-7	-7	-7	-7	-7	-7
			R	-7	-7	-7	-7	-7	-7	-7	-7	-5.41504	-7	-7	-7	-2.0458	-7	-4.41504	-7	-7	-7	-7	-7	-7	-7	-7	-7	-7	-7	-7	-7	-7	-7	-7	-7	-7	-7	-7	-7	-7	-5.97728	-5.97728	-7	-7	-7	-7	-7	-7	-7
			K	-7	-7	-0.0342157	-7	-7	-7	-7	-5	-3.41504	-7	-7	-4.19265	-0.624961	-7	-5.41504	-7	-7	-0.0931094	-0.313499	-7	-7	-7	-4.97728	-7	-7	-7	-7	-7	-7	-7	-7	-7	-7	-7	-7	-7	-7	-4.39232	-7	-2.98868	0	-7	-7	-7	-7	-7
			M	-0.0342157	-7	-7	-7	-7	-7	-7	-7	-4.41504	-7	-7	-7	-7	-7	-7	-7	-7	-7	-7	-7	-7	-7	-5.39232	-7	-7	-7	-7	-5.98868	-7	-7	-7	-7	-1.27684	-7	-7	-7	-7	-7	-7	-7	-7	-7	-7	-7	-7	-7
			I	-7	-7	-7	-7	-7	-7	-2.54057	-7	-6	-1.83007	-7	-5	-7	-7	-7	-3.83007	-7	-7	-7	-7	-5.41504	-5.96578	-7	-2.14202	-2.08179	-7	-7	-3.98868	-1.64245	-7	-6	-0.16711	-1.58496	-7	-7	-7	-7	-7	-7	-7	-7	-7	-5.41504	-3	-5	-7
			L	-7	-7	-7	-7	-7	-0.0342157	-7	-7	-2.83007	-7	-7	-5	-7	-7	-7	-2.24511	-7	-7	-7	-7	-7	-7	-3.51785	-6	-0.779231	-7	-7	-3.52925	-1.35614	-7	-7	-7	-7	-7	-7	-7	-7	-7	-7	-7	-7	-5.97728	-7	-0.231816	-2.83007	-7
			V	-7	-7	-7	-7	-7	-7	-0.327575	-7	-6	-0.607683	-7	-5.41504	-7	-7	-7	-0.624961	-7	-7	-6	-4.41504	-2.41504	-7	-4.97728	-0.460841	-2.46512	-7	-7	-4.98868	-3.29956	-7	-3.41504	-3.19265	-2.27684	-7	-7	0	-2.83007	-7	-7	-7	-7	-0.0230836	-4.41504	-7	-0.27208	-7
			F	-7	-7	-7	-7	-7	-7	-7	-7	-7	-7	-7	-7	-7	-7	-7	-7	-7	-7	-7	-7	-7	-7	-7	-7	-7	-7	-7	-4.98868	-5	-7	-7	-7	-7	-7	-7	-7	-7	-7	-7	-7	-7	-7	-7	-5.41504	-7	-7
			Y	-7	-7	-7	-7	-7	-7	-7	-7	-7	-7	-7	-7	-7	-7	-7	-7	-7	-7	-7	-7	-7	-7	-7	-7	-7	-7	-7	-7	-7	-7	-7	-7	-7	-7	-7	-7	-7	-7	-7	-7	-7	-7	-7	-7	-7	-7
			W	-7	-7	-7	-7	-7	-7	-7	-7	-7	-7	-7	-7	-7	-7	-7	-7	-7	-7	-7	-7	-7	-7	-7	-7	-7	-7	-7	-7	-7	-7	-7	-7	-7	-7	-7	-7	-7	-7	-7	-7	-7	-7	-7	-7	-7	-7
		HU_acti_0
			C	-7	-7	-7	-7	-7	-7	-7	-7	-7	-7	-7	-7	-7	-7	-7	-7	-7	-7	-7	-7	-7	-7	-7	-7	-7	-7	-7	-7	-7	-7	-7	-7	-7	-7	-7	-7	-7	-7	-7	-7	-7	-7	-7	-7	-7	-7
			S	-7	-7	-7	-0.551242	-7	-7	-7	-2.35147	-5.21917	-7	-4.22882	-5.63421	-7	-2.22882	-3.14136	-7	-2.14136	-7	-4.88753	-7	-5.21917	-4.62449	-3.73039	-7	-7	-3.73039	-6.21917	-7	-7	-4.62449	-7	-7	-4.62449	-4.89724	-1.76939	-7	-2.30256	-2.88753	-7	-7	-6.21917	-7	-4.05889	-7	-7	-7
			T	-7	-3.51873	-7	-1.81714	-7	-7	-7	-7	-4.63421	-7	-7	-7	-7	-3.64386	-7	-3.63421	-0.473931	-7	-3.30256	-3.88753	-3.63421	-7	-7	-7	-7	-5.60486	-7	-7	-4	-7	-2.19967	-4.90689	-3.50901	-3.51873	-5.64386	-7	-5.62449	-7	-7	-7	-4.41181	-7	-1	-7	-1.51873	-7
			P	-7	-7	-7	-7	-7	-7	-7	-7	-7	-7	-7	-7	-7	-7	-7	-7	-5.22882	-7	-7	-7	-7	-7	-7	-7	-7	-7	-7	-7	-7	-7	-7	-7	-7	-7	-7	-7	-7	-7	-7	-7	-5.21917	-7	-7	-7	-0.619256	-7
			A	-7	-7	-7	-5.62449	-7	-7	-5.64386	-0.509014	-0.792904	-7	-0.0995357	-3.75974	-5.20945	-0.528379	-6.22882	-7	-6.22882	-5.61471	-1.25526	-3.12199	-0.575312	-6.20945	-0.635236	-1.43781	-7	-1.30718	-0.131706	-7	-1.58496	-4.20945	-5.61471	-7	-4.88753	-3.89724	-2.05889	-7	-0.834414	-3.12199	-7	-7	-2.82685	-7	-5.64386	-7	-7	-7
			G	-7	-7	-7	-7	-7	-7	-7	-7	-7	-7	-7	-4.21917	-7	-7	-1.73697	-7	-7	-7	-7	-7	-7	-5.62449	-4.0199	-7	-7	-3.8679	-4.04924	-7	-5.58496	-7	-7	-7	-1.5656	-7	-7	-7	-4.4021	-7	0	-5.63421	-2.89724	-7	-7	-7	-7	0
			N	-7	-0.153079	-7	-7	-7	-7	-7	-7	-7	-7	-7	-7	-7	-7	-2.64386	-5.21917	-7	-5.61471	-7	-7	-7	-2.30256	-7	-7	-7	-2.66626	-7	-7	-7	-7	-7	-7	-7	-7	-4.05889	-7	-7	-6.20945	-7	-7	-7	-7	-7	-7	-7	-7
			D	-7	-7	-7	-7	-2.76939	-7	-7	-7	-7	-7	-7	-1.75974	-7	-7	-3.90689	-7	-7	-7	-7	-1.16506	-7	-0.817136	-4.8679	-7	-7	-2.38247	-7	-7	-7	-1.4021	-7	-7	-7	-2.36119	-7	-7	-7	-7	-7	-4.89724	-7	-7	-7	-7	-7	-7
			E	-7	-7	-7	-7	-0.286304	-7	-7	-7	-3.04924	-7	-7	-1.82685	-5.20945	-7	-1.58496	-5.63421	-7	-3.74024	-7	-4.20945	-7	-2.68589	-3.28293	-7	-7	-7	-6.21917	-7	-7	-1.01963	-5.61471	-7	-3.4021	-0.695607	-7	-7	-6.20945	-6.20945	-7	-0.100227	-7	-7	-7	-7	-7	-7
			Q	-7	-7	-7	-7	-5.64386	-7	-7	-5.62449	-4.04924	-7	-7	-2.69561	-3.50901	-7	-7	-5.21917	-7	-2.44478	-7	-1.78319	-7	-7	-7	-7	-7	-7	-7	-7	-1.36257	-5.62449	-7	-7	-7	-7	-4.42146	-7	-4.20945	-6.20945	-7	-7	-7	-7	-3.76939	-7	-7	-7
			H	-7	-7	-7	-7	-7	-7	-7	-7	-7	-7	-7	-7	-7	-7	-7	-7	-7	-7	-7	-7	-7	-7	-7	-7	-7	-7	-7	-7	-7	-7	-7	-7	-7	-7	-7	-7	-7	-7	-7	-7	-7	-7	-7	-7	-7	-7
			R	-7	-7	-0.487352	-7	-7	-7	-7	-7	-7	-7	-7	-7	-1.12199	-7	-7	-7	-7	-1.58496	-7	-7	-7	-7	-5.18982	-7	-7	-7	-7	-7	-7	-7	-7	-7	-7	-7	-7	-7	-7	-5.20945	-7	-7	-7	-7	-5.64386	-7	-7	-7
			K	-3.42146	-7	-1.87127	-7	-7	-7	-7	-3.88753	-2.63421	-7	-7	-3.21917	-1.37656	-7	-7	-5.63421	-7	-1.49923	-1.48153	-5.20945	-7	-7	-4.18982	-7	-7	-3.60486	-7	-7	-7	-6.20945	-7	-7	-7	-7	-7	-7	-3.30256	-0.551242	-7	-7	-0.649313	-7	-1.61411	-7	-7	-7
			M	-1.05889	-7	-7	-7	-7	-7	-7	-7	-7	-7	-7	-7	-7	-7	-7	-7	-7	-7	-7	-7	-7	-7	-7	-7	-7	-7	-7	-5.62449	-7	-7	-7	-7	-7	-7	-7	-3.42146	-7	-7	-7	-7	-7	-7	-7	-7	-7	-7
			I	-4.42146	-7	-7	-7	-7	-7	-2.76939	-7	-7	-1.29808	-7	-7	-7	-7	-7	-5.21917	-7	-7	-7	-7	-7	-7	-7	-6.21917	-4.21917	-7	-7	-7	-7	-7	-4.87774	-3.42146	-4.20945	-7	-2.27462	-4.64386	-7	-7	-7	-7	-7	-3.22882	-7	-0.68966	-7	-7
			L	-3.76939	-7	-7	-7	-7	-0.0392594	-7	-7	-7	-1.64386	-7	-7	-7	-7	-7	-1.24189	-7	-7	-7	-7	-7	-7	-7	-7	-0.464281	-7	-7	-1.30256	-7	-7	-7	-1.76939	-7	-7	-7	-1.80255	-7	-7	-7	-7	-7	-2.70526	-7	-2.05889	-7	-7
			V	-2.58496	-7	-7	-7	-7	-7	-0.286304	-7	-7	-1.94342	-7	-7	-7	-7	-7	-1.46428	-7	-7	-3.50901	-7	-2.17477	-7	-7	-0.809778	-2.17477	-7	-7	-4.20945	-7	-7	-0.499233	-1.58496	-1.50901	-7	-2.90689	-0.785875	-7	-7	-7	-6.21917	-7	-0.434403	-7	-2.8365	-7	-7
			F	-7	-7	-7	-7	-7	-6.21917	-7	-7	-7	-7	-7	-7	-7	-7	-7	-7	-7	-7	-7	-7	-7	-7	-7	-4.41181	-7	-7	-7	-0.942667	-2.36257	-7	-7	-2.01937	-7	-7	-7	-7	-7	-7	-7	-7	-7	-7	-7	-7	-7	-7
			Y	-2.98089	-7	-7	-7	-7	-7	-7	-7	-7	-7	-7	-7	-7	-7	-7	-7	-7	-7	-7	-7	-7	-7	-7	-7	-7	-7	-7	-7	-7	-7	-7	-7	-7	-7	-7	-7	-7	-7	-7	-7	-7	-7	-7	-7	-7	-7
			W	-7	-7	-7	-7	-7	-7	-7	-7	-7	-7	-7	-7	-7	-7	-7	-7	-7	-7	-7	-7	-7	-7	-7	-7	-7	-7	-7	-7	-7	-7	-7	-7	-7	-7	-7	-7	-7	-7	-7	-7	-7	-7	-7	-7	-7	-7
		HU_acti_C
			C	-7	-7	-7	-7	-7	-7	-7	-7	-7	-7	-7	-7	-7	-7	-7	-7	-7	-7	-7	-7	-7	-7	-7	-7	-7	-7	-7	-7	-7	-7	-7	-7	-7	-7	-7	-7	-7	-7	-7	-7	-7	-7	-7	-7	-7	-7
			S	-7	-7	-7	-4.37697	-7	-7	-7	-7	-7	-7	-3.4517	-6.54689	-7	-7	-7	-2.17509	-4.75489	-7	-4.39232	-4.36146	-7	-3.53916	-6.47573	-7	-7	-7	-5.23266	-7	-7	-5.55459	-5.97728	-7	-7	-7	-5.21723	-7	-5.53916	-3.46713	-7	-7	-1.2878	-7	-1.73954	-7	-5.53138	-7
			T	-5.97728	-7	-7	-4.73954	-7	-7	-7	-7	-7	-7	-1.25376	-4.73954	-7	-7	-7	-2.32193	-7	-7	-7	-1.80346	-7	-0.895303	-7	-7	-7	-7	-6.55459	-7	-6.56224	-5.96963	-1.16993	-7	-5.55459	-7	-2.83872	-4.74723	-4.21723	-6.55459	-7	-7	-6.55459	-7	-1.07116	-7	-0.0315356	-7
			P	-7	-7	-7	-7	-7	-7	-7	-7	-7	-7	-7	-7	-7	-7	-7	-7	-7	-7	-7	-7	-7	-7	-7	-7	-7	-7	-7	-7	-7	-7	-7	-7	-7	-7	-7	-7	-7	-7	-7	-7	-7	-7	-7	-7	-7	-7
			A	-3.97728	-7	-7	-0.198166	-7	-7	-7	-7	-0.908852	-7	-1.23538	-4.22497	-7	-6.53916	-7	-2.88136	-7	-7	-4.87774	-3.53138	0	-1.78427	-1.66838	-0.0155969	-7	-7	-1.42531	-7	-7	-5.55459	-1.65535	-7	-7	-4.20945	-0.389412	-7	-2.68118	-2.19704	-7	-7	-7	-7	-3.29897	-7	-7	-7
			G	-7	-7	-7	-7	-7	-7	-7	-7	-7	-7	-7	-6.54689	-7	-7	-0.41244	-1.17509	-3.75489	-7	-7	-7	-7	-6.53916	-7	-7	-7	-7	-3.74723	-7	-7	-7	-7	-7	-7	-7	-7	-7	-7	-4.74723	0	-4.21723	-7	-7	-4.96193	-7	-7	0
			N	-7	-0.0230836	-7	-7	-7	-7	-7	-7	-7	-7	-7	-7	-7	-7	-4.07195	-7	-5.56224	-7	-4.61471	-4.20945	-7	-7	-6.47573	-7	-7	-4.97728	-2.12832	-7	-7	-7	-7	-7	-7	-5.53138	-7	-7	-2.53916	-7	-7	-7	-6.55459	-7	-3.45943	-7	-7	-7
			D	-7	-7	-7	-7	-3.97728	-7	-7	-0.984403	-7	-7	-7	-1.84645	-7	-7	-2.83094	-7	-0.729352	-7	-7	-6.53138	-7	-5.9542	-2.08342	-7	-7	-1.08651	-7	-7	-7	-0.188267	-7	-7	-7	-6.53138	-7	-7	-7	-6.55459	-7	-1.16412	-7	-7	-7	-7	-7	-7
			E	-7	-7	-7	-7	-0.96233	-7	-7	-1.0973	-2.82312	-7	-4.21723	-1.87447	-7	-7	-4.36146	-7	-7	-7	-7	-5.53138	-7	-5.21723	-1.92114	-7	-7	-1.00765	-7	-7	-7	-4.23266	-4.10281	-7	-7	-4.72403	-3.83872	-7	-7	-7	-7	-1.09622	-7	-7	-7	-7	-7	-7
			Q	-7	-7	-7	-7	-1.29546	-7	-7	-7	-6.52356	-7	-6.53916	-2.64	-4.50779	-7	-7	-7	-7	-1.98457	-6.19967	-1.30256	-7	-5.53916	-3.89077	-7	-7	-7	-4.74723	-7	-7	-7	-7	-7	-2.69661	-7	-7	-7	-6.53916	-7	-7	-5.9542	-7	-7	-7	-7	-7	-7
			H	-7	-7	-7	-7	-7	-7	-7	-7	-7	-7	-7	-7	-6.50779	-7	-7	-7	-7	-7	-7	-7	-7	-7	-5.89077	-7	-7	-7	-2.69661	-7	-7	-6.55459	-7	-7	-7	-7	-7	-7	-1.58496	-6.55459	-7	-7	-7	-7	-7	-7	-7	-7
			R	-7	-7	-7	-5.22497	-7	-7	-7	-6.52356	-4.71621	-7	-7	-7	-1.70044	-7	-7	-7	-1.97728	-0.838719	-1.34169	-7	-7	-7	-6.47573	-7	-7	-7	-7	-7	-7	-7	-7	-7	-7	-0.218499	-7	-7	-7	-3.30666	-7	-7	-1.88216	-7	-7	-7	-7	-7
			K	-7	-7	-0.0232074	-7	-7	-7	-7	-7	-7	-7	-7	-3.15458	-0.649814	-7	-7	-7	-7	-2.40988	-1.09115	-7	-7	-7	-4.15381	-7	-7	-7	-7	-7	-7	-7	-7	-7	-7	-7	-7	-7	-7	-0.939879	-7	-5.9542	-1.74723	-7	-7	-7	-7	-7
			M	-0.178538	-7	-7	-7	-7	-5.97728	-7	-7	-6.52356	-7	-7	-7	-7	-3.63227	-7	-7	-7	-7	-7	-7	-7	-7	-7	-7	-7	-7	-7	-5.54689	-7	-7	-7	-4.97728	-7	-7	-7	-7	-7	-7	-7	-7	-7	-7	-7	-7	-7	-7
			I	-7	-7	-7	-7	-7	-7	-0.709099	-7	-7	-1.6477	-7	-7	-7	-4.21723	-7	-7	-7	-7	-7	-7	-7	-7	-7	-7	-5.96963	-7	-7	-3.84645	-3.75489	-7	-3.24031	-0.187203	-3.03103	-7	-7	-7	-7	-7	-7	-7	-7	-5.97728	-7	-0.4885	-7	-7
			L	-7	-7	-7	-7	-7	-0.0703893	-7	-7	-7	-0.612074	-7	-7	-7	-0.451696	-7	-7	-7	-7	-7	-7	-7	-6.53916	-6.47573	-7	-3.30666	-7	-3.96963	-3.15458	-1.45372	-7	-5.24031	-5.97728	-7	-5.94642	-7	-7	-7	-7	-7	-7	-7	-7	-7	-5.23266	-7	-7
			V	-5.56224	-7	-7	-7	-7	-7	-1.42531	-7	-1.90885	-5.23266	-7	-3.96193	-7	-3.14684	-7	-7	-7	-7	-7	-3.53138	-7	-7	-7	-7	-0.179549	-7	-4.96963	-0.366985	-1.02308	-7	-4.97728	-3.75489	-0.510195	-7	-7	-0.054743	-1.98457	-7	-7	-7	-7	-0.0230836	-7	-1.93988	-7	-7
			F	-7	-7	-7	-7	-7	-5.97728	-7	-7	-7	-7	-7	-7	-7	-7	-7	-7	-7	-7	-7	-7	-7	-7	-7	-6.53916	-7	-7	-7	-5.54689	-4.10281	-7	-7	-7	-7	-7	-7	-7	-7	-7	-7	-7	-7	-7	-7	-7	-7	-7
			Y	-7	-7	-7	-7	-7	-7	-7	-7	-7	-7	-7	-7	-7	-6.53916	-7	-7	-7	-7	-7	-7	-7	-7	-7	-7	-7	-7	-7	-7	-7	-7	-7	-7	-7	-7	-7	-7	-7	-7	-7	-7	-7	-7	-7	-7	-7	-7
			W	-7	-7	-7	-7	-7	-7	-7	-7	-7	-7	-7	-7	-7	-7	-7	-7	-7	-7	-7	-7	-7	-7	-7	-7	-7	-7	-7	-7	-7	-7	-7	-7	-7	-7	-7	-7	-7	-7	-7	-7	-7	-7	-7	-7	-7	-7
		HU_ Rhodobacterales
			C	-7	-7	-7	-7	-7	-7	-6.76818	-7	-7	-7	-7	-7	-7	-4.18322	-7	-7	-7	-7	-7	-7	-2.52026	-7	-7	-7	-7	-7	-7	-7	-2.68072	-7	-7	-6.76818	-7	-7	-7	-7	-7	-7	-6.72792	-6.74147	-7	-7	-7	-7	-7	-7
			S	-7	-3.96083	-7	-2.06774	-7	-5.18322	-5.76818	-3.59826	-5.76818	-7	-2.59826	-7	-4.76818	-4.76818	-7	-2.44626	-3.30875	-7	-3.59826	-3.06774	-4.76818	-1.96083	-4.44626	-6.76818	-6.76818	-3.96083	-2.36257	-7	-4.76818	-2.44626	-7	-6.76818	-4.76818	-4.76818	-7	-7	-1.81399	-5.75489	-4.72792	-7	-5.76818	-7	-3.76818	-7	-7	-7
			T	-6.76818	-0.292451	-6.76818	-1.0133	-6.76818	-7	-5.18322	-3.96083	-3.96083	-7	-7	-3.59826	-5.18322	-1.9102	-7	-3.44626	-2.86129	-6.76818	-6.76818	-1.86129	-4.18322	-5.18322	-3.76818	-6.76818	-7	-3.76818	-4.43296	-7	-2.76818	-5.76818	-3.59826	-7	-1.0133	-3.76818	-6.76818	-2.68072	-6.76818	-7	-2.82103	-7	-7	-7	-0.768184	-7	-7	-7
			P	-7	-7	-7	-7	-7	-7	-7	-7	-7	-7	-7	-7	-6.76818	-7	-6.76818	-7	-5.18322	-6.76818	-7	-7	-7	-7	-6.76818	-6.76818	-7	-7	-7	-7	-7	-6.76818	-6.76818	-7	-7	-7	-7	-7	-7	-7	-7	-7	-7	-7	-7	-7	-0.0132968	-7
			A	-6.76818	-5.76818	-6.76818	-4.18322	-2.24462	-7	-2.37587	-0.986825	-0.638901	-6.75489	-0.308753	-3.59826	-2.59826	-4.44626	-5.76818	-3.44626	-4.44626	-6.76818	-7	-2.76818	-1.09576	-2.24462	-0.960829	-1.12433	-5.18322	-5.76818	-0.921997	-6.75489	-1.34192	-2.18322	-6.76818	-1.41063	-2.59826	-3.96083	-5.18322	-3.06774	-2.86129	-2.94753	-3.72792	-5.74147	-1.09576	-7	-6.76818	-7	-7	-7
			G	-7	-7	-7	-2.52026	-3.44626	-6.76818	-7	-7	-7	-7	-7	-4.44626	-6.76818	-7	-0.813988	-7	-7	-7	-3.96083	-7	-6.76818	-1.68072	-4.44626	-7	-7	-7	-5.75489	-7	-6.76818	-3.59826	-7	-6.76818	-7	-6.76818	-7	-7	-7	-2.16993	-1.17333	-0.0690416	-5.76818	-7	-7	-7	-7	0
			N	-7	-7	-7	-7	-7	-7	-7	-6.76818	-6.76818	-7	-7	-6.76818	-7	-7	-6.76818	-6.76818	-6.76818	-3.59826	-7	-4.76818	-7	-3.59826	-6.76818	-7	-7	-3.59826	-6.75489	-7	-7	-3.44626	-7	-7	-7	-7	-7	-7	-7	-4.75489	-1.97303	-7	-7	-7	-7	-7	-7	-7
			D	-7	-7	-7	-7	-7	-7	-7	-3.59826	-7	-7	-7	-2.59826	-4.76818	-7	-3.18322	-6.76818	-1.24462	-7	-7	-2.86129	-7	-6.76818	-4.18322	-7	-7	-0.790904	-6.75489	-7	-7	-3.44626	-7	-7	-7	-6.76818	-7	-7	-7	-3.94753	-5.72792	-7	-7	-7	-7	-7	-7	-7
			E	-7	-7	-7	-7	-3.59826	-7	-6.76818	-4.18322	-3.76818	-7	-7	-0.768184	-1.27633	-7	-1.86129	-4.76818	-7	-7	-7	-4.18322	-7	-7	-3.76818	-7	-7	-2.68072	-3.58496	-7	-6.76818	-2.06774	-7	-7	-7	-5.18322	-0.153474	-7	-7	-5.75489	-7	-7	-2.59826	-7	-7	-7	-7	-7
			Q	-7	-7	-6.76818	-7	-0.837447	-7	-7	-6.76818	-4.44626	-7	-7	-7	-5.76818	-7	-7	-7	-7	-3.96083	-5.76818	-3.06774	-7	-7	-5.18322	-5.76818	-7	-6.76818	-7	-7	-7	-4.76818	-7	-7	-7	-5.18322	-4.76818	-7	-6.76818	-7	-7	-7	-7	-7	-7	-7	-7	-7
			H	-7	-7	-7	-7	-7	-7	-7	-7	-4.44626	-7	-7	-7	-7	-3.59826	-7	-7	-7	-7	-7	-7	-7	-6.76818	-7	-7	-7	-7	-7	-7	-7	-7	-5.76818	-7	-7	-7	-6.76818	-7	-7	-7	-7	-7	-7	-7	-7	-7	-6.76818	-7
			R	-7	-7	-7	-7	-7	-7	-7	-3.59826	-7	-7	-7	-7	-7	-7	-7	-7	-7	-4.44626	-6.76818	-6.76818	-7	-5.76818	-6.76818	-7	-7	-7	-6.75489	-7	-7	-7	-7	-6.76818	-6.76818	-2.12433	-7	-7	-7	-6.75489	-7	-7	-7	-7	-7	-7	-7	-7
			K	-7	-4.18322	-0.0677446	-6.76818	-7	-7	-5.76818	-3.76818	-7	-7	-7	-6.76818	-2.12433	-6.76818	-7	-6.76818	-2.0133	-0.410632	-0.34192	-6.76818	-7	-5.18322	-2.96083	-7	-7	-7	-6.75489	-7	-7	-5.76818	-7	-7	-7	-0.960829	-7	-7	-0.885541	-1	-6.72792	-6.74147	-2.44626	-7	-7	-7	-7	-7
			M	-0.358793	-6.76818	-7	-7	-7	-4.18322	-4.76818	-7	-6.76818	-3.94753	-7	-7	-7	-1.41063	-7	-3.18322	-7	-7	-7	-7	-7	-7	-7	-3.96083	-6.76818	-7	-5.75489	-5.75489	-7	-7	-5.76818	-7	-7	-6.76818	-7	-7	-7	-7	-7	-7	-7	-6.76818	-5.76818	-7	-7	-7
			I	-3.59826	-7	-7	-6.76818	-7	-3.96083	-4.76818	-7	-7	-3.43296	-7	-7	-5.18322	-5.76818	-7	-5.18322	-7	-7	-7	-5.76818	-3.96083	-6.76818	-7	-5.76818	-4.44626	-7	-7	-2.66742	-4.76818	-7	-1.48278	-1.30875	-4.44626	-7	-7	-7	-7	-7	-7	-7	-3.59826	-5.76818	-3.06774	-1.41063	-7	-7
			L	-3.44626	-6.76818	-7	-7	-5.18322	-0.34192	-3.44626	-6.76818	-5.18322	-0.379848	-6.76818	-7	-6.76818	-3.96083	-7	-1.72379	-7	-6.76818	-7	-7	-7	-7	-7	-5.76818	-0.34192	-7	-3.94753	-1	-5.76818	-7	-1.55873	-6.76818	-5.76818	-7	-5.76818	-6.76818	-7	-7	-7	-7	-6.76818	-5.18322	-6.76818	-0.935294	-7	-7
			V	-7	-7	-7	-7	-7	-6.76818	-0.885541	-6.76818	-5.18322	-5.16993	-7	-7	-7	-6.76818	-7	-3.06774	-7	-6.76818	-6.76818	-3.96083	-2.44626	-5.18322	-7	-2.96083	-7	-5.76818	-6.75489	-2.11103	-2.44626	-6.76818	-2.59826	-2.52026	-4.44626	-7	-7	-0.482782	-7	-7	-6.72792	-6.74147	-4.18322	-0.935294	-2.44626	-3.30875	-7	-7
			F	-7	-7	-7	-7	-7	-5.18322	-7	-7	-7	-6.75489	-7	-7	-7	-5.76818	-7	-7	-7	-7	-6.76818	-7	-7	-7	-7	-1.9102	-3.59826	-7	-7	-3.58496	-7	-7	-7	-7	-7	-7	-7	-7	-7	-7	-7	-7	-7	-1.24462	-7	-7	-7	-7
			Y	-7	-7	-7	-7	-7	-7	-7	-7	-5.76818	-6.75489	-7	-7	-7	-7	-7	-7	-7	-7	-7	-7	-7	-7	-7	-7	-6.76818	-7	-7	-7	-7	-7	-7	-7	-2.44626	-7	-7	-7	-5.76818	-7	-7	-7	-7	-7	-7	-7	-7	-7
			W	-7	-7	-7	-7	-7	-7	-7	-7	-7	-7	-7	-7	-7	-6.76818	-7	-7	-7	-7	-7	-7	-7	-7	-7	-7	-5.18322	-7	-7	-7	-6.76818	-7	-7	-7	-7	-7	-7	-7	-7	-7	-7	-7	-7	-7	-7	-7	-7	-7
		HU_Bacteroidetes
			C	-7	-7	-7	-7	-7	-7	-6.16323	-7	-7	-7	-7	-7	-7	-7	-7	-6.14975	-7	-7	-7	-7	-7	-7	-7	-7	-7	-7	-6.73471	-7	-7	-7	-6.74819	-7	-7	-7	-6.12928	-7	-7	-7	-7	-7	-7	-7	-7	-7	-7	-7
			S	-7	-7	-7	-5.73471	-7	-7	-7	-2.25481	-5.74147	-7	-0.846649	-3.82103	-2.50027	-5.1565	-7	-5.41278	-4.57154	-7	-6.1565	-6.14296	-7	-2.89021	-5.73471	-4.57827	-7	-7	-1.75743	-7	-7	-4.558	-2.794	-7	-7	-3.26167	-0.23043	-7	-3.28876	-2.60543	-7	-7	-5.73471	-7	-7	-7	-7	-7
			T	-7	-0.0832555	-7	-7	-7	-7	-7	-3.19068	-4.93411	-7	-5.74147	-3.82103	-4.57827	-0.551642	-7	-5.73471	-7	-7	-4.28204	-2.97303	-3.16993	-3.66073	-3.73471	-1.07577	-7	-7	-2.69032	-7	-7	-4.92057	-3.16323	-7	-7	-2.7211	-4.71425	-7	-3.57827	-4.03427	-7	-7	-7	-7	-7	-7	-7	-7
			P	-7	-7	-7	-7	-7	-7	-7	-7	-7	-7	-7	-7	-7	-7	-7	-7	-4.28204	-7	-7	-7	-7	-7	-7	-7	-7	-7	-7	-7	-7	-7	-7	-7	-7	-7	-7	-7	-7	-7	-7	-7	-5.41278	-7	-7	-7	-7	-7
			A	-7	-7	-7	-0.0693737	-7	-7	-7	-1.8316	-4.93411	-7	-1.45606	-4.72792	-4.94084	-7	-7	-6.73471	-4.74147	-6.13614	-3.09761	-4.02748	-5.43296	-4.74819	-1.21115	-5.16323	-7	-7	-1.39486	-7	-7	-7	-4.16323	-7	-7	-4.7211	-3.54432	-7	-2.53874	-4.92735	-7	-7	-6.73471	-7	-7	-7	-7	-7
			G	-7	-7	-7	-7	-7	-7	-7	-7	-6.74147	-7	-7	-7	-7	-7	-0.0475284	-7	-7	-6.7211	-2.654	-7	-7	-6.16323	-7	-7	-7	-7	-4.73471	-7	-7	-7	-5.42626	-7	-7	-3.47317	-7	-7	-5.74819	-3.56478	-0.500265	-7	-7	-7	-7	-7	-7	0
			N	-7	-7	-7	-7	-7	-7	-7	-1.8316	-4.74147	-7	-7	-4.14296	-4.94084	-7	-7	-7	-6.74147	-7	-3.34915	-7	-7	-7	-4.03427	-7	-7	-7	-4.56478	-7	-6.7211	-4.40599	-5.16323	-7	-7	-2.26167	-7	-7	-7	-2.82782	-4.42626	-3.58496	-0.164854	-7	-7	-7	-7	-7
			D	-7	-7	-7	-7	-0.656855	-7	-7	-7	-6.74147	-7	-7	-2.64046	-7	-7	-7	-7	-2.01355	-7	-4.28204	-0.959736	-7	-7	-7	-7	-7	-5.75489	-7	-7	-7	-2.20436	-7	-7	-7	-2.13614	-7	-7	-5.42626	-4.41278	-6.74819	-1.848	-5.73471	-7	-7	-7	-7	-7
			E	-7	-7	-7	-7	-1.56506	-7	-7	-7	-1.09761	-7	-7	-1.77372	-3.8413	-7	-6.75489	-7	-0.986579	-7	-4.41954	-2.64046	-7	-6.16323	-4.14975	-7	-7	-0.0475284	-5.73471	-7	-7	-1.17333	-1.53874	-7	-7	-3.55117	-7	-7	-1.40834	-3.03427	-4.74819	-0.909397	-4.73471	-7	-7	-7	-7	-7
			Q	-7	-7	-7	-7	-7	-7	-7	-7	-4.41954	-7	-7	-6.14296	-3.28876	-7	-7	-7	-3.49354	-7	-3.83458	-4.26849	-7	-1.14828	-3.56478	-7	-7	-7	-6.73471	-7	-7	-4.558	-6.74819	-7	-5.7211	-4.55117	-7	-6.16993	-5.74819	-3.82782	-7	-4.29546	-7	-7	-7	-7	-7	-7
			H	-7	-7	-7	-7	-7	-7	-7	-7	-7	-7	-7	-7	-7	-7	-7	-7	-7	-7	-7	-6.72792	-7	-7	-6.73471	-7	-7	-7	-5.73471	-7	-7	-7	-7	-7	-7	-6.7211	-7	-7	-7	-7	-7	-6.75489	-7	-7	-6.74819	-7	-7	-7
			R	-7	-5.1565	-7	-7	-7	-7	-7	-6.12928	-4.93411	-7	-7	-4.40599	-5.16323	-7	-7	-7	-7	-3.32878	-5.74147	-7	-7	-7	-5.73471	-7	-7	-7	-7	-7	-7	-6.14296	-7	-7	-4.02066	-7	-7	-7	-7	-4.14975	-6.16323	-7	-7	-7	-7	-7	0	-7
			K	-7	-7	-0.040642	-7	-7	-7	-7	-3.90689	-1.85882	-7	-7	-2.37037	-1.03395	-7	-7	-6.73471	-7	-0.237283	-2.654	-7	-7	-6.16323	-3.48678	-7	-7	-7	-5.73471	-7	-7	-2.64046	-4.74819	-7	-0.174205	-4.55117	-7	-7	-5.42626	-2.18012	-2.42626	-4.43296	-7	-7	-7	-7	-7	-7
			M	-0.040642	-7	-7	-7	-7	-7	-7	-7	-7	-7	-7	-5.72792	-7	-7	-7	-3.48678	-7	-7	-7	-7	-7	-5.42626	-7	-7	-7	-7	-7	-5.14975	-0.32022	-7	-7	-7	-7	-7	-6.71425	-2.29546	-7	-7	-7	-7	-7	-7	-7	-7	-7	-7
			I	-7	-7	-7	-7	-7	-0.509788	-1.53874	-7	-6.74147	-0.16243	-4.93411	-6.72792	-7	-7	-7	-1.09085	-7	-7	-4.28204	-7	-6.75489	-7	-5.41278	-3.22463	-2.50696	-7	-7	-7	-7	-7	-4.42626	-1.6821	-4.91374	-7	-7	-6.16993	-3.50027	-7	-7	-7	-7	-2.89691	-7	-5.42626	-7	-7
			L	-7	-7	-7	-7	-7	-2.8413	-7	-7	-7	-6.75489	-7	-7	-7	-1.90858	-7	-2.24286	-7	-7	-6.1565	-7	-7	-2.22463	-5.41278	-7	-4.16993	-7	-7	-5.14975	-7	-7	-7	-7	-7	-7	-7	-0.451107	-7	-7	-7	-7	-7	-6.16993	-7	-0.313565	-7	-7
			V	-7	-7	-7	-7	-7	-2.94084	-0.703799	-6.71425	-7	-3.848	-7	-7	-7	-7	-7	-2.87673	-7	-6.7211	-2.93411	-4.558	-0.255042	-7	-3.41278	-1.57827	-0.406159	-7	-7	-7	-7	-7	-2.39064	-0.538739	-7	-7	-7	-4.75489	-3.94084	-7	-7	-7	-7	-0.231326	-7	-2.66073	-7	-7
			F	-7	-7	-7	-7	-7	-7	-7	-7	-7	-7	-7	-7	-7	-7	-7	-7	-7	-7	-7	-7	-7	-7	-7	-7	-7	-7	-7	-0.0836579	-2.39917	-7	-7	-7	-7	-7	-7	-7	-7	-7	-7	-7	-7	-7	-4.04775	-6.16323	-7	-7
			Y	-7	-7	-7	-7	-7	-7	-7	-7	-7	-7	-7	-7	-7	-7	-7	-7	-7	-7	-7	-7	-7	-7	-7	-7	-7	-7	-7	-7	-7	-7	-7	-7	-7	-7	-7	-7	-5.16323	-7	-7	-7	-7	-7	-0.104337	-7	-7	-7
			W	-7	-7	-7	-7	-7	-7	-7	-7	-7	-7	-7	-7	-7	-7	-7	-7	-7	-7	-7	-7	-7	-7	-7	-7	-7	-7	-7	-7	-7	-7	-7	-7	-7	-7	-7	-7	-7	-7	-7	-7	-7	-7	-7	-7	-7	-7
		HU_mycoplasma
			C	-7	-7	-7	-7	-7	-7	-6.6865	-7	-7	-7	-7	-7	-6.6865	-5.10154	-7	-4.6865	-7	-7	-7	-7	-7	-7	-7	-6.6865	-7	-7	-7	-7	-7	-7	-7	-7	-7	-7	-7	-7	-7	-7	-5.10154	-7	-7	-5.6865	-7	-7	-7	-7
			S	-7	-3.87915	-7	-3.87915	-7	-7	-7	-3.6865	-4.10154	-7	-2.02857	-4.6865	-5.6865	-4.10154	-7	-7	-0.755763	-7	-3.36457	-3.87915	-7	-6.6865	-3.36457	-7	-7	-5.6865	-1.55722	-7	-5.6865	-5.10154	-7	-7	-2.77961	-5.6865	-4.36457	-7	-5.10154	-1.77961	-4.36457	-4.6865	-5.10154	-7	-3.36457	-7	-1.82852	-2.77961
			T	-7	-0.664133	-7	-6.6865	-7	-7	-7	-4.10154	-4.10154	-4.6865	-6.67243	-6.6865	-6.6865	-1.43857	-7	-2.10154	-2.51658	-5.6865	-2.16294	-3.6865	-1.55722	-6.6865	-3.87915	-7	-7	-5.6865	-4.10154	-6.6865	-6.6865	-5.10154	-1.93161	-4.10154	-6.6865	-5.6865	-5.6865	-6.6865	-2.22707	-4.10154	-5.6865	-7	-5.6865	-5.6865	-3.6865	-7	-6.6865	-6.6865
			P	-7	-7	-7	-7	-7	-7	-7	-7	-7	-7	-4.67243	-7	-7	-6.6865	-7	-7	-3.36457	-5.10154	-6.6865	-7	-7	-7	-7	-7	-7	-7	-7	-7	-7	-7	-7	-7	-7	-7	-7	-7	-7	-7	-7	-7	-7	-7	-6.6865	-7	-1.87915	-7
			A	-7	-7	-5.6865	-4.36457	-6.6865	-7	-6.6865	-5.6865	-3.6865	-6.6865	-0.765535	-6.6865	-3.87915	-5.6865	-7	-7	-7	-7	-4.10154	-7	-2.59904	-5.6865	-4.6865	-7	-7	-7	-3.22707	-3.6865	-6.6865	-4.6865	-3.10154	-4.36457	-3.6865	-4.36457	-1.87915	-6.6865	-3.22707	-2.59904	-5.6865	-5.6865	-6.6865	-6.6865	-7	-7	-2.87915	-5.6865
			G	-5.10154	-7	-7	-7	-7	-7	-7	-6.6865	-7	-7	-7	-5.6865	-7	-7	-2.36457	-7	-7	-7	-6.6865	-7	-7	-7	-6.6865	-7	-7	-7	-4.10154	-7	-7	-4.6865	-7	-7	-5.6865	-7	-7	-7	-7	-5.6865	-2.36457	-2.87915	-7	-7	-7	-7	-5.6865	-2.6865
			N	-7	-2.36457	-7	-7	-6.6865	-7	-5.6865	-6.6865	-3.22707	-7	-7	-3.22707	-3.10154	-2.16294	-1.6865	-4.10154	-6.6865	-6.6865	-5.6865	-3.87915	-7	-3.51658	-4.36457	-7	-7	-1.07179	-5.10154	-7	-5.6865	-2.10154	-4.10154	-7	-7	-4.36457	-3.36457	-7	-6.6865	-3.10154	-1.4011	-4.6865	-7	-7	-4.36457	-7	-4.36457	-3.51658
			D	-7	-7	-7	-5.6865	-3.87915	-7	-7	-4.36457	-6.6865	-4.6865	-7	-4.10154	-5.6865	-7	-5.10154	-7	-5.6865	-7	-5.10154	-2.77961	-7	-3.22707	-3.10154	-7	-7	-2.04264	-5.10154	-7	-7	-3.51658	-7	-7	-7	-3.87915	-7	-7	-5.10154	-4.6865	-5.6865	-2.98606	-7	-7	-7	-7	-6.6865	-2.98606
			E	-7	-7	-7	-6.6865	-0.311461	-4.6865	-7	-2.43857	-2.10154	-7	-6.67243	-1.59904	-2.6865	-3.51658	-2.59904	-4.10154	-6.6865	-4.10154	-5.6865	-4.10154	-7	-1.16294	-1.7323	-7	-7	-4.36457	-3.22707	-7	-1.59904	-3.36457	-6.6865	-7	-6.6865	-1.10154	-1.82852	-7	-3.6865	-3.51658	-2.77961	-1.16294	-0.879146	-7	-7	-7	-6.6865	-4.36457
			Q	-7	-7	-7	-6.6865	-3.6865	-7	-7	-4.6865	-4.10154	-7	-7	-7	-6.6865	-5.6865	-5.6865	-7	-5.10154	-4.10154	-5.10154	-1.82852	-7	-2.87915	-4.36457	-7	-7	-6.6865	-5.10154	-7	-2.98606	-3.6865	-7	-7	-6.6865	-6.6865	-3.6865	-7	-6.6865	-5.6865	-3.6865	-7	-4.36457	-7	-3.36457	-7	-7	-3.10154
			H	-7	-7	-7	-7	-7	-7	-7	-7	-5.10154	-7	-7	-7	-6.6865	-6.6865	-7	-7	-7	-4.6865	-7	-7	-7	-7	-7	-7	-7	-3.87915	-7	-7	-7	-4.6865	-7	-7	-7	-6.6865	-2.98606	-7	-7	-7	-6.6865	-7	-4.36457	-7	-7	-7	-4.36457	-5.6865
			R	-7	-7	-4.6865	-4.6865	-7	-7	-7	-5.6865	-6.6865	-7	-7	-6.6865	-4.36457	-7	-7	-7	-7	-7	-4.6865	-6.6865	-7	-5.10154	-6.6865	-7	-7	-4.6865	-4.10154	-7	-7	-6.6865	-7	-7	-7	-7	-6.6865	-7	-7	-4.10154	-5.6865	-6.6865	-6.6865	-7	-3.6865	-7	-7	-7
			K	-5.6865	-4.6865	-0.178706	-0.477047	-6.6865	-7	-7	-1.22707	-2.04264	-7	-7	-2.98606	-2.29418	-7	-1.87915	-6.6865	-3.87915	-1.6865	-1.64211	-2.6865	-7	-2.87915	-2.51658	-7	-7	-3.6865	-3.36457	-7	-7	-3.36457	-7	-7	-2.77961	-1.77961	-6.6865	-7	-2.36457	-2.98606	-5.10154	-2.43857	-1.93161	-7	-5.6865	-7	-7	-1.98606
			M	-0.557218	-4.6865	-7	-7	-7	-5.6865	-6.6865	-5.10154	-7	-5.6865	-7	-4.36457	-2.98606	-4.6865	-7	-3.87915	-7	-5.10154	-7	-5.10154	-7	-7	-7	-7	-3.87915	-7	-7	-4.10154	-7	-7	-7	-5.10154	-6.6865	-7	-7	-4.36457	-5.10154	-7	-7	-7	-7	-7	-7	-5.6865	-6.6865	-6.6865
			I	-4.6865	-6.6865	-7	-7	-7	-3.22707	-0.577976	-5.6865	-3.87915	-0.803857	-3.67243	-3.36457	-7	-4.6865	-7	-2.51658	-7	-2.43857	-7	-5.10154	-2.43857	-7	-6.6865	-2.16294	-4.6865	-7	-4.36457	-3.10154	-4.6865	-4.36457	-2.6865	-1.98606	-1.51658	-7	-6.6865	-1.51658	-2.29418	-6.6865	-7	-7	-7	-3.6865	-2.6865	-1.77961	-7	-7
			L	-2.51658	-6.6865	-4.36457	-4.10154	-7	-0.620411	-2.51658	-7	-4.6865	-2.22707	-7	-4.36457	-7	-4.6865	-7	-2.59904	-7	-7	-7	-5.6865	-6.6865	-6.6865	-3.6865	-6.6865	-2.22707	-7	-7	-3.51658	-4.10154	-6.6865	-2.87915	-0.853611	-3.22707	-5.6865	-7	-0.931613	-5.10154	-7	-7	-7	-7	-4.36457	-5.10154	-0.95858	-3.10154	-7
			V	-4.6865	-7	-7	-6.6865	-7	-7	-3.87915	-5.6865	-6.6865	-3.22707	-5.67243	-3.36457	-2.77961	-4.10154	-7	-2.98606	-7	-1.93161	-2.87915	-4.10154	-1.7323	-6.6865	-7	-1.64211	-2.87915	-7	-6.6865	-6.6865	-3.36457	-7	-2.16294	-4.10154	-5.10154	-7	-4.36457	-4.10154	-3.87915	-6.6865	-7	-7	-5.10154	-0.38272	-1.55722	-2.59904	-7	-7
			F	-7	-7	-7	-7	-7	-2.77961	-7	-7	-7	-7	-7	-7	-4.36457	-7	-6.6865	-4.6865	-7	-7	-7	-7	-7	-7	-7	-1.29418	-2.04264	-7	-6.6865	-0.986061	-1.82852	-3.10154	-5.10154	-7	-4.6865	-7	-7	-7	-7	-7	-7	-7	-7	-4.10154	-7	-6.6865	-4.6865	-7
			Y	-7	-7	-7	-7	-6.6865	-5.10154	-5.10154	-4.6865	-7	-7	-6.67243	-7	-6.6865	-7	-7	-5.10154	-7	-7	-6.6865	-7	-7	-7	-7	-5.10154	-1.7323	-7	-5.6865	-2.87915	-6.6865	-4.36457	-6.6865	-7	-4.36457	-7	-7	-7	-7	-7	-6.6865	-7	-7	-7	-4.36457	-7	-7	-6.6865
			W	-7	-7	-7	-7	-7	-7	-7	-7	-7	-7	-7	-7	-7	-7	-7	-7	-7	-7	-7	-7	-7	-7	-7	-7	-7	-7	-7	-7	-7	-7	-7	-7	-7	-7	-7	-7	-7	-7	-7	-7	-7	-7	-7	-7	-7	-7
		HU_Parabac
			C	-7	-7	-7	-7	-7	-7	-7	-7	-7	-7	-7	-7	-7	-5.32193	-7	-3.73697	-7	-6.32193	-5.32193	-7	-5.32193	-5.30378	-7	-7	-7	-7	-7	-7	-4	-7	-7	-7	-7	-7	-6.32193	-7	-7	-7	-7	-7	-7	-7	-3.152	-7	-7	-7
			S	-7	-7	-7	-1.92961	-5.32193	-7	-5.32193	-4.73697	-3.32193	-7	-2.73697	-3.32193	-7	-3.32193	-2	-7	-2.41504	-7	-3.152	-4.73697	-2.41504	-4.71882	-5.32193	-7	-7	-7	-3.51457	-7	-7	-5.32193	-7	-7	-6.32193	-7	-4	-7	-1.79837	-3.152	-5.32193	-4.73697	-1.8625	-7	-3.32193	-5.32193	-7	-7
			T	-5.32193	-5.32193	-7	-2.8625	-7	-7	-5.32193	-7	-4	-6.32193	-7	-5.32193	-7	-2.074	-7	-7	-1.79837	-7	-2.73697	-4.73697	-7	-5.30378	-3.51457	-4.32193	-7	-7	-1.92961	-7	-5.32193	-3.152	-3.32193	-3	-1.03653	-7	-7	-3.51457	-7	-4	-7	-5.32193	-5.32193	-7	-3.32193	-7	-7	-7
			P	-7	-7	-7	-7	-7	-7	-7	-7	-7	-7	-7	-7	-7	-7	-7	-7	-2.73697	-7	-7	-7	-7	-7	-6.32193	-7	-7	-7	-7	-7	-4.32193	-7	-7	-7	-7	-7	-7	-7	-7	-7	-7	-7	-4	-7	-7	-7	-5.32193	-7
			A	-7	-7	-7	-2.074	-5.32193	-7	-3.152	-5.32193	-2.32193	-7	-0.439285	-3.51457	-4.73697	-3.152	-7	-7	-7	-7	-3.51457	-3.73697	-1.27753	-3.98185	-4	-4.73697	-7	-7	-1.32193	-7	-5.32193	-4.73697	-7	-5.32193	-2.73697	-4.73697	-1.67807	-7	-3.73697	-3.51457	-7	-7	-7	-7	-4	-7	-7	-7
			G	-7	-7	-7	-4.32193	-7	-7	-7	-5.32193	-7	-7	-7	-7	-7	-7	-1.152	-7	-6.32193	-5.32193	-7	-7	-7	-7	-5.32193	-7	-7	-5.32193	-7	-7	-7	-5.32193	-7	-7	-4.73697	-7	-3	-7	-7	-4	-1.56704	-2.73697	-5.32193	-7	-4	-7	-5.32193	-0.321928
			N	-7	-0.132104	-7	-5.32193	-5.32193	-7	-7	-2.32193	-7	-7	-7	-7	-7	-7	-3.73697	-4	-4	-7	-4.32193	-7	-7	-7	-7	-7	-7	-1.46395	-7	-7	-4	-3.51457	-5.32193	-7	-7	-3.73697	-7	-7	-7	-5.32193	-2.73697	-3.152	-7	-7	-5.32193	-7	-7	-3
			D	-7	-7	-7	-7	-2.152	-7	-7	-5.32193	-5.32193	-7	-7	-2.32193	-5.32193	-7	-3.51457	-7	-3.73697	-5.32193	-6.32193	-2.32193	-7	-5.30378	-7	-7	-7	-2.32193	-4.73697	-7	-7	-2.152	-7	-7	-7	-3.51457	-7	-7	-7	-4	-2	-3.32193	-3.73697	-7	-7	-7	-7	-7
			E	-7	-7	-7	-7	-1.152	-7	-6.32193	-2.074	-2.074	-7	-7	-2	-3.152	-7	-5.32193	-7	-4.73697	-4.73697	-3.32193	-1.56704	-5.32193	-6.30378	-4	-7	-7	-2.51457	-3.152	-7	-2.074	-1.46395	-3.73697	-7	-2.8625	-0.594008	-3.32193	-7	-4	-2.51457	-2.73697	-0.964376	-2.23447	-7	-7	-7	-7	-4.73697
			Q	-7	-7	-7	-7	-2.51457	-7	-7	-4.32193	-4.32193	-7	-5.32193	-3.51457	-5.32193	-7	-7	-7	-3.152	-1.8625	-2.23447	-3.32193	-7	-7	-3.32193	-7	-7	-2.8625	-7	-7	-2.8625	-7	-7	-7	-7	-4.32193	-5.32193	-7	-4.32193	-2.23447	-7	-4.32193	-7	-7	-7	-7	-1.152	-7
			H	-7	-7	-7	-5.32193	-7	-7	-7	-7	-4.73697	-7	-7	-7	-7	-7	-4	-7	-7	-4	-7	-7	-7	-7	-7	-7	-7	-5.32193	-7	-7	-7	-7	-7	-7	-7	-7	-7	-7	-7	-5.32193	-7	-6.32193	-6.32193	-7	-7	-7	-3.152	-7
			R	-7	-7	-1.73697	-2.8625	-4.73697	-7	-7	-3.152	-4	-7	-7	-7	-1.27753	-7	-6.32193	-4	-7	-5.32193	-4.32193	-7	-7	-2.05585	-2.152	-7	-4.73697	-4.73697	-7	-7	-7	-7	-7	-7	-7	-4.73697	-4.32193	-7	-2.51457	-3.73697	-5.32193	-7	-3	-7	-5.32193	-7	-7	-6.32193
			K	-7	-5.32193	-0.594008	-6.32193	-5.32193	-5.32193	-7	-2.32193	-4	-7	-5.32193	-2.51457	-1.46395	-7	-7	-7	-4.32193	-1.27753	-3.32193	-3.152	-7	-1.84435	-2.152	-7	-7	-4.73697	-7	-7	-7	-4.32193	-7	-7	-7	-4.32193	-2.074	-7	-2.62149	-3.51457	-4	-7	-3	-7	-7	-7	-3.73697	-7
			M	-0.0931094	-7	-7	-5.32193	-7	-7	-5.32193	-7	-4.73697	-7	-7	-4.73697	-5.32193	-2.51457	-7	-4.32193	-7	-7	-7	-4.73697	-4.73697	-3.98185	-7	-5.32193	-4.73697	-7	-4.73697	-4.32193	-4	-7	-4.32193	-3.51457	-7	-7	-7	-2.32193	-6.32193	-7	-7	-7	-5.32193	-5.32193	-2.73697	-4.32193	-4.73697	-7
			I	-7	-7	-7	-4.32193	-7	-3.73697	-1.03653	-7	-3.51457	-1.73697	-7	-7	-7	-7	-7	-2	-7	-7	-7	-7	-3.152	-7	-4.73697	-3.152	-2.41504	-7	-5.32193	-7	-2.152	-7	-1.73697	-2.62149	-6.32193	-7	-3.73697	-3	-3.32193	-7	-7	-7	-7	-1.152	-4.32193	-1.67807	-3.73697	-7
			L	-7	-7	-7	-7	-7	-0.344648	-7	-7	-5.32193	-0.649503	-7	-7	-7	-1.79837	-4.73697	-1.67807	-7	-4.73697	-7	-6.32193	-7	-3.13386	-4.73697	-3	-0.964376	-7	-7	-1.8625	-4.32193	-7	-2.51457	-3.51457	-4	-7	-7	-1.074	-3.73697	-7	-7	-7	-7	-2.73697	-3.73697	-0.929611	-3.32193	-7
			V	-7	-7	-7	-5.32193	-7	-7	-1.73697	-4.32193	-7	-4.73697	-4.32193	-4.73697	-7	-4	-7	-2.62149	-5.32193	-3.51457	-3.32193	-4.32193	-2.32193	-4.30378	-4.73697	-2.074	-2.152	-7	-4.73697	-4	-5.32193	-3.73697	-1.8625	-1.11247	-3.73697	-7	-7	-3.152	-7	-7	-7	-7	-7	-1.41504	-2.23447	-7	-3.32193	-7
			F	-7	-7	-7	-7	-7	-3.32193	-7	-7	-7	-7	-7	-7	-7	-7	-7	-7	-7	-7	-7	-7	-7	-7	-7	-1.56704	-7	-7	-7	-2.074	-4.73697	-7	-7	-4.32193	-5.32193	-7	-7	-7	-7	-7	-7	-7	-7	-7	-5.32193	-3.51457	-7	-7
			Y	-7	-7	-7	-7	-7	-7	-7	-5.32193	-7	-7	-7	-7	-7	-7	-7	-5.32193	-7	-7	-7	-7	-7	-3.98185	-4	-3.73697	-7	-7	-7	-2.152	-7	-7	-7	-7	-7	-7	-7	-7	-7	-6.32193	-7	-7	-4.73697	-7	-7	-7	-7	-5.32193
			W	-7	-7	-7	-7	-7	-7	-7	-7	-7	-7	-7	-7	-7	-7	-7	-7	-7	-7	-7	-7	-7	-7	-7	-7	-7	-7	-7	-2.73697	-7	-7	-7	-7	-7	-7	-7	-7	-7	-7	-7	-7	-7	-7	-7	-7	-7	-7
		HU_ Spirochaetales
			C	-7	-7	-7	-7	-7	-7	-7	-7	-7	-7	-7	-7	-7	-4.75489	-7	-4.75489	-7	-7	-7	-4.75489	-7	-7	-7	-7	-7	-7	-7	-7	-7	-7	-7	-7	-7	-7	-7	-7	-0.667425	-7	-7	-7	-7	-7	-7	-7	-7	-7
			S	-4.16993	-7	-7	-7	-4.75489	-0.847997	-7	-4.16993	-2.75489	-7	-4.75489	-3.75489	-7	-4.75489	-7	-7	-4.16993	-7	-4.16993	-7	-7	-7	-3.75489	-7	-4.16993	-7	-3.43296	-7	-7	-4.16993	-7	-7	-3.75489	-1.58496	-2.43296	-7	-7	-1.50696	-7	-4.75489	-7	-7	-7	-7	-7	-0.667425
			T	-7	-1.75489	-7	-4.75489	-7	-7	-7	-7	-4.75489	-5.75489	-7	-7	-7	-2.94753	-7	-7	-7	-7	-7	-5.75489	-7	-7	-4.75489	-7	-7	-7	-7	-7	-7	-7	-7	-7	-7	-7	-7	-7	-7	-7	-7	-7	-2.58496	-7	-7	-7	-7	-7
			P	-7	-7	-7	-7	-7	-7	-7	-7	-7	-7	-7	-7	-7	-4.16993	-7	-7	-7	-7	-7	-7	-7	-7	-7	-7	-7	-7	-7	-7	-7	-7	-7	-7	-7	-7	-7	-7	-7	-7	-7	-7	-4.16993	-7	-7	-7	-7	-7
			A	-7	-7	-7	-2.43296	-4.16993	-5.75489	-7	-7	-3.75489	-7	-5.75489	-7	-7	-7	-7	-7	-7	-7	-5.75489	-5.75489	-7	-7	-3.75489	-7	-4.16993	-7	-0.584963	-7	-7	-5.75489	-7	-7	-7	-7	-2.75489	-7	-7	-7	-7	-4.75489	-7	-7	-7	-7	-7	-7
			G	-7	-7	-7	-7	-7	-7	-7	-7	-7	-7	-7	-7	-7	-7	-2.94753	-7	-7	-7	-7	-7	-7	-7	-5.75489	-7	-7	-7	-7	-7	-7	-7	-7	-7	-7	-2.43296	-3.75489	-7	-7	-7	-2.05445	-7	-7	-7	-7	-7	-7	-1.43296
			N	-7	-7	-4.16993	-5.75489	-7	-7	-7	-0.667425	-4.16993	-7	-0.667425	-0.667425	-0.469485	-7	-5.75489	-7	-3.43296	-7	-7	-7	-7	-4.16993	-5.75489	-7	-7	-4.16993	-4.75489	-7	-7	-7	-5.75489	-7	-7	-2.75489	-0.947533	-7	-7	-5.75489	-0.667425	-0.584963	-7	-7	-7	-7	-7	-7
			D	-7	-7	-0.800691	-4.16993	-2.94753	-7	-4.16993	-3.43296	-7	-7	-7	-7	-7	-7	-3.43296	-7	-4.75489	-7	-7	-2.43296	-7	-7	-5.75489	-7	-7	-0.200299	-7	-7	-7	-3.16993	-7	-7	-7	-3.43296	-7	-7	-7	-4.16993	-3.43296	-7	-7	-7	-7	-7	-7	-7
			E	-7	-7	-7	-7	-4.16993	-7	-7	-2.29546	-7	-7	-7	-3.16993	-7	-2.94753	-5.75489	-7	-0.50696	-7	-7	-4.16993	-7	-7	-5.75489	-7	-7	-3.75489	-4.16993	-7	-7	-0.36257	-0.140178	-7	-7	-3.75489	-7	-7	-5.75489	-3.43296	-7	-4.75489	-7	-7	0	-7	-7	-7
			Q	-4.75489	-7	-7	-0.667425	-4.75489	-7	-7	-7	-7	-7	-7	-3.16993	-5.75489	-7	-4.16993	-7	-4.16993	-7	-5.75489	-4.75489	-7	-2.75489	-4.75489	-7	-7	-7	-7	-7	-7	-5.75489	-4.75489	-7	-7	-4.75489	-7	-7	-2.94753	-3.43296	-5.75489	-4.16993	-7	-7	-7	-7	-7	-7
			H	-7	-7	-7	-7	-7	-7	-7	-5.75489	-7	-7	-4.16993	-7	-4.75489	-4.16993	-7	-4.75489	-5.75489	-7	-7	-5.75489	-7	-2.94753	-7	-7	-7	-7	-7	-7	-7	-5.75489	-7	-7	-7	-7	-7	-7	-7	-5.75489	-7	-7	-7	-7	-7	-7	-7	-7
			R	-7	-5.75489	-7	-7	-7	-7	-7	-7	-5.75489	-1.43296	-4.16993	-5.75489	-7	-7	-5.75489	-7	-7	-2.75489	-4.16993	-7	-7	-0.584963	-7	-7	-7	-7	-7	-7	-7	-7	-7	-7	-7	-4.75489	-7	-7	-7	-4.75489	-5.75489	-4.75489	-7	-7	-7	-7	0	-7
			K	-7	-4.16993	-1.66742	-7	-7	-7	-7	-7	-7	-2.05445	-7	-4.75489	-2.29546	-7	-0.584963	-7	-7	-0.397335	-0.263034	-7	-7	-7	-7	-7	-7	-7	-5.75489	-7	-7	-7	-5.75489	-7	-0.169925	-5.75489	-7	-7	-3.43296	-4.75489	-7	-4.16993	-7	-7	-7	-7	-7	-7
			M	-7	-7	-7	-7	-7	-7	-7	-7	-7	-7	-7	-7	-7	-7	-7	-4.16993	-4.75489	-7	-7	-7	-7	-7	-4.75489	-7	-4.16993	-7	-7	-7	-7	-7	-7	-4.16993	-7	-7	-7	-7	-5.75489	-7	-7	-5.75489	-7	-7	-7	-7	-7	-7
			I	-0.625604	-7	-4.16993	-5.75489	-0.545434	-1.848	-2.75489	-7	-0.710493	-2.94753	-7	-7	-7	-5.75489	-7	-5.75489	-7	-7	-7	-7	-0.140178	-7	-7	-2.75489	-0.667425	-7	-7	-7	-4.75489	-7	-7	-2.94753	-7	-7	-7	-7	-4.16993	-7	-7	-4.16993	-4.75489	-0.263034	-7	-3.43296	-7	-7
			L	-2.75489	-7	-7	-7	-7	-3.43296	-0.625604	-7	-7	-4.16993	-7	-5.75489	-7	-0.896907	-7	-0.469485	-7	-3.43296	-5.75489	-7	-7	-7	-0.667425	-7	-4.75489	-7	-2.94753	-3.43296	-2.94753	-7	-7	-0.50696	-7	-5.75489	-4.16993	0	-5.75489	-2.05445	-7	-7	-7	-7	-7	-1.94753	-7	-7
			V	-3.43296	-0.667425	-7	-7	-7	-7	-2.75489	-7	-4.16993	-2.94753	-7	-7	-5.75489	-7	-7	-5.75489	-7	-7	-7	-4.75489	-3.43296	-7	-7	-0.231326	-2.75489	-7	-7	-5.75489	-7	-7	-5.75489	-3.16993	-7	-4.16993	-5.75489	-7	-4.75489	-4.16993	-7	-7	-0.432959	-2.58496	-7	-7	-7	-7
			F	-7	-7	-7	-5.75489	-7	-4.16993	-7	-7	-7	-7	-7	-7	-7	-7	-7	-5.75489	-7	-7	-7	-7	-7	-7	-4.75489	-7	-5.75489	-7	-7	-0.169925	-0.263034	-7	-7	-7	-4.75489	-7	-7	-7	-7	-7	-7	-7	-7	-7	-7	-0.625604	-7	-7
			Y	-5.75489	-7	-7	-4.75489	-7	-7	-7	-7	-7	-4.16993	-2.29546	-7	-7	-7	-7	-3.43296	-7	-7	-7	-0.754888	-7	-7	-7	-7	-7	-7	-7	-7	-7	-7	-7	-7	-7	-7	-7	-7	-7	-7	-7	-7	-7	-7	-7	-7	-7	-7
			W	-7	-7	-7	-7	-7	-7	-7	-7	-7	-7	-7	-7	-7	-7	-7	-7	-7	-7	-7	-7	-7	-7	-7	-7	-7	-7	-7	-7	-7	-7	-7	-7	-7	-7	-7	-7	-7	-7	-7	-7	-7	-7	-7	-7	-7	-7
		HU_Prevotella
			C	-7	-7	-7	-7	-7	-7	-7	-7	-7	-7	-7	-7	-7	-4.90689	-7	-7	-7	-7	-7	-7	-7	-7	-7	-7	-7	-7	-7	-7	-7	-7	-7	-7	-7	-7	-7	-7	-7	-7	-7	-7	-7	-7	-7	-7	-7	-7
			S	-4.90689	-2.09954	-7	-7	-7	-7	-7	-7	-3.32193	-7	-7	-4.90689	-3.90689	-0.736966	-1.58496	-7	-0.263034	-0.736966	-4.90689	-1.32193	-7	-7	-7	-7	-7	-4.90689	-7	-7	-7	-7	-7	-7	-1.73697	-7	-4.90689	-7	-1.90689	-4.90689	-7	-7	-1.20645	-7	-7	-7	-7	-7
			T	-4.90689	-1.73697	-1.73697	-7	-1.20645	-7	-7	-3.90689	-7	-7	-7	-7	-7	-1.44746	-1.90689	-7	-2.58496	-7	-7	-7	-7	-4.90689	-7	-7	-7	-7	-7	-7	-7	-4.90689	-7	-7	-7	-7	-1.32193	-7	-7	-4.90689	-7	-7	-0.906891	-7	-7	-7	-7	-7
			P	-7	-7	-7	-2.90689	-7	-7	-7	-7	-7	-7	-7	-7	-7	-7	-7	-7	-7	-7	-7	-7	-7	-7	-7	-7	-7	-7	-7	-7	-7	-7	-7	-7	-7	-7	-7	-7	-7	-7	-7	-7	-7	-7	-7	-7	-7	-7
			A	-3.90689	-7	-7	-2.90689	-7	-7	-1.44746	-7	-1.90689	-7	-7	-7	-7	-7	-7	-7	-7	-7	-0.658963	-7	-7	-7	-0.736966	-4.90689	-7	-7	0	-7	-7	-7	-7	-7	-7	-4.90689	-2.58496	-7	-2.09954	-4.90689	-7	-7	-7	-7	-2.09954	-7	-7	-7
			G	-7	-7	-7	-7	-7	-7	-7	-1.32193	-7	-7	-7	-7	-7	-7	-1.32193	-7	-7	-7	-1.58496	-7	-7	-7	-1.32193	-7	-7	-7	-7	-7	-7	-7	-7	-7	-4.90689	-7	-7	-7	-7	-7	0	-7	-7	-7	-7	-7	-0.584963	-1.44746
			N	-7	-7	-7	-7	-7	-7	-7	-7	-7	-7	-7	-7	-1.90689	-7	-7	-7	-7	-7	-7	-7	-7	-7	-7	-7	-7	-7	-7	-7	-7	-7	-7	-7	-7	-7	-7	-7	-7	-2.58496	-7	-0.514573	-7	-7	-7	-7	-7	-7
			D	-7	-7	-7	-2.58496	-2.32193	-7	-7	-1.73697	-4.90689	-7	-7	-7	-7	-7	-7	-7	-7	-7	-7	-0.819428	-7	-7	-7	-7	-7	-0.658963	-7	-7	-7	-1.58496	-7	-7	-7	-4.90689	-7	-7	-7	-1.32193	-7	-7	-7	-7	-7	-7	-2.90689	-0.658963
			E	-7	-4.90689	-7	-2.58496	-2.58496	-7	-7	-4.90689	-7	-7	-0.584963	-1.58496	-4.90689	-7	-7	-7	-7	-7	-7	-4.90689	-7	-7	-7	-7	-7	-7	-7	-7	-3.90689	-7	-0.0489096	-7	-7	-2.58496	-4.90689	-7	-2.58496	-3.32193	-7	-1.90689	-7	-7	-7	-7	-2.32193	-7
			Q	-7	-7	-7	-3.90689	-2.32193	-7	-7	-7	-7	-7	-1.58496	-7	-7	-7	-7	-7	-7	-7	-7	-7	-7	-7	-7	-7	-7	-7	-7	-7	-0.736966	-7	-7	-7	-7	-1.44746	-3.90689	-7	-4.90689	-2.09954	-7	-7	-7	-7	-7	-7	-7	-7
			H	-7	-7	-7	-7	-7	-7	-7	-7	-7	-7	-7	-7	-7	-7	-7	-7	-7	-7	-7	-7	-7	-7	-7	-7	-7	-7	-7	-7	-7	-4.90689	-7	-7	-7	-4.90689	-7	-7	-7	-7	-7	-7	-7	-7	-7	-7	-7	-7
			R	-7	-7	-7	-1.58496	-7	-7	-7	-7	-0.819428	-7	-7	-7	-0.658963	-7	-7	-7	-7	-1.32193	-7	-7	-7	-1.58496	-7	-7	-7	-7	-7	-7	-7	-7	-7	-7	-7	-7	-1.90689	-7	-1.90689	-7	-7	-7	-4.90689	-7	-0.658963	-7	-7	-7
			K	-7	-7	-7	-7	-7	-7	-7	-2.32193	-7	-7	-7	-0.658963	-7	-7	-7	-7	-7	-7	-7	-7	-7	-0.658963	-7	-7	-7	-7	-7	-7	-7	-7	-7	-7	-7	-4.90689	-7	-7	-4.90689	-7	-7	-4.90689	-7	-7	-7	-7	-7	-7
			M	-3.32193	-1.32193	-7	-7	-7	-7	-7	-7	-7	-7	-7	-7	-7	-7	-7	-7	-7	-7	-7	-7	-7	-7	-7	-7	-7	-3.90689	-7	-7	-7	-7	-7	-7	-3.32193	-7	-7	-7	-7	-7	-7	-7	-7	-7	-7	-7	-7	-7
			I	-4.90689	-7	-4.90689	-7	-7	-0.736966	-7	-7	-7	-0.206451	-7	-7	-7	-7	-7	-7	-7	-7	-7	-7	-4.90689	-7	-7	-3.90689	-4.90689	-2.09954	-7	-7	-2.58496	-7	-7	-0.447459	-2.58496	-7	-7	-7	-7	-7	-7	-7	-7	-7	-7	-7	-7	-7
			L	-3.90689	-4.90689	-0.658963	-7	-7	-1.44746	-7	-7	-4.90689	-7	-7	-7	-7	-7	-7	-3.90689	-7	-7	-7	-7	-7	-7	-7	-1.73697	-0.584963	-7	-7	-0.0489096	-7	-7	-7	-4.90689	-1.32193	-7	-7	0	-7	-7	-7	-7	-7	-7	-7	0	-7	-7
			V	-0.584963	-7	-7	-7	-7	-4.90689	-0.658963	-7	-7	-2.90689	-7	-7	-7	-7	-7	-0.736966	-7	-7	-7	-7	-0.0489096	-7	-7	-0.736966	-1.73697	-4.90689	-7	-4.90689	-2.58496	-7	-4.90689	-2.09954	-7	-7	-4.90689	-7	-7	-7	-7	-7	-7	0	-2.90689	-7	-7	-7
			F	-7	-7	-4.90689	-7	-7	-7	-7	-7	-7	-7	-7	-7	-7	-7	-7	-1.58496	-7	-7	-7	-7	-7	-7	-7	-7	-7	-7	-7	-7	-7	-4.90689	-7	-7	-7	-4.90689	-7	-7	-7	-7	-7	-7	-7	-7	-7	-7	-7	-7
			Y	-7	-7	-7	-7	-7	-7	-7	-7	-7	-7	-7	-7	-7	-7	-7	-7	-7	-7	-7	-7	-7	-7	-7	-7	-7	-7	-7	-7	-7	-0.819428	-7	-7	-7	-1.73697	-7	-7	-7	-7	-7	-7	-7	-7	-7	-7	-7	-7
			W	-7	-7	-7	-7	-7	-7	-7	-7	-7	-7	-7	-7	-7	-7	-7	-7	-7	-7	-7	-7	-7	-7	-7	-7	-7	-7	-7	-7	-7	-7	-7	-7	-7	-7	-7	-7	-7	-7	-7	-7	-7	-7	-7	-7	-7	-7
																																																	GFGTF
		HU_ins
			C	-7	-7	-7	-7	-7	-7	-7	-7	-7	-7	-7	-7	-6.76155	-7	-6.76155	-7	-7	-7	-7	-7	-7	-7	-7	-7	-7	-7	-7	-7	-7	-7	-7	-7	-7	-7	-7	-7	-7	-7	-7	-7	-5.42626	-7	-7	-7	-7	-7
			S	-7	-2.41063	-7	-1.36923	-1.58496	-7	-6.77479	-4.18982	-5.1565	-7	-3.848	-7	-3.30212	-2.71049	-4.9542	-7	-2.33529	-7	-7	-3.76155	-7	-4.59826	-3.66073	-7	-7	-7	-2.58496	-7	-3.94084	-3.04775	-4.77479	-6.77479	-5.18322	-2.96743	-1.08168	-7	-3.45286	-6.17659	-4.29546	-6.16323	-3.66073	-7	-3.12433	-7	-5.45286	-7
			T	-7	-0.885541	-6.76155	-1.5521	-5.45286	-7	-5.45286	-2.8679	-4.57154	-7	-6.75489	-3.18322	-3.51362	-0.947533	-7	-7	-3.17659	-6.76155	-7	-3.23799	-7	-5.18322	-3.10434	-7	-7	-4.9542	-3.43296	-7	-3.94084	-2.74819	-1.60486	-6.77479	-5.18322	-7	-7	-7	-7	-7	-5.43296	-7	-7	-7	-5.18322	-7	-0.594878	-7
			P	-4.59826	-7	-7	-7	-7	-7	-7	-7	-7	-7	-7	-7	-7	-7	-7	-7	-4.9542	-2.03363	-7	-7	-7	-7	-7	-7	-7	-7	-7	-7	-7	-7	-7	-7	-7	-7	-7	-7	-7	-5.43962	-7	-7	-3.66073	-7	-7	-7	-2.91681	-7
			A	-7	-7	-6.76155	-2.08913	-3.60486	-7	-2.31536	-1.13093	-4.1565	-7	-0.451107	-3.18322	-2.85466	-1.922	-2.76155	-7	-3.06111	-2.404	-7	-1.85466	-2.81399	-3.86129	-0.671377	-7	-7	-0.980192	-1.32862	-7	-3.10434	-2.89021	-2.8679	-3.96743	-3.68072	-2.82059	-2.44626	-7	-6.77479	-7	-7	-3.66073	-0.817456	-7	-4.76818	-7	-4.45286	-7
			G	-7	-7	-7	-6.17659	-3.38247	-7	-7	-5.45286	-7	-7	-7	-6.18322	-4.9542	-7	-1.59163	-7	-7	-7	-6.76155	-7	-7	-4.96083	-3.50027	-7	-7	-5.43962	-4.58496	-7	-4.42626	-4.74819	-7	-3.0199	-6.76818	-1.25123	-7	-7	-4.60486	-7	-3.75489	-0.140863	-7	-0.295456	-6.76818	-7	-7	-2.71716
			N	-7	-2.06774	-7	-7	-6.77479	-7	-7	-3.07435	-4.93411	-7	-7	-7	-3.67409	-4.94753	-4.43962	-7	-7	-7	-5.43962	-7	-7	-4.76818	-4.94084	-7	-7	-7	-7	-7	-5.42626	-2.16323	-7	-7	-7	-7	-6.18322	-7	-3.45286	-7	-3.94753	-7	-7	-7	-6.76818	-7	-6.18982	-7
			D	-7	-7	-7	-7	-6.18982	-7	-7	-5.18982	-6.1565	-7	-7	-4.30875	-6.76155	-7	-4.9542	-7	-3.17659	-7	-7	-1.51362	-7	-7	-5.16323	-7	-7	-2.47615	-7	-7	-6.74819	-2.32193	-7	-7	-7	-7	-7	-7	-4.31536	-7	-7	-7	-7	-7	-7	-7	-7	-7
			E	-7	-7	-7	-7	-4.18982	-7	-7	-3.45286	-4.57154	-6.77479	-7	-0.568512	-4.17659	-7	-1.92866	-7	-1.49476	-7	-7	-4.30212	-7	-7	-6.74819	-7	-7	-2.59163	-3.05445	-7	-0.650161	-3.74819	-4.96743	-7	-2.76818	-6.18982	-2.76818	-7	-7	-5.17659	-7	-7	-4.94084	-7	-0.813988	-7	-7	-7
			Q	-5.18322	-7	-7	-7	-1.45286	-7	-7	-5.45286	-4.41954	-7	-7	-4.96083	-1.87891	-7	-2.9542	-7	-7	-7	-7	-3.00666	-7	-3.59826	-6.74819	-7	-7	-5.43962	-5.43296	-7	-5.74819	-6.16323	-6.77479	-7	-5.76818	-7	-6.18322	-7	-5.77479	-7	-7	-7	-7	-5.75489	-4.18322	-7	-5.45286	-7
			H	-7	-7	-7	-7	-7	-7	-7	-7	-0.787271	-7	-7	-7	-7	-7	-7	-7	-7	-7	-7	-7	-7	-7	-7	-7	-7	-7	-2.89691	-7	-7	-5.74819	-7	-7	-2.96083	-7	-2.55873	-7	-1.34852	-7	-6.75489	-7	-7	-7	-7	-7	-7	-7
			R	-7	-7	-7	-7	-7	-7	-7	-6.18982	-7	-7	-7	-7	-2.63227	-7	-7	-7	-7	-3.67409	-3.9542	-7	-7	-3.12433	-7	-7	-7	-7	-7	-7	-7	-7	-7	-7	-7	-3.31536	-7	-7	-6.18982	-6.76155	-2.80069	-7	-7	-7	-7	-7	-7	-7
			K	-6.76818	-5.76818	-0.0473057	-7	-7	-7	-7	-5.77479	-3.34915	-7	-7	-7	-4.9542	-7	-7	-7	-6.17659	-1.43962	-0.161638	-6.76155	-7	-0.790904	-7	-7	-7	-7	-7	-7	-7	-7	-7	-7	-6.76818	-2.45286	-7	-7	-1.77479	-0.1105	-0.656855	-7	-7	-6.75489	-5.18322	-7	-7	-6.76155
			M	-2.6389	-7	-7	-7	-7	-5.16993	-6.77479	-7	-6.74147	-7	-7	-7	-6.17659	-6.75489	-7	-6.76818	-7	-7	-7	-7	-6.76818	-7	-6.74819	-7	-3.16993	-7	-7	-4.44626	-7	-7	-6.77479	-3.60486	-7	-7	-7	-5.77479	-7	-7	-7	-7	-7	-7	-7	-7	-7	-5.17659
			I	-7	-7	-7	-7	-6.77479	-2.66742	-2.16008	-6.18982	-7	-0.904422	-5.75489	-7	-7	-7	-7	-4.30875	-6.76155	-7	-7	-7	-5.18322	-7	-7	-3.94753	-4.29546	-7	-7	-7	-7	-6.16323	-3.68732	-1.14543	-5.76818	-7	-7	-2.56533	-7	-7	-7	-7	-7	-7	-7	-5.17659	-6.77479	-3.30212
			L	-1.7909	-7	-7	-6.76155	-7	-0.379848	-2.60486	-7	-7	-1.47101	-7	-7	-7	-7	-7	-0.935294	-7	-6.17659	-7	-7	-7	-7	-7	-5.75489	-0.460267	-5.17659	-7	-0.0887042	-6.74819	-7	-3.0199	-7	-1.41063	-6.18982	-7	-1.38247	-7	-7	-7	-7	-4.57827	-7	-3.44626	-3.9542	-6.18982	-0.611804
			V	-7	-7	-7	-7	-7	-4.94753	-1.68732	-6.18982	-7	-3.52686	-2.6256	-7	-7	-6.16993	-7	-1.29245	-4.59163	-3.51362	-7	-7	-0.284369	-5.76818	-7	-0.125531	-7	-4.59163	-7	-6.18322	-7	-6.16323	-2.0199	-1.99343	-3.76818	-7	-7	-1.2202	-7	-7	-7	-7	-2.50027	-7	-4.06774	-3.76155	-3.68732	-4.9542
			F	-1.2136	-7	-7	-7	-7	-7	-6.18982	-7	-7	-7	-7	-7	-7	-7	-7	-7	-7	-7	-7	-7	-7	-7	-7	-7	-3.29546	-7	-7	-7	-6.74819	-7	-7	-6.77479	-7	-7	-7	-7	-7	-7	-7	-7	-7	-2.66742	-7	-0.261705	-7	-5.43962
			Y	-5.18322	-7	-7	-7	-7	-7	-4.77479	-7	-4.57154	-7	-7	-7	-7	-7	-7	-7	-7	-7	-7	-7	-7	-7	-7	-7	-6.75489	-7	-5.43296	-7	-7	-7	-7	-7	-3.52026	-7	-7	-7	-7	-7	-7	-7	-7	-7	-7	-7	-7	-7
			W	-7	-7	-7	-7	-7	-7	-7	-7	-7	-7	-7	-7	-7	-7	-7	-7	-7	-7	-7	-7	-7	-7	-7	-7	-7	-7	-7	-7	-7	-7	-7	-7	-7	-7	-7	-7	-7	-7	-7	-7	-7	-7	-7	-7	-7	-7
		HU_helicobacter
			C	-7	-7	-7	-7	-7	-7	-7	-7	-7	-7	-7	-7	-7	-7	-7	-7	-7	-7	-7	-7	-7	-7	-7	-7	-7	-7	-7	-7	-7	-7	-7	-7	-7	-7	-7	-7	-7	-7	-7	-7	-7	-7	-7	-7	-7	-7
			S	-7	-7	-3.58496	-2.58496	-7	-7	-7	-7	-7	-7	-7	-7	-2.26303	-3.58496	-7	-4.58496	-1.41504	-7	-7	-7	-7	-7	-7	-7	-7	-3	-2.26303	-7	-7	-7	-3.58496	-7	-3.58496	-4.58496	-7	-7	-2	-3.58496	-7	-7	-0.884523	-7	-1.77761	-7	-7	-7
			T	-7	-3	-7	-7	-7	-7	-7	-7	-3.58496	-7	-7	-7	-7	-7	-7	-7	-1	-7	-7	-7	-4.58496	-7	-3.58496	-7	-7	-7	-7	-7	-1	-3.58496	-7	-7	-1.77761	-3	-7	-7	-3.58496	-3.58496	-7	-7	-2.26303	-7	-4.58496	-7	-7	-7
			P	-7	-7	-7	-7	-7	-7	-7	-7	-7	-7	-7	-7	-7	-7	-7	-7	-7	-7	-7	-7	-7	-7	-7	-7	-7	-7	-7	-7	-7	-7	-7	-7	-7	-7	-7	-7	-7	-7	-7	-7	-7	-7	-7	-7	-7	-7
			A	-7	-7	-7	-0.4975	-7	-7	-7	-7	-7	-7	-7	-3.58496	-3.58496	-4.58496	-7	-4.58496	-3.58496	-7	-3	-3	-0.0614005	-7	-4.58496	-0.0614005	-7	-7	-0.584963	-7	-7	-2.58496	-0.125531	-7	-4.58496	-3	-0.192645	-7	-3.58496	-3.58496	-7	-7	-7	-7	-7	-7	-7	-7
			G	-7	-7	-7	-7	-7	-7	-7	-7	-7	-7	-7	-7	-3.58496	-0.337035	-1.58496	-4.58496	-7	-7	-7	-7	-7	-7	-7	-7	-7	-4.58496	-3	-7	-7	-7	-7	-7	-7	-7	-7	-7	-4.58496	-7	-2.58496	-3	-7	-7	-7	-7	-7	0
			N	-3.58496	-0.884523	-7	-7	-7	-7	-7	-7	-7	-7	-7	-7	-3	-7	-3.58496	-4.58496	-7	-7	-7	-7	-7	-7	-3	-7	-7	-2	-7	-7	-7	-7	-7	-7	-7	-4.58496	-7	-7	-7	-4.58496	-3.58496	-7	-4.58496	-7	-7	-7	-7	-7
			D	-7	-7	-7	-7	-3	-7	-3.58496	-1.58496	-7	-7	-7	-7	-7	-7	-7	-4.58496	-4.58496	-7	-7	-1.12553	-7	-7	-7	-7	-7	-2	-7	-7	-7	-2.58496	-7	-7	-7	-7	-7	-7	-7	-7	-3.58496	-3	-3	-7	-7	-7	-7	-7
			E	-7	-7	-7	-3.58496	-0.884523	-7	-7	-1	-7	-7	-4.58496	-0.884523	-3	-3.58496	-1.41504	-1.58496	-7	-7	-7	-1.26303	-7	0	-4.58496	-7	-7	-7	-7	-7	-7	-2	-7	-7	-1.12553	-2.58496	-7	-7	-4.58496	-7	-7	-0.584963	-3.58496	-7	-0.584963	-7	-7	-7
			Q	-7	-7	-7	-7	-2	-7	-7	-7	-7	-7	-1.26303	-7	-7	-7	-7	-7	-7	-7	-7	-7	-7	-7	-4.58496	-7	-7	-7	-7	-7	-7	-7	-7	-7	-3.58496	-3.58496	-7	-7	-7	-4.58496	-7	-3.58496	-7	-7	-7	-7	-7	-7
			H	-7	-7	-7	-7	-7	-7	-7	-7	-7	-7	-7	-7	-4.58496	-7	-7	-7	-7	-7	-7	-7	-7	-7	-7	-7	-7	-7	-7	-7	-7	-7	-7	-7	-7	-3.58496	-7	-7	-7	-7	-2.58496	-7	-7	-7	-7	-7	-7	-7
			R	-7	-7	-7	-7	-7	-7	-7	-7	-7	-7	-7	-7	-7	-7	-7	-7	-7	-3.58496	-4.58496	-7	-7	-7	-3.58496	-7	-7	-7	-7	-7	-7	-4.58496	-7	-7	-7	-7	-7	-7	-7	-4.58496	-7	-7	-7	-7	-7	-7	-7	-7
			K	-7	-1.58496	-0.125531	-7	-7	-7	-7	-3.58496	-7	-3.58496	-0.884523	-1.77761	-4.58496	-7	-7	-3.58496	-7	-0.125531	-0.678072	-7	-7	-7	-1.41504	-7	-7	-1.58496	-7	-7	-7	-2.58496	-7	-7	-7	-1.58496	-7	-7	-2.26303	-0.678072	-1	-7	-7	-7	-7	-7	-7	-7
			M	-0.125531	-7	-7	-7	-7	-7	-7	-7	-7	-3	-7	-7	-7	-7	-7	-7	-7	-7	-7	-7	-7	-7	-7	-7	-7	-7	-7	-7	-7	-7	-7	-7	-7	-7	-7	-7	-7	-7	-7	-7	-7	-7	-7	-7	-7	-7
			I	-7	-7	-7	-7	-7	-7	-2.58496	-7	-7	-3.58496	-7	-7	-3.58496	-7	-7	-7	-7	-7	-7	-7	-7	-7	-7	-7	-0.884523	-7	-7	-7	-3	-7	-7	-1.41504	-4.58496	-7	-7	-7	-7	-7	-7	-7	-7	-4.58496	-7	-7	-3	-7
			L	-7	-7	-7	-4.58496	-7	-7	-7	-3.58496	-0.263034	-4.58496	-7	-7	-7	-7	-7	-7	-7	-7	-7	-7	-7	-7	-3.58496	-7	-2.26303	-7	-7	-7	-7	-3	-7	-7	-7	-7	-7	0	-7	-7	-7	-7	-7	-7	-7	0	-7	-7
			V	-7	-7	-7	-7	-7	-3.58496	-0.415037	-7	-3.58496	-0.584963	-7	-3.58496	-2.26303	-7	-7	-7	-7	-7	-2.26303	-7	-7	-7	-4.58496	-4.58496	-2.26303	-7	-7	-3.58496	-1.41504	-7	-7	-0.678072	-7	-7	-3	-7	-1.77761	-7	-7	-7	-7	-0.0614005	-7	-7	-0.192645	-7
			F	-7	-7	-7	-7	-3.58496	-0.125531	-7	-7	-7	-7	-7	-7	-7	-7	-4.58496	-7	-7	-7	-7	-7	-7	-7	-3.58496	-7	-4.58496	-7	-7	-0.125531	-7	-7	-7	-7	-7	-7	-7	-7	-7	-7	-7	-7	-7	-7	-7	-7	-7	-7
			Y	-7	-7	-7	-7	-7	-7	-7	-7	-7	-7	-7	-7	-7	-7	-2.58496	-1.41504	-7	-7	-7	-7	-7	-7	-7	-7	-7	-7	-7	-7	-7	-7	-7	-7	-7	-7	-7	-7	-7	-7	-7	-7	-7	-7	-7	-7	-7	-7
			W	-7	-7	-7	-7	-7	-7	-7	-7	-7	-7	-7	-7	-7	-7	-7	-7	-7	-7	-7	-7	-7	-7	-7	-7	-7	-7	-7	-7	-7	-7	-7	-7	-7	-7	-7	-7	-7	-7	-7	-7	-7	-7	-7	-7	-7	-7
		HU_bacL
			C	-7	-7	-7	-7	-7	-7	-3.48829	-7	-6.65821	-7	-7	-7	-4.64386	-3.33628	-7	-5.07325	-7	-7	-7	-7	-7	-7	-7	-7	-6.65821	-7	-7	-7	-7	-7	-7	-5.65821	-7	-7	-6.65821	-7	-7	-7	-7	-7	-5.65821	-7	-7	-7	-7	-7
			S	-6.65821	-2.75132	-6.65821	-6.65821	-5.65821	-7	-4.33628	-3.65821	-5.07325	-7	-3.07325	-3.07325	-6.64386	-3.19878	-2.41028	-7	-1.90332	-4.65821	-3.48829	-4.33628	-4.33628	-4.65821	-5.65821	-6.65821	-7	-2.75132	-2.48829	-7	-2.95777	-4.65821	-7	-6.65821	-2.07325	-3.65821	-5.07325	-7	-3.65821	-2.57075	-5.07325	-4.33628	-3.33628	-7	-7	-7	-7	-5.07325
			T	-3.33628	-2.57075	-3.19878	-4.65821	-5.65821	-7	-5.07325	-4.07325	-5.65821	-7	-5.65821	-5.65821	-5.64386	-1.57075	-2.26589	-7	-1.10362	-2.85086	-5.65821	-7	-7	-5.07325	-4.07325	-2.85086	-7	-4.33628	-4.65821	-7	-4.33628	-2.95777	-4.65821	-4.33628	-4.07325	-5.65821	-6.65821	-7	-5.07325	-2.48829	-7	-7	-3.33628	-7	-5.07325	-7	-7	-7
			P	-7	-7	-6.65821	-5.07325	-7	-7	-7	-7	-7	-7	-7	-7	-7	-7	-7	-7	-4.33628	-3.19878	-7	-7	-7	-7	-7	-7	-7	-5.65821	-7	-7	-7	-7	-7	-7	-7	-7	-7	-7	-7	-7	-7	-7	-5.07325	-7	-7	-7	-2.13465	-7
			A	-5.07325	-6.65821	-3.85086	-7	-6.65821	-7	-0.80023	-5.65821	-2.95777	-7	-1.61382	-5.65821	-2.12029	-4.33628	-4.33628	-7	-6.65821	-4.33628	-1.26589	-5.65821	-1.10362	-3.65821	-2.07325	-3.07325	-7	-3.48829	-1.26589	-7	-5.07325	-2.95777	-5.07325	-5.07325	-2.19878	-5.07325	-4.07325	-7	-7	-4.65821	-7	-7	-5.07325	-4.33628	-7	-7	-7	-7
			G	-6.65821	-1.85086	-5.65821	-7	-7	-7	-2.85086	-3.33628	-4.65821	-7	-7	-3.85086	-5.05889	-6.65821	-2.01436	-7	-7	-7	-3.07325	-7	-6.65821	-7	-1.95777	-7	-7	-6.65821	-6.65821	-7	-6.65821	-5.65821	-7	-7	-3.33628	-7	-1.75132	-7	-7	-6.65821	-0.985786	-4.65821	-7	-7	-7	-7	-7	-0.119053
			N	-6.65821	-3.19878	-5.65821	-3.33628	-7	-7	-7	-6.65821	-4.07325	-7	-5.65821	-5.65821	-6.64386	-5.65821	-3.65821	-7	-4.33628	-5.65821	-4.07325	-6.65821	-7	-7	-4.65821	-7	-7	-6.65821	-5.07325	-7	-7	-6.65821	-6.65821	-7	-2.75132	-7	-6.65821	-7	-6.65821	-3.85086	-4.33628	-1.52893	-5.65821	-7	-7	-7	-4.65821	-6.65821
			D	-7	-3.48829	-7	-2.85086	-1.57075	-7	-7	-2.41028	-6.65821	-7	-7	-3.33628	-7	-7	-5.65821	-7	-3.19878	-6.65821	-5.65821	-0.528928	-7	-3.85086	-5.07325	-7	-7	-3.07325	-5.07325	-7	-7	-1.70402	-7	-7	-7	-3.19878	-6.65821	-7	-5.07325	-2.85086	-1.70402	-4.65821	-7	-7	-7	-7	-3.19878	-5.65821
			E	-7	-7	-7	-2.75132	-2.65821	-7	-7	-3.33628	-4.07325	-7	-3.33628	-2.26589	-6.64386	-6.65821	-4.33628	-7	-6.65821	-5.65821	-7	-2.48829	-7	-1.33628	-6.65821	-7	-7	-2.95777	-3.19878	-7	-7	-2.13465	-2.13465	-7	-4.07325	-0.930291	-1.90332	-7	-3.33628	-3.07325	-3.19878	-4.07325	-5.07325	-7	-4.65821	-7	-3.85086	-7
			Q	-7	-7	-7	-1.95777	-3.48829	-7	-7	-2.95777	-5.07325	-7	-2.75132	-2.75132	-4.05889	-5.07325	-5.65821	-7	-7	-3.65821	-7	-7	-7	-7	-4.07325	-7	-7	-5.65821	-5.07325	-7	-6.65821	-7	-6.65821	-7	-5.07325	-3.19878	-2.95777	-7	-3.85086	-4.07325	-7	-6.65821	-2.48829	-7	-7	-7	-7	-7
			H	-7	-7	-7	-6.65821	-5.65821	-7	-7	-7	-3.48829	-7	-3.48829	-6.65821	-7	-2.48829	-7	-7	-7	-6.65821	-7	-6.65821	-7	-6.65821	-5.65821	-7	-7	-7	-7	-7	-7	-6.65821	-7	-7	-7	-6.65821	-6.65821	-7	-4.65821	-5.65821	-7	-6.65821	-6.65821	-7	-1.57075	-7	-7	-7
			R	-5.65821	-5.65821	-7	-5.65821	-2.48829	-7	-7	-2.65821	-2.75132	-7	-7	-5.07325	-2.32193	-4.33628	-6.65821	-6.65821	-6.65821	-3.48829	-5.07325	-7	-7	-6.65821	-3.85086	-7	-7	-2.07325	-6.65821	-7	-5.07325	-7	-6.65821	-7	-6.65821	-4.07325	-6.65821	-7	-4.07325	-4.33628	-7	-4.07325	-2.48829	-7	-4.65821	-7	-7	-7
			K	-3.19878	-4.07325	-7	-3.07325	-4.33628	-7	-6.65821	-2.95777	-6.65821	-7	-7	-2.33628	-1.59946	-6.65821	-3.07325	-3.65821	-5.07325	-2.19878	-2.19878	-5.07325	-7	-2.85086	-4.07325	-7	-7	-3.85086	-5.65821	-7	-2.48829	-4.33628	-7	-7	-6.65821	-7	-6.65821	-7	-1.57075	-5.07325	-7	-1.41028	-7	-7	-0.876852	-7	-0.903324	-7
			M	-6.65821	-7	-3.85086	-6.65821	-4.65821	-3.19878	-7	-7	-5.65821	-5.65821	-7	-7	-6.64386	-6.65821	-7	-3.85086	-7	-5.07325	-7	-7	-7	-6.65821	-7	-5.65821	-7	-6.65821	-6.65821	-2.41028	-7	-7	-7	-3.85086	-7	-7	-7	-7	-3.33628	-5.07325	-7	-7	-7	-7	-7	-7	-7	-7
			I	-2.19878	-7	-1.37281	-4.65821	-6.65821	-2.19878	-3.65821	-6.65821	-5.65821	-1.16636	-7	-7	-7	-7	-7	-2.95777	-7	-5.07325	-7	-7	-2.65821	-3.65821	-7	-7	-2.01436	-4.33628	-7	-3.65821	-2.57075	-6.65821	-2.48829	-1.33628	-4.07325	-7	-6.65821	-3.85086	-6.65821	-7	-7	-7	-3.65821	-4.33628	-7	-1.10362	-7	-7
			L	-2.75132	-3.65821	-2.19878	-4.65821	-4.65821	-0.727474	-7	-7	-2.33628	-1.19878	-7	-4.65821	-6.64386	-7	-7	-1.01436	-7	-5.65821	-7	-7	-3.65821	-3.85086	-4.07325	-4.65821	-1.57075	-5.07325	-3.19878	-1.30066	-7	-5.65821	-3.65821	-2.33628	-7	-7	-7	-0.283172	-4.07325	-3.85086	-7	-7	-3.07325	-4.65821	-7	-1.70402	-5.65821	-7
			V	-1.85086	-6.65821	-4.65821	-7	-7	-4.65821	-5.65821	-7	-4.33628	-3.85086	-2.57075	-6.65821	-7	-7	-7	-3.33628	-7	-3.19878	-5.07325	-6.65821	-2.07325	-4.07325	-4.07325	-3.07325	-1.37281	-6.65821	-6.65821	-3.85086	-6.65821	-6.65821	-1.37281	-2.13465	-4.33628	-5.65821	-4.65821	-3.19878	-7	-7	-7	-7	-4.07325	-0.231947	-7	-2.13465	-7	-7
			F	-5.65821	-7	-5.65821	-7	-7	-5.65821	-7	-7	-4.33628	-5.65821	-7	-7	-7	-6.65821	-7	-3.48829	-7	-7	-7	-7	-7	-6.65821	-5.65821	-0.850857	-5.65821	-7	-7	-1.95777	-1.37281	-7	-7	-7	-7	-5.07325	-7	-7	-5.07325	-7	-7	-7	-4.65821	-6.65821	-7	-7	-7	-7
			Y	-6.65821	-7	-7	-6.65821	-6.65821	-7	-7	-7	-5.65821	-7	-7	-7	-5.05889	-3.85086	-7	-7	-7	-5.07325	-7	-7	-7	-7	-7	-7	-7	-7	-7	-7	-7	-4.65821	-5.07325	-7	-5.65821	-6.65821	-3.33628	-7	-4.33628	-5.65821	-7	-6.65821	-6.65821	-7	-6.65821	-7	-7	-7
			W	-7	-7	-7	-7	-7	-7	-7	-6.65821	-7	-7	-7	-7	-7	-7	-7	-7	-7	-7	-7	-7	-7	-7	-7	-7	-7	-7	-7	-7	-7	-7	-7	-7	-7	-7	-7	-7	-7	-7	-7	-7	-7	-7	-7	-7	-7	-5.65821
[truncated: 44 more columns]
