# Supplementary material for: Comparison of histone-like HU protein DNA-binding properties and HU/IHF protein sequence alignment
Source: PLoS One. 2017 Nov 13;12(11):e0188037. doi: 10.1371/journal.pone.0188037 (PMC5683647; doi:10.1371/journal.pone.0188037)
Supplement: S3 Table — (XLSX) [file pone.0188037.s008.xlsx]

## Sheet: Ident2
				IHF_B_bg	IHF_B_a	IHF_B_d	IHF_A_d	IHF_A_a	IHF_A_bg	HU_pseudomonas	HU_alphaproteo	HU_ecoB	HU_ecoA	HU_ecoB_Q91	HU_Firmicutes_S101	HU_Firmicutes	HU_ecoB_R91	HU_ecoB_K122_I109_K114	HU_ecoB_R50	HU_ecoB_V84	HU_cyano	HU_Campylobacteraceae	HU_ecoB_K122_I109	HU_acti_0	HU_acti_C	Low_H53_bra	HU_helicobacter	HU_ Rhodobacterales	HU_Bacteroidetes	HU_mycoplasma	HU_Parabac	HU_ Spirochaetales	HU_ins	Low3_N51	IHF_A_d_E91	HU_bacL	HU_Prevotella	pp77	pp5cd
							IHF_A_d					HU_ecoB				HU_Firmicutes				HU_ecoB_V84
				623	259	140	221	267	538	57	97	537	103	53	146	497	162	206	60	162	141	34	592	117	179	29	24	104	251	182	54	48	205	87	178	242	109	83	240
		IHF_B_bg		56.0993	43.0592	37.6537	24.097	26.0447	26.4156	21.9229	23.0282	28.247	27.5604	28.0412	30.2801	29.1219	28.0087	26.8886	26.4782	24.4228	27.4962	27.6567	25.2601	21.4827	25.9325	25.4212	24.7286	17.2395	22.9244	19.3708	23.2885	27.5894	14.4858	21.7457	27.1989	17.4779	13.841	27.0762	30.3793
		IHF_B_a		43.0592	60.4073	38.1864	24.8692	27.2388	28.2759	22.3839	27.4129	30.8144	28.4966	29.0989	30.553	31.4683	31.6243	28.5848	31.2911	26.5767	28.1814	28.0146	26.9901	21.5205	27.5379	26.1711	24.2442	18.5702	23.4765	20.7711	23.8699	29.2699	15.1071	21.7492	27.7321	17.9309	15.3107	29.7962	32.521
		IHF_B_d		37.6537	38.1864	40.101	24.2958	25.5689	26.7798	20.4051	25.6001	28.2073	26.2822	26.9658	28.656	29.3272	29.0177	25.9288	27.5992	24.2054	27.3833	26.1737	25.2063	21.3462	25.7604	26.1995	24.8506	17.7155	22.554	20.4627	22.8735	27.3757	15.0776	20.865	26.3943	17.3332	13.6107	28.1961	30.2624
		IHF_A_d		24.097	24.8692	24.2958	33.088	34.0302	36.3286	23.3387	27.388	28.6895	27.8215	28.8252	28.7537	29.4351	29.4809	27.5688	27.8764	25.9438	27.0478	26.2096	27.0687	23.3326	26.0939	26.5786	21.1299	21.174	24.0495	22.2719	24.8281	23.5988	17.801	22.5186	25.1261	18.0423	14.9197	29.0086	31.8589
		IHF_A_a		26.0447	27.2388	25.5689	34.0302	55.4305	41.9353	20.9612	27.117	28.7012	29.7743	30.0584	27.5455	29.1586	29.7255	26.5455	29.0377	26.3893	27.0573	25.7841	26.661	23.1445	28.0028	26.6416	19.8613	19.4501	22.0148	20.7648	25.3546	24.5421	16.1541	24.489	25.7187	18.05	15.6597	28.5169	32.3264
		IHF_A_bg		26.4156	28.2759	26.7798	36.3286	41.9353	63.1032	24.9212	29.9185	32.135	32.9893	33.3022	30.817	33.133	33.2109	31.622	32.3765	29.6122	31.3334	28.9722	29.8954	27.4893	31.0517	30.0215	25.403	23.8996	25.8662	23.5873	27.8048	28.2522	19.087	22.3996	27.1002	20.6599	16.5649	31.6376	36.7273
		HU_pseudomonas		21.9229	22.3839	20.4051	23.3387	20.9612	24.9212	63.9104	32.1436	34.4874	35.3476	35.2307	33.8416	29.0714	31.8435	32.1536	29.448	28.7809	25.0406	25.6775	28.4142	26.3299	21.3026	32.4277	20.1192	30.3649	22.5235	21.5128	23.3635	18.4916	21.1842	17.3819	21.5433	17.6628	13.657	37.055	32.6645
		HU_alphaproteo		23.0282	27.4129	25.6001	27.388	27.117	29.9185	32.1436	53.498	37.0085	37.1769	38.4083	34.9491	33.6252	36.6965	32.7842	33.8759	33.325	30.8651	31.0725	31.2122	26.662	27.4646	32.6303	23.9154	27.0587	24.3861	22.9761	25.6226	21.7854	19.3053	23.3827	24.646	20.1539	16.3245	37.5495	38.2531
		HU_ecoB		28.247	30.8144	28.2073	28.6895	28.7012	32.135	34.4874	37.0085	55.7841	52.1037	51.6234	50.4914	45.985	48.0684	46.6724	44.8297	43.8246	40.8933	39.7071	38.8109	36.0572	35.3414	36.1492	33.2756	29.0069	29.1774	26.346	30.6541	26.4839	21.0927	24.3684	28.397	20.4437	17.0337	59.8633	48.3131
		HU_ecoA		27.5604	28.4966	26.2822	27.8215	29.7743	32.9893	35.3476	37.1769	52.1037	75.9383	66.3851	48.0946	45.3939	45.0532	45.335	45.7034	42.7188	40.884	38.2116	37.6884	34.4493	34.6379	35.6093	30.3758	28.9673	29.8594	25.1612	28.6271	25.5047	23.364	24.0976	27.5954	20.7218	17.321	57.483	49.4488
		HU_ecoB_Q91		28.0412	29.0989	26.9658	28.8252	30.0584	33.3022	35.2307	38.4083	51.6234	66.3851	68.4304	51.4584	47.5911	46.3732	45.7638	45.5497	43.6082	42.8465	39.8935	39.0348	36.9213	35.4335	37.8094	31.228	29.9701	30.1027	25.7487	28.5252	26.5472	24.862	24.0356	28.3599	21.036	17.4061	54.7208	53.4472
		HU_Firmicutes_S101		30.2801	30.553	28.656	28.7537	27.5455	30.817	33.8416	34.9491	50.4914	48.0946	51.4584	69.9604	52.2079	48.9422	47.709	44.7881	42.3047	43.2601	41.0691	40.2408	40.3275	34.3521	38.5687	37.6747	32.1143	29.2908	28.3564	31.9041	27.3373	24.3197	25.8281	29.1212	21.847	17.1974	50.2014	52.3548
		HU_Firmicutes		29.1219	31.4683	29.3272	29.4351	29.1586	33.133	29.0714	33.6252	45.985	45.3939	47.5911	52.2079	50.8505	45.1668	42.6119	42.7739	39.5314	43.933	40.7165	38.0184	36.5566	35.4817	35.5807	33.7906	27.8288	30.3151	27.3721	29.3087	27.9646	21.8597	26.4092	29.5639	20.695	16.6709	46.661	53.221
		HU_ecoB_R91		28.0087	31.6243	29.0177	29.4809	29.7255	33.2109	31.8435	36.6965	48.0684	45.0532	46.3732	48.9422	45.1668	55.9127	43.7427	42.3565	41.1373	40.2598	41.2042	38.0207	36.6107	35.1155	34.7846	33.4902	28.8446	29.4192	26.2029	30.3584	26.3259	20.8961	23.3407	29.3022	20.6748	17.3319	48.825	49.03
		HU_ecoB_K122_I109_K114		26.8886	28.5848	25.9288	27.5688	26.5455	31.622	32.1536	32.7842	46.6724	45.335	45.7638	47.709	42.6119	43.7427	52.1905	39.1563	39.7133	37.4707	39.5203	36.6961	34.7582	31.2812	32.6369	32.2811	27.5687	27.6035	26.0773	29.5915	23.9747	21.1444	25.0053	27.2568	19.9161	17.2425	48.0723	42.9677
		HU_ecoB_R50		26.4782	31.2911	27.5992	27.8764	29.0377	32.3765	29.448	33.8759	44.8297	45.7034	45.5497	44.7881	42.7739	42.3565	39.1563	66.9644	39.3998	40.1371	36.9931	36.3285	34.1081	33.4488	36.6425	29.8222	28.7452	26.8133	25.6484	30.5068	27.4031	21.5755	22.5318	27.9299	20.334	18.4463	44.3871	43.3224
		HU_ecoB_V84		24.4228	26.5767	24.2054	25.9438	26.3893	29.6122	28.7809	33.325	43.8246	42.7188	43.6082	42.3047	39.5314	41.1373	39.7133	39.3998	44.8849	39.8998	36.1779	34.268	34.7561	34.9809	31.6096	28.1605	28.0862	26.4838	24.6266	27.9124	22.6479	19.9553	22.1611	25.8426	18.2689	16.1329	44.8381	40.714
		HU_cyano		27.4962	28.1814	27.3833	27.0478	27.0573	31.3334	25.0406	30.8651	40.8933	40.884	42.8465	43.2601	43.933	40.2598	37.4707	40.1371	39.8998	57.9574	36.2253	34.7318	36.748	38.3212	31.1372	30.7113	27.8367	28.6513	26.1848	27.9691	26.1086	20.2039	24.4625	27.7092	18.5605	15.9776	41.8406	44.5527
		HU_Campylobacteraceae		27.6567	28.0146	26.1737	26.2096	25.7841	28.9722	25.6775	31.0725	39.7071	38.2116	39.8935	41.0691	40.7165	41.2042	39.5203	36.9931	36.1779	36.2253	64.5969	34.402	31.5226	33.9619	29.4047	35.6299	26.3199	27.4787	24.7211	26.4112	28.1991	19.6016	25.3252	27.557	18.5557	15.1047	39.0227	44.0647
		HU_ecoB_K122_I109		25.2601	26.9901	25.2062	27.0687	26.661	29.8954	28.4142	31.2122	38.8109	37.6884	39.0348	40.2408	38.0184	38.0207	36.6961	36.3285	34.268	34.7318	34.402	33.5009	31.8061	30.1473	31.7476	27.5484	26.1543	25.6513	24.8077	27.1079	23.8807	20.2794	23.6179	26.2993	19.0929	15.9605	39.3115	39.892
		HU_acti_0		21.4827	21.5205	21.3462	23.3326	23.1445	27.4893	26.3299	26.662	36.0572	34.4493	36.9213	40.3275	36.5566	36.6107	34.7582	34.1081	34.7561	36.748	31.5226	31.8061	51.5827	30.71	31.5617	22.166	26.5394	21.9188	22.4267	25.9911	21.2578	21.3152	20.1827	23.3292	18.0049	15.7662	36.4195	38.099
		HU_acti_C		25.9325	27.5379	25.7604	26.0939	28.0028	31.0517	21.3026	27.4646	35.3414	34.6379	35.4335	34.3521	35.4817	35.1155	31.2812	33.4488	34.9809	38.3212	33.9619	30.1473	30.71	56.9554	27.617	26.936	25.8674	25.2699	21.9564	24.9676	26.3364	18.0186	24.8183	26.2697	16.7985	13.7441	34.3372	37.6853
		Low_H53_bra		25.4212	26.1711	26.1995	26.5786	26.6416	30.0215	32.4277	32.6303	36.1492	35.6093	37.8094	38.5687	35.5807	34.7846	32.6369	36.6425	31.6096	31.1372	29.4047	31.7476	31.5617	27.617	68.6599	20.0589	30.8147	22.172	23.2086	24.1392	24.8075	23.1139	21.0178	25.273	20.4426	16.7324	36.3623	37.9559
		HU_helicobacter		24.7286	24.2442	24.8506	21.1299	19.8613	25.403	20.1192	23.9154	33.2756	30.3758	31.228	37.6747	33.7906	33.4902	32.2811	29.8222	28.1605	30.7113	35.6299	27.5484	22.166	26.936	20.0589	58.2326	21.0357	23.7668	22.1067	21.9444	24.6762	16.4992	19.9919	23.3897	16.6682	15.1227	32.4016	33.2969
		HU_ Rhodobacterales		17.2395	18.5702	17.7155	21.174	19.4501	23.8996	30.3649	27.0587	29.0069	28.9673	29.9701	32.1143	27.8288	28.8446	27.5687	28.7452	28.0862	27.8367	26.3199	26.1543	26.5394	25.8674	30.8147	21.0357	40.3084	18.3727	20.4484	21.6184	18.2472	23.8394	17.173	19.8376	15.6091	12.6928	29.586	29.5986
		HU_Bacteroidetes		22.9244	23.4765	22.554	24.0495	22.0148	25.8662	22.5235	24.3861	29.1774	29.8594	30.1027	29.2908	30.3151	29.4192	27.6035	26.8133	26.4838	28.6513	27.4787	25.6513	21.9188	25.2699	22.172	23.7668	18.3727	53.7402	21.1252	22.2675	22.8847	13.4084	21.804	24.8747	16.3438	16.012	28.8201	31.5364
		HU_mycoplasma		19.3708	20.7711	20.4627	22.2719	20.7648	23.5873	21.5128	22.9761	26.346	25.1612	25.7487	28.3564	27.3721	26.2029	26.0773	25.6484	24.6266	26.1848	24.7211	24.8077	22.4267	21.9564	23.2086	22.1067	20.4484	21.1252	25.1794	21.7335	20.6865	16.8983	21.2748	21.7554	16.2328	13.9784	26.2076	27.1553
		HU_Parabac		23.2885	23.8699	22.8735	24.8281	25.3546	27.8048	23.3635	25.6226	30.6541	28.6271	28.5252	31.9041	29.3087	30.3584	29.5915	30.5068	27.9124	27.9691	26.4112	27.1079	25.9911	24.9676	24.1392	21.9444	21.6184	22.2675	21.7335	37.9465	21.8399	16.3743	22.0185	24.2001	17.7153	14.8247	29.9578	28.634
		HU_ Spirochaetales		27.5894	29.2699	27.3757	23.5988	24.5421	28.2522	18.4916	21.7854	26.4839	25.5047	26.5472	27.3373	27.9646	26.3259	23.9747	27.4031	22.6479	26.1086	28.1991	23.8807	21.2578	26.3364	24.8075	24.6762	18.2472	22.8847	20.6865	21.8399	57.0538	16.714	20.9502	25.844	16.4885	13.577	27.2932	30.1308
		HU_ins		14.4858	15.1071	15.0776	17.801	16.1541	19.087	21.1842	19.3053	21.0927	23.364	24.862	24.3197	21.8597	20.8961	21.1444	21.5755	19.9553	20.2039	19.6016	20.2794	21.3152	18.0186	23.1139	16.4992	23.8394	13.4084	16.8983	16.3743	16.714	46.4857	14.3975	16.7036	13.1503	12.8465	21.4397	22.7632
		Low3_N51		21.7457	21.7492	20.865	22.5186	24.489	22.3996	17.3819	23.3827	24.3684	24.0976	24.0356	25.8281	26.4092	23.3407	25.0053	22.5318	22.1611	24.4625	25.3252	23.6179	20.1827	24.8183	21.0178	19.9919	17.173	21.804	21.2748	22.0185	20.9502	14.3975	47.0927	22.1598	16.761	14.0131	23.7586	26.7621
		IHF_A_d_E91		27.1989	27.7321	26.3943	25.1261	25.7187	27.1002	21.5433	24.646	28.397	27.5954	28.3599	29.1212	29.5639	29.3022	27.2568	27.9299	25.8426	27.7092	27.557	26.2993	23.3292	26.2697	25.273	23.3897	19.8376	24.8747	21.7554	24.2001	25.844	16.7036	22.1598	27.7242	16.9207	14.5157	28.0689	30.4302
		HU_bacL		17.4779	17.9309	17.3332	18.0423	18.05	20.6599	17.6628	20.1539	20.4437	20.7218	21.036	21.847	20.695	20.6748	19.9161	20.334	18.2689	18.5605	18.5557	19.0929	18.0049	16.7985	20.4426	16.6682	15.6091	16.3438	16.2328	17.7153	16.4885	13.1503	16.761	16.9207	26.4338	19.181	20.861	21.2407
		HU_Prevotella		13.841	15.3107	13.6107	14.9197	15.6597	16.5649	13.657	16.3245	17.0337	17.321	17.4061	17.1974	16.6709	17.3319	17.2425	18.4463	16.1329	15.9776	15.1047	15.9605	15.7662	13.7441	16.7324	15.1227	12.6928	16.012	13.9784	14.8247	13.577	12.8465	14.0131	14.5157	19.181	29.989	17.6859	17.0411
		pp77		27.0762	29.7962	28.1961	29.0086	28.5169	31.6376	37.055	37.5495	59.8633	57.483	54.7208	50.2014	46.661	48.825	48.0723	44.3871	44.8381	41.8406	39.0227	39.3115	36.4195	34.3372	36.3623	32.4016	29.586	28.8201	26.2076	29.9578	27.2932	21.4397	23.7586	28.0689	20.861	17.6859	78.8197	49.9536
		pp5cd		30.3793	32.521	30.2624	31.8589	32.3264	36.7273	32.6645	38.2531	48.3131	49.4488	53.4472	52.3548	53.221	49.03	42.9677	43.3224	40.714	44.5527	44.0647	39.892	38.099	37.6853	37.9559	33.2969	29.5986	31.5364	27.1553	28.634	30.1308	22.7632	26.7621	30.4302	21.2407	17.0411	49.9536	69.0125
				1	0.712815	0.938971	0.72827	0.469862	0.418609	0.343025	0.430449	0.506363	0.362932	0.409777	0.432818	0.572696	0.500936	0.515201	0.395406	0.544121	0.474421	0.428144	0.754013	0.416472	0.455312	0.370248	0.424652	0.427689	0.426578	0.76931	0.613719	0.483567	0.311619	0.461764	0.981053	0.661197	0.461535	0.343521	0.440201
				0.767554	1	0.952255	0.751609	0.491404	0.44809	0.350238	0.512409	0.552387	0.37526	0.425233	0.436718	0.618839	0.565602	0.547702	0.467279	0.592107	0.486244	0.433684	0.805651	0.417204	0.483499	0.38117	0.416334	0.460703	0.436851	0.824924	0.62904	0.513022	0.324984	0.461837	1.00028	0.678333	0.510544	0.378029	0.471233
				0.671197	0.632149	1	0.734278	0.461279	0.424382	0.319277	0.478525	0.505651	0.3461	0.394061	0.409603	0.576734	0.518982	0.496811	0.412147	0.539276	0.472473	0.405186	0.752405	0.413824	0.452291	0.381584	0.426747	0.439499	0.419685	0.812675	0.602784	0.479823	0.324349	0.443062	0.952032	0.655723	0.453856	0.357729	0.438506
				0.429541	0.411692	0.605864	1	0.613926	0.575702	0.365179	0.511944	0.514295	0.36637	0.421234	0.411	0.578856	0.527267	0.528234	0.416287	0.578008	0.466684	0.405741	0.807998	0.452334	0.458146	0.387104	0.362853	0.5253	0.447514	0.884528	0.654291	0.413623	0.382935	0.478177	0.906286	0.682548	0.497505	0.368037	0.46164
				0.464261	0.450919	0.637613	1.02848	1	0.664551	0.327978	0.506879	0.514504	0.392086	0.439256	0.39373	0.573418	0.531642	0.508627	0.433629	0.587932	0.466848	0.399154	0.795829	0.448688	0.491662	0.388023	0.341068	0.482531	0.409653	0.824674	0.668166	0.430158	0.347506	0.520015	0.927662	0.682839	0.522182	0.3618	0.468414
				0.470872	0.468088	0.66781	1.09794	0.756537	1	0.38994	0.559245	0.57606	0.434423	0.486657	0.440492	0.651577	0.593978	0.605896	0.483487	0.659736	0.540629	0.448507	0.892375	0.532917	0.545194	0.43725	0.436232	0.592919	0.481319	0.936768	0.732736	0.495186	0.410599	0.47565	0.977492	0.781573	0.552368	0.401392	0.532183
				0.390787	0.370549	0.508843	0.705354	0.378153	0.394928	1	0.600837	0.61823	0.465479	0.51484	0.483725	0.571702	0.569522	0.616083	0.439755	0.641216	0.432051	0.397504	0.848161	0.510441	0.374022	0.472295	0.345496	0.753313	0.419117	0.85438	0.615697	0.324108	0.455714	0.3691	0.777056	0.668189	0.455401	0.470123	0.473312
				0.41049	0.453801	0.638391	0.827732	0.489208	0.47412	0.502948	1	0.663424	0.489567	0.561275	0.499555	0.661255	0.656318	0.628165	0.50588	0.742454	0.532548	0.481021	0.931682	0.516879	0.482212	0.475245	0.410687	0.671291	0.453777	0.912494	0.675229	0.38184	0.415295	0.496525	0.888971	0.76243	0.54435	0.476397	0.554292
				0.503519	0.510111	0.703405	0.867067	0.517786	0.509245	0.539621	0.691774	1	0.686133	0.754393	0.721714	0.904317	0.859704	0.89427	0.669455	0.976376	0.705576	0.61469	1.1585	0.699018	0.62051	0.526496	0.571425	0.719624	0.542934	1.04633	0.807825	0.464191	0.453747	0.517456	1.02427	0.773395	0.568	0.759496	0.700063
				0.491279	0.471741	0.655401	0.840834	0.537146	0.522784	0.553081	0.69492	0.934024	1	0.970111	0.687454	0.892692	0.805777	0.868645	0.682502	0.951741	0.705414	0.591539	1.12499	0.667847	0.608158	0.518633	0.521629	0.718642	0.555625	0.999274	0.754407	0.447028	0.502605	0.511706	0.995354	0.783913	0.577579	0.729297	0.71652
				0.499849	0.481711	0.672446	0.87117	0.542272	0.527741	0.551251	0.717938	0.925414	0.874198	1	0.735536	0.935902	0.829386	0.876861	0.680207	0.971556	0.739276	0.617575	1.16519	0.71577	0.622128	0.550676	0.536263	0.743519	0.560152	1.02261	0.75172	0.4653	0.534832	0.510388	1.02293	0.795801	0.580416	0.694253	0.774458
				0.519113	0.520935	0.731334	0.889603	0.526039	0.525061	0.454877	0.628531	0.824339	0.597773	0.695467	0.746249	1	0.80781	0.816468	0.638756	0.880729	0.758022	0.630316	1.13485	0.708699	0.622974	0.518216	0.580269	0.690396	0.564104	1.08708	0.772369	0.490144	0.470246	0.560791	1.06636	0.782899	0.555901	0.591997	0.771179
				0.539759	0.505783	0.714595	0.869009	0.496938	0.488359	0.529516	0.653278	0.905122	0.633338	0.751981	1	1.02669	0.875334	0.914132	0.668834	0.942515	0.746412	0.635775	1.20118	0.781803	0.603139	0.561736	0.646968	0.796713	0.545044	1.12617	0.840765	0.47915	0.523165	0.548451	1.05039	0.826481	0.573457	0.636915	0.758628
				0.49927	0.523518	0.723615	0.890986	0.536266	0.526295	0.498252	0.685941	0.861685	0.593287	0.677669	0.699571	0.888227	1	0.838137	0.632522	0.916505	0.694645	0.637867	1.13492	0.709749	0.616544	0.506621	0.575111	0.715596	0.547433	1.04065	0.800031	0.461422	0.449517	0.495633	1.05692	0.782137	0.577941	0.619452	0.710451
				0.479304	0.473202	0.646587	0.833197	0.478896	0.501115	0.503105	0.612811	0.83666	0.596998	0.668764	0.681942	0.837982	0.782341	1	0.584733	0.884781	0.646521	0.611798	1.09538	0.673835	0.549223	0.475342	0.554348	0.683944	0.513647	1.03566	0.779822	0.420212	0.454857	0.53098	0.983141	0.753435	0.57496	0.609902	0.622608
				0.471988	0.518001	0.688241	0.842494	0.523858	0.513072	0.460769	0.633219	0.803628	0.601849	0.665635	0.640193	0.84117	0.757547	0.750258	1	0.877796	0.692528	0.572677	1.0844	0.661232	0.58728	0.533681	0.512122	0.713131	0.498943	1.01863	0.803942	0.480303	0.464133	0.478456	1.00742	0.769241	0.615104	0.563148	0.627748
				0.43535	0.439958	0.60361	0.784087	0.476078	0.469266	0.450332	0.62292	0.78561	0.562547	0.637264	0.604695	0.777405	0.735741	0.760931	0.588369	1	0.688433	0.560057	1.0229	0.673795	0.614181	0.460379	0.483586	0.696782	0.492812	0.978044	0.735573	0.396957	0.429279	0.470585	0.93213	0.691119	0.537962	0.568869	0.589951
				0.490135	0.466524	0.682859	0.817451	0.48813	0.496543	0.391807	0.576939	0.733064	0.538384	0.626133	0.618351	0.863963	0.720048	0.717961	0.59938	0.888935	1	0.56079	1.03674	0.712409	0.672828	0.453499	0.52739	0.690592	0.533144	1.03993	0.737068	0.457614	0.434627	0.519455	0.999458	0.702153	0.532781	0.53084	0.645574
				0.492996	0.463763	0.652695	0.792119	0.465161	0.459124	0.401773	0.580815	0.711799	0.503193	0.582978	0.587033	0.800709	0.736939	0.757232	0.55243	0.806015	0.625033	1	1.0269	0.611109	0.596289	0.428265	0.611854	0.652961	0.511324	0.981796	0.696012	0.494255	0.421669	0.537773	0.993969	0.701968	0.503675	0.495088	0.638503
				0.450275	0.446801	0.628569	0.818083	0.48098	0.473754	0.444594	0.583427	0.695733	0.496303	0.57043	0.575193	0.747651	0.680002	0.703119	0.542504	0.763464	0.599265	0.532564	1	0.616605	0.529314	0.462388	0.473075	0.648855	0.47732	0.985236	0.714371	0.418564	0.436249	0.501518	0.948605	0.722293	0.532211	0.498752	0.57804
				0.382941	0.356257	0.532309	0.705169	0.417541	0.435624	0.411981	0.498373	0.64637	0.453649	0.539545	0.576433	0.718902	0.654784	0.665988	0.509347	0.774339	0.634051	0.48799	0.949411	1	0.539194	0.459682	0.380645	0.658409	0.407866	0.890676	0.684942	0.372593	0.458532	0.428574	0.841472	0.681131	0.525732	0.462061	0.55206
				0.46226	0.455871	0.642388	0.788623	0.505187	0.492079	0.333319	0.513376	0.633539	0.456132	0.517804	0.491022	0.697765	0.628042	0.599367	0.499501	0.779347	0.661196	0.525751	0.899896	0.595356	1	0.402229	0.462558	0.641736	0.470223	0.871996	0.657969	0.461606	0.387617	0.52701	0.947536	0.635493	0.458305	0.435642	0.546065
				0.453147	0.433244	0.653338	0.80327	0.480631	0.475753	0.507393	0.609934	0.648019	0.468924	0.552523	0.551294	0.699711	0.622124	0.625343	0.547194	0.704237	0.537243	0.455203	0.947662	0.611867	0.484888	1	0.344462	0.764472	0.412577	0.921728	0.636138	0.434808	0.497226	0.446307	0.911584	0.77335	0.557951	0.461335	0.549986
				0.4408	0.401346	0.6197	0.638598	0.358309	0.402562	0.314802	0.447033	0.596507	0.400007	0.456347	0.538514	0.664508	0.598974	0.618526	0.445344	0.627393	0.529894	0.551573	0.822319	0.429717	0.472931	0.292149	1	0.521867	0.442253	0.877965	0.5783	0.432508	0.35493	0.424521	0.843658	0.630565	0.504276	0.411085	0.482476
				0.307303	0.307417	0.441772	0.639932	0.350891	0.378739	0.475116	0.505788	0.519985	0.381459	0.437964	0.459035	0.547266	0.515886	0.528233	0.429261	0.625738	0.480295	0.407448	0.780705	0.514503	0.454169	0.448801	0.361235	1	0.341881	0.812106	0.569708	0.319824	0.512832	0.364663	0.715534	0.590497	0.42325	0.375362	0.428888
				0.408639	0.388636	0.562428	0.726835	0.397161	0.409903	0.352422	0.455831	0.52304	0.393206	0.439902	0.418676	0.59616	0.526163	0.5289	0.400411	0.590038	0.494351	0.425387	0.765689	0.424926	0.443678	0.322925	0.408135	0.455804	1	0.838987	0.586814	0.401107	0.288442	0.463	0.89722	0.618291	0.53393	0.365646	0.456966
				0.345295	0.343851	0.510279	0.673112	0.37461	0.373789	0.336609	0.429476	0.472285	0.331337	0.376276	0.405321	0.538285	0.46864	0.499656	0.383016	0.548661	0.451794	0.382698	0.740508	0.434773	0.385501	0.338023	0.379627	0.507298	0.393099	1	0.572741	0.362578	0.363517	0.451764	0.784707	0.614093	0.466119	0.332501	0.393484
				0.41513	0.395149	0.570398	0.750365	0.457411	0.440624	0.365567	0.478944	0.549513	0.376979	0.416849	0.456031	0.57637	0.54296	0.566991	0.455567	0.621867	0.482581	0.408862	0.809169	0.503874	0.438371	0.351576	0.376841	0.536325	0.414355	0.863145	1	0.382795	0.352245	0.467556	0.872885	0.670178	0.494337	0.38008	0.41491
				0.491795	0.484542	0.68267	0.713214	0.442755	0.447715	0.289336	0.407219	0.474756	0.33586	0.387944	0.390754	0.549937	0.470839	0.45937	0.409219	0.504577	0.450479	0.43654	0.712837	0.412112	0.462403	0.361309	0.423752	0.452689	0.42584	0.821562	0.575544	1	0.359552	0.444871	0.932181	0.623765	0.452734	0.346273	0.436599
				0.258218	0.250088	0.37599	0.53799	0.291429	0.302472	0.331466	0.360859	0.378114	0.30767	0.363319	0.347621	0.429882	0.373727	0.405138	0.322194	0.444589	0.3486	0.303445	0.605337	0.413224	0.316364	0.336643	0.283332	0.591423	0.249505	0.671116	0.431511	0.292952	1	0.305727	0.60249	0.49748	0.428373	0.27201	0.329842
				0.387629	0.360042	0.520312	0.680569	0.441795	0.354969	0.271973	0.437077	0.436834	0.317332	0.351241	0.369181	0.519349	0.417449	0.479116	0.336474	0.493732	0.422078	0.39205	0.704992	0.39127	0.43575	0.306115	0.34331	0.426039	0.405729	0.844927	0.580252	0.367201	0.30972	1	0.799293	0.634075	0.467274	0.30143	0.387786
				0.484835	0.459085	0.658196	0.759372	0.463981	0.429459	0.337085	0.46069	0.509052	0.363393	0.414434	0.416253	0.581388	0.524071	0.522257	0.417085	0.575751	0.478096	0.4266	0.785033	0.452267	0.461232	0.368089	0.40166	0.492146	0.46287	0.864013	0.637742	0.452976	0.359327	0.470556	1	0.640116	0.484035	0.356115	0.440938
				0.311553	0.296834	0.432239	0.545283	0.325633	0.327399	0.276367	0.376723	0.36648	0.272877	0.307408	0.312277	0.406977	0.36977	0.381605	0.303653	0.407016	0.320245	0.287253	0.569923	0.349049	0.294941	0.297737	0.286235	0.387241	0.304125	0.644685	0.46685	0.288998	0.282889	0.355915	0.610321	1	0.639601	0.264668	0.307781
				0.246722	0.253458	0.33941	0.450909	0.28251	0.262506	0.21369	0.305142	0.305351	0.228093	0.254362	0.245816	0.327841	0.309981	0.330376	0.275465	0.359428	0.275678	0.23383	0.476418	0.305649	0.241313	0.243699	0.259695	0.314893	0.297952	0.555152	0.390673	0.237969	0.276353	0.297563	0.523576	0.725624	1	0.224384	0.246928
				0.482648	0.493254	0.703127	0.87671	0.514463	0.501362	0.579795	0.701886	1.07312	0.75697	0.799657	0.717569	0.917611	0.873237	0.921094	0.662847	0.998957	0.721921	0.604095	1.17345	0.706042	0.602879	0.5296	0.556417	0.733989	0.536285	1.04083	0.789475	0.478376	0.461211	0.504507	1.01243	0.789181	0.589746	1	0.723834
				0.541528	0.538362	0.754654	0.962856	0.583188	0.582019	0.511098	0.715037	0.866072	0.651171	0.781045	0.748349	1.04662	0.876903	0.823287	0.646947	0.907075	0.768714	0.682149	1.19077	0.738602	0.661663	0.55281	0.571791	0.734304	0.58683	1.07847	0.754587	0.528112	0.489682	0.568284	1.0976	0.803545	0.568247	0.63377	1

## Sheet: MSA
Entry	Entry name	Protein names	Gene names		Organism		Length	InterPro		Sequence			fir=not same seq			N-terminus	aligned sequence	C-terminus	N_Len	C_Len	zero/min/notZero	start pos	indel pos		ins					phylos	class	order	family	genera
																																																1	2

Q9KDA5	DBH1_BACHD	DNA-binding protein HU-1	hup1 BH1309		Bacillus halodurans (strain ATCC BAA-125 / DSM 18197 / FERM 7344 / JCM 9153 / C-125)		90	IPR023630; IPR000119; IPR020816; IPR010992;		MNKTDLINAVAEQAELSKKDASKAVDAVFESITGAKEGGKVQLVGFGlSFEVRERSARKGRNPQTGEEIEIPATKNPAFKPGKQLKDAVN	hup1		fir				MNKTDLINAVAEQAELSKKDASKAVDAVFESITGAKEGGKVQLVGFGlSFEVRERSARKGRNPQTGEEIEIPATKNPAFKPGKQLKDAVN		0	0	zero	51								Firmicutes	Bacilli	Bacillales	Bacillaceae	Bacillus										X	X	X	X	M	N
Q9KDA5	DBH1_BACHD	DNA-binding protein HU-1	hup1 BH1309		Bacillus halodurans (strain ATCC BAA-125 / DSM 18197 / FERM 7344 / JCM 9153 / C-125)		90	IPR023630; IPR000119; IPR020816; IPR010992;		MNKTDLINAVAEQAELSKKDSKAVDAVFESITGALKEGGKVQLVGFGSFEVRERSARKGRNPQTGEEIEIPATKNPAFKPGKQLKDAVN	hup1		fir				MNKTDLINAVAEQAELSKKDSOKAVDAVFESITGALKEGGKVQLVGFGSFEVRERSARKGRNPQTGEEIEIPATKNPAFKPGKQLKDAVN		0	0	min1	51	22							Firmicutes	Bacilli	Bacillales	Bacillaceae	Bacillus										X	X	X	X	M	N
Q9KDA5	DBH1_BACHD	DNA-binding protein HU-1	hup1 BH1309		Bacillus halodurans (strain ATCC BAA-125 / DSM 18197 / FERM 7344 / JCM 9153 / C-125)		90	IPR023630; IPR000119; IPR020816; IPR010992;		MNKTDLINAVAEQAELSKKDASKAVDAVFESITGALKEGGKVQLVGFGSFEVRERSARKGRNPQTGEEIEIPATKNPAFKPGKQLKDAVN	hup1		fir				MNKTDLINAVAEQAELSKKDASKAVDAVFESITGALKEGGKVQLVGFGSFEVRERSARKGRNPQTGEEIEIPATKNPAFKPGKQLKDAVN		0	0	zero	51								Firmicutes	Bacilli	Bacillales	Bacillaceae	Bacillus										X	X	X	X	M	N
P08821	DBH1_BACSU	DNA-binding protein HU 1 (DNA-binding protein II) (HB)	hupA dbpA hbs hbsU BSU22790		Bacillus subtilis (strain 168)		92	IPR023630; IPR000119; IPR020816; IPR010992;		MNKTELINAVAEASELSKKDATKAVDSVFDTILDALKNGDKIQLIGFGNFEVRERSARKGRNPQTGEEIEIPASKVPAFKPGKALKDAVAGK	hupA		fir				MNKTELINAVAEASELSKKDATKAVDSVFDTILDALKNGDKIQLIGFGNFEVRERSARKGRNPQTGEEIEIPASKVPAFKPGKALKDAVA	GK	0	2	zero	51								Firmicutes	Bacilli	Bacillales	Bacillaceae	Bacillus										X	X	X	X	M	N
P17615	DBH1_BIFLO	DNA-binding protein HB1	hup BL1798		Bifidobacterium longum (strain NCC 2705)		93	IPR023630; IPR000119; IPR010992;		MAYNKSDLVSKIAQKSNLTKAQAEAAVNAFQDVFVEAMKSGEGLKLTGLFSAERVKRAARTGRNPRTGEQIDIPASYGVRISAGSLLKKAVTE	binding		fir			MA	YNKSDLVSKIAQKSNLTKAQAEAAVNAFQDVFVEAMKSGEGLKLTGLFSAERVKRAARTGRNPRTGEQIDIPASYGVRISAGSLLKKAVT	E	2	1	zero	53								Actinobacteria	Actinobacteria	Bifidobacteriales	Bifidobacteriaceae	Bifidobacterium										X	X	M	A	Y	N
P0A3H3	DBH1_RHILE	DNA-binding protein HRL18			Rhizobium leguminosarum		91	IPR023630; IPR000119; IPR020816; IPR010992;		MNKNELVSAVAEKAGLTKADAASAVDAVFETVQSELKNGGDIRLAGFGSFSVSRREASKGRNPSTGAEVDIPARNVPKFSAGKGLKDAVNS	binding		fir				MNKNELVSAVAEKAGLTKADAASAVDAVFETVQSELKNGGDIRLAGFGSFSVSRREASKGRNPSTGAEVDIPARNVPKFSAGKGLKDAVN	S	0	1	zero	51								Proteobacteria	Alphaproteobacteria	Rhizobiales	Rhizobiaceae	Rhizobium										X	X	X	X	M	N
P0A3H4	DBH1_RHIRD	DNA-binding protein HRL18			Rhizobium radiobacter (Agrobacterium tumefaciens) (Agrobacterium radiobacter)		91	IPR023630; IPR000119; IPR020816; IPR010992;		MNKNELVSAVAEKAGLTKADAASAVDAVFETVQSELKNGGDIRLAGFGSFSVSRREASKGRNPSTGAEVDIPARNVPKFSAGKGLKDAVNS	binding	19667	same family same sequence				MNKNELVSAVAEKAGLTKADAASAVDAVFETVQSELKNGGDIRLAGFGSFSVSRREASKGRNPSTGAEVDIPARNVPKFSAGKGLKDAVN	S	0	1	zero	51								Proteobacteria	Alphaproteobacteria	Rhizobiales	Rhizobiaceae	Rhizobium										X	X	X	X	M	N
P0A3H5	DBH1_STRCO	DNA-binding protein HU 1 (HSl)	hup1 hup SCO2950 SCE59.09		Streptomyces coelicolor (strain ATCC BAA-471 / A3(2) / M145)		93	IPR023630; IPR000119; IPR020816; IPR010992;		MNRSELVAALADRAEVTRKDADAVLAAFAEVVGDIVSKGDEKVTIPGFLTFERTHRAARTARNPQTGEPIQIPAGYSVKVSAGSKLKEAAKGK	hup1		fir				MNRSELVAALADRAEVTRKDADAVLAAFAEVVGDIVSKGEKVTIPGFLTFERTHRAARTARNPQTGEPIQIPAGYSVKVSAGSKLKEAAK	GK	0	2	ins1	51	40		D					Actinobacteria	Actinobacteria	Streptomycetales	Streptomycetaceae	Streptomyces										X	X	X	X	M	N
P0A3H6	DBH1_STRLI	DNA-binding protein HU 1 (HSl)	hup1 hup		Streptomyces lividans		93	IPR023630; IPR000119; IPR020816; IPR010992;		MNRSELVAALADRAEVTRKDADAVLAAFAEVVGDIVSKGDEKVTIPGFLTFERTHRAARTARNPQTGEPIQIPAGYSVKVSAGSKLKEAAKGK	hup1	19272	same genera same sequence				MNRSELVAALADRAEVTRKDADAVLAAFAEVVGDIVSKGEKVTIPGFLTFERTHRAARTARNPQTGEPIQIPAGYSVKVSAGSKLKEAAK	GK	0	2	ins1	51	40		D					Actinobacteria	Actinobacteria	Streptomycetales	Streptomycetaceae	Streptomyces										X	X	X	X	M	N
Q9K7K5	DBH2_BACHD	DNA-binding protein HU-1	hup2 BH3356		Bacillus halodurans (strain ATCC BAA-125 / DSM 18197 / FERM 7344 / JCM 9153 / C-125)		90	IPR023630; IPR000119; IPR020816; IPR010992;		MNKTELIHQVAERTQMSKKDAGEVVNTVFDVIAESLAQGDSVQLIGFGNFEVRERAARKGRNPQTGEEIDIAATKTPAFKAGKQLKDAVK	hup2		fir				MNKTELIHQVAERTQMSKKDAGEVVNTVFDVIAESLAQGDSVQLIGFGNFEVRERAARKGRNPQTGEEIDIAATKTPAFKAGKQLKDAVK		0	0	zero	51								Firmicutes	Bacilli	Bacillales	Bacillaceae	Bacillus										X	X	X	X	M	N
P68573	DBH2_BACSU	SPBc2 prophage-derived DNA-binding protein HU 2	hup2 yonN BSU21050		Bacillus subtilis (strain 168)		92	IPR023630; IPR000119; IPR020816; IPR010992;		MNKTELIAKVAEKQGVSKKEGAPSVEKVFDTISEALKSGEKVSIPGFGTFEVRERAARKGRNPQTGEEIDIPATKAPAFKPAKALKDAVKAK	hup2		fir				MNKTELIAKVAEKQGVSKKEGAPSVEKVFDTISEALKSGEKVSIPGFGTFEVRERAARKGRNPQTGEEIDIPATKAPAFKPAKALKDAVK	AK	0	2	zero	51								Firmicutes	Bacilli	Bacillales	Bacillaceae	Bacillus										X	X	X	X	M	N
P68574	DBH2_BPSPB	DNA-binding protein HU 2	hup2 SPBc2p063		Bacillus phage SPbeta (Bacillus phage SPBc2) (Bacteriophage SP-beta)		92	IPR023630; IPR000119; IPR020816; IPR010992;		MNKTELIAKVAEKQGVSKKEGAPSVEKVFDTISEALKSGEKVSIPGFGTFEVRERAARKGRNPQTGEEIDIPATKAPAFKPAKALKDAVKAK	hup2	12129	same genera same sequence				MNKTELIAKVAEKQGVSKKEGAPSVEKVFDTISEALKSGEKVSIPGFGTFEVRERAARKGRNPQTGEEIDIPATKAPAFKPAKALKDAVK	AK	0	2	zero	51								phage	Bacilli	Bacillales	Bacillaceae	Bacillus										X	X	X	X	M	N
P0A3H7	DBH2_STRCO	DNA-binding protein HU 2	hup2 SCO5556 SC1C2.37		Streptomyces coelicolor (strain ATCC BAA-471 / A3(2) / M145)		218	IPR023630; IPR000119; IPR020816; IPR010992;		MNKAQLVEAIADKLGGRQQAADAVDAVLDALVRAVVAGDRVSVTGFGSFEKVDRPARYARNPQTGERVRVKKTSVPRFRAGQGFKDLVSGSKKLPKNDIAVKKAPKGSLSGPPPTISKAAGKKAAAKKATGAAKKTTGAAKKTSAAAKKTTAKKTTGAAKTTAKKTTAKKSAAKTTTAAAKKTAAKKAPAKKATAKKAPAKKSTARKTTAKKATARKK	hup2		fir				MNKAQLVEAIADKLGGRQOQAADAVDAVLDALVRAVVAGDRVSVTGFGSFEKVDRPARYARNPQTGERVRVKKTSVPRFRAGQGFKDLVS	GSKKLPKNDIAVKKAPKGSLSGPPPTISKAAGKKAAAKKATGAAKKTTGAAKKTSAAAKKTTAKKTTGAAKTTAKKTTAKKSAAKTTTAAAKKTAAKKAPAKKATAKKAPAKKSTARKTTAKKATARKK	0	129	min1	51	19							Actinobacteria	Actinobacteria	Streptomycetales	Streptomycetaceae	Streptomyces										X	X	X	X	M	N
P0A3H8	DBH2_STRLI	DNA-binding protein HU 2	hup2		Streptomyces lividans		218	IPR023630; IPR000119; IPR020816; IPR010992;		MNKAQLVEAIADKLGGRQQAADAVDAVLDALVRAVVAGDRVSVTGFGSFEKVDRPARYARNPQTGERVRVKKTSVPRFRAGQGFKDLVSGSKKLPKNDIAVKKAPKGSLSGPPPTISKAAGKKAAAKKATGAAKKTTGAAKKTSAAAKKTTAKKTTGAAKTTAKKTTAKKSAAKTTTAAAKKTAAKKAPAKKATAKKAPAKKSTARKTTAKKATARKK	hup2	13530	same genera same sequence				MNKAQLVEAIADKLGGRQOQAADAVDAVLDALVRAVVAGDRVSVTGFGSFEKVDRPARYARNPQTGERVRVKKTSVPRFRAGQGFKDLVS	GSKKLPKNDIAVKKAPKGSLSGPPPTISKAAGKKAAAKKATGAAKKTTGAAKKTSAAAKKTTAKKTTGAAKTTAKKTTAKKSAAKTTTAAAKKTAAKKAPAKKATAKKAPAKKSTARKTTAKKATARKK	0	129	min1	51	19							Actinobacteria	Actinobacteria	Streptomycetales	Streptomycetaceae	Streptomyces										X	X	X	X	M	N
P02348	DBH5_RHILE	DNA-binding protein HRL53 (HU-like protein) (Px)			Rhizobium leguminosarum		91	IPR023630; IPR000119; IPR020816; IPR010992;		MNKNELVSAVAEKAGLTKSDAASAVDAVFDVVQAELKNKGDIRLAGFGSFTVSHRAATKGRNPSTGAEVDIPARNVPKFTPGKGLKDAVNG	HU		fir				MNKNELVSAVAEKAGLTKSDAASAVDAVFDVVQAELKNKGDIRLAGFGSFTVSHRAATKGRNPSTGAEVDIPARNVPKFTPGKGLKDAVN	G	0	1	zero	51								Proteobacteria	Alphaproteobacteria	Rhizobiales	Rhizobiaceae	Rhizobium										X	X	X	X	M	N
Q9LA96	DBHA_AERHY	DNA-binding protein HU-alpha	hupA		Aeromonas hydrophila		90	IPR023630; IPR000119; IPR020816; IPR010992;		MNKAQLVDAIAAKADLSKAQAKVALEEIINGITQSLKEGDAVQLVGFGTFKVNHRAGRTGRNPQTGKEIQIAAANVPSFVAGKALKDAVK	hupA		fir				MNKAQLVDAIAAKADLSKAQAKVALEEIINGITQSLKEGDAVQLVGFGTFKVNHRAGRTGRNPQTGKEIQIAAANVPSFVAGKALKDAVK		0	0	zero	51								Proteobacteria	Gammaproteobacteria	Aeromonadales	Aeromonadaceae	Aeromonas										X	X	X	X	M	N
Q9ZF89	DBHA_BURPS	DNA-binding protein HU-alpha	hupA dbhA BPSL0004		Burkholderia pseudomallei (strain K96243)		92	IPR023630; IPR000119; IPR020816; IPR010992;		MNKQELIDAVAAQTGASKAQTGETLDTLLEVIKKAVSKGDSVQLIGFGSFGSGKRAARTGRNPKTGETIKIPAAKTVKFTAGKAFKDAVNKR	hupA		fir				MNKQELIDAVAAQTGASKAQTGETLDTLLEVIKKAVSKGDSVQLIGFGSFGSGKRAARTGRNPKTGETIKIPAAKTVKFTAGKAFKDAVN	KR	0	2	zero	51								Proteobacteria	Betaproteobacteria	Burkholderiales	Burkholderiaceae	Burkholderia										X	X	X	X	M	N
P0ACF2	DBHA_ECO57	DNA-binding protein HU-alpha (HU-2) (NS2)	hupA Z5576 ECs4923		Escherichia coli O157:H7		90	IPR023630; IPR000119; IPR020816; IPR010992;		MNKTQLIDVIAEKAELSKTQAKAALESTLAAITESLKEGDAVQLVGFGTFKVNHRAERTGRNPQTGKEIKIAAANVPAFVSGKALKDAVK	hupA		fir				MNKTQLIDVIAEKAELSKTQAKAALESTLAAITESLKEGDAVQLVGFGTFKVNHRAERTGRNPQTGKEIKIAAANVPAFVSGKALKDAVK		0	0	zero	51								Proteobacteria	Gammaproteobacteria	Enterobacterales	Enterobacteriaceae	Escherichia										X	X	X	X	M	N
P0ACF1	DBHA_ECOL6	DNA-binding protein HU-alpha (HU-2) (NS2)	hupA c4957		Escherichia coli O6:H1 (strain CFT073 / ATCC 700928 / UPEC)		90	IPR023630; IPR000119; IPR020816; IPR010992;		MNKTQLIDVIAEKAELSKTQAKAALESTLAAITESLKEGDAVQLVGFGTFKVNHRAERTGRNPQTGKEIKIAAANVPAFVSGKALKDAVK	hupA	18381	same genera same sequence				MNKTQLIDVIAEKAELSKTQAKAALESTLAAITESLKEGDAVQLVGFGTFKVNHRAERTGRNPQTGKEIKIAAANVPAFVSGKALKDAVK		0	0	zero	51								Proteobacteria	Gammaproteobacteria	Enterobacterales	Enterobacteriaceae	Escherichia										X	X	X	X	M	N
P0ACF0	DBHA_ECOLI	DNA-binding protein HU-alpha (HU-2) (NS2)	hupA b4000 JW3964		Escherichia coli (strain K12)		90	IPR023630; IPR000119; IPR020816; IPR010992;		MNKTQLIDVIAEKAELSKTQAKAALESTLAAITESLKEGDAVQLVGFGTFKVNHRAERTGRNPQTGKEIKIAAANVPAFVSGKALKDAVK	hupA	18381	same genera same sequence				MNKTQLIDVIAEKAELSKTQAKAALESTLAAITESLKEGDAVQLVGFGTFKVNHRAERTGRNPQTGKEIKIAAANVPAFVSGKALKDAVK		0	0	zero	51								Proteobacteria	Gammaproteobacteria	Enterobacterales	Enterobacteriaceae	Escherichia										X	X	X	X	M	N
E0J6W8	DBHA_ECOLW	DNA-binding protein HU-alpha (HU-2) (NS2)	hupA ECW_m4359 WFL_21215 EschWDRAFT_4326		Escherichia coli (strain ATCC 9637 / CCM 2024 / DSM 1116 / NCIMB 8666 / NRRL B-766 / W)		90	IPR023630; IPR000119; IPR020816; IPR010992;		MNKTQLIDVIAEKAELSKTQAKAALESTLAAITESLKEGDAVQLVGFGTFKVNHRAERTGRNPQTGKEIKIAAANVPAFVSGKALKDAVK	hupA	18381	same genera same sequence				MNKTQLIDVIAEKAELSKTQAKAALESTLAAITESLKEGDAVQLVGFGTFKVNHRAERTGRNPQTGKEIKIAAANVPAFVSGKALKDAVK		0	0	zero	51								Proteobacteria	Gammaproteobacteria	Enterobacterales	Enterobacteriaceae	Escherichia										X	X	X	X	M	N
Q9HTL0	DBHA_PSEAE	DNA-binding protein HU-alpha	hupA PA5348		Pseudomonas aeruginosa (strain ATCC 15692 / PAO1 / 1C / PRS 101 / LMG 12228)		90	IPR023630; IPR000119; IPR020816; IPR010992;		MRKPELAAAIAEKADLTKEQANRVLNALLDEITGALNRKDSVTLVGFGTFLQRHRGARTGKNPQTGQPVKIKASNTVAFKPGKALRDAVN	hupA		fir				MRKPELAAAIAEKADLTKEQANRVLNALLDEITGALNRKDSVTLVGFGTFLQRHRGARTGKNPQTGQPVKIKASNTVAFKPGKALRDAVN		0	0	zero	51								Proteobacteria	Gammaproteobacteria	Pseudomonadales	Pseudomonadaceae	Pseudomonas										X	X	X	X	M	R
P0A1R7	DBHA_SALTI	DNA-binding protein HU-alpha (HU-2) (NS2)	hupA STY3715 t3461		Salmonella typhi		90	IPR023630; IPR000119; IPR020816; IPR010992;		MNKTQLIDVIADKAELSKTQAKAALESTLAAITESLKEGDAVQLVGFGTFKVNHRAERTGRNPQTGKEIKIAAANVPAFVSGKALKDAVK	hupA		fir				MNKTQLIDVIADKAELSKTQAKAALESTLAAITESLKEGDAVQLVGFGTFKVNHRAERTGRNPQTGKEIKIAAANVPAFVSGKALKDAVK		0	0	zero	51								Proteobacteria	Gammaproteobacteria	Enterobacterales	Enterobacteriaceae	Salmonella										X	X	X	X	M	N
P0A1R6	DBHA_SALTY	DNA-binding protein HU-alpha (HU-2) (NS2)	hupA STM4170 STMF1.24		Salmonella typhimurium (strain LT2 / SGSC1412 / ATCC 700720)		90	IPR023630; IPR000119; IPR020816; IPR010992;		MNKTQLIDVIADKAELSKTQAKAALESTLAAITESLKEGDAVQLVGFGTFKVNHRAERTGRNPQTGKEIKIAAANVPAFVSGKALKDAVK	hupA	24256	same genera same sequence				MNKTQLIDVIADKAELSKTQAKAALESTLAAITESLKEGDAVQLVGFGTFKVNHRAERTGRNPQTGKEIKIAAANVPAFVSGKALKDAVK		0	0	zero	51								Proteobacteria	Gammaproteobacteria	Enterobacterales	Enterobacteriaceae	Salmonella										X	X	X	X	M	N
P52680	DBHA_SERMA	DNA-binding protein HU-alpha (HU-2) (NS2)	hupA		Serratia marcescens		90	IPR023630; IPR000119; IPR020816; IPR010992;		MNKTQLIDVIADKADLSKAQAKLALESTLAAITESLKEGDAVQLVGFGTFKVNHRSERTGRNPQTGKEIKIAAANVPAFVSGKALKDAVK	hupA		fir				MNKTQLIDVIADKADLSKAQAKLALESTLAAITESLKEGDAVQLVGFGTFKVNHRSERTGRNPQTGKEIKIAAANVPAFVSGKALKDAVK		0	0	zero	51								Proteobacteria	Gammaproteobacteria	Enterobacterales	Yersiniaceae	Serratia										X	X	X	X	M	N
P0ACF3	DBHA_SHIFL	DNA-binding protein HU-alpha (HU-2) (NS2)	hupA SF4072 S3663		Shigella flexneri		90	IPR023630; IPR000119; IPR020816; IPR010992;		MNKTQLIDVIAEKAELSKTQAKAALESTLAAITESLKEGDAVQLVGFGTFKVNHRAERTGRNPQTGKEIKIAAANVPAFVSGKALKDAVK	hupA		fir				MNKTQLIDVIAEKAELSKTQAKAALESTLAAITESLKEGDAVQLVGFGTFKVNHRAERTGRNPQTGKEIKIAAANVPAFVSGKALKDAVK		0	0	zero	51								Proteobacteria	Gammaproteobacteria	Enterobacterales	Enterobacteriaceae	Shigella										X	X	X	X	M	N
Q9KV83	DBHA_VIBCH	DNA-binding protein HU-alpha	hupA VC_0273		Vibrio cholerae serotype O1 (strain ATCC 39315 / El Tor Inaba N16961)		90	IPR023630; IPR000119; IPR020816; IPR010992;		MNKTQLIDFIAEKADLTKVQAKAALEATLGAVEGALKDGDQVQLIGFGTFKVNHRSARTGRNPKTGEEIKIAAANVPAFVAGKALKDAIK	hupA		fir				MNKTQLIDFIAEKADLTKVQAKAALEATLGAVEGALKDGDQVQLIGFGTFKVNHRSARTGRNPKTGEEIKIAAANVPAFVAGKALKDAIK		0	0	zero	51								Proteobacteria	Gammaproteobacteria	Vibrionales	Vibrionaceae	Vibrio										X	X	X	X	M	N
P28080	DBHA_VIBPR	DNA-binding protein HU-alpha	hupA		Vibrio proteolyticus (Aeromonas proteolytica)		90	IPR023630; IPR000119; IPR020816; IPR010992;		MNKTQLIDFIAEKADLSKAQAKAALEATLDGVTDALKEGDQVQLIGFGTFKVNHRAARTGRNPKTGAEIQIAAANVPAFVAGKALKDAVK	hupA		fir				MNKTQLIDFIAEKADLSKAQAKAALEATLDGVTDALKEGDQVQLIGFGTFKVNHRAARTGRNPKTGAEIQIAAANVPAFVAGKALKDAVK		0	0	zero	51								Proteobacteria	Gammaproteobacteria	Vibrionales	Vibrionaceae	Vibrio										X	X	X	X	M	N
P0ACF6	DBHB_ECO57	DNA-binding protein HU-beta (HU-1) (NS1)	hupB Z0547 ECs0494		Escherichia coli O157:H7		90	IPR023630; IPR000119; IPR020816; IPR010992;		MNKSQLIDKIAAGADISKAAAGRALDAIIASVTESLKEGDDVALVGFGTFAVKERAARTGRNPQTGKEITIAAAKVPSFRAGKALKDAVN	hupB		fir				MNKSQLIDKIAAGADISKAAAGRALDAIIASVTESLKEGDDVALVGFGTFAVKERAARTGRNPQTGKEITIAAAKVPSFRAGKALKDAVN		0	0	zero	51								Proteobacteria	Gammaproteobacteria	Enterobacterales	Enterobacteriaceae	Escherichia										X	X	X	X	M	N
P0ACF5	DBHB_ECOL6	DNA-binding protein HU-beta (HU-1) (NS1)	hupB c0556		Escherichia coli O6:H1 (strain CFT073 / ATCC 700928 / UPEC)		90	IPR023630; IPR000119; IPR020816; IPR010992;		MNKSQLIDKIAAGADISKAAAGRALDAIIASVTESLKEGDDVALVGFGTFAVKERAARTGRNPQTGKEITIAAAKVPSFRAGKALKDAVN	hupB	18340	same genera same sequence				MNKSQLIDKIAAGADISKAAAGRALDAIIASVTESLKEGDDVALVGFGTFAVKERAARTGRNPQTGKEITIAAAKVPSFRAGKALKDAVN		0	0	zero	51								Proteobacteria	Gammaproteobacteria	Enterobacterales	Enterobacteriaceae	Escherichia										X	X	X	X	M	N
P0ACF4	DBHB_ECOLI	DNA-binding protein HU-beta (HU-1) (NS1)	hupB hopD b0440 JW0430		Escherichia coli (strain K12)		90	IPR023630; IPR000119; IPR020816; IPR010992;		MNKSQLIDKIAAGADISKAAAGRALDAIIASVTESLKEGDDVALVGFGTFAVKERAARTGRNPQTGKEITIAAAKVPSFRAGKALKDAVN	hupB	18340	same genera same sequence				MNKSQLIDKIAAGADISKAAAGRALDAIIASVTESLKEGDDVALVGFGTFAVKERAARTGRNPQTGKEITIAAAKVPSFRAGKALKDAVN		0	0	zero	51								Proteobacteria	Gammaproteobacteria	Enterobacterales	Enterobacteriaceae	Escherichia										X	X	X	X	M	N
P64388	DBHB_NEIMA	DNA-binding protein HU-beta	hupB NMA1397		Neisseria meningitidis serogroup A / serotype 4A (strain Z2491)		89	IPR023630; IPR000119; IPR020816; IPR010992;		MNKSELIEAIAQEADISKAAAQKALDATTNAVTTALKQGDTVTLVGFGTFYVGERAERQGRNPKTGEPLTIAAAKTPKFRAGKALKDAL	hupB		fir				MNKSELIEAIAQEADISKAAAQKALDATTNAVTTALKQGDTVTLVGFGTFYVGERAERQGRNPKTGEPLTIAAAKTPKFRAGKALKDALX		0	0	zero	51								Proteobacteria	Betaproteobacteria	Neisseriales	Neisseriaceae	Neisseria										X	X	X	X	M	N
P64389	DBHB_NEIMB	DNA-binding protein HU-beta	hupB NMB1230		Neisseria meningitidis serogroup B (strain MC58)		89	IPR023630; IPR000119; IPR020816; IPR010992;		MNKSELIEAIAQEADISKAAAQKALDATTNAVTTALKQGDTVTLVGFGTFYVGERAERQGRNPKTGEPLTIAAAKTPKFRAGKALKDAL	hupB	63	same genera same sequence				MNKSELIEAIAQEADISKAAAQKALDATTNAVTTALKQGDTVTLVGFGTFYVGERAERQGRNPKTGEPLTIAAAKTPKFRAGKALKDALX		0	0	zero	51								Proteobacteria	Betaproteobacteria	Neisseriales	Neisseriaceae	Neisseria										X	X	X	X	M	N
P05384	DBHB_PSEAE	DNA-binding protein HU-beta	hupB PA1804		Pseudomonas aeruginosa (strain ATCC 15692 / PAO1 / 1C / PRS 101 / LMG 12228)		90	IPR023630; IPR000119; IPR020816; IPR010992;		MNKSELIDAIAASADIPKAVAGRALDAVIESVTGALKAGDSVVLVGFGTFAVKERAARTGRNPQTGKPIKIAAAKIPGFKAGKALKDAVN	hupB		fir				MNKSELIDAIAASADIPKAVAGRALDAVIESVTGALKAGDSVVLVGFGTFAVKERAARTGRNPQTGKPIKIAAAKIPGFKAGKALKDAVN		0	0	zero	51								Proteobacteria	Gammaproteobacteria	Pseudomonadales	Pseudomonadaceae	Pseudomonas										X	X	X	X	M	N
Q9KHS6	DBHB_PSEF5	DNA-binding protein HU-beta	hupB PFL_3984		Pseudomonas fluorescens (strain Pf-5 / ATCC BAA-477)		90	IPR023630; IPR000119; IPR020816; IPR010992;		MNKSELIDAIAASADLPKAAAGRALDAVIESVTGALKAGDSVVLVGFGTFSVTDRPARIGRNPQTGKTLEIAAAKKPGFKAGKALKEAVN	hupB		fir				MNKSELIDAIAASADLPKAAAGRALDAVIESVTGALKAGDSVVLVGFGTFSVTDRPARIGRNPQTGKTLEIAAAKKPGFKAGKALKEAVN		0	0	zero	51								Proteobacteria	Gammaproteobacteria	Pseudomonadales	Pseudomonadaceae	Pseudomonas										X	X	X	X	M	N
P0A1R9	DBHB_SALTI	DNA-binding protein HU-beta (HU-1) (NS1)	hupB STY0493 t2409		Salmonella typhi		90	IPR023630; IPR000119; IPR020816; IPR010992;		MNKSQLIEKIAAGADISKAAAGRALDAIIASVTESLKEGDDVALVGFGTFAVKERAARTGRNPQTGKEITIAAAKVPSFRAGKALKDAVN	hupB		fir				MNKSQLIEKIAAGADISKAAAGRALDAIIASVTESLKEGDDVALVGFGTFAVKERAARTGRNPQTGKEITIAAAKVPSFRAGKALKDAVN		0	0	zero	51								Proteobacteria	Gammaproteobacteria	Enterobacterales	Enterobacteriaceae	Salmonella										X	X	X	X	M	N
P0A1R8	DBHB_SALTY	DNA-binding protein HU-beta (HU-1) (NS1)	hupB STM0451		Salmonella typhimurium (strain LT2 / SGSC1412 / ATCC 700720)		90	IPR023630; IPR000119; IPR020816; IPR010992;		MNKSQLIEKIAAGADISKAAAGRALDAIIASVTESLKEGDDVALVGFGTFAVKERAARTGRNPQTGKEITIAAAKVPSFRAGKALKDAVN	hupB	24251	same genera same sequence				MNKSQLIEKIAAGADISKAAAGRALDAIIASVTESLKEGDDVALVGFGTFAVKERAARTGRNPQTGKEITIAAAKVPSFRAGKALKDAVN		0	0	zero	51								Proteobacteria	Gammaproteobacteria	Enterobacterales	Enterobacteriaceae	Salmonella										X	X	X	X	M	N
P52681	DBHB_SERMA	DNA-binding protein HU-beta (HU-1) (NS1)	hupB		Serratia marcescens		90	IPR023630; IPR000119; IPR020816; IPR010992;		MNKSQLIDKIAAGADISKAAAGRALDAVIASVTDSLKAGDDVALVGFGSFTVRERSARTGRNPQTGKEIKIAARKVPAFRAGKALKDAVN	hupB		fir				MNKSQLIDKIAAGADISKAAAGRALDAVIASVTDSLKAGDDVALVGFGSFTVRERSARTGRNPQTGKEIKIAARKVPAFRAGKALKDAVN		0	0	zero	51								Proteobacteria	Gammaproteobacteria	Enterobacterales	Yersiniaceae	Serratia										X	X	X	X	M	N
P0ACF7	DBHB_SHIFL	DNA-binding protein HU-beta (HU-1) (NS1)	hupB SF0385 S0391		Shigella flexneri		90	IPR023630; IPR000119; IPR020816; IPR010992;		MNKSQLIDKIAAGADISKAAAGRALDAIIASVTESLKEGDDVALVGFGTFAVKERAARTGRNPQTGKEITIAAAKVPSFRAGKALKDAVN	hupB		fir				MNKSQLIDKIAAGADISKAAAGRALDAIIASVTESLKEGDDVALVGFGTFAVKERAARTGRNPQTGKEITIAAAKVPSFRAGKALKDAVN		0	0	zero	51								Proteobacteria	Gammaproteobacteria	Enterobacterales	Enterobacteriaceae	Shigella										X	X	X	X	M	N
Q9KQS9	DBHB_VIBCH	DNA-binding protein HU-beta	hupB VC_1919		Vibrio cholerae serotype O1 (strain ATCC 39315 / El Tor Inaba N16961)		90	IPR023630; IPR000119; IPR020816; IPR010992;		MNKTQLVEQIAANADISKASAGRALDAFIEAVSGTLQSGDQVALVGFGTFSVRTRAARTGRNPKTGEEIKIAEAKVPSFKAGKALKDACN	hupB		fir				MNKTQLVEQIAANADISKASAGRALDAFIEAVSGTLQSGDQVALVGFGTFSVRTRAARTGRNPKTGEEIKIAEAKVPSFKAGKALKDACN		0	0	zero	51								Proteobacteria	Gammaproteobacteria	Vibrionales	Vibrionaceae	Vibrio										X	X	X	X	M	N
Q9JR30	DBHC_NEIMA	DNA-binding protein HU-beta 2	hupB2 rth13 NMA1868		Neisseria meningitidis serogroup A / serotype 4A (strain Z2491)		91	IPR023630; IPR000119; IPR010992;		MNKSELIQAIADEAELSKRAAAEFVNAFVSVVTQELKDGNDVTLVGFGTFHAAQSAERQGRNPKTGEPLTIAARKTPKFRSGKALKDAVNG	hupB		fir				MNKSELIQAIADEAELSKRAAAEFVNAFVSVVTQELKDGNDVTLVGFGTFHAAQSAERQGRNPKTGEPLTIAARKTPKFRSGKALKDAVN	G	0	1	zero	51								Proteobacteria	Betaproteobacteria	Neisseriales	Neisseriaceae	Neisseria										X	X	X	X	M	N
Q92HL4	DBHL_RICCN	DNA-binding protein HU-like	RC0757		Rickettsia conorii (strain ATCC VR-613 / Malish 7)		80	IPR023630; IPR000119; IPR010992;		MITKNYLIDKIHDKLNCLSKEDVKDSVDLILDYLNESLKKQKRIEIRNFGNFSIRKRKFPESEKFYNTVYYRMPKNLFKE	HU	not	fir																	Proteobacteria	Alphaproteobacteria	Rickettsiales	Rickettsiaceae	Rickettsia
Q9ZD26	DBHL_RICPR	DNA-binding protein HU-like	RP524		Rickettsia prowazekii (strain Madrid E)		80	IPR023630; IPR000119; IPR010992;		MVTKNYLIDKVHDKLDYLSKQDVKESVDLILDYLNESLKEQKRIEIRNFGNFSIRKRKFPESNKFYNTVYYRMPKNLFKD	HU	not	fir																	Proteobacteria	Alphaproteobacteria	Rickettsiales	Rickettsiaceae	Rickettsia
O68451	DBHL_RICRS	DNA-binding protein HU-like	A1G_03965		Rickettsia rickettsii (strain Sheila Smith)		80	IPR023630; IPR000119; IPR010992;		MITKNYLIDKIHDKLNYLSKEDVKDSVDLILDYLNESLKQQKRIEIRNFGNFSIRKRKFPESEKFYNTVYYRMPKNLFKE	HU	not	fir																	Proteobacteria	Alphaproteobacteria	Rickettsiales	Rickettsiaceae	Rickettsia
O67461	DBH_AQUAE	DNA-binding protein HU	hup aq_1484.1 aq_1484A		Aquifex aeolicus (strain VF5)		94	IPR023630; IPR000119; IPR010992;		MTKKEIAEEIYDRLIRDYNVKIQKKEVYNLVSEVFTIIQECLLKGEKVKISGFGTFVVKTRKPKKGMNIKKREIVEVPERKIVLFKPSKNFIKS	HU		fir				MTKKEIAEEIYDRLKIQKKEVYNLVSEVFTIIQECLLKGEKVKISGFGTFVVKTRKPKKGMNIKKREIVEVPERKIVLFKPSKNFIKSXX		0	0	ins6	51	15		IRDYNV					Aquificae	Aquificae	Aquificales	Aquificaceae	Aquifex										X	X	X	X	M	T
P0A3H2	DBH_BACCA	DNA-binding protein HU (DNA-binding protein II) (HB)	hup hbs hbsU		Bacillus caldotenax		90	IPR023630; IPR000119; IPR020816; IPR010992;		MNKTELINAVAETSGLSKKDATKAVDAVFDSITEALRKGDKVQLIGFGNFEVRERAARKGRNPQTGEEMEIPASKVPAFKPGKALKDAVK	HU		fir				MNKTELINAVAETSGLSKKDATKAVDAVFDSITEALRKGDKVQLIGFGNFEVRERAARKGRNPQTGEEMEIPASKVPAFKPGKALKDAVK		0	0	zero	51								Firmicutes	Bacilli	Bacillales	Bacillaceae	Bacillus										X	X	X	X	M	N
P0A3H1	DBH_BACCL	DNA-binding protein HU (DNA-binding protein II) (HB)	hup hbs hbsU		Bacillus caldolyticus		90	IPR023630; IPR000119; IPR020816; IPR010992;		MNKTELINAVAETSGLSKKDATKAVDAVFDSITEALRKGDKVQLIGFGNFEVRERAARKGRNPQTGEEMEIPASKVPAFKPGKALKDAVK	HU	24065	same family same sequence				MNKTELINAVAETSGLSKKDATKAVDAVFDSITEALRKGDKVQLIGFGNFEVRERAARKGRNPQTGEEMEIPASKVPAFKPGKALKDAVK		0	0	zero	51								Firmicutes	Bacilli	Bacillales	Bacillaceae	Bacillus										X	X	X	X	M	N
Q44625	DBH_BORAD	DNA-binding protein HBbu	hbb		Borrelia andersonii		108	IPR023630; IPR000119; IPR020816; IPR010992;		MSFSRRPKVTKSDIVDQISLNIRNNNLKLEKKYIRLVIDAFFEELKSNLCSNNVIEFRSFGTFEVRKRRGRLNARNPQTGEYVKVLDHHVAYFRPGKDLKERVWGIKG	hupBB		fir			MSFSRRPKVTKSD	IVDQISLNIRNNNLKLEKKYIRLVIDAFFEELKSNLCSNNVIEFRSFGTFEVRKRRGRLARNPQTGEYVKVLDHHVAYFRPGKDLKERVW	GIKG	13	4	ins1	64	60		N					Spirochaetes	Spirochaetia	Spirochaetales	Borreliaceae	Borrelia										T	K	S	D	I	V
Q57220	DBH_BORAF	DNA-binding protein HBbu	hbb		Borrelia afzelii		108	IPR023630; IPR000119; IPR020816; IPR010992;		MSFPRRPKVTKSDIVDQISLNIRNNNLKLEKKYIRLVIDAFFEELKSNLCSNNVIEFRSFGTFEVRKRKGRLNARNPQTGEYVKVLDHHVAYFRPGKDLKERVWGIKG	hupBB		fir			MSFPRRPKVTKSD	IVDQISLNIRNNNLKLEKKYIRLVIDAFFEELKSNLCSNNVIEFRSFGTFEVRKRKGRLARNPQTGEYVKVLDHHVAYFRPGKDLKERVW	GIKG	13	4	ins1	64	60		N					Spirochaetes	Spirochaetia	Spirochaetales	Borreliaceae	Borrelia										T	K	S	D	I	V
Q57267	DBH_BORBU	DNA-binding protein HU (HBbu)	hup hbb BB_0232		Borrelia burgdorferi (strain ATCC 35210 / B31 / CIP 102532 / DSM 4680)		108	IPR023630; IPR000119; IPR020816; IPR010992;		MSFSRRPKVTKSDIVDQISLNIKNNNLKLEKKYIRLVIDAFFEELKSNLCSNNVIEFRSFGTFEVRKRKGRLNARNPQTGEYVKVLDHHVAYFRPGKDLKERVWGIKG	HU		fir			MSFSRRPKVTKSD	IVDQISLNIKNNNLKLEKKYIRLVIDAFFEELKSNLCSNNVIEFRSFGTFEVRKRKGRLARNPQTGEYVKVLDHHVAYFRPGKDLKERVW	GIKG	13	4	ins1	64	60		N					Spirochaetes	Spirochaetia	Spirochaetales	Borreliaceae	Borrelia										T	K	S	D	I	V
Q57153	DBH_BORGA	DNA-binding protein HBbu	hbb BG0235		Borrelia garinii (strain PBi)		108	IPR023630; IPR000119; IPR020816; IPR010992;		MSFSRRPKITKSDIVDQISLNIRNNNLKLEKKYIRLVIDAFFEELKGNLCLNNVIEFRSFGTFEVRKRKGRLNARNPQTGEYVKVLDHHVAYFRPGKDLKERVWGIKG	hupBB		fir			MSFSRRPKITKSD	IVDQISLNIRNNNLKLEKKYIRLVIDAFFEELKGNLCLNNVIEFRSFGTFEVRKRKGRLARNPQTGEYVKVLDHHVAYFRPGKDLKERVW	GIKG	13	4	ins1	64	60		N					Spirochaetes	Spirochaetia	Spirochaetales	Borreliaceae	Borrelia										T	K	S	D	I	V
Q45231	DBH_BORJA	DNA-binding protein HBbu	hbb		Borrelia japonica		108	IPR023630; IPR000119; IPR020816; IPR010992;		MSFSRRPKVTKSDIVDQISLNIRNNNLKLEKKYIRLVIDAFFEELKGNLCSNNVIEFRSFGTFEVRKRKGRLNARNPQTGEYVKVLDHHVAYFRPGKDLKERVWGIKG	hupBB		fir			MSFSRRPKVTKSD	IVDQISLNIRNNNLKLEKKYIRLVIDAFFEELKGNLCSNNVIEFRSFGTFEVRKRKGRLARNPQTGEYVKVLDHHVAYFRPGKDLKERVW	GIKG	13	4	ins1	64	60		N					Spirochaetes	Spirochaetia	Spirochaetales	Borreliaceae	Borrelia										T	K	S	D	I	V
Q45352	DBH_BORPR	DNA-binding protein HBbu	hbb		Borrelia parkeri		108	IPR023630; IPR000119; IPR020816; IPR010992;		MSFSRRPKVTKSDIVNQISLNIKNSNEKLEKKYIRLVVDAFFEELKNSLCLNNVIEFRSFGTFELRKRKGRQNARNPQTGEYVNVDDHHVAYFRPGKDLKDGVWGIKG	hupBB		fir			MSFSRRPKVTKSD	IVNQISLNIKNSNEKLEKKYIRLVVDAFFEELKNSLCLNNVIEFRSFGTFELRKRKGRNARNPQTGEYVNVDDHHVAYFRPGKDLKDGVW	GIKG	13	4	ins1	64	59		Q					Spirochaetes	Spirochaetia	Spirochaetales	Borreliaceae	Borrelia										T	K	S	D	I	V
Q45722	DBH_BORTU	DNA-binding protein HBbu	hbb		Borrelia turicatae		108	IPR023630; IPR000119; IPR020816; IPR010992;		MSFSRRAKVTKSDIVNQISLNIKNSNEKLEKKYIRLVVDAFFEELKNSLCLNNVIEFRSFGTFELRKRKGRQNARNPQTGEYVNVDDHHVAYFRPGKDLKERVWGIKG	hupBB		fir			MSFSRRAKVTKSD	IVNQISLNIKNSNEKLEKKYIRLVVDAFFEELKNSLCLNNVIEFRSFGTFELRKRKGRNARNPQTGEYVNVDDHHVAYFRPGKDLKERVW	GIKG	13	4	ins1	64	59		Q					Spirochaetes	Spirochaetia	Spirochaetales	Borreliaceae	Borrelia										T	K	S	D	I	V
P57144	DBH_BUCAI	DNA-binding protein HU	hup BU032		Buchnera aphidicola subsp. Acyrthosiphon pisum (strain APS) (Acyrthosiphon pisum symbiotic bacterium)		92	IPR023630; IPR000119; IPR020816; IPR010992;		MNKTQLINVISKKSNLSKIQAKLTLETTLSTIIDSLKKGESVQIVGFGTFKVNLRSSRTGRNPQTGKEIQIPATKVPSFTSGKTLKNAIKQL	HU		fir				MNKTQLINVISKKSNLSKIQAKLTLETTLSTIIDSLKKGESVQIVGFGTFKVNLRSSRTGRNPQTGKEIQIPATKVPSFTSGKTLKNAIK	QL	0	2	zero	51								Proteobacteria	Gammaproteobacteria	Enterobacterales	Erwiniaceae	Buchnera										X	X	X	X	M	N
Q8KA69	DBH_BUCAP	DNA-binding protein HU	hup hupA BUsg_033		Buchnera aphidicola subsp. Schizaphis graminum (strain Sg)		90	IPR023630; IPR000119; IPR020816; IPR010992;		MNKTQLIKIISKQSNLSKIQIKSTLEKILSAIIESLKKGESVQIVGFGTFKVNSRASRTGRNPQTGKEIIIPATKVPSFISGKTLKNAIK	hupA		fir				MNKTQLIKIISKQSNLSKIQIKSTLEKILSAIIESLKKGESVQIVGFGTFKVNSRASRTGRNPQTGKEIIIPATKVPSFISGKTLKNAIK		0	0	zero	51								Proteobacteria	Gammaproteobacteria	Enterobacterales	Erwiniaceae	Buchnera										X	X	X	X	M	N
Q89B22	DBH_BUCBP	DNA-binding protein HU	hup hupA bbp_033		Buchnera aphidicola subsp. Baizongia pistaciae (strain Bp)		92	IPR023630; IPR000119; IPR020816; IPR010992;		MNKSELINIISKKSNLSKIQIKNILEITLTAIIQSLKDGNSVQLVGFGTFKVNNRAARIGRNPQTGQTIHISATKTPVFISGKTFKTAIKTI	hupA		fir				MNKSELINIISKKSNLSKIQIKNILEITLTAIIQSLKDGNSVQLVGFGTFKVNNRAARIGRNPQTGQTIHISATKTPVFISGKTFKTAIK	TI	0	2	zero	51								Proteobacteria	Gammaproteobacteria	Enterobacterales	Erwiniaceae	Buchnera										X	X	X	X	M	N
Q46121	DBH_CAMJE	DNA-binding protein HU (HCj)	hup hupB Cj0913c		Campylobacter jejuni subsp. jejuni serotype O:2 (strain NCTC 11168)		98	IPR023630; IPR000119; IPR010992;		MTKADFISLVAQTAGLTKKDATTATDAVISTITDVLAKGDSISFIGFGTFSTQERAAREARVPSTGKTIKVPATRVAKFKVGKNLKEAVAKASGKKKK	hupB		fir				MTKADFISLVAQTAGLTKKDATTATDAVISTITDVLAKGDSISFIGFGTFSTQERAAREARVPSTGKTIKVPATRVAKFKVGKNLKEAVA	KASGKKKK	0	8	zero	51								Proteobacteria	delta/epsilon subdivisions	Campylobacterales	Campylobacteraceae	Campylobacter										X	X	X	X	M	T
Q5HUP6	DBH_CAMJR	DNA-binding protein HU	hup CJE0991		Campylobacter jejuni (strain RM1221)		98	IPR023630; IPR000119; IPR010992;		MTKADFISLVAQTAGLTKKDATTATDAVISTITDVLAKGDSISFIGFGTFSTQERAAREARVPSTGKTIKVPATRVAKFKVGKNLKEAVAKASGKKKK	HU	89	same genera same sequence				MTKADFISLVAQTAGLTKKDATTATDAVISTITDVLAKGDSISFIGFGTFSTQERAAREARVPSTGKTIKVPATRVAKFKVGKNLKEAVA	KASGKKKK	0	8	zero	51								Proteobacteria	delta/epsilon subdivisions	Campylobacterales	Campylobacteraceae	Campylobacter										X	X	X	X	M	T
B8GX11	DBH_CAUCN	DNA-binding protein HU	hup CCNA_02036		Caulobacter crescentus (strain NA1000 / CB15N)		92	IPR023630; IPR000119; IPR010992;		MTTKAELVTAIAEKAGINKNQAKDALEAFIEAVTDSLKSGQDVRLVGFGTFKAVTRAAGTARNPRTGETVNRPASKTARFQVGEGLKSSLNS	HU		fir			M	TTKAELVTAIAEKAGINKNQAKDALEAFIEAVTDSLKSGQDVRLVGFGTFKAVTRAAGTARNPRTGETVNRPASKTARFQVGEGLKSSLN	S	1	1	zero	52								Proteobacteria	Alphaproteobacteria	Caulobacterales	Caulobacteraceae	Caulobacter										X	X	X	M	T	T
P0CAV2	DBH_CAUCR	DNA-binding protein HU	hup CC_1959		Caulobacter crescentus (strain ATCC 19089 / CB15)		92	IPR023630; IPR000119; IPR010992;		MTTKAELVTAIAEKAGINKNQAKDALEAFIEAVTDSLKSGQDVRLVGFGTFKAVTRAAGTARNPRTGETVNRPASKTARFQVGEGLKSSLNS	HU	91	same genera same sequence			M	TTKAELVTAIAEKAGINKNQAKDALEAFIEAVTDSLKSGQDVRLVGFGTFKAVTRAAGTARNPRTGETVNRPASKTARFQVGEGLKSSLN	S	1	1	zero	52								Proteobacteria	Alphaproteobacteria	Caulobacterales	Caulobacteraceae	Caulobacter										X	X	X	M	T	T
P64387	DBH_CHLMU	Probable DNA-binding protein HU	hup TC_0538		Chlamydia muridarum (strain MoPn / Nigg)		100	IPR023630; IPR000119; IPR010992;		MATMTKKKLISTISQDHKIHPNHVRTVIQNFLDKMTDALVQGDRLEFRDFGVLQVVERKPKVGRNPKNAAVPIHIPARRAVKFTPGKRMKRLIETPTKSS	HU		fir			MAT	MTKKKLISTISQDHKIHPNHVRTVIQNFLDKMTDALVQGDRLEFRDFGVLQVVERKPKVGRNPKNAAPIHIPARRAVKFTPGKRMKRLIE	TPTKSS	3	6	ins1	54	68		V					Chlamydiae	Chlamydiia	Chlamydiales	Chlamydiaceae	Chlamydia										X	M	A	T	M	T
Q9Z8C7	DBH_CHLPN	Probable DNA-binding protein HU	hup CPn_0416 CP_0338 CpB0432		Chlamydia pneumoniae (Chlamydophila pneumoniae)		100	IPR023630; IPR000119; IPR010992;		MATMTKKKLISTISQDHKIHPNHVRTVIQNFLDKMTDALVKGDRLEFRDFGVLQVVERKPKVGRNPKNAAVPIHIPARRAVKFTPGKRMKRLIETPNKHS	HU		fir			MAT	MTKKKLISTISQDHKIHPNHVRTVIQNFLDKMTDALVKGDRLEFRDFGVLQVVERKPKVGRNPKNAAPIHIPARRAVKFTPGKRMKRLIE	TPNKHS	3	6	ins1	54	68		V					Chlamydiae	Chlamydiia	Chlamydiales	Chlamydiaceae	Chlamydia										X	M	A	T	M	T
P64386	DBH_CHLTR	Probable DNA-binding protein HU	hup CT_267		Chlamydia trachomatis (strain D/UW-3/Cx)		100	IPR023630; IPR000119; IPR010992;		MATMTKKKLISTISQDHKIHPNHVRTVIQNFLDKMTDALVQGDRLEFRDFGVLQVVERKPKVGRNPKNAAVPIHIPARRAVKFTPGKRMKRLIETPTKSS	HU	24498	same genera same sequence			MAT	MTKKKLISTISQDHKIHPNHVRTVIQNFLDKMTDALVQGDRLEFRDFGVLQVVERKPKVGRNPKNAAPIHIPARRAVKFTPGKRMKRLIE	TPTKSS	3	6	ins1	54	68		V					Chlamydiae	Chlamydiia	Chlamydiales	Chlamydiaceae	Chlamydia										X	M	A	T	M	T
P05385	DBH_CLOPA	DNA-binding protein HU	hup		Clostridium pasteurianum		91	IPR023630; IPR000119; IPR020816; IPR010992;		MNKAELITSMAEKSKLTKKDAELALKALIESVEEALEKGEKVQLVGFGTFETRERAAREGRNPRTKEVINIPATTVPVFKAGKEFKDKVNK	HU		fir				MNKAELITSMAEKSKLTKKDAELALKALIESVEEALEKGEKVQLVGFGTFETRERAAREGRNPRTKEVINIPATTVPVFKAGKEFKDKVN	K	0	1	zero	51								Firmicutes	Clostridia	Clostridiales	Clostridiaceae	Clostridium										X	X	X	X	M	N
Q9RZ89	DBH_DEIRA	DNA-binding protein HU	hup DR_A0065		Deinococcus radiodurans (strain ATCC 13939 / DSM 20539 / JCM 16871 / LMG 4051 / NBRC 15346 / NCIMB 9279 / R1 / VKM B-1422)		122	IPR023630; IPR000119; IPR010992;		MTKKSTKAPAKKAAPAAKAAPAAKRGAAADSGKVAKTQLVEMVADQTGLTKKQSEEAISSMLECVVSALQSGKSVGLPGLGTLSVKETAARTGVRPGTSEKIQIPAGKKVAFKVASTLKGNL	HU		fir			MTKKSTKAPAKKAAPAAKAAPAAKRGAAADSGK	VAKTQLVEMVADQTGLTKKQSEEAISSMLECVVSALQSGKSVGLPGLGTLSVKETAARTGVRPGTSEKIQIPAGKKVAFKVASTLKGNLX		33	0	zero	84								Deinococcus-Thermus	Deinococci	Deinococcales	Deinococcaceae	Deinococcus										D	S	G	K	V	A
P0A3H0	DBH_GEOSE	DNA-binding protein HU (DNA-binding protein II) (HB)	hup hbs hbsU		Geobacillus stearothermophilus (Bacillus stearothermophilus)		90	IPR023630; IPR000119; IPR020816; IPR010992;		MNKTELINAVAETSGLSKKDATKAVDAVFDSITEALRKGDKVQLIGFGNFEVRERAARKGRNPQTGEEMEIPASKVPAFKPGKALKDAVK	HU		fir				MNKTELINAVAETSGLSKKDATKAVDAVFDSITEALRKGDKVQLIGFGNFEVRERAARKGRNPQTGEEMEIPASKVPAFKPGKALKDAVK		0	0	zero	51								Firmicutes	Bacilli	Bacillales	Bacillaceae	Geobacillus										X	X	X	X	M	N
P29214	DBH_GUITH	DNA-binding protein HU homolog (Histone-like protein)	hup hcfC hlp hlpA		Guillardia theta (Cryptomonas phi)		93	IPR023630; IPR000119; IPR020816; IPR010992;		MNKSQLISKIAYYTKYSKTDIEKIITSMLEIIVDTVATGEKVTLVGFGSFEARERKAREGRNPRTGEKLFLPASRIPTFSVGNFFRNKVNKTF	HU		fir				MNKSQLISKIAYYTKYSKTDIEKIITSMLEIIVDTVATGEKVTLVGFGSFEARERKAREGRNPRTGEKLFLPASRIPTFSVGNFFRNKVN	KTF	0	3	zero	51								Eukaryota														X	X	X	X	M	N
P43722	DBH_HAEIN	DNA-binding protein HU	hup hupA HI_0430		Haemophilus influenzae (strain ATCC 51907 / DSM 11121 / KW20 / Rd)		90	IPR023630; IPR000119; IPR020816; IPR010992;		MNKTDLIDAIANAAELNKKQAKAALEATLDAITASLKEGEPVQLIGFGTFKVNERAARTGRNPQTGAEIQIAASKVPAFVSGKALKDAIK	hupA		fir				MNKTDLIDAIANAAELNKKQAKAALEATLDAITASLKEGEPVQLIGFGTFKVNERAARTGRNPQTGAEIQIAASKVPAFVSGKALKDAIK		0	0	zero	51								Proteobacteria	Gammaproteobacteria	Pasteurellales	Pasteurellaceae	Haemophilus										X	X	X	X	M	N
Q9ZL08	DBH_HELPJ	DNA-binding protein HU	hup jhp_0774		Helicobacter pylori (strain J99 / ATCC 700824) (Campylobacter pylori J99)		94	IPR023630; IPR000119; IPR010992;		MNKAEFIDLVKKAGKYNSKREAEEAINAFTLAVETALSKGESVELVGFGKFETAEQKGKEGKVPGSDKTYKTEDKRVPKFKPGKILKQKVEEGK	HU		fir				MNKAEFIDLVKKAGKYSKREAEEAINAFTLAVETALSKGESVELVGFGKFETAEQKGKEGKVPGSDKTYKTEDKRVPKFKPGKILKQKVE	EGK	0	3	ins1	51	17		N					Proteobacteria	delta/epsilon subdivisions	Campylobacterales	Helicobacteraceae	Helicobacter										X	X	X	X	M	N
O25506	DBH_HELPY	DNA-binding protein HU	hup HP_0835		Helicobacter pylori (strain ATCC 700392 / 26695) (Campylobacter pylori)		94	IPR023630; IPR000119; IPR010992;		MNKAEFIDLVKEAGKYNSKREAEEAISAFTLAVETALSKGESVELIGFGKFETAEQKGKEGKVPGSDKTYKTEDKRVPKFKPGKTLKQKVEEGK	HU		fir				MNKAEFIDLVKEAGKYSKREAEEAISAFTLAVETALSKGESVELIGFGKFETAEQKGKEGKVPGSDKTYKTEDKRVPKFKPGKTLKQKVE	EGK	0	3	ins1	51	17		N					Proteobacteria	delta/epsilon subdivisions	Campylobacterales	Helicobacteraceae	Helicobacter										X	X	X	X	M	N
Q9CI64	DBH_LACLA	DNA-binding protein HU	hup hslA LL0502 L102317		Lactococcus lactis subsp. lactis (strain IL1403) (Streptococcus lactis)		91	IPR023630; IPR000119; IPR020816; IPR010992;		MANKQDLIAEVAAKTGLTKKDSEKAVNAFGEVVTEFLAKGEKVQLIGFGTFETRERAAREGRNPQTGEAIKIAATVVPAFKAGKALKDAVK	HU		fir			M	ANKQDLIAEVAAKTGLTKKDSEKAVNAFGEVVTEFLAKGEKVQLIGFGTFETRERAAREGRNPQTGEAIKIAATVVPAFKAGKALKDAVK		1	0	zero	52								Firmicutes	Bacilli	Lactobacillales	Streptococcaceae	Lactococcus										X	X	X	M	A	N
Q9XB18	DBH_MYCBO	DNA-binding protein HU homolog (Histone-like protein) (Hlp)	hup hlp hupB mdp1 Mb3010c		Mycobacterium bovis (strain ATCC BAA-935 / AF2122/97)		214	IPR023630; IPR000119; IPR020816; IPR010992;		MNKAELIDVLTQKLGSDRRQATAAVENVVDTIVRAVHKGDSVTITGFGVFEQRRRAARVARNPRTGETVKVKPTSVPAFRPGAQFKAVVSGAQRLPAEGPAVKRGVGASAAKKVAKKAPAKKATKAAKKAATKAPARKAATKAPAKKAATKAPAKKAVKATKSPAKKVTKAVKKTAVKASVRKAATKAPAKKAAAKRPATKAPAKKATARRGRK	hupB		fir				MNKAELIDVLTQKLGSDRRQATAAVENVVDTIVRAVHKGDSVTITGFGVFEQRRRAARVARNPRTGETVKVKPTSVPAFRPGAQFKAVVS	GAQRLPAEGPAVKRGVGASAAKKVAKKAPAKKATKAAKKAATKAPARKAATKAPAKKAATKAPAKKAVKATKSPAKKVTKAVKKTAVKASVRKAATKAPAKKAAAKRPATKAPAKKATARRGRK	0	124	zero	51								Actinobacteria	Actinobacteria	Corynebacteriales	Mycobacteriaceae	Mycobacterium										X	X	X	X	M	N
O33125	DBH_MYCLE	DNA-binding protein HU homolog (21 kDa laminin-2-binding protein) (Histone-like protein) (Hlp)	hup hlp lbp21 ML1683 MLCB637.34		Mycobacterium leprae (strain TN)		200	IPR023630; IPR000119; IPR020816; IPR010992;		MNKAELIDVLTQKLGSDRRQATAAVENVVDTIVRAVHKGDSVTITGFGVFEQRRRAARVARNPRTGETVKVKPTSVPAFRPGAQFKAVVAGAQRLPLEGPAVKRGVATSAAKKAAIKKAPVKKALAKKAATKAPAKKAVKAPAKKITTAVKVPAKKATKVVKKVAAKAPVRKATTRALAKKAAVKKAPAKKVTAAKRGRK	HU		fir				MNKAELIDVLTQKLGSDRRQATAAVENVVDTIVRAVHKGDSVTITGFGVFEQRRRAARVARNPRTGETVKVKPTSVPAFRPGAQFKAVVA	GAQRLPLEGPAVKRGVATSAAKKAAIKKAPVKKALAKKAATKAPAKKAVKAPAKKITTAVKVPAKKATKVVKKVAAKAPVRKATTRALAKKAAVKKAPAKKVTAAKRGRK	0	110	zero	51								Actinobacteria	Actinobacteria	Corynebacteriales	Mycobacteriaceae	Mycobacterium										X	X	X	X	M	N
Q9ZHC5	DBH_MYCS2	DNA-binding protein HU homolog (Histone-like protein) (Hlp)	hup hlp MSMEG_2389 MSMEI_2329		Mycobacterium smegmatis (strain ATCC 700084 / mc(2)155)		208	IPR023630; IPR000119; IPR020816; IPR010992;		MNKAELIDVLTTKMGTDRRQATAAVENVVDTIVRAVHKGDSVTITGFGVFEQRRRAARVARNPRTGETVKVKPTSVPAFRPGAQFKAVISGAQKLPADGPAVKRGVTAGPAKKAAKKAPAKKAAAKKTATKAAAKKAPAKKAATKAPAKKAATKAPAKKAATKAPAKKAATKAPAKKAAAKAPAKKAATKAPAKKAAAKKAPAKKGRR	HU		fir				MNKAELIDVLTTKMGTDRRQATAAVENVVDTIVRAVHKGDSVTITGFGVFEQRRRAARVARNPRTGETVKVKPTSVPAFRPGAQFKAVIS	GAQKLPADGPAVKRGVTAGPAKKAAKKAPAKKAAAKKTATKAAAKKAPAKKAATKAPAKKAATKAPAKKAATKAPAKKAATKAPAKKAAAKAPAKKAATKAPAKKAAAKKAPAKKGRR	0	118	zero	51								Actinobacteria	Actinobacteria	Corynebacteriales	Mycobacteriaceae	Mycobacterium										X	X	X	X	M	N
P95109	DBH_MYCTU	DNA-binding protein HU homolog (21 kDa laminin-2-binding protein) (28 kDa iron-regulated protein) (Irep-28) (Histone-like protein) (Hlp)	hup hlp hupB lbp21 Rv2986c MT3064 MTCY349.01		Mycobacterium tuberculosis		214	IPR023630; IPR000119; IPR020816; IPR010992;		MNKAELIDVLTQKLGSDRRQATAAVENVVDTIVRAVHKGDSVTITGFGVFEQRRRAARVARNPRTGETVKVKPTSVPAFRPGAQFKAVVSGAQRLPAEGPAVKRGVGASAAKKVAKKAPAKKATKAAKKAATKAPARKAATKAPAKKAATKAPAKKAVKATKSPAKKVTKAVKKTAVKASVRKAATKAPAKKAAAKRPATKAPAKKATARRGRK	hupB	23464	same genera same sequence				MNKAELIDVLTQKLGSDRRQATAAVENVVDTIVRAVHKGDSVTITGFGVFEQRRRAARVARNPRTGETVKVKPTSVPAFRPGAQFKAVVS	GAQRLPAEGPAVKRGVGASAAKKVAKKAPAKKATKAAKKAATKAPARKAATKAPAKKAATKAPAKKAVKATKSPAKKVTKAVKKTAVKASVRKAATKAPAKKAAAKRPATKAPAKKATARRGRK	0	124	zero	51								Actinobacteria	Actinobacteria	Corynebacteriales	Mycobacteriaceae	Mycobacterium										X	X	X	X	M	N
P05514	DBH_NOSS1	DNA-binding protein HU	hup hanA asr3935		Nostoc sp. (strain PCC 7120 / UTEX 2576)		94	IPR023630; IPR000119; IPR020816; IPR010992;		MNKGELVDAVAEKASVTKKQADAVLTAALETIIEAVSSGDKVTLVGFGSFESRERKAREGRNPKTNEKMEIPATRVPAFSAGKLFREKVAPPKA	HU		fir				MNKGELVDAVAEKASVTKKQADAVLTAALETIIEAVSSGDKVTLVGFGSFESRERKAREGRNPKTNEKMEIPATRVPAFSAGKLFREKVA	PPKA	0	4	zero	51								Cyanobacteria/Melainabacteriagroup	Cyanobacteria	Nostocales	Nostocaceae	Nostoc										X	X	X	X	M	N
Q9CK94	DBH_PASMU	DNA-binding protein HU	hup hupA PM1732		Pasteurella multocida (strain Pm70)		90	IPR023630; IPR000119; IPR020816; IPR010992;		MNKTDLIDAIASAAELNKKQAKAALEATLEAISGSLKAGEPVQLIGFGTFKVNSRKARTGRNPQTGAEIKIAASKVPAFVAGKALKDAVK	hupA		fir				MNKTDLIDAIASAAELNKKQAKAALEATLEAISGSLKAGEPVQLIGFGTFKVNSRKARTGRNPQTGAEIKIAASKVPAFVAGKALKDAVK		0	0	zero	51								Proteobacteria	Gammaproteobacteria	Pasteurellales	Pasteurellaceae	Pasteurella										X	X	X	X	M	N
P02344	DBH_RHIME	DNA-binding protein HRm	hupB R01258 SMc01906		Rhizobium meliloti (strain 1021) (Ensifer meliloti) (Sinorhizobium meliloti)		90	IPR023630; IPR000119; IPR020816; IPR010992;		MNKNELVAAVADKAGLSKADASSAVDAVFETIQGELKNGGDIRLVGFGNFSVSRREASKGRNPSTGAEVDIPARNVPKFTAGKGLKDAVN	hupB		fir				MNKNELVAAVADKAGLSKADASSAVDAVFETIQGELKNGGDIRLVGFGNFSVSRREASKGRNPSTGAEVDIPARNVPKFTAGKGLKDAVN		0	0	zero	51								Proteobacteria	Alphaproteobacteria	Rhizobiales	Rhizobiaceae	Rhizobium										X	X	X	X	M	N
Q1RHD4	DBH_RICBR	DNA-binding protein HU	hup hupA RBE_1149		Rickettsia bellii (strain RML369-C)		101	IPR023630; IPR000119; IPR020816; IPR010992;		MNKTEFIAFMTEHGHHHKHQGHKSFTKADAEKALNWVLESIISATKHQHSVNITGFGSFGIQSRKSREGRNPKTGAKMTIPAYKQPVFKAGSKLKEACNNK	hupA		fir			MNKTEFIAF	MTEHGHHHKHQGHKSFTKADAEKALNWVLESIISATKHQHSVNITGFGSFGIQSRKSREGRNPKTGAKMTIPAYKQPVFKAGSKLKEACN	NK	9	2	zero	60								Proteobacteria	Alphaproteobacteria	Rickettsiales	Rickettsiaceae	Rickettsia										F	I	A	F	M	T
Q92J57	DBH_RICCN	DNA-binding protein HU	hup hupA RC0212		Rickettsia conorii (strain ATCC VR-613 / Malish 7)		99	IPR023630; IPR000119; IPR020816; IPR010992;		MNKTEFIAFMTDHGHNHKHASHKTLTKAEAEKALNLVLDSVISAIKSHHNINITGFGSFEIHHRKAREGRNPKTGAKMKIDAYNQPTFRAGRKMKEACN	hupA		fir			MNKTEFIAF	MTDHGHNHKHASHKTLTKAEAEKALNLVLDSVISAIKSHHNINITGFGSFEIHHRKAREGRNPKTGAKMKIDAYNQPTFRAGRKMKEACN		9	0	zero	60								Proteobacteria	Alphaproteobacteria	Rickettsiales	Rickettsiaceae	Rickettsia										F	I	A	F	M	T
Q4UKH2	DBH_RICFE	DNA-binding protein HU	hup hupA RF_1108		Rickettsia felis (strain ATCC VR-1525 / URRWXCal2) (Rickettsia azadi)		99	IPR023630; IPR000119; IPR020816; IPR010992;		MNKTEFIAFMTDHGHNHKHASHKTLTKADAEKALNLVLDSVISAIKSHHNINITGFGSFEIHHRKAREGRNPKTGAKMKIDAYNQPTFRAGRKMKEACN	hupA		fir			MNKTEFIAF	MTDHGHNHKHASHKTLTKADAEKALNLVLDSVISAIKSHHNINITGFGSFEIHHRKAREGRNPKTGAKMKIDAYNQPTFRAGRKMKEACN		9	0	zero	60								Proteobacteria	Alphaproteobacteria	Rickettsiales	Rickettsiaceae	Rickettsia										F	I	A	F	M	T
Q9ZDZ2	DBH_RICPR	DNA-binding protein HU	hup hupA RP171		Rickettsia prowazekii (strain Madrid E)		99	IPR023630; IPR000119; IPR020816; IPR010992;		MNKTEFIAFMTEHGHNNKHAAHKTLTKADAEKALNLVIESVISAIKSKHNVNLTGFGSFEIHHRKEREGRNPKTGAKMKIDAYNQPTFRAGRKLKEACN	hupA		fir			MNKTEFIAF	MTEHGHNNKHAAHKTLTKADAEKALNLVIESVISAIKSKHNVNLTGFGSFEIHHRKEREGRNPKTGAKMKIDAYNQPTFRAGRKLKEACN		9	0	zero	60								Proteobacteria	Alphaproteobacteria	Rickettsiales	Rickettsiaceae	Rickettsia										F	I	A	F	M	T
Q68XJ6	DBH_RICTY	DNA-binding protein HU	hup hupA RT0162		Rickettsia typhi (strain ATCC VR-144 / Wilmington)		99	IPR023630; IPR000119; IPR020816; IPR010992;		MNKTEFIAYMTEHCHNNKHAAHKTLTKADAEKALNLVIDSVISAIKSKHNVNLTGFGSFEIHHRKAREGRNPKTGAKMTIDAYNQPTFRAGRKLKEACN	hupA		fir			MNKTEFIAY	MTEHCHNNKHAAHKTLTKADAEKALNLVIDSVISAIKSKHNVNLTGFGSFEIHHRKAREGRNPKTGAKMTIDAYNQPTFRAGRKLKEACN		9	0	zero	60								Proteobacteria	Alphaproteobacteria	Rickettsiales	Rickettsiaceae	Rickettsia										F	I	A	Y	M	T
Q5HFV0	DBH_STAAC	DNA-binding protein HU	hup SACOL1513		Staphylococcus aureus (strain COL)		90	IPR023630; IPR000119; IPR020816; IPR010992;		MNKTDLINAVAEQADLTKKEAGSAVDAVFESIQNSLAKGEKVQLIGFGNFEVRERAARKGRNPQTGKEIDIPASKVPAFKAGKALKDAVK	HU		fir				MNKTDLINAVAEQADLTKKEAGSAVDAVFESIQNSLAKGEKVQLIGFGNFEVRERAARKGRNPQTGKEIDIPASKVPAFKAGKALKDAVK		0	0	zero	51								Firmicutes	Bacilli	Bacillales	Staphylococcaceae	Staphylococcus										X	X	X	X	M	N
Q99U17	DBH_STAAM	DNA-binding protein HU	hup SAV1473		Staphylococcus aureus (strain Mu50 / ATCC 700699)		90	IPR023630; IPR000119; IPR020816; IPR010992;		MNKTDLINAVAEQADLTKKEAGSAVDAVFESIQNSLAKGEKVQLIGFGNFEVRERAARKGRNPQTGKEIDIPASKVPAFKAGKALKDAVK	HU	13452	same genera same sequence				MNKTDLINAVAEQADLTKKEAGSAVDAVFESIQNSLAKGEKVQLIGFGNFEVRERAARKGRNPQTGKEIDIPASKVPAFKAGKALKDAVK		0	0	zero	51								Firmicutes	Bacilli	Bacillales	Staphylococcaceae	Staphylococcus										X	X	X	X	M	N
Q7A5J1	DBH_STAAN	DNA-binding protein HU	hup SA1305		Staphylococcus aureus (strain N315)		90	IPR023630; IPR000119; IPR020816; IPR010992;		MNKTDLINAVAEQADLTKKEAGSAVDAVFESIQNSLAKGEKVQLIGFGNFEVRERAARKGRNPQTGKEIDIPASKVPAFKAGKALKDAVK	HU	13452	same genera same sequence				MNKTDLINAVAEQADLTKKEAGSAVDAVFESIQNSLAKGEKVQLIGFGNFEVRERAARKGRNPQTGKEIDIPASKVPAFKAGKALKDAVK		0	0	zero	51								Firmicutes	Bacilli	Bacillales	Staphylococcaceae	Staphylococcus										X	X	X	X	M	N
Q6GGT8	DBH_STAAR	DNA-binding protein HU	hup SAR1482		Staphylococcus aureus (strain MRSA252)		90	IPR023630; IPR000119; IPR020816; IPR010992;		MNKTDLINAVAEQADLTKKEAGSAVDAVFESIQNSLAKGEKVQLIGFGNFEVRERAARKGRNPQTGKEIDIPASKVPAFKAGKALKDAVK	HU	13452	same genera same sequence				MNKTDLINAVAEQADLTKKEAGSAVDAVFESIQNSLAKGEKVQLIGFGNFEVRERAARKGRNPQTGKEIDIPASKVPAFKAGKALKDAVK		0	0	zero	51								Firmicutes	Bacilli	Bacillales	Staphylococcaceae	Staphylococcus										X	X	X	X	M	N
Q6G990	DBH_STAAS	DNA-binding protein HU	hup SAS1414		Staphylococcus aureus (strain MSSA476)		90	IPR023630; IPR000119; IPR020816; IPR010992;		MNKTDLINAVAEQADLTKKEAGSAVDAVFESIQNSLAKGEKVQLIGFGNFEVRERAARKGRNPQTGKEIDIPASKVPAFKAGKALKDAVK	HU	13452	same genera same sequence				MNKTDLINAVAEQADLTKKEAGSAVDAVFESIQNSLAKGEKVQLIGFGNFEVRERAARKGRNPQTGKEIDIPASKVPAFKAGKALKDAVK		0	0	zero	51								Firmicutes	Bacilli	Bacillales	Staphylococcaceae	Staphylococcus										X	X	X	X	M	N
Q7A0U9	DBH_STAAW	DNA-binding protein HU	hup MW1362		Staphylococcus aureus (strain MW2)		90	IPR023630; IPR000119; IPR020816; IPR010992;		MNKTDLINAVAEQADLTKKEAGSAVDAVFESIQNSLAKGEKVQLIGFGNFEVRERAARKGRNPQTGKEIDIPASKVPAFKAGKALKDAVK	HU	13452	same genera same sequence				MNKTDLINAVAEQADLTKKEAGSAVDAVFESIQNSLAKGEKVQLIGFGNFEVRERAARKGRNPQTGKEIDIPASKVPAFKAGKALKDAVK		0	0	zero	51								Firmicutes	Bacilli	Bacillales	Staphylococcaceae	Staphylococcus										X	X	X	X	M	N
Q9XB22	DBH_STRDO	DNA-binding protein HU	hup hlpA		Streptococcus downei (Streptococcus sobrinus)		91	IPR023630; IPR000119; IPR020816; IPR010992;		MANKQDLIAKVAEATELTKKDSAAAVDTVFSSIEGFLSKGEKVQLIGFGNFEVRERAARKGRNPQTGAEIKIAASKVPAFKAGKALKDAVK	HU		fir			M	ANKQDLIAKVAEATELTKKDSAAAVDTVFSSIEGFLSKGEKVQLIGFGNFEVRERAARKGRNPQTGAEIKIAASKVPAFKAGKALKDAVK		1	0	zero	52								Firmicutes	Bacilli	Lactobacillales	Streptococcaceae	Streptococcus										X	X	X	M	A	N
Q9XB20	DBH_STRGN	DNA-binding protein HU	hup hlpA		Streptococcus gordonii		91	IPR023630; IPR000119; IPR020816; IPR010992;		MANKQDLIAKVAAATELTKKDSAAAVDAVFAAVTEYLSKGEKVQLIGFGNFEVRERAARKGRNPQTGKETKIAASKVPAFKAGKALKDAVK	HU		fir			M	ANKQDLIAKVAAATELTKKDSAAAVDAVFAAVTEYLSKGEKVQLIGFGNFEVRERAARKGRNPQTGKETKIAASKVPAFKAGKALKDAVK		1	0	zero	52								Firmicutes	Bacilli	Lactobacillales	Streptococcaceae	Streptococcus										X	X	X	M	A	N
Q9XB21	DBH_STRMU	DNA-binding protein HU	hup hlpA SMU_589		Streptococcus mutans serotype c (strain ATCC 700610 / UA159)		91	IPR023630; IPR000119; IPR020816; IPR010992;		MANKQDLIAKVAEATELTKKDSAAAVDAVFSAVSSYLAKGEKVQLIGFGNFEVRERAARKGRNPQTGEEIKIKASKVPAFKAGKALKDAVK	HU		fir			M	ANKQDLIAKVAEATELTKKDSAAAVDAVFSAVSSYLAKGEKVQLIGFGNFEVRERAARKGRNPQTGEEIKIKASKVPAFKAGKALKDAVK		1	0	zero	52								Firmicutes	Bacilli	Lactobacillales	Streptococcaceae	Streptococcus										X	X	X	M	A	N
P0C0H3	DBH_STRP1	DNA-binding protein HU	hup hlpA SPy_1489 M5005_Spy1223		Streptococcus pyogenes serotype M1		91	IPR023630; IPR000119; IPR020816; IPR010992;		MANKQDLIAKVAEATELTKKDSAAAVDAVFSTIEAFLAEGEKVQLIGFGNFEVRERAARKGRNPQTGAEIEIAASKVPAFKAGKALKDAVK	HU		fir			M	ANKQDLIAKVAEATELTKKDSAAAVDAVFSTIEAFLAEGEKVQLIGFGNFEVRERAARKGRNPQTGAEIEIAASKVPAFKAGKALKDAVK		1	0	zero	52								Firmicutes	Bacilli	Lactobacillales	Streptococcaceae	Streptococcus										X	X	X	M	A	N
P0DB64	DBH_STRP3	DNA-binding protein HU	hup hlpA SpyM3_1146		Streptococcus pyogenes serotype M3 (strain ATCC BAA-595 / MGAS315)		91	IPR023630; IPR000119; IPR020816; IPR010992;		MANKQDLIAKVAEATELTKKDSAAAVDAVFSTIEAFLAEGEKVQLIGFGNFEVRERAARKGRNPQTGAEIEIAASKVPAFKAGKALKDAVK	HU	125	same genera same sequence			M	ANKQDLIAKVAEATELTKKDSAAAVDAVFSTIEAFLAEGEKVQLIGFGNFEVRERAARKGRNPQTGAEIEIAASKVPAFKAGKALKDAVK		1	0	zero	52								Firmicutes	Bacilli	Lactobacillales	Streptococcaceae	Streptococcus										X	X	X	M	A	N
Q5XB35	DBH_STRP6	DNA-binding protein HU	hup hlpA M6_Spy1243		Streptococcus pyogenes serotype M6 (strain ATCC BAA-946 / MGAS10394)		91	IPR023630; IPR000119; IPR020816; IPR010992;		MANKQDLIAKVAEATELTKKDSAAAVDAVFSTIEAFLAEGEKVQLIGFGNFEVRERAARKGRNPQTGAEIEIAASKVPAFKAGKALKDAVK	HU	125	same genera same sequence			M	ANKQDLIAKVAEATELTKKDSAAAVDAVFSTIEAFLAEGEKVQLIGFGNFEVRERAARKGRNPQTGAEIEIAASKVPAFKAGKALKDAVK		1	0	zero	52								Firmicutes	Bacilli	Lactobacillales	Streptococcaceae	Streptococcus										X	X	X	M	A	N
P0C097	DBH_STRP8	DNA-binding protein HU	hup hlpA spyM18_1508.1		Streptococcus pyogenes serotype M18 (strain MGAS8232)		91	IPR023630; IPR000119; IPR020816; IPR010992;		MANKQDLIAKVAEATELTKKDSAAAVDAVFSTIEAFLAEGEKVQLIGFGNFEVRERAARKGRNPQTGAEIEIAASKVPAFKAGKALKDAVK	HU	125	same genera same sequence			M	ANKQDLIAKVAEATELTKKDSAAAVDAVFSTIEAFLAEGEKVQLIGFGNFEVRERAARKGRNPQTGAEIEIAASKVPAFKAGKALKDAVK		1	0	zero	52								Firmicutes	Bacilli	Lactobacillales	Streptococcaceae	Streptococcus										X	X	X	M	A	N
P0DB65	DBH_STRPQ	DNA-binding protein HU	hup hlpA SPs0716		Streptococcus pyogenes serotype M3 (strain SSI-1)		91	IPR023630; IPR000119; IPR020816; IPR010992;		MANKQDLIAKVAEATELTKKDSAAAVDAVFSTIEAFLAEGEKVQLIGFGNFEVRERAARKGRNPQTGAEIEIAASKVPAFKAGKALKDAVK	HU	125	same genera same sequence			M	ANKQDLIAKVAEATELTKKDSAAAVDAVFSTIEAFLAEGEKVQLIGFGNFEVRERAARKGRNPQTGAEIEIAASKVPAFKAGKALKDAVK		1	0	zero	52								Firmicutes	Bacilli	Lactobacillales	Streptococcaceae	Streptococcus										X	X	X	M	A	N
P0C0H2	DBH_STRPY	DNA-binding protein HU	hup hlpA		Streptococcus pyogenes		91	IPR023630; IPR000119; IPR020816; IPR010992;		MANKQDLIAKVAEATELTKKDSAAAVDAVFSTIEAFLAEGEKVQLIGFGNFEVRERAARKGRNPQTGAEIEIAASKVPAFKAGKALKDAVK	HU	125	same genera same sequence			M	ANKQDLIAKVAEATELTKKDSAAAVDAVFSTIEAFLAEGEKVQLIGFGNFEVRERAARKGRNPQTGAEIEIAASKVPAFKAGKALKDAVK		1	0	zero	52								Firmicutes	Bacilli	Lactobacillales	Streptococcaceae	Streptococcus										X	X	X	M	A	N
P96045	DBH_STRTR	DNA-binding protein HU	hup hstH		Streptococcus thermophilus		91	IPR023630; IPR000119; IPR020816; IPR010992;		MANKQDLIAKVAEATELTKKDSAAAVDAVFASIEEFLAAGEKVQLIGFGNFEVRERAARQGRNPQTGETISIAASKVPAFKAGKALKDAVK	HU		fir			M	ANKQDLIAKVAEATELTKKDSAAAVDAVFASIEEFLAAGEKVQLIGFGNFEVRERAARQGRNPQTGETISIAASKVPAFKAGKALKDAVK		1	0	zero	52								Firmicutes	Bacilli	Lactobacillales	Streptococcaceae	Streptococcus										X	X	X	M	A	N
P73418	DBH_SYNY3	DNA-binding protein HU	hup sll1712		Synechocystis sp. (strain PCC 6803 / Kazusa)		100	IPR023630; IPR000119; IPR020816; IPR010992;		MNKGELVHAVTDKAKEQLGESITKKEVDAVISAAIDCIMEVVAEGEKVTLVGFGSFEARERKEREGRNPKTGDKMLIPATKVPAFSAGKMFKDKVAPEKK	HU		fir				MNKGELVHAVTDKASITKKEVDAVISAAIDCIMEVVAEGEKVTLVGFGSFEARERKEREGRNPKTGDKMLIPATKVPAFSAGKMFKDKVA	PEKK	0	4	ins6	51	15		KEQLGE					Cyanobacteria/Melainabacteriagroup	Cyanobacteria	Synechococcales	Merismopediaceae	Synechocystis										X	X	X	X	M	N
P02345	DBH_THEAC	DNA-binding protein HTa	Ta0093		Thermoplasma acidophilum (strain ATCC 25905 / DSM 1728 / JCM 9062 / NBRC 15155 / AMRC-C165)		90	IPR023630; IPR000119; IPR020816; IPR010992;		MVGISELSKEVAKKANTTQKVARTVIKSFLDEIVSQANGGQKINLAGFGIFERRTQGPRKARNPQTKKVIEVPSKKKFVFRASSKIKYQQ	binding		fir			M	VGISELSKEVAKKANTTQKVARTVIKSFLDEIVSQANGGQKINLAGFGIFERRTQGPRKARNPQTKKVIEVPSKKKFVFRASSKIKYQQX		1	0	zero	52								Euryarchaeota	Thermoplasmata	Thermoplasmatales	Thermoplasmataceae	Thermoplasma										X	X	X	M	V	G
P36206	DBH_THEMA	DNA-binding protein HU	hup TM_0266		Thermotoga maritima (strain ATCC 43589 / MSB8 / DSM 3109 / JCM 10099)		90	IPR023630; IPR000119; IPR020816; IPR010992;		MTKKELIDRVAKKAGAKKKDVKLILDTILETITEALAKGEKVQIVGFGSFEVRKAAARKGVNPQTRKPITIPERKVPKFKPGKALKEKVK	HU		fir				MTKKELIDRVAKKAGAKKKDVKLILDTILETITEALAKGEKVQIVGFGSFEVRKAAARKGVNPQTRKPITIPERKVPKFKPGKALKEKVK		0	0	zero	51								Thermotogae	Thermotogae	Thermotogales	Thermotogaceae	Thermotoga										X	X	X	X	M	T
P19436	DBH_THET8	DNA-binding protein HU (DNA-binding protein II) (TL29)	TTHA1349		Thermus thermophilus (strain HB8 / ATCC 27634 / DSM 579)		96	IPR023630; IPR000119; IPR020816; IPR010992;		AAKKTVTKADLVDQVAQATGLKKKDVKAMVDALLAKVEEALANGSKVQLTGFGTFEVRKRKARTGVKPGTKEKIKIPATQYPAFKPGKALKDKVKK	HU		fir			AAKKT	VTKADLVDQVAQATGLKKKDVKAMVDALLAKVEEALANGSKVQLTGFGTFEVRKRKARTGVKPGTKEKIKIPATQYPAFKPGKALKDKVK	K	5	1	zero	56								Deinococcus-Thermus	Deinococci	Thermales	Thermaceae	Thermus										A	K	K	T	V	T
O83278	DBH_TREPA	DNA-binding protein HU	hup TP_0251		Treponema pallidum (strain Nichols)		105	IPR023630; IPR000119; IPR010992;		MKRVRRTRSFVVDALCDEVDLSRRHVARVVDSFVSVVTAALERGETVELRDFGVFESRVRKASVGKSIKTGEVVSIPSHCVVVFRPSKRLKSAVRGYRSGEVGAD	HU		fir			MKRVR	RTRSFVVDALCDEVDLSRRHVARVVDSFVSVVTAALERGETVELRDFGVFESRVRKASVGKSIKTGEVVSIPSHCVVVFRPSKRLKSAVR	GYRSGEVGAD	5	10	zero	56								Spirochaetes	Spirochaetia	Spirochaetales	Spirochaetaceae	Treponema										K	R	V	R	R	T
Q9PQK9	DBH_UREPA	DNA-binding protein HU	hup UU282		Ureaplasma parvum serovar 3 (strain ATCC 700970)		130	IPR023630; IPR000119; IPR010992;		MNAKIKAKTRSQMIDELSKMLNIEKKQTKAFMDTYEAFLILELSRAKEVRLGNIGKFKVSVRAERKGINPKTGETVIIPEKTIPKFTFTKGIKEIINAGISIDNERVSIDDNDFDDDDEFVEEYIVSENN	HU		fir			MNAKIKA	KTRSQMIDELSKMLNIEKKQTKAFMDTYEAFLILELSRAKEVRLGNIGKFKVSVRAERKGINPKTGETVIIPEKTIPKFTFTKGIKEIIN	AGISIDNERVSIDDNDFDDDDEFVEEYIVSENN	7	33	zero	58								Tenericutes	Mollicutes	Mycoplasmatales	Mycoplasmataceae	Ureaplasma										K	I	K	A	K	T
Q9PE38	DBH_XYLFA	DNA-binding protein HU	hup XF_1190		Xylella fastidiosa (strain 9a5c)		94	IPR023630; IPR000119; IPR010992;		MNKTELIDGVAAAANLSKVEAGRAIDAVVNEITEALKKGDSVTLVGFGTFQVRPRAERPGRNPKSGELIMIAASNNPSFKPGKALKDAVKCSAG	HU		fir				MNKTELIDGVAAAANLSKVEAGRAIDAVVNEITEALKKGDSVTLVGFGTFQVRPRAERPGRNPKSGELIMIAASNNPSFKPGKALKDAVK	CSAG	0	4	zero	51								Proteobacteria	Gammaproteobacteria	Xanthomonadales	Xanthomonadaceae	Xylella										X	X	X	X	M	N
Q87E48	DBH_XYLFT	DNA-binding protein HU	hup PD_0475		Xylella fastidiosa (strain Temecula1 / ATCC 700964)		94	IPR023630; IPR000119; IPR020816; IPR010992;		MNKTELIDGVAAAANLSKVEAGRAIDAVVNEITEALKEGDSVTLVGFGTFQVRQRAERPGRNPKTGEPIMIAASNNPSFKPGKALKDAVKSSAG	HU		fir				MNKTELIDGVAAAANLSKVEAGRAIDAVVNEITEALKEGDSVTLVGFGTFQVRQRAERPGRNPKTGEPIMIAASNNPSFKPGKALKDAVK	SSAG	0	4	zero	51								Proteobacteria	Gammaproteobacteria	Xanthomonadales	Xanthomonadaceae	Xylella										X	X	X	X	M	N
Q01239	HCC1_CRYCO	Major basic nuclear protein 1 (Protein p14 alpha/beta chain)	HCc1		Crypthecodinium cohnii (Dinoflagellate)		113	IPR000119; IPR010992;		MAPKMKAAMKAMKAPAMKGKAMTKTGLAEAWRRRPSFLRRTAGQSWRAWPRSCAAEVKKTGKLTIPGLVMVKTRKKPATKAGKREMFGKVVLVKASCQDVVKAYPVKALKTDF	binding		fir				MTKTGLAEAWRRRPSFLRRTAGQSWRAWPRSCAAEVKKTGKLTIPGLVMVKTRKKPATKAGKREMFGKVVLVKASCQDVVKAYPVKALKT		0	0	zero	72							Dinoflagellata	Eukaryota														K	G	K	A	M	T
Q01238	HCC2_CRYCO	Major basic nuclear protein 2 (Protein p14 alpha chain)	HCc2		Crypthecodinium cohnii (Dinoflagellate)		102	IPR000119; IPR010992;		MKAMKATKKAMTKTGLAEALAPKPSSARRIAPPSSRAWPPSAQEVKKTGKLIIPGLVMVKTRKKPATKAGKREMFGKVVLVKAQPAKTVVKAYPVKALKDNF	binding		fir			MKAMKATKK	AMTKTGLAEALAPKPSSARRIAPPSSRAWPPSAQEVKKTGKLIIPGLVMVKTRKKPATAGKREMFGKVVLVKAQPAKTVVKAYPVKALKD	NF	9	2	ins1	60	59		K				Dinoflagellata	Eukaryota														A	T	K	K	A	M
Q1RK52	HLP_RICBR	Histone-like DNA-binding protein	RBE_0181		Rickettsia bellii (strain RML369-C)		94	IPR023630; IPR000119; IPR010992;		MTITKEKIAFMLNAELGFSKSLCEEVVNAVFTNILDIAKEQKLILKNFGSFEVKHKNSRPGINFHTKSQITIEPKNILRFVPSAKLKALINEND	binding		fir			MT	ITKEKIAFMLNAELGFSKSLCEEVVNAVFTNILDOIAKEQKLILKNFGSFEVKHKNSRPGINFHTKSQITIEPKNILRFVPSAKLKALIN	END	2	3	min1	53	35							Proteobacteria	Alphaproteobacteria	Rickettsiales	Rickettsiaceae	Rickettsia										X	X	M	T	I	T
Q92GN5	HLP_RICCN	Histone-like DNA-binding protein	RC1088		Rickettsia conorii (strain ATCC VR-613 / Malish 7)		95	IPR023630; IPR000119; IPR010992;		MTITKAKIAAMLSSKLGFSNNLCEEIVHTVFSNILEIAKEQKLTLKNFGSFEVKQKNPRPGINFHTKAPVIIESKKHLRFVPSSKLKALINESTR	binding		fir			MT	ITKAKIAAMLSSKLGFSNNLCEEIVHTVFSNILEOIAKEQKLTLKNFGSFEVKQKNPRPGINFHTKAPVIIESKKHLRFVPSSKLKALIN	ESTR	2	4	min1	53	35							Proteobacteria	Alphaproteobacteria	Rickettsiales	Rickettsiaceae	Rickettsia										X	X	M	T	I	T
Q4UN06	HLP_RICFE	Histone-like DNA-binding protein	RF_0201		Rickettsia felis (strain ATCC VR-1525 / URRWXCal2) (Rickettsia azadi)		95	IPR023630; IPR000119; IPR010992;		MTITKEKIATMLSSKLGFSNNLCEEIVNTVFFNILEIAKEQKLTLKNFGSFEVKQKNPRPGINFHTKSPIIIESKKNLRFIPSTKLKALINEHDK	binding		fir			MT	ITKEKIATMLSSKLGFSNNLCEEIVNTVFFNILEOIAKEQKLTLKNFGSFEVKQKNPRPGINFHTKSPIIIESKKNLRFIPSTKLKALIN	EHDK	2	4	min1	53	35							Proteobacteria	Alphaproteobacteria	Rickettsiales	Rickettsiaceae	Rickettsia										X	X	M	T	I	T
Q9AKK7	HLP_RICMO	Histone-like DNA-binding protein			Rickettsia montana		95	IPR023630; IPR000119; IPR010992;		MTITKEKIAAMLSSKLGFSNNLCEEIVHTVFSNILEIAKEQKLTLKNFGSFEVKQKNPRPGINFHTKAPVIIESKKNLRFVPSSKLKALINGSTR	binding		fir			MT	ITKEKIAAMLSSKLGFSNNLCEEIVHTVFSNILEOIAKEQKLTLKNFGSFEVKQKNPRPGINFHTKAPVIIESKKNLRFVPSSKLKALIN	GSTR	2	4	min1	53	35							Proteobacteria	Alphaproteobacteria	Rickettsiales	Rickettsiaceae	Rickettsia										X	X	M	T	I	T
Q9ZCL7	HLP_RICPR	Histone-like DNA-binding protein	RP708		Rickettsia prowazekii (strain Madrid E)		95	IPR023630; IPR000119; IPR010992;		MTITKNKISLMLSSKLGFSNNLCEAIVNTVFSNILEIAKVQKLTLKNFGSFEVKQKTPRPGINFHTKSPVMIASKKNLRFTPSEKLKALINKSML	binding		fir			MT	ITKNKISLMLSSKLGFSNNLCEAIVNTVFSNILEOIAKVQKLTLKNFGSFEVKQKTPRPGINFHTKSPVMIASKKNLRFTPSEKLKALIN	KSML	2	4	min1	53	35							Proteobacteria	Alphaproteobacteria	Rickettsiales	Rickettsiaceae	Rickettsia										X	X	M	T	I	T
Q9AKF3	HLP_RICRI	Histone-like DNA-binding protein			Rickettsia rickettsii		95	IPR023630; IPR000119; IPR010992;		MTITKAKIAAMLSSKLGFSNHLCEEIVHTVFSNILEIAKAQKLTLKNFGSFEVKQKNPRPGINFHTKALVIIESKKHLRFVPSSKLKALINESTR	binding		fir			MT	ITKAKIAAMLSSKLGFSNHLCEEIVHTVFSNILEOIAKAQKLTLKNFGSFEVKQKNPRPGINFHTKALVIIESKKHLRFVPSSKLKALIN	ESTR	2	4	min1	53	35							Proteobacteria	Alphaproteobacteria	Rickettsiales	Rickettsiaceae	Rickettsia										X	X	M	T	I	T
Q9AKA7	HLP_RICTY	Histone-like DNA-binding protein	RT0703		Rickettsia typhi (strain ATCC VR-144 / Wilmington)		95	IPR023630; IPR000119; IPR010992;		MTITKNKISLMLNSKLGFSNNLCEEIVNTVFSNILEIAKVQKLTLKNFGSFEVKQKKQRPGINFHTKSPVMIASKKNLRFSPSEKLKALINKSMR	binding		fir			MT	ITKNKISLMLNSKLGFSNNLCEEIVNTVFSNILEOIAKVQKLTLKNFGSFEVKQKKQRPGINFHTKSPVMIASKKNLRFSPSEKLKALIN	KSMR	2	4	min1	53	35							Proteobacteria	Alphaproteobacteria	Rickettsiales	Rickettsiaceae	Rickettsia										X	X	M	T	I	T
Q47GF4	IHFA1_DECAR	Integration host factor subunit alpha 1 (IHF-alpha 1)	ihfA1 himA1 Daro_1327		Dechloromonas aromatica (strain RCB)		105	IPR023630; IPR000119; IPR020816; IPR010992; IPR005684;		MTITKADLAEHLSNEIGFNNREAKEVVEAFFKELSDCLERGEEIKLAGFGVFSMRNKPERPGRNPKTGEEIPITARRVVTFHASGCLKSAVESSPNLSLKAVKAA	ihfA		fir			MT	ITKADLAEHLSNEIGFNNREAKEVVEAFFKELSDCLERGEEIKLAGFGVFSMRNKPERPGRNPKTGEEIPITARRVVTFHASGCLKSAVE	SSPNLSLKAVKAA	2	13	zero	53								Proteobacteria	Betaproteobacteria	Rhodocyclales	Rhodocyclaceae	Dechloromonas										X	X	M	T	I	T
Q47CN0	IHFA2_DECAR	Integration host factor subunit alpha 2 (IHF-alpha 2)	ihfA2 himA2 Daro_2671		Dechloromonas aromatica (strain RCB)		100	IPR023630; IPR000119; IPR020816; IPR010992; IPR005684;		MTLTKAELADLLFEKVGLNKREAKDMVEAFFEEIRNALEVGDGVKLSGFGNFQLRDKPQRPGRNPKTGQEIPITARRVVTFHASQKLKSDVELAFDGTAA	ihfA		fir			MT	LTKAELADLLFEKVGLNKREAKDMVEAFFEEIRNALEVGDGVKLSGFGNFQLRDKPQRPGRNPKTGQEIPITARRVVTFHASQKLKSDVE	LAFDGTAA	2	8	zero	53								Proteobacteria	Betaproteobacteria	Rhodocyclales	Rhodocyclaceae	Dechloromonas										X	X	M	T	L	T
Q6F874	IHFA_ACIAD	Integration host factor subunit alpha (IHF-alpha)	ihfA himA ACIAD3040		Acinetobacter sp. (strain ADP1)		97	IPR023630; IPR000119; IPR020816; IPR010992; IPR005684;		MTALTKADMADHLSELTSLNRREAKQMVELFFDEISQALIAGEHVKLSGFGNFELRDKRERPGRNPKTGEEIPISARRVVTFRAGQKFRQRVGTEQE	ihfA		fir			MTA	LTKADMADHLSELTSLNRREAKQMVELFFDEISQALIAGEHVKLSGFGNFELRDKRERPGRNPKTGEEIPISARRVVTFRAGQKFRQRVG	TEQE	3	4	zero	54								Proteobacteria	Gammaproteobacteria	Pseudomonadales	Moraxellaceae	Acinetobacter										X	M	T	A	L	T
B7GZZ4	IHFA_ACIB3	Integration host factor subunit alpha (IHF-alpha)	ihfA himA ABBFA_002958		Acinetobacter baumannii (strain AB307-0294)		98	IPR023630; IPR000119; IPR020816; IPR010992; IPR005684;		MTALTKADMADHLSELTSLNRREAKQMVELFFDEISQALIAGEQVKLSGFGNFELRDKRERPGRNPKTGEEIPISARRVVTFRAGQKFRQRVGNEQID	ihfA		fir			MTA	LTKADMADHLSELTSLNRREAKQMVELFFDEISQALIAGEQVKLSGFGNFELRDKRERPGRNPKTGEEIPISARRVVTFRAGQKFRQRVG	NEQID	3	5	zero	54								Proteobacteria	Gammaproteobacteria	Pseudomonadales	Moraxellaceae	Acinetobacter										X	M	T	A	L	T
B7I698	IHFA_ACIB5	Integration host factor subunit alpha (IHF-alpha)	ihfA himA AB57_0706		Acinetobacter baumannii (strain AB0057)		98	IPR023630; IPR000119; IPR020816; IPR010992; IPR005684;		MTALTKADMADHLSELTSLNRREAKQMVELFFDEISQALIAGEQVKLSGFGNFELRDKRERPGRNPKTGEEIPISARRVVTFRAGQKFRQRVGNEQID	ihfA	5484	same genera same sequence			MTA	LTKADMADHLSELTSLNRREAKQMVELFFDEISQALIAGEQVKLSGFGNFELRDKRERPGRNPKTGEEIPISARRVVTFRAGQKFRQRVG	NEQID	3	5	zero	54								Proteobacteria	Gammaproteobacteria	Pseudomonadales	Moraxellaceae	Acinetobacter										X	M	T	A	L	T
B2HTI2	IHFA_ACIBC	Integration host factor subunit alpha (IHF-alpha)	ihfA himA ACICU_00607		Acinetobacter baumannii (strain ACICU)		98	IPR023630; IPR000119; IPR020816; IPR010992; IPR005684;		MTALTKADMADHLSELTSLNRREAKQMVELFFDEISQALIAGEQVKLSGFGNFELRDKRERPGRNPKTGEEIPISARRVVTFRAGQKFRQRVGNEQID	ihfA	5484	same genera same sequence			MTA	LTKADMADHLSELTSLNRREAKQMVELFFDEISQALIAGEQVKLSGFGNFELRDKRERPGRNPKTGEEIPISARRVVTFRAGQKFRQRVG	NEQID	3	5	zero	54								Proteobacteria	Gammaproteobacteria	Pseudomonadales	Moraxellaceae	Acinetobacter										X	M	T	A	L	T
B0VV83	IHFA_ACIBS	Integration host factor subunit alpha (IHF-alpha)	ihfA himA ABSDF2906		Acinetobacter baumannii (strain SDF)		98	IPR023630; IPR000119; IPR020816; IPR010992; IPR005684;		MTALTKADMADHLSELTSLNRREAKQMVELFFDEISQALIAGEQVKLSGFGNFELRDKRERPGRNPKTGEEIPISARRVVTFRAGQKFRQRVGNEQID	ihfA	5484	same genera same sequence			MTA	LTKADMADHLSELTSLNRREAKQMVELFFDEISQALIAGEQVKLSGFGNFELRDKRERPGRNPKTGEEIPISARRVVTFRAGQKFRQRVG	NEQID	3	5	zero	54								Proteobacteria	Gammaproteobacteria	Pseudomonadales	Moraxellaceae	Acinetobacter										X	M	T	A	L	T
A3M2B0	IHFA_ACIBT	Integration host factor subunit alpha (IHF-alpha)	ihfA himA A1S_0603		Acinetobacter baumannii (strain ATCC 17978 / NCDC KC 755)		98	IPR023630; IPR000119; IPR020816; IPR010992; IPR005684;		MTALTKADMADHLSELTSLNRREAKQMVELFFDEISQALIAGEQVKLSGFGNFELRDKRERPGRNPKTGEEIPISARRVVTFRAGQKFRQRVGNEQID	ihfA	5484	same genera same sequence			MTA	LTKADMADHLSELTSLNRREAKQMVELFFDEISQALIAGEQVKLSGFGNFELRDKRERPGRNPKTGEEIPISARRVVTFRAGQKFRQRVG	NEQID	3	5	zero	54								Proteobacteria	Gammaproteobacteria	Pseudomonadales	Moraxellaceae	Acinetobacter										X	M	T	A	L	T
B0V5Q4	IHFA_ACIBY	Integration host factor subunit alpha (IHF-alpha)	ihfA himA ABAYE3158		Acinetobacter baumannii (strain AYE)		98	IPR023630; IPR000119; IPR020816; IPR010992; IPR005684;		MTALTKADMADHLSELTSLNRREAKQMVELFFDEISQALIAGEQVKLSGFGNFELRDKRERPGRNPKTGEEIPISARRVVTFRAGQKFRQRVGNEQID	ihfA	5484	same genera same sequence			MTA	LTKADMADHLSELTSLNRREAKQMVELFFDEISQALIAGEQVKLSGFGNFELRDKRERPGRNPKTGEEIPISARRVVTFRAGQKFRQRVG	NEQID	3	5	zero	54								Proteobacteria	Gammaproteobacteria	Pseudomonadales	Moraxellaceae	Acinetobacter										X	M	T	A	L	T
A3MZX6	IHFA_ACTP2	Integration host factor subunit alpha (IHF-alpha)	ihfA himA APL_0610		Actinobacillus pleuropneumoniae serotype 5b (strain L20)		98	IPR023630; IPR000119; IPR020816; IPR010992; IPR005684;		MALTKIELAESLVEKCGFDKRIAKLFVEQFFEEIRSSLEKGEEVKLSGFGNFSLREKNARPGRNPKTGETVAVTARRVVVFKPGQKLRDRVENVKVKA	ihfA		fir			MA	LTKIELAESLVEKCGFDKRIAKLFVEQFFEEIRSSLEKGEEVKLSGFGNFSLREKNARPGRNPKTGETVAVTARRVVVFKPGQKLRDRVE	NVKVKA	2	6	zero	53								Proteobacteria	Gammaproteobacteria	Pasteurellales	Pasteurellaceae	Actinobacillus										X	X	M	A	L	T
B3H139	IHFA_ACTP7	Integration host factor subunit alpha (IHF-alpha)	ihfA himA APP7_0656		Actinobacillus pleuropneumoniae serotype 7 (strain AP76)		98	IPR023630; IPR000119; IPR020816; IPR010992; IPR005684;		MALTKIELAESLVEKCGFDKRIAKLFVEQFFEEIRSSLEKGEEVKLSGFGNFSLREKNARPGRNPKTGETVAVTARRVVVFKPGQKLRDRVENVKVKA	ihfA	16940	same genera same sequence			MA	LTKIELAESLVEKCGFDKRIAKLFVEQFFEEIRSSLEKGEEVKLSGFGNFSLREKNARPGRNPKTGETVAVTARRVVVFKPGQKLRDRVE	NVKVKA	2	6	zero	53								Proteobacteria	Gammaproteobacteria	Pasteurellales	Pasteurellaceae	Actinobacillus										X	X	M	A	L	T
B0BNN9	IHFA_ACTPJ	Integration host factor subunit alpha (IHF-alpha)	ihfA himA APJL_0604		Actinobacillus pleuropneumoniae serotype 3 (strain JL03)		98	IPR023630; IPR000119; IPR020816; IPR010992; IPR005684;		MALTKIELAESLVEKCGFDKRIAKLFVEQFFEEIRSSLEKGEEVKLSGFGNFSLREKNARPGRNPKTGETVAVTARRVVVFKPGQKLRDRVENVKVKA	ihfA	16940	same genera same sequence			MA	LTKIELAESLVEKCGFDKRIAKLFVEQFFEEIRSSLEKGEEVKLSGFGNFSLREKNARPGRNPKTGETVAVTARRVVVFKPGQKLRDRVE	NVKVKA	2	6	zero	53								Proteobacteria	Gammaproteobacteria	Pasteurellales	Pasteurellaceae	Actinobacillus										X	X	M	A	L	T
A6VP80	IHFA_ACTSZ	Integration host factor subunit alpha (IHF-alpha)	ihfA himA Asuc_1418		Actinobacillus succinogenes (strain ATCC 55618 / 130Z)		98	IPR023630; IPR000119; IPR020816; IPR010992; IPR005684;		MTLTKVEIAENLTRKLELNKTEAKAMVESFFEEIRATLADGHNVKLSGFGNFELRDKASRPGRNPKTGENIPVSARRVVVFRPGQKLRARVEKSKPKG	ihfA		fir			MT	LTKVEIAENLTRKLELNKTEAKAMVESFFEEIRATLADGHNVKLSGFGNFELRDKASRPGRNPKTGENIPVSARRVVVFRPGQKLRARVE	KSKPKG	2	6	zero	53								Proteobacteria	Gammaproteobacteria	Pasteurellales	Pasteurellaceae	Actinobacillus										X	X	M	T	L	T
A0KKP3	IHFA_AERHH	Integration host factor subunit alpha (IHF-alpha)	ihfA himA AHA_2321		Aeromonas hydrophila subsp. hydrophila (strain ATCC 7966 / NCIB 9240)		98	IPR023630; IPR000119; IPR020816; IPR010992; IPR005684;		MALTKADIAEHLFTQLGMSKREAKDMVEAFFEEIRQALERGEQVKISGFGNFDLREKNQRPGRNPKTGEDIPISARRVVTFRPGQKLKARVENVEPNE	ihfA		fir			MA	LTKADIAEHLFTQLGMSKREAKDMVEAFFEEIRQALERGEQVKISGFGNFDLREKNQRPGRNPKTGEDIPISARRVVTFRPGQKLKARVE	NVEPNE	2	6	zero	53								Proteobacteria	Gammaproteobacteria	Aeromonadales	Aeromonadaceae	Aeromonas										X	X	M	A	L	T
B9JCZ0	IHFA_AGRRK	Integration host factor subunit alpha (IHF-alpha)	ihfA himA Arad_1773		Agrobacterium radiobacter (strain K84 / ATCC BAA-868)		112	IPR023630; IPR000119; IPR020816; IPR010992; IPR005684;		MTGKTVTRADLAESVFRKVGLSRTESAELVETVIDEICNAIVRGETVKLSSFATFQVRDKNERIGRNPKTGEEVPISPRRVMTFKASNVLKTRILKAHASRKAKARPANPAS	ihfA		fir			MTGKT	VTRADLAESVFRKVGLSRTESAELVETVIDEICNAIVRGETVKLSSFATFQVRDKNERIGRNPKTGEEVPISPRRVMTFKASNVLKTRIL	KAHASRKAKARPANPAS	5	17	zero	56								Proteobacteria	Alphaproteobacteria	Rhizobiales	Rhizobiaceae	Agrobacterium										T	G	K	T	V	T
Q8UG61	IHFA_AGRT5	Integration host factor subunit alpha (IHF-alpha)	ihfA himA Atu1180 AGR_C_2181		Agrobacterium tumefaciens (strain C58 / ATCC 33970)		112	IPR023630; IPR000119; IPR020816; IPR010992; IPR005684;		MAGKTVTRADLAESVFRKVGLSRTESAELVETIIDEICNAITRGEVVKLSSFATFQIREKNERIGRNPKTGEEVPISPRRVMTFKASNVLKQRILKAHTARKAKQKGQKAGV	ihfA		fir			MAGKT	VTRADLAESVFRKVGLSRTESAELVETIIDEICNAITRGEVVKLSSFATFQIREKNERIGRNPKTGEEVPISPRRVMTFKASNVLKQRIL	KAHTARKAKQKGQKAGV	5	17	zero	56								Proteobacteria	Alphaproteobacteria	Rhizobiales	Rhizobiaceae	Agrobacterium										A	G	K	T	V	T
B9JV88	IHFA_AGRVS	Integration host factor subunit alpha (IHF-alpha)	ihfA himA Avi_1631		Agrobacterium vitis (strain S4 / ATCC BAA-846) (Rhizobium vitis (strain S4))		112	IPR023630; IPR000119; IPR020816; IPR010992; IPR005684;		MAGKTVTRADLAESVFRKVGLSRTESAELVETVIDEICNAIVRGEMVKLSSFATFQVRAKNERIGRNPKTGEEVPISPRKVMTFKASNVLKQRILRSHLARKAKQKPANPAA	ihfA		fir			MAGKT	VTRADLAESVFRKVGLSRTESAELVETVIDEICNAIVRGEMVKLSSFATFQVRAKNERIGRNPKTGEEVPISPRKVMTFKASNVLKQRIL	RSHLARKAKQKPANPAA	5	17	zero	56								Proteobacteria	Alphaproteobacteria	Rhizobiales	Rhizobiaceae	Agrobacterium										A	G	K	T	V	T
Q0VNG4	IHFA_ALCBS	Integration host factor subunit alpha (IHF-alpha)	ihfA himA ABO_1836		Alcanivorax borkumensis (strain SK2 / ATCC 700651 / DSM 11573)		100	IPR023630; IPR000119; IPR020816; IPR010992; IPR005684;		MGALTKADMAERLFEELGLNKREAKEMVEMFFEEIRHSLEDNIPVKLSGFGNFDLRDKSERPGRNPKTGEEIPITARRVVTFRPGQKLKQRVEAYAGTKS	ihfA		fir			MGA	LTKADMAERLFEELGLNKREAKEMVEMFFEEIRHSLEDNIPVKLSGFGNFDLRDKSERPGRNPKTGEEIPITARRVVTFRPGQKLKQRVE	AYAGTKS	3	7	zero	54								Proteobacteria	Gammaproteobacteria	Oceanospirillales	Alcanivoracaceae	Alcanivorax										X	M	G	A	L	T
Q0AAM1	IHFA_ALHEH	Integration host factor subunit alpha (IHF-alpha)	ihfA himA Mlg_0762		Alkalilimnicola ehrlichei (strain MLHE-1)		101	IPR023630; IPR000119; IPR020816; IPR010992; IPR005684;		MALTKADMAERLFEEVGLNKREAKELVESFFEEIRQALEDGVPVKLSGFGNFDLRDKNERPGRNPKTGEEIPISARRVVTFRPGQKLKSRVEAYAGNVKQS	ihfA		fir			MA	LTKADMAERLFEEVGLNKREAKELVESFFEEIRQALEDGVPVKLSGFGNFDLRDKNERPGRNPKTGEEIPISARRVVTFRPGQKLKSRVE	AYAGNVKQS	2	9	zero	53								Proteobacteria	Gammaproteobacteria	Chromatiales	Ectothiorhodospiraceae	Alkalilimnicola										X	X	M	A	L	T
B6EN06	IHFA_ALISL	Integration host factor subunit alpha (IHF-alpha)	ihfA himA VSAL_I1731		Aliivibrio salmonicida (strain LFI1238) (Vibrio salmonicida (strain LFI1238))		98	IPR023630; IPR000119; IPR020816; IPR010992; IPR005684;		MALTKADLAETLFEKVGLSKRDAKETVEVFFEEIKQALESGEQVKLSGFGNFDLREKSERPGRNPKTGEDIPISARRVVTFKPGQKLKARVEDLPVEK	ihfA		fir			MA	LTKADLAETLFEKVGLSKRDAKETVEVFFEEIKQALESGEQVKLSGFGNFDLREKSERPGRNPKTGEDIPISARRVVTFKPGQKLKARVE	DLPVEK	2	6	zero	53								Proteobacteria	Gammaproteobacteria	Vibrionales	Vibrionaceae	Aliivibrio										X	X	M	A	L	T
B4RS41	IHFA_ALTMD	Integration host factor subunit alpha (IHF-alpha)	ihfA himA MADE_1008285		Alteromonas macleodii (strain DSM 17117 / Deep ecotype)		99	IPR023630; IPR000119; IPR020816; IPR010992; IPR005684;		MALTKAEMAEHLFEKLGINKRDAKDLVELFFEEIKGALESGEQVKLSGFGNFDLRDKNERPGRNPKTGEDIPIKARRVVTFRPGQKLKSRVENSEPVDQ	ihfA		fir			MA	LTKAEMAEHLFEKLGINKRDAKDLVELFFEEIKGALESGEQVKLSGFGNFDLRDKNERPGRNPKTGEDIPIKARRVVTFRPGQKLKSRVE	NSEPVDQ	2	7	zero	53								Proteobacteria	Gammaproteobacteria	Alteromonadales	Alteromonadaceae	Alteromonas										X	X	M	A	L	T
B8J836	IHFA_ANAD2	Integration host factor subunit alpha (IHF-alpha)	ihfA himA A2cp1_1994		Anaeromyxobacter dehalogenans (strain 2CP-1 / ATCC BAA-258)		113	IPR023630; IPR000119; IPR020816; IPR010992; IPR005684;		MTKADIIESVYEKVGFSKKEAAEIVEMVFDTIKETLERGEKIKISGFGNFIVRDKKSRVGRNPQTGEEIEISARRVLTFRPSQVLKNALNGEVSDETTEGADDDDDEEGEGDE	ihfA		fir				MTKADIIESVYEKVGFSKKEAAEIVEMVFDTIKETLERGEKIKISGFGNFIVRDKKSRVGRNPQTGEEIEISARRVLTFRPSQVLKNALN	GEVSDETTEGADDDDDEEGEGDE	0	23	zero	51								delta/epsilon subdivisions	Deltaproteobacteria	Myxococcales	Anaeromyxobacteraceae	Anaeromyxobacter										X	X	X	X	M	T
Q2IJA7	IHFA_ANADE	Integration host factor subunit alpha (IHF-alpha)	ihfA himA Adeh_1969		Anaeromyxobacter dehalogenans (strain 2CP-C)		113	IPR023630; IPR000119; IPR020816; IPR010992; IPR005684;		MTKADIIESVYEKVGFSKKEAAEIVEMVFDTIKETLERGEKIKISGFGNFIVRDKKSRVGRNPQTGEEIEISARRVLTFRPSQVLKNALNGGVSDETEGADDDDDDEEGEGDE	ihfA		fir				MTKADIIESVYEKVGFSKKEAAEIVEMVFDTIKETLERGEKIKISGFGNFIVRDKKSRVGRNPQTGEEIEISARRVLTFRPSQVLKNALN	GGVSDETEGADDDDDDEEGEGDE	0	23	zero	51								delta/epsilon subdivisions	Deltaproteobacteria	Myxococcales	Anaeromyxobacteraceae	Anaeromyxobacter										X	X	X	X	M	T
A7HBJ3	IHFA_ANADF	Integration host factor subunit alpha (IHF-alpha)	ihfA himA Anae109_1886		Anaeromyxobacter sp. (strain Fw109-5)		99	IPR023630; IPR000119; IPR020816; IPR010992; IPR005684;		MTKADIIESVYEKVGFSKKEAAEIVEMVFDTIKETLERGEKIKISGFGNFIVREKKSRVGRNPQTGEEIEISARRVLTFRPSQVLKNALNLSDMVQPPV	ihfA		fir				MTKADIIESVYEKVGFSKKEAAEIVEMVFDTIKETLERGEKIKISGFGNFIVREKKSRVGRNPQTGEEIEISARRVLTFRPSQVLKNALN	LSDMVQPPV	0	9	zero	51								delta/epsilon subdivisions	Deltaproteobacteria	Myxococcales	Anaeromyxobacteraceae	Anaeromyxobacter										X	X	X	X	M	T
B4UAP1	IHFA_ANASK	Integration host factor subunit alpha (IHF-alpha)	ihfA himA AnaeK_1909		Anaeromyxobacter sp. (strain K)		113	IPR023630; IPR000119; IPR020816; IPR010992; IPR005684;		MTKADIIESVYEKVGFSKKEAAEIVEMVFDTIKETLERGEKIKISGFGNFIVRDKKSRVGRNPQTGEEIEISARRVLTFRPSQVLKNALNGEVSDETTEGADDDDDEEGEGDE	ihfA	170	same genera same sequence				MTKADIIESVYEKVGFSKKEAAEIVEMVFDTIKETLERGEKIKISGFGNFIVRDKKSRVGRNPQTGEEIEISARRVLTFRPSQVLKNALN	GEVSDETTEGADDDDDEEGEGDE	0	23	zero	51								delta/epsilon subdivisions	Deltaproteobacteria	Myxococcales	Anaeromyxobacteraceae	Anaeromyxobacter										X	X	X	X	M	T
Q5P7Y1	IHFA_AROAE	Integration host factor subunit alpha (IHF-alpha)	ihfA himA AZOSEA04580 ebA866		Aromatoleum aromaticum (strain EbN1) (Azoarcus sp. (strain EbN1))		103	IPR023630; IPR000119; IPR020816; IPR010992; IPR005684;		MNVTLTKAELADLLFERVGLNKREAKDMVEGFFEEIRQALERGECVKLSGFGNFQLRDKPQRPGRNPKTGEEIPITARRVVTFHASQKLKAAVEQLSDASKQP	ihfA		fir			MNVT	LTKAELADLLFERVGLNKREAKDMVEGFFEEIRQALERGECVKLSGFGNFQLRDKPQRPGRNPKTGEEIPITARRVVTFHASQKLKAAVE	QLSDASKQP	4	9	zero	55								Proteobacteria	Betaproteobacteria	Rhodocyclales	Rhodocyclaceae	Aromatoleum										M	N	V	T	L	T
A8I5K8	IHFA_AZOC5	Integration host factor subunit alpha (IHF-alpha)	ihfA himA AZC_2293		Azorhizobium caulinodans (strain ATCC 43989 / DSM 5975 / ORS 571)		105	IPR023630; IPR000119; IPR020816; IPR010992; IPR005684;		MAGRTITRADLCEAVYQQVGLSRTESAALVEMVLREIADCLAKGETVKLSSFGSFVVRDKGQRVGRNPKTGEEVPIEPRRVMVFKPSSILKNRINGRTGKAAGRE	ihfA		fir			MAGRT	ITRADLCEAVYQQVGLSRTESAALVEMVLREIADCLAKGETVKLSSFGSFVVRDKGQRVGRNPKTGEEVPIEPRRVMVFKPSSILKNRIN	GRTGKAAGRE	5	10	zero	56								Proteobacteria	Alphaproteobacteria	Rhizobiales	Xanthobacteraceae	Azorhizobium										A	G	R	T	I	T
A1K4E7	IHFA_AZOSB	Integration host factor subunit alpha (IHF-alpha)	ihfA himA azo1085		Azoarcus sp. (strain BH72)		103	IPR023630; IPR000119; IPR020816; IPR010992; IPR005684;		MNVTLTKAELADLLFERVGLNKREAKDMVEGFFEEIRTALERGDSVKLSGFGNFQLRDKPQRPGRNPKTGEEIPITARRVVTFHASQKLKAAVEQLSDASKQP	ihfA		fir			MNVT	LTKAELADLLFERVGLNKREAKDMVEGFFEEIRTALERGDSVKLSGFGNFQLRDKPQRPGRNPKTGEEIPITARRVVTFHASQKLKAAVE	QLSDASKQP	4	9	zero	55								Proteobacteria	Betaproteobacteria	Rhodocyclales	Rhodocyclaceae	Azoarcus										M	N	V	T	L	T
A1USJ0	IHFA_BARBK	Integration host factor subunit alpha (IHF-alpha)	ihfA himA BARBAKC583_0639		Bartonella bacilliformis (strain ATCC 35685 / KC583)		103	IPR023630; IPR000119; IPR010992; IPR005684;		MTGRTVTRADLASAVCRKVGLSYTESAALVELILSEISDSLVKGEMVKLSCFATFQVRSKSRRIGRNPKTGIEAPIPPRRVVTFKAANILKQRILDVHCAKQK	ihfA		fir			MTGRT	VTRADLASAVCRKVGLSYTESAALVELILSEISDSLVKGEMVKLSCFATFQVRSKSRRIGRNPKTGIEAPIPPRRVVTFKAANILKQRIL	DVHCAKQK	5	8	zero	56								Proteobacteria	Alphaproteobacteria	Rhizobiales	Bartonellaceae	Bartonella										T	G	R	T	V	T
Q6G3K3	IHFA_BARHE	Integration host factor subunit alpha (IHF-alpha)	ihfA himA BH07640		Bartonella henselae (strain ATCC 49882 / Houston 1) (Rochalimaea henselae)		108	IPR023630; IPR000119; IPR020816; IPR010992; IPR005684;		MTSKTVTRADLASVVCRKVGLSHTESAALVELVLNEICNSLVRGEAVKLSSFATFQVRKKNERVGRNPKTGVEAPILPRRVVTFKAANVLKQRILDSHRARQKIISHE	ihfA		fir			MTSKT	VTRADLASVVCRKVGLSHTESAALVELVLNEICNSLVRGEAVKLSSFATFQVRKKNERVGRNPKTGVEAPILPRRVVTFKAANVLKQRIL	DSHRARQKIISHE	5	13	zero	56								Proteobacteria	Alphaproteobacteria	Rhizobiales	Bartonellaceae	Bartonella										T	S	K	T	V	T
Q6FZZ9	IHFA_BARQU	Integration host factor subunit alpha (IHF-alpha)	ihfA himA BQ05490		Bartonella quintana (strain Toulouse) (Rochalimaea quintana)		104	IPR023630; IPR000119; IPR020816; IPR010992; IPR005684;		MTSKTVTRADLASVVCRKVGLSHTESAALVELVLNEICNSLVRGEAVKLSSFATFQVRNKNERIGRNPKTGVEAPISPRRVVTFKAANVLKQRILNSHRARQKK	ihfA		fir			MTSKT	VTRADLASVVCRKVGLSHTESAALVELVLNEICNSLVRGEAVKLSSFATFQVRNKNERIGRNPKTGVEAPISPRRVVTFKAANVLKQRIL	NSHRARQKK	5	9	zero	56								Proteobacteria	Alphaproteobacteria	Rhizobiales	Bartonellaceae	Bartonella										T	S	K	T	V	T
A9IVB2	IHFA_BART1	Integration host factor subunit alpha (IHF-alpha)	ihfA himA BT_1308		Bartonella tribocorum (strain CIP 105476 / IBS 506)		107	IPR023630; IPR000119; IPR020816; IPR010992; IPR005684;		MTSKTVTRADLASVVCKKVGLSHTESAALVELVLDEICNSLVRGEAVKLSSFATFQVRSKNERIGRNPKTGVEAPIPPRRVVTFKAANILKQRILDSHRAKQKKDLL	ihfA		fir			MTSKT	VTRADLASVVCKKVGLSHTESAALVELVLDEICNSLVRGEAVKLSSFATFQVRSKNERIGRNPKTGVEAPIPPRRVVTFKAANILKQRIL	DSHRAKQKKDLL	5	12	zero	56								Proteobacteria	Alphaproteobacteria	Rhizobiales	Bartonellaceae	Bartonella										T	S	K	T	V	T
Q6MMJ0	IHFA_BDEBA	Integration host factor subunit alpha (IHF-alpha)	ihfA himA Bd1639		Bdellovibrio bacteriovorus (strain ATCC 15356 / DSM 50701 / NCIB 9529 / HD100)		110	IPR023630; IPR000119; IPR020816; IPR010992; IPR005684;		MTKADIVENVYQKIGFSKKEASELVELVFDTLKTVLQDGEKVKISGFGNFVVRGKNERIGRNPQTGEQIKISARRVLTFRPSQVLKAMLNGEEYAHLKDEDDDDDYDDNE	ihfA		fir				MTKADIVENVYQKIGFSKKEASELVELVFDTLKTVLQDGEKVKISGFGNFVVRGKNERIGRNPQTGEQIKISARRVLTFRPSQVLKAMLN	GEEYAHLKDEDDDDDYDDNE	0	20	zero	51								delta/epsilon subdivisions	Deltaproteobacteria	Bdellovibrionales	Bdellovibrionaceae	Bdellovibrio										X	X	X	X	M	T
Q2KZM3	IHFA_BORA1	Integration host factor subunit alpha (IHF-alpha)	ihfA himA BAV2065		Bordetella avium (strain 197N)		116	IPR023630; IPR000119; IPR020816; IPR010992; IPR005684;		MGNAMLAEPRTLTKAELAELLFERVGLNKREAKDIVDTFFEEIREALARGDSVKLSGFGNFQVRDKPPRPGRNPKTGETIPIAARRVVTFHASQKLKSTVEQSGNPAEVSDDEAAE	ihfA		fir			MGNAMLAEPRT	LTKAELAELLFERVGLNKREAKDIVDTFFEEIREALARGDSVKLSGFGNFQVRDKPPRPGRNPKTGETIPIAARRVVTFHASQKLKSTVE	QSGNPAEVSDDEAAE	11	15	zero	62								Proteobacteria	Betaproteobacteria	Burkholderiales	Alcaligenaceae	Bordetella										E	P	R	T	L	T
Q7WKR3	IHFA_BORBR	Integration host factor subunit alpha (IHF-alpha)	ihfA himA BB2042		Bordetella bronchiseptica (strain ATCC BAA-588 / NCTC 13252 / RB50) (Alcaligenes bronchisepticus)		113	IPR023630; IPR000119; IPR020816; IPR010992; IPR005684;		MGTTMLAEPRTLTKAELAELLFERVGLNKREAKDIVDTFFEEIRDALARGDSVKLSGFGNFQVRDKPPRPGRNPKTGETIPIAARRVVTFHASQKLKSVVEQPSSPPDPASAE	ihfA		fir			MGTTMLAEPRT	LTKAELAELLFERVGLNKREAKDIVDTFFEEIRDALARGDSVKLSGFGNFQVRDKPPRPGRNPKTGETIPIAARRVVTFHASQKLKSVVE	QPSSPPDPASAE	11	12	zero	62								Proteobacteria	Betaproteobacteria	Burkholderiales	Alcaligenaceae	Bordetella										E	P	R	T	L	T
Q7W7C5	IHFA_BORPA	Integration host factor subunit alpha (IHF-alpha)	ihfA himA BPP2600		Bordetella parapertussis (strain 12822 / ATCC BAA-587 / NCTC 13253)		113	IPR023630; IPR000119; IPR020816; IPR010992; IPR005684;		MGTTMLAEPRTLTKAELAELLFERVGLNKREAKDIVDTFFEEIRDALARGDSVKLSGFGNFQVRDKPPRPGRNPKTGETIPIAARRVVTFHASQKLKSVVEQPSSPPDPASAE	ihfA	21952	same genera same sequence			MGTTMLAEPRT	LTKAELAELLFERVGLNKREAKDIVDTFFEEIRDALARGDSVKLSGFGNFQVRDKPPRPGRNPKTGETIPIAARRVVTFHASQKLKSVVE	QPSSPPDPASAE	11	12	zero	62								Proteobacteria	Betaproteobacteria	Burkholderiales	Alcaligenaceae	Bordetella										E	P	R	T	L	T
Q7VVR6	IHFA_BORPE	Integration host factor subunit alpha (IHF-alpha)	ihfA himA BP2572		Bordetella pertussis (strain Tohama I / ATCC BAA-589 / NCTC 13251)		113	IPR023630; IPR000119; IPR020816; IPR010992; IPR005684;		MGTTMLAEPRTLTKAELAELLFERVGLNKREAKDIVDTFFEEIRDALARGDSVKLSGFGNFQVRDKPPRPGRNPKTGETIPIAARRVVTFHASQKLKSVVEQPNSPPDPASAE	ihfA		fir			MGTTMLAEPRT	LTKAELAELLFERVGLNKREAKDIVDTFFEEIRDALARGDSVKLSGFGNFQVRDKPPRPGRNPKTGETIPIAARRVVTFHASQKLKSVVE	QPNSPPDPASAE	11	12	zero	62								Proteobacteria	Betaproteobacteria	Burkholderiales	Alcaligenaceae	Bordetella										E	P	R	T	L	T
A5EKG4	IHFA_BRASB	Integration host factor subunit alpha (IHF-alpha)	ihfA himA BBta_4630		Bradyrhizobium sp. (strain BTAi1 / ATCC BAA-1182)		119	IPR023630; IPR000119; IPR020816; IPR010992; IPR005684;		MTGTGKTVTRVDLCEAVYQKVGLSRTESSAFVELVLKEITDCLERGETVKLSSFGSFMVRKKGQRIGRNPKTGTEVPISPRRVMVFKPSAILKQRINGQQGSGKMNGEASHEQLSAEPE	ihfA		fir			MTGTGKT	VTRVDLCEAVYQKVGLSRTESSAFVELVLKEITDCLERGETVKLSSFGSFMVRKKGQRIGRNPKTGTEVPISPRRVMVFKPSAILKQRIN	GQQGSGKMNGEASHEQLSAEPE	7	22	zero	58								Proteobacteria	Alphaproteobacteria	Rhizobiales	Bradyrhizobiaceae	Bradyrhizobium										T	G	K	T	V	T
A4YW83	IHFA_BRASO	Integration host factor subunit alpha (IHF-alpha)	ihfA himA BRADO4416		Bradyrhizobium sp. (strain ORS278)		119	IPR023630; IPR000119; IPR020816; IPR010992; IPR005684;		MAGTGKTVTRVDLCEAVYQKVGLSRTESSAFVELVLKEITDCLERGETVKLSSFGSFMVRKKGQRIGRNPKTGTEVPISPRRVMVFKPSAILKQRINGQQANGKMNGESAPSEFSAETE	ihfA		fir			MAGTGKT	VTRVDLCEAVYQKVGLSRTESSAFVELVLKEITDCLERGETVKLSSFGSFMVRKKGQRIGRNPKTGTEVPISPRRVMVFKPSAILKQRIN	GQQANGKMNGESAPSEFSAETE	7	22	zero	58								Proteobacteria	Alphaproteobacteria	Rhizobiales	Bradyrhizobiaceae	Bradyrhizobium										T	G	K	T	V	T
B2S525	IHFA_BRUA1	Integration host factor subunit alpha (IHF-alpha)	ihfA himA BAbS19_I07480		Brucella abortus (strain S19)		107	IPR023630; IPR000119; IPR020816; IPR010992; IPR005684;		MGGKTVTRADLAEAVYRKVGLSRTESAALVEMILDEVCDAIVNGETVKLSSFATFQVRDKNERIGRNPKTGEEVPILPRRVMTFKASNVLKQRILQEHQKRQGKTSK	ihfA		fir			MGGKT	VTRADLAEAVYRKVGLSRTESAALVEMILDEVCDAIVNGETVKLSSFATFQVRDKNERIGRNPKTGEEVPILPRRVMTFKASNVLKQRIL	QEHQKRQGKTSK	5	12	zero	56								Proteobacteria	Alphaproteobacteria	Rhizobiales	Brucellaceae	Brucella										G	G	K	T	V	T
Q2YNB8	IHFA_BRUA2	Integration host factor subunit alpha (IHF-alpha)	ihfA himA BAB1_0799		Brucella abortus (strain 2308)		107	IPR023630; IPR000119; IPR020816; IPR010992; IPR005684;		MGGKTVTRADLAEAVYRKVGLSRTESAALVEMILDEVCDAIVNGETVKLSSFATFQVRDKNERIGRNPKTGEEVPILPRRVMTFKASNVLKQRILQEHQKRQGKTSK	ihfA	21570	same genera same sequence			MGGKT	VTRADLAEAVYRKVGLSRTESAALVEMILDEVCDAIVNGETVKLSSFATFQVRDKNERIGRNPKTGEEVPILPRRVMTFKASNVLKQRIL	QEHQKRQGKTSK	5	12	zero	56								Proteobacteria	Alphaproteobacteria	Rhizobiales	Brucellaceae	Brucella										G	G	K	T	V	T
Q57DX3	IHFA_BRUAB	Integration host factor subunit alpha (IHF-alpha)	ihfA himA BruAb1_0793		Brucella abortus biovar 1 (strain 9-941)		107	IPR023630; IPR000119; IPR020816; IPR010992; IPR005684;		MGGKTVTRADLAEAVYRKVGLSRTESAALVEMILDEVCDAIVNGETVKLSSFATFQVRDKNERIGRNPKTGEEVPILPRRVMTFKASNVLKQRILQEHQKRQGKTSK	ihfA	21570	same genera same sequence			MGGKT	VTRADLAEAVYRKVGLSRTESAALVEMILDEVCDAIVNGETVKLSSFATFQVRDKNERIGRNPKTGEEVPILPRRVMTFKASNVLKQRIL	QEHQKRQGKTSK	5	12	zero	56								Proteobacteria	Alphaproteobacteria	Rhizobiales	Brucellaceae	Brucella										G	G	K	T	V	T
A9MAF7	IHFA_BRUC2	Integration host factor subunit alpha (IHF-alpha)	ihfA himA BCAN_A0790		Brucella canis (strain ATCC 23365 / NCTC 10854)		107	IPR023630; IPR000119; IPR020816; IPR010992; IPR005684;		MGGKTVTRADLAEAVYRKVGLSRTESAALVEMILDEVCDAIVNGETVKLSSFATFQVRDKNERIGRNPKTGEEVPILPRRVMTFKASNVLKQRILQEHQKRQGKTSK	ihfA	21570	same genera same sequence			MGGKT	VTRADLAEAVYRKVGLSRTESAALVEMILDEVCDAIVNGETVKLSSFATFQVRDKNERIGRNPKTGEEVPILPRRVMTFKASNVLKQRIL	QEHQKRQGKTSK	5	12	zero	56								Proteobacteria	Alphaproteobacteria	Rhizobiales	Brucellaceae	Brucella										G	G	K	T	V	T
C0RIB4	IHFA_BRUMB	Integration host factor subunit alpha (IHF-alpha)	ihfA himA BMEA_A0816		Brucella melitensis biotype 2 (strain ATCC 23457)		107	IPR023630; IPR000119; IPR020816; IPR010992; IPR005684;		MGGKTVTRADLAEAVYRKVGLSRTESAALVEMILDEVCDAIVNGETVKLSSFATFQVRDKNERIGRNPKTGEEVPILPRRVMTFKASNVLKQRILQEHQKRQGKTSK	ihfA	21570	same genera same sequence			MGGKT	VTRADLAEAVYRKVGLSRTESAALVEMILDEVCDAIVNGETVKLSSFATFQVRDKNERIGRNPKTGEEVPILPRRVMTFKASNVLKQRIL	QEHQKRQGKTSK	5	12	zero	56								Proteobacteria	Alphaproteobacteria	Rhizobiales	Brucellaceae	Brucella										G	G	K	T	V	T
P64390	IHFA_BRUME	Integration host factor subunit alpha (IHF-alpha)	ihfA himA BMEI1179		Brucella melitensis biotype 1 (strain 16M / ATCC 23456 / NCTC 10094)		107	IPR023630; IPR000119; IPR020816; IPR010992; IPR005684;		MGGKTVTRADLAEAVYRKVGLSRTESAALVEMILDEVCDAIVNGETVKLSSFATFQVRDKNERIGRNPKTGEEVPILPRRVMTFKASNVLKQRILQEHQKRQGKTSK	ihfA	21570	same genera same sequence			MGGKT	VTRADLAEAVYRKVGLSRTESAALVEMILDEVCDAIVNGETVKLSSFATFQVRDKNERIGRNPKTGEEVPILPRRVMTFKASNVLKQRIL	QEHQKRQGKTSK	5	12	zero	56								Proteobacteria	Alphaproteobacteria	Rhizobiales	Brucellaceae	Brucella										G	G	K	T	V	T
B0CLA3	IHFA_BRUSI	Integration host factor subunit alpha (IHF-alpha)	ihfA himA BSUIS_A0812		Brucella suis (strain ATCC 23445 / NCTC 10510)		107	IPR023630; IPR000119; IPR020816; IPR010992; IPR005684;		MGGKTVTRADLVEAVYRKVGLSRTESAALVEMILDEVCDAIVNGETVKLSSFATFQVRDKNERIGRNPKTGEEVPILPRRVMTFKASNVLKQRILQEHQKRQGKTSK	ihfA		fir			MGGKT	VTRADLVEAVYRKVGLSRTESAALVEMILDEVCDAIVNGETVKLSSFATFQVRDKNERIGRNPKTGEEVPILPRRVMTFKASNVLKQRIL	QEHQKRQGKTSK	5	12	zero	56								Proteobacteria	Alphaproteobacteria	Rhizobiales	Brucellaceae	Brucella										G	G	K	T	V	T
P64391	IHFA_BRUSU	Integration host factor subunit alpha (IHF-alpha)	ihfA himA BR0778 BS1330_I0774		Brucella suis biovar 1 (strain 1330)		107	IPR023630; IPR000119; IPR020816; IPR010992; IPR005684;		MGGKTVTRADLAEAVYRKVGLSRTESAALVEMILDEVCDAIVNGETVKLSSFATFQVRDKNERIGRNPKTGEEVPILPRRVMTFKASNVLKQRILQEHQKRQGKTSK	ihfA	21570	same genera same sequence			MGGKT	VTRADLAEAVYRKVGLSRTESAALVEMILDEVCDAIVNGETVKLSSFATFQVRDKNERIGRNPKTGEEVPILPRRVMTFKASNVLKQRIL	QEHQKRQGKTSK	5	12	zero	56								Proteobacteria	Alphaproteobacteria	Rhizobiales	Brucellaceae	Brucella										G	G	K	T	V	T
B8D8T2	IHFA_BUCA5	Integration host factor subunit alpha (IHF-alpha)	ihfA himA BUAP5A_129		Buchnera aphidicola subsp. Acyrthosiphon pisum (strain 5A)		102	IPR023630; IPR000119; IPR020816; IPR010992; IPR005684;		MVLTKAAISENLFEKLQLTKKESKEFVEFFFEEVRKSLEKGEAVKLSGFGNFQIKKKKARPGRNPRTGEIFLITARRVVTFKAGQKLKNKINNYLIKKNNNF	ihfA		fir			MV	LTKAAISENLFEKLQLTKKESKEFVEFFFEEVRKSLEKGEAVKLSGFGNFQIKKKKARPGRNPRTGEIFLITARRVVTFKAGQKLKNKIN	NYLIKKNNNF	2	10	zero	53								Proteobacteria	Gammaproteobacteria	Enterobacterales	Erwiniaceae	Buchnera										X	X	M	V	L	T
P57231	IHFA_BUCAI	Integration host factor subunit alpha (IHF-alpha)	ihfA himA BU131		Buchnera aphidicola subsp. Acyrthosiphon pisum (strain APS) (Acyrthosiphon pisum symbiotic bacterium)		102	IPR023630; IPR000119; IPR020816; IPR010992; IPR005684;		MVLTKAAISENLFEKLQLTKKESKEFVEFFFEEVRKSLEKGEAVKLSGFGNFQIKKKKARPGRNPRTGEIFLITARRVVTFKAGQKLKNKINNYLIKKNNNF	ihfA	196	same genera same sequence			MV	LTKAAISENLFEKLQLTKKESKEFVEFFFEEVRKSLEKGEAVKLSGFGNFQIKKKKARPGRNPRTGEIFLITARRVVTFKAGQKLKNKIN	NYLIKKNNNF	2	10	zero	53								Proteobacteria	Gammaproteobacteria	Enterobacterales	Erwiniaceae	Buchnera										X	X	M	V	L	T
Q8KA11	IHFA_BUCAP	Integration host factor subunit alpha (IHF-alpha)	ihfA himA BUsg_123		Buchnera aphidicola subsp. Schizaphis graminum (strain Sg)		100	IPR023630; IPR000119; IPR020816; IPR010992; IPR005684;		MVVTKAAISENLFEKLKLTKRDSKEFVEFFFEEVRKSLEKGEDVKLSGFGNFQLKNKKERPGRNPRTGENILITQRRVVIFKAGQKLKNRVEHYLMKVKY	ihfA		fir			MV	VTKAAISENLFEKLKLTKRDSKEFVEFFFEEVRKSLEKGEDVKLSGFGNFQLKNKKERPGRNPRTGENILITQRRVVIFKAGQKLKNRVE	HYLMKVKY	2	8	zero	53								Proteobacteria	Gammaproteobacteria	Enterobacterales	Erwiniaceae	Buchnera										X	X	M	V	V	T
B8D736	IHFA_BUCAT	Integration host factor subunit alpha (IHF-alpha)	ihfA himA BUAPTUC7_130		Buchnera aphidicola subsp. Acyrthosiphon pisum (strain Tuc7)		102	IPR023630; IPR000119; IPR020816; IPR010992; IPR005684;		MVLTKAAISENLFEKLQLTKKESKEFVEFFFEEVRKSLEKGEAVKLSGFGNFQIKKKKARPGRNPRTGEIFLITARRVVTFKAGQKLKNKINNYLIKKNNNF	ihfA	196	same genera same sequence			MV	LTKAAISENLFEKLQLTKKESKEFVEFFFEEVRKSLEKGEAVKLSGFGNFQIKKKKARPGRNPRTGEIFLITARRVVTFKAGQKLKNKIN	NYLIKKNNNF	2	10	zero	53								Proteobacteria	Gammaproteobacteria	Enterobacterales	Erwiniaceae	Buchnera										X	X	M	V	L	T
Q057Y8	IHFA_BUCCC	Integration host factor subunit alpha (IHF-alpha)	ihfA himA BCc_084		Buchnera aphidicola subsp. Cinara cedri (strain Cc)		104	IPR023630; IPR000119; IPR020816; IPR010992; IPR005684;		MVLTKAEISDYLFHKLELSKQNIKDLVEIFFEEVRKSLELGESVKLSGFGNFYLRDKKQRPGRNPKTGEYIPISARRVVVFKPGQKLRSRVESFKDIKKEKDIV	ihfA		fir			MV	LTKAEISDYLFHKLELSKQNIKDLVEIFFEEVRKSLELGESVKLSGFGNFYLRDKKQRPGRNPKTGEYIPISARRVVVFKPGQKLRSRVE	SFKDIKKEKDIV	2	12	zero	53								Proteobacteria	Gammaproteobacteria	Enterobacterales	Erwiniaceae	Buchnera										X	X	M	V	L	T
Q63TM8	IHFA_BURPS	Integration host factor subunit alpha (IHF-alpha)	ihfA himA BPSL1939		Burkholderia pseudomallei (strain K96243)		115	IPR023630; IPR000119; IPR020816; IPR010992; IPR005684;		MARDVPASTPAGDTPTLTKAELAELLFDSVGLNKREAKDMVEAFFEVIRDALENGESVKLSGFGNFQLRDKPQRPGRNPKTGEAIPIAARRVVTFHASQKLKALVENGAEPDLAR	ihfA		fir			MARDVPASTPAGDTPT	LTKAELAELLFDSVGLNKREAKDMVEAFFEVIRDALENGESVKLSGFGNFQLRDKPQRPGRNPKTGEAIPIAARRVVTFHASQKLKALVE	NGAEPDLAR	16	9	zero	67								Proteobacteria	Betaproteobacteria	Burkholderiales	Burkholderiaceae	Burkholderia										D	T	P	T	L	T
B8H546	IHFA_CAUCN	Integration host factor subunit alpha (IHF-alpha)	ihfA himA CCNA_01433		Caulobacter crescentus (strain NA1000 / CB15N)		100	IPR023630; IPR000119; IPR020816; IPR010992; IPR005684;		MKGATLTRADLCEAVHEEVGLTRQDCAGLVERTLDLVAEALEQGETVKLSGFGVFQVRAKRARMGRNPKTGEPAEIEPRRVIGFRASQVMKARIDRALGG	ihfA		fir			MKGAT	LTRADLCEAVHEEVGLTRQDCAGLVERTLDLVAEALEQGETVKLSGFGVFQVRAKRARMGRNPKTGEPAEIEPRRVIGFRASQVMKARID	RALGG	5	5	zero	56								Proteobacteria	Alphaproteobacteria	Caulobacterales	Caulobacteraceae	Caulobacter										K	G	A	T	L	T
Q9A8I3	IHFA_CAUCR	Integration host factor subunit alpha (IHF-alpha)	ihfA himA CC_1370		Caulobacter crescentus (strain ATCC 19089 / CB15)		100	IPR023630; IPR000119; IPR020816; IPR010992; IPR005684;		MKGATLTRADLCEAVHEEVGLTRQDCAGLVERTLDLVAEALEQGETVKLSGFGVFQVRAKRARMGRNPKTGEPAEIEPRRVIGFRASQVMKARIDRALGG	ihfA	202	same genera same sequence			MKGAT	LTRADLCEAVHEEVGLTRQDCAGLVERTLDLVAEALEQGETVKLSGFGVFQVRAKRARMGRNPKTGEPAEIEPRRVIGFRASQVMKARID	RALGG	5	5	zero	56								Proteobacteria	Alphaproteobacteria	Caulobacterales	Caulobacteraceae	Caulobacter										K	G	A	T	L	T
B0T0T0	IHFA_CAUSK	Integration host factor subunit alpha (IHF-alpha)	ihfA himA Caul_3032		Caulobacter sp. (strain K31)		100	IPR023630; IPR000119; IPR020816; IPR010992; IPR005684;		MKGATLTRADLCEAVHEEVGLTRQDCAGLVERTLDLVAEALEKGETVKLSGFGVFQVRDKRARMGRNPKTGEPAEIEPRRVIGFRASQVMKARIDRALGG	ihfA		fir			MKGAT	LTRADLCEAVHEEVGLTRQDCAGLVERTLDLVAEALEKGETVKLSGFGVFQVRDKRARMGRNPKTGEPAEIEPRRVIGFRASQVMKARID	RALGG	5	5	zero	56								Proteobacteria	Alphaproteobacteria	Caulobacterales	Caulobacteraceae	Caulobacter										K	G	A	T	L	T
Q1QWK1	IHFA_CHRSD	Integration host factor subunit alpha (IHF-alpha)	ihfA himA Csal_1805		Chromohalobacter salexigens (strain DSM 3043 / ATCC BAA-138 / NCIMB 13768)		102	IPR023630; IPR000119; IPR020816; IPR010992; IPR005684;		MGALTKADLAEHLHAELGFSKREAKSMVEAFFEEIRSCLRENEQVKLSGFGNFDLRDKRERPGRNPKTGEEIPISARRVVTFRPGQKLKARVEDFDESKVVH	ihfA		fir			MGA	LTKADLAEHLHAELGFSKREAKSMVEAFFEEIRSCLRENEQVKLSGFGNFDLRDKRERPGRNPKTGEEIPISARRVVTFRPGQKLKARVE	DFDESKVVH	3	9	zero	54								Proteobacteria	Gammaproteobacteria	Oceanospirillales	Halomonadaceae	Chromohalobacter										X	M	G	A	L	T
Q7NYC0	IHFA_CHRVO	Integration host factor subunit alpha (IHF-alpha)	ihfA himA CV_1354		Chromobacterium violaceum (strain ATCC 12472 / DSM 30191 / JCM 1249 / NBRC 12614 / NCIMB 9131 / NCTC 9757)		100	IPR023630; IPR000119; IPR020816; IPR010992; IPR005684;		MTLTKAELADLLFDQVGLNKREAKDMVESFFEEIRLALESGDSVKLSGFGNFQLRDKPQRPGRNPKTGEEIPITARRVVTFHASQKLKGMVEQYHANKQG	ihfA		fir			MT	LTKAELADLLFDQVGLNKREAKDMVESFFEEIRLALESGDSVKLSGFGNFQLRDKPQRPGRNPKTGEEIPITARRVVTFHASQKLKGMVE	QYHANKQG	2	8	zero	53								Proteobacteria	Betaproteobacteria	Neisseriales	Chromobacteriaceae	Chromobacterium										X	X	M	T	L	T
A8AHA5	IHFA_CITK8	Integration host factor subunit alpha (IHF-alpha)	ihfA himA CKO_01739		Citrobacter koseri (strain ATCC BAA-895 / CDC 4225-83 / SGSC4696)		99	IPR023630; IPR000119; IPR020816; IPR010992; IPR005684;		MALTKAEMSEYLFDKLGLSKRDAKELVELFFEEIRRALENGEQVKLSGFGNFDLRDKNQRPGRNPKTGEDIPITARRVVTFRPGQKLKSRVENASPKEE	ihfA		fir			MA	LTKAEMSEYLFDKLGLSKRDAKELVELFFEEIRRALENGEQVKLSGFGNFDLRDKNQRPGRNPKTGEDIPITARRVVTFRPGQKLKSRVE	NASPKEE	2	7	zero	53								Proteobacteria	Gammaproteobacteria	Enterobacterales	Enterobacteriaceae	Citrobacter										X	X	M	A	L	T
Q47ZS6	IHFA_COLP3	Integration host factor subunit alpha (IHF-alpha)	ihfA himA CPS_2994		Colwellia psychrerythraea (strain 34H / ATCC BAA-681) (Vibrio psychroerythus)		97	IPR023630; IPR000119; IPR020816; IPR010992; IPR005684;		MALTKAEVAEHLFEKVGLSKRDAKDMVEIFFEEIRETLESGDQVKLSGFGNFDLRLKSERPGRNPKTGEDIPISARKVVTFRPGQKLKSRVEDGNSD	ihfA		fir			MA	LTKAEVAEHLFEKVGLSKRDAKDMVEIFFEEIRETLESGDQVKLSGFGNFDLRLKSERPGRNPKTGEDIPISARKVVTFRPGQKLKSRVE	DGNSD	2	5	zero	53								Proteobacteria	Gammaproteobacteria	Alteromonadales	Colwelliaceae	Colwellia										X	X	M	A	L	T
B6J7X5	IHFA_COXB1	Integration host factor subunit alpha (IHF-alpha)	ihfA himA CbuK_1184		Coxiella burnetii (strain CbuK_Q154) (Coxiella burnetii (strain Q154))		103	IPR023630; IPR000119; IPR020816; IPR010992; IPR005684;		MALTKADLSEHLFNVVGLNKREAKDLVELFFKEISLSLERGEPVKLSGFGNFNLRDKGERPGRNPKTGEEIPITARRVVTFRAGHKLKSRVEKNVKPKEEGES	ihfA		fir			MA	LTKADLSEHLFNVVGLNKREAKDLVELFFKEISLSLERGEPVKLSGFGNFNLRDKGERPGRNPKTGEEIPITARRVVTFRAGHKLKSRVE	KNVKPKEEGES	2	11	zero	53								Proteobacteria	Gammaproteobacteria	Legionellales	Coxiellaceae	Coxiella										X	X	M	A	L	T
B6IZG2	IHFA_COXB2	Integration host factor subunit alpha (IHF-alpha)	ihfA himA CbuG_0688		Coxiella burnetii (strain CbuG_Q212) (Coxiella burnetii (strain Q212))		103	IPR023630; IPR000119; IPR020816; IPR010992; IPR005684;		MALTKADLSEHLFNVVGLNKREAKDLVELFFKEISLSLERGEPVKLSGFGNFNLRDKGERPGRNPKTGEEIPITARRVVTFRAGHKLKSRVEKNVKPKEEGES	ihfA	209	same genera same sequence			MA	LTKADLSEHLFNVVGLNKREAKDLVELFFKEISLSLERGEPVKLSGFGNFNLRDKGERPGRNPKTGEEIPITARRVVTFRAGHKLKSRVE	KNVKPKEEGES	2	11	zero	53								Proteobacteria	Gammaproteobacteria	Legionellales	Coxiellaceae	Coxiella										X	X	M	A	L	T
A9KGB5	IHFA_COXBN	Integration host factor subunit alpha (IHF-alpha)	ihfA himA CBUD_1409		Coxiella burnetii (strain Dugway 5J108-111)		103	IPR023630; IPR000119; IPR020816; IPR010992; IPR005684;		MALTKADLSEHLFNVVGLNKREAKDLVELFFKEISLSLERGEPVKLSGFGNFNLRDKGERPGRNPKTGEEIPITARRVVTFRAGHKLKSRVEKNVKPKEEGES	ihfA	209	same genera same sequence			MA	LTKADLSEHLFNVVGLNKREAKDLVELFFKEISLSLERGEPVKLSGFGNFNLRDKGERPGRNPKTGEEIPITARRVVTFRAGHKLKSRVE	KNVKPKEEGES	2	11	zero	53								Proteobacteria	Gammaproteobacteria	Legionellales	Coxiellaceae	Coxiella										X	X	M	A	L	T
A9N8J9	IHFA_COXBR	Integration host factor subunit alpha (IHF-alpha)	ihfA himA COXBURSA331_A1472		Coxiella burnetii (strain RSA 331 / Henzerling II)		103	IPR023630; IPR000119; IPR020816; IPR010992; IPR005684;		MALTKADLSEHLFNVVGLNKREAKDLVELFFKEISLSLERGEPVKLSGFGNFNLRDKGERPGRNPKTGEEIPITARRVVTFRAGHKLKSRVEKNVKPKEEGES	ihfA	209	same genera same sequence			MA	LTKADLSEHLFNVVGLNKREAKDLVELFFKEISLSLERGEPVKLSGFGNFNLRDKGERPGRNPKTGEEIPITARRVVTFRAGHKLKSRVE	KNVKPKEEGES	2	11	zero	53								Proteobacteria	Gammaproteobacteria	Legionellales	Coxiellaceae	Coxiella										X	X	M	A	L	T
Q83C16	IHFA_COXBU	Integration host factor subunit alpha (IHF-alpha)	ihfA himA CBU_1320		Coxiella burnetii (strain RSA 493 / Nine Mile phase I)		103	IPR023630; IPR000119; IPR020816; IPR010992; IPR005684;		MALTKADLSEHLFNVVGLNKREAKDLVELFFKEISLSLERGEPVKLSGFGNFNLRDKGERPGRNPKTGEEIPITARRVVTFRAGHKLKSRVEKNVKPKEEGES	ihfA	209	same genera same sequence			MA	LTKADLSEHLFNVVGLNKREAKDLVELFFKEISLSLERGEPVKLSGFGNFNLRDKGERPGRNPKTGEEIPITARRVVTFRAGHKLKSRVE	KNVKPKEEGES	2	11	zero	53								Proteobacteria	Gammaproteobacteria	Legionellales	Coxiellaceae	Coxiella										X	X	M	A	L	T
A7MNY7	IHFA_CROS8	Integration host factor subunit alpha (IHF-alpha)	ihfA himA ESA_02114		Cronobacter sakazakii (strain ATCC BAA-894) (Enterobacter sakazakii)		99	IPR023630; IPR000119; IPR020816; IPR010992; IPR005684;		MALTKAEMSEYLFDKLGLSKRDAKELVELFFEEIRRALENGEQVKLSGFGNFDLRDKNQRPGRNPKTGEDIPITARRVVTFRPGQKLKSRVENASPKEN	ihfA		fir			MA	LTKAEMSEYLFDKLGLSKRDAKELVELFFEEIRRALENGEQVKLSGFGNFDLRDKNQRPGRNPKTGEDIPITARRVVTFRPGQKLKSRVE	NASPKEN	2	7	zero	53								Proteobacteria	Gammaproteobacteria	Enterobacterales	Enterobacteriaceae	Cronobacter										X	X	M	A	L	T
A9C3C8	IHFA_DELAS	Integration host factor subunit alpha (IHF-alpha)	ihfA himA Daci_4610		Delftia acidovorans (strain DSM 14801 / SPH-1)		110	IPR023630; IPR000119; IPR020816; IPR010992; IPR005684;		MELTVESLDSPALTKAQLADLLFDEIGLNKRESKEMVDAFFELISQSLVTGEDVKLSGFGNFQIRTKAPRPGRNPRTGEAIPIEARRVVTFHASSKLKEQIQEGTTGSAS	ihfA		fir			MELTVESLDSPA	LTKAQLADLLFDEIGLNKRESKEMVDAFFELISQSLVTGEDVKLSGFGNFQIRTKAPRPGRNPRTGEAIPIEARRVVTFHASSKLKEQIQ	EGTTGSAS	12	8	zero	63								Proteobacteria	Betaproteobacteria	Burkholderiales	Comamonadaceae	Delftia										D	S	P	A	L	T
P37982	IHFA_DICD3	Integration host factor subunit alpha (IHF-alpha)	ihfA himA Dda3937_03677		Dickeya dadantii (strain 3937) (Erwinia chrysanthemi (strain 3937))		99	IPR023630; IPR000119; IPR020816; IPR010992; IPR005684;		MALTKAEMSEYLFEKLGLSKRDAKELVELFFEEVRRALENGEQVKLSGFGNFDLRDKNQRPGRNPKTGEDIPITARRVVTFRPGQKLKSRVENASPKES	ihfA		fir			MA	LTKAEMSEYLFEKLGLSKRDAKELVELFFEEVRRALENGEQVKLSGFGNFDLRDKNQRPGRNPKTGEDIPITARRVVTFRPGQKLKSRVE	NASPKES	2	7	zero	53								Proteobacteria	Gammaproteobacteria	Enterobacterales	Pectobacteriaceae	Dickeya										X	X	M	A	L	T
A5EXT4	IHFA_DICNV	Integration host factor subunit alpha (IHF-alpha)	ihfA himA DNO_1057		Dichelobacter nodosus (strain VCS1703A)		98	IPR023630; IPR000119; IPR020816; IPR010992; IPR005684;		MTLTKADIVEAIIAQIGIPRPEAREIVDDLFEEIRSCLATGEPVKLSGFGNFELRDKNQRPGRNPKTGEEIPITARRVVSFKAGQKLKARVAESKPRG	ihfA		fir			MT	LTKADIVEAIIAQIGIPRPEAREIVDDLFEEIRSCLATGEPVKLSGFGNFELRDKNQRPGRNPKTGEEIPITARRVVSFKAGQKLKARVA	ESKPRG	2	6	zero	53								Proteobacteria	Gammaproteobacteria	Cardiobacteriales	Cardiobacteriaceae	Dichelobacter										X	X	M	T	L	T
A8LLT5	IHFA_DINSH	Integration host factor subunit alpha (IHF-alpha)	ihfA himA Dshi_1721		Dinoroseobacter shibae (strain DFL 12)		101	IPR023630; IPR000119; IPR020816; IPR010992; IPR005684;		MAEKTLTRMDLSDAVFREVGLSRNESAQLVESILTHMSDALVRGESVKISSFGTFSVRDKSARIGRNPKTGEEVPIHPRRVLTFRPSHLMKERVANGNRNR	ihfA		fir			MAEKT	LTRMDLSDAVFREVGLSRNESAQLVESILTHMSDALVRGESVKISSFGTFSVRDKSARIGRNPKTGEEVPIHPRRVLTFRPSHLMKERVA	NGNRNR	5	6	zero	56								Proteobacteria	Alphaproteobacteria	Rhodobacterales	Rhodobacteraceae	Dinoroseobacter										A	E	K	T	L	T
A7ZMI0	IHFA_ECO24	Integration host factor subunit alpha (IHF-alpha)	ihfA himA EcE24377A_1931		Escherichia coli O139:H28 (strain E24377A / ETEC)		99	IPR023630; IPR000119; IPR020816; IPR010992; IPR005684;		MALTKAEMSEYLFDKLGLSKRDAKELVELFFEEIRRALENGEQVKLSGFGNFDLRDKNQRPGRNPKTGEDIPITARRVVTFRPGQKLKSRVENASPKDE	ihfA		fir			MA	LTKAEMSEYLFDKLGLSKRDAKELVELFFEEIRRALENGEQVKLSGFGNFDLRDKNQRPGRNPKTGEDIPITARRVVTFRPGQKLKSRVE	NASPKDE	2	7	zero	53								Proteobacteria	Gammaproteobacteria	Enterobacterales	Enterobacteriaceae	Escherichia										X	X	M	A	L	T
B7US95	IHFA_ECO27	Integration host factor subunit alpha (IHF-alpha)	ihfA himA E2348C_1841		Escherichia coli O127:H6 (strain E2348/69 / EPEC)		99	IPR023630; IPR000119; IPR020816; IPR010992; IPR005684;		MALTKAEMSEYLFDKLGLSKRDAKELVELFFEEIRRALENGEQVKLSGFGNFDLRDKNQRPGRNPKTGEDIPITARRVVTFRPGQKLKSRVENASPKDE	ihfA	21731	same family same sequence			MA	LTKAEMSEYLFDKLGLSKRDAKELVELFFEEIRRALENGEQVKLSGFGNFDLRDKNQRPGRNPKTGEDIPITARRVVTFRPGQKLKSRVE	NASPKDE	2	7	zero	53								Proteobacteria	Gammaproteobacteria	Enterobacterales	Enterobacteriaceae											X	X	M	A	L	T
B7MAS3	IHFA_ECO45	Integration host factor subunit alpha (IHF-alpha)	ihfA himA ECS88_1763		Escherichia coli O45:K1 (strain S88 / ExPEC)		99	IPR023630; IPR000119; IPR020816; IPR010992; IPR005684;		MALTKAEMSEYLFDKLGLSKRDAKELVELFFEEIRRALENGEQVKLSGFGNFDLRDKNQRPGRNPKTGEDIPITARRVVTFRPGQKLKSRVENASPKDE	ihfA	21731	same family same sequence			MA	LTKAEMSEYLFDKLGLSKRDAKELVELFFEEIRRALENGEQVKLSGFGNFDLRDKNQRPGRNPKTGEDIPITARRVVTFRPGQKLKSRVE	NASPKDE	2	7	zero	53								Proteobacteria	Gammaproteobacteria	Enterobacterales	Enterobacteriaceae	Escherichia										X	X	M	A	L	T
B7L6I5	IHFA_ECO55	Integration host factor subunit alpha (IHF-alpha)	ihfA himA EC55989_1880		Escherichia coli (strain 55989 / EAEC)		99	IPR023630; IPR000119; IPR020816; IPR010992; IPR005684;		MALTKAEMSEYLFDKLGLSKRDAKELVELFFEEIRRALENGEQVKLSGFGNFDLRDKNQRPGRNPKTGEDIPITARRVVTFRPGQKLKSRVENASPKDE	ihfA	21731	same family same sequence			MA	LTKAEMSEYLFDKLGLSKRDAKELVELFFEEIRRALENGEQVKLSGFGNFDLRDKNQRPGRNPKTGEDIPITARRVVTFRPGQKLKSRVE	NASPKDE	2	7	zero	53								Proteobacteria	Gammaproteobacteria	Enterobacterales	Enterobacteriaceae	Escherichia										X	X	M	A	L	T
P0A6X9	IHFA_ECO57	Integration host factor subunit alpha (IHF-alpha)	ihfA himA Z2741 ECs2419		Escherichia coli O157:H7		99	IPR023630; IPR000119; IPR020816; IPR010992; IPR005684;		MALTKAEMSEYLFDKLGLSKRDAKELVELFFEEIRRALENGEQVKLSGFGNFDLRDKNQRPGRNPKTGEDIPITARRVVTFRPGQKLKSRVENASPKDE	ihfA	21731	same family same sequence			MA	LTKAEMSEYLFDKLGLSKRDAKELVELFFEEIRRALENGEQVKLSGFGNFDLRDKNQRPGRNPKTGEDIPITARRVVTFRPGQKLKSRVE	NASPKDE	2	7	zero	53								Proteobacteria	Gammaproteobacteria	Enterobacterales	Enterobacteriaceae	Escherichia										X	X	M	A	L	T
B5YQ00	IHFA_ECO5E	Integration host factor subunit alpha (IHF-alpha)	ihfA himA ECH74115_2430		Escherichia coli O157:H7 (strain EC4115 / EHEC)		99	IPR023630; IPR000119; IPR020816; IPR010992; IPR005684;		MALTKAEMSEYLFDKLGLSKRDAKELVELFFEEIRRALENGEQVKLSGFGNFDLRDKNQRPGRNPKTGEDIPITARRVVTFRPGQKLKSRVENASPKDE	ihfA	21731	same family same sequence			MA	LTKAEMSEYLFDKLGLSKRDAKELVELFFEEIRRALENGEQVKLSGFGNFDLRDKNQRPGRNPKTGEDIPITARRVVTFRPGQKLKSRVE	NASPKDE	2	7	zero	53								Proteobacteria	Gammaproteobacteria	Enterobacterales	Enterobacteriaceae	Escherichia										X	X	M	A	L	T
B7NT64	IHFA_ECO7I	Integration host factor subunit alpha (IHF-alpha)	ihfA himA ECIAI39_1341		Escherichia coli O7:K1 (strain IAI39 / ExPEC)		99	IPR023630; IPR000119; IPR020816; IPR010992; IPR005684;		MALTKAEMSEYLFDKLGLSKRDAKELVELFFEEIRRALENGEQVKLSGFGNFDLRDKNQRPGRNPKTGEDIPITARRVVTFRPGQKLKSRVENASPKDE	ihfA	21731	same family same sequence			MA	LTKAEMSEYLFDKLGLSKRDAKELVELFFEEIRRALENGEQVKLSGFGNFDLRDKNQRPGRNPKTGEDIPITARRVVTFRPGQKLKSRVE	NASPKDE	2	7	zero	53								Proteobacteria	Gammaproteobacteria	Enterobacterales	Enterobacteriaceae	Escherichia										X	X	M	A	L	T
B7MVJ1	IHFA_ECO81	Integration host factor subunit alpha (IHF-alpha)	ihfA himA ECED1_1914		Escherichia coli O81 (strain ED1a)		99	IPR023630; IPR000119; IPR020816; IPR010992; IPR005684;		MALTKAEMSEYLFDKLGLSKRDAKELVELFFEEIRRALENGEQVKLSGFGNFDLRDKNQRPGRNPKTGEDIPITARRVVTFRPGQKLKSRVENASPKDE	ihfA	21731	same family same sequence			MA	LTKAEMSEYLFDKLGLSKRDAKELVELFFEEIRRALENGEQVKLSGFGNFDLRDKNQRPGRNPKTGEDIPITARRVVTFRPGQKLKSRVE	NASPKDE	2	7	zero	53								Proteobacteria	Gammaproteobacteria	Enterobacterales	Enterobacteriaceae	Escherichia										X	X	M	A	L	T
B7M1C1	IHFA_ECO8A	Integration host factor subunit alpha (IHF-alpha)	ihfA himA ECIAI1_1768		Escherichia coli O8 (strain IAI1)		99	IPR023630; IPR000119; IPR020816; IPR010992; IPR005684;		MALTKAEMSEYLFDKLGLSKRDAKELVELFFEEIRRALENGEQVKLSGFGNFDLRDKNQRPGRNPKTGEDIPITARRVVTFRPGQKLKSRVENASPKDE	ihfA	21731	same family same sequence			MA	LTKAEMSEYLFDKLGLSKRDAKELVELFFEEIRRALENGEQVKLSGFGNFDLRDKNQRPGRNPKTGEDIPITARRVVTFRPGQKLKSRVE	NASPKDE	2	7	zero	53								Proteobacteria	Gammaproteobacteria	Enterobacterales	Enterobacteriaceae	Escherichia										X	X	M	A	L	T
C4ZYH4	IHFA_ECOBW	Integration host factor subunit alpha (IHF-alpha)	ihfA himA BWG_1526		Escherichia coli (strain K12 / MC4100 / BW2952)		99	IPR023630; IPR000119; IPR020816; IPR010992; IPR005684;		MALTKAEMSEYLFDKLGLSKRDAKELVELFFEEIRRALENGEQVKLSGFGNFDLRDKNQRPGRNPKTGEDIPITARRVVTFRPGQKLKSRVENASPKDE	ihfA	21731	same family same sequence			MA	LTKAEMSEYLFDKLGLSKRDAKELVELFFEEIRRALENGEQVKLSGFGNFDLRDKNQRPGRNPKTGEDIPITARRVVTFRPGQKLKSRVE	NASPKDE	2	7	zero	53								Proteobacteria	Gammaproteobacteria	Enterobacterales	Enterobacteriaceae	Escherichia										X	X	M	A	L	T
B1XG19	IHFA_ECODH	Integration host factor subunit alpha (IHF-alpha)	ihfA himA ECDH10B_1848		Escherichia coli (strain K12 / DH10B)		99	IPR023630; IPR000119; IPR020816; IPR010992; IPR005684;		MALTKAEMSEYLFDKLGLSKRDAKELVELFFEEIRRALENGEQVKLSGFGNFDLRDKNQRPGRNPKTGEDIPITARRVVTFRPGQKLKSRVENASPKDE	ihfA	21731	same family same sequence			MA	LTKAEMSEYLFDKLGLSKRDAKELVELFFEEIRRALENGEQVKLSGFGNFDLRDKNQRPGRNPKTGEDIPITARRVVTFRPGQKLKSRVE	NASPKDE	2	7	zero	53								Proteobacteria	Gammaproteobacteria	Enterobacterales	Enterobacteriaceae	Escherichia										X	X	M	A	L	T
A8A0Q4	IHFA_ECOHS	Integration host factor subunit alpha (IHF-alpha)	ihfA himA EcHS_A1792		Escherichia coli O9:H4 (strain HS)		99	IPR023630; IPR000119; IPR020816; IPR010992; IPR005684;		MTLTKAEMSEYLFDKLGLSKRDAKELVELFFEEIRRALENGEQVKLSGFGNFDLRDKNQRPGRNPKTGEDIPITARRVVTFRPGQKLKSRVENASPKDE	ihfA		fir			MT	LTKAEMSEYLFDKLGLSKRDAKELVELFFEEIRRALENGEQVKLSGFGNFDLRDKNQRPGRNPKTGEDIPITARRVVTFRPGQKLKSRVE	NASPKDE	2	7	zero	53								Proteobacteria	Gammaproteobacteria	Enterobacterales	Enterobacteriaceae	Escherichia										X	X	M	T	L	T
Q0THB6	IHFA_ECOL5	Integration host factor subunit alpha (IHF-alpha)	ihfA himA ECP_1660		Escherichia coli O6:K15:H31 (strain 536 / UPEC)		99	IPR023630; IPR000119; IPR020816; IPR010992; IPR005684;		MALTKAEMSEYLFDKLGLSKRDAKELVELFFEEIRRALENGEQVKLSGFGNFDLRDKNQRPGRNPKTGEDIPITARRVVTFRPGQKLKSRVENASPKDE	ihfA	21731	same family same sequence			MA	LTKAEMSEYLFDKLGLSKRDAKELVELFFEEIRRALENGEQVKLSGFGNFDLRDKNQRPGRNPKTGEDIPITARRVVTFRPGQKLKSRVE	NASPKDE	2	7	zero	53								Proteobacteria	Gammaproteobacteria	Enterobacterales	Enterobacteriaceae	Escherichia										X	X	M	A	L	T
P0A6X8	IHFA_ECOL6	Integration host factor subunit alpha (IHF-alpha)	ihfA himA c2109		Escherichia coli O6:H1 (strain CFT073 / ATCC 700928 / UPEC)		99	IPR023630; IPR000119; IPR020816; IPR010992; IPR005684;		MALTKAEMSEYLFDKLGLSKRDAKELVELFFEEIRRALENGEQVKLSGFGNFDLRDKNQRPGRNPKTGEDIPITARRVVTFRPGQKLKSRVENASPKDE	ihfA	21731	same family same sequence			MA	LTKAEMSEYLFDKLGLSKRDAKELVELFFEEIRRALENGEQVKLSGFGNFDLRDKNQRPGRNPKTGEDIPITARRVVTFRPGQKLKSRVE	NASPKDE	2	7	zero	53								Proteobacteria	Gammaproteobacteria	Enterobacterales	Enterobacteriaceae	Escherichia										X	X	M	A	L	T
B1IPL5	IHFA_ECOLC	Integration host factor subunit alpha (IHF-alpha)	ihfA himA EcolC_1919		Escherichia coli (strain ATCC 8739 / DSM 1576 / Crooks)		99	IPR023630; IPR000119; IPR020816; IPR010992; IPR005684;		MALTKAEMSEYLFDKLGLSKRDAKELVELFFEEIRRALENGEQVKLSGFGNFDLRDKNQRPGRNPKTGEDIPITARRVVTFRPGQKLKSRVENASPKDE	ihfA	21731	same family same sequence			MA	LTKAEMSEYLFDKLGLSKRDAKELVELFFEEIRRALENGEQVKLSGFGNFDLRDKNQRPGRNPKTGEDIPITARRVVTFRPGQKLKSRVE	NASPKDE	2	7	zero	53								Proteobacteria	Gammaproteobacteria	Enterobacterales	Enterobacteriaceae	Escherichia										X	X	M	A	L	T
P0A6X7	IHFA_ECOLI	Integration host factor subunit alpha (IHF-alpha)	ihfA hid himA b1712 JW1702		Escherichia coli (strain K12)		99	IPR023630; IPR000119; IPR020816; IPR010992; IPR005684;		MALTKAEMSEYLFDKLGLSKRDAKELVELFFEEIRRALENGEQVKLSGFGNFDLRDKNQRPGRNPKTGEDIPITARRVVTFRPGQKLKSRVENASPKDE	ihfA	21731	same family same sequence			MA	LTKAEMSEYLFDKLGLSKRDAKELVELFFEEIRRALENGEQVKLSGFGNFDLRDKNQRPGRNPKTGEDIPITARRVVTFRPGQKLKSRVE	NASPKDE	2	7	zero	53								Proteobacteria	Gammaproteobacteria	Enterobacterales	Enterobacteriaceae	Escherichia										X	X	M	A	L	T
B7N550	IHFA_ECOLU	Integration host factor subunit alpha (IHF-alpha)	ihfA himA ECUMN_2003		Escherichia coli O17:K52:H18 (strain UMN026 / ExPEC)		99	IPR023630; IPR000119; IPR020816; IPR010992; IPR005684;		MALTKAEMSEYLFDKLGLSKRDAKELVELFFEEIRRALENGEQVKLSGFGNFDLRDKNQRPGRNPKTGEDIPITARRVVTFRPGQKLKSRVENASPKDE	ihfA	21731	same family same sequence			MA	LTKAEMSEYLFDKLGLSKRDAKELVELFFEEIRRALENGEQVKLSGFGNFDLRDKNQRPGRNPKTGEDIPITARRVVTFRPGQKLKSRVE	NASPKDE	2	7	zero	53								Proteobacteria	Gammaproteobacteria	Enterobacterales	Enterobacteriaceae	Escherichia										X	X	M	A	L	T
B6I8Q5	IHFA_ECOSE	Integration host factor subunit alpha (IHF-alpha)	ihfA himA ECSE_1881		Escherichia coli (strain SE11)		99	IPR023630; IPR000119; IPR020816; IPR010992; IPR005684;		MALTKAEMSEYLFDKLGLSKRDAKELVELFFEEIRRALENGEQVKLSGFGNFDLRDKNQRPGRNPKTGEDIPITARRVVTFRPGQKLKSRVENASPKDE	ihfA	21731	same family same sequence			MA	LTKAEMSEYLFDKLGLSKRDAKELVELFFEEIRRALENGEQVKLSGFGNFDLRDKNQRPGRNPKTGEDIPITARRVVTFRPGQKLKSRVE	NASPKDE	2	7	zero	53								Proteobacteria	Gammaproteobacteria	Enterobacterales	Enterobacteriaceae	Escherichia										X	X	M	A	L	T
B1LE18	IHFA_ECOSM	Integration host factor subunit alpha (IHF-alpha)	ihfA himA EcSMS35_1478		Escherichia coli (strain SMS-3-5 / SECEC)		99	IPR023630; IPR000119; IPR020816; IPR010992; IPR005684;		MALTKAEMSEYLFDKLGLSKRDAKELVELFFEEIRRALENGEQVKLSGFGNFDLRDKNQRPGRNPKTGEDIPITARRVVTFRPGQKLKSRVENASPKDE	ihfA	21731	same family same sequence			MA	LTKAEMSEYLFDKLGLSKRDAKELVELFFEEIRRALENGEQVKLSGFGNFDLRDKNQRPGRNPKTGEDIPITARRVVTFRPGQKLKSRVE	NASPKDE	2	7	zero	53								Proteobacteria	Gammaproteobacteria	Enterobacterales	Enterobacteriaceae	Escherichia										X	X	M	A	L	T
Q1RB83	IHFA_ECOUT	Integration host factor subunit alpha (IHF-alpha)	ihfA himA UTI89_C1905		Escherichia coli (strain UTI89 / UPEC)		99	IPR023630; IPR000119; IPR020816; IPR010992; IPR005684;		MALTKAEMSEYLFDKLGLSKRDAKELVELFFEEIRRALENGEQVKLSGFGNFDLRDKNQRPGRNPKTGEDIPITARRVVTFRPGQKLKSRVENASPKDE	ihfA	21731	same family same sequence			MA	LTKAEMSEYLFDKLGLSKRDAKELVELFFEEIRRALENGEQVKLSGFGNFDLRDKNQRPGRNPKTGEDIPITARRVVTFRPGQKLKSRVE	NASPKDE	2	7	zero	53								Proteobacteria	Gammaproteobacteria	Enterobacterales	Enterobacteriaceae	Escherichia										X	X	M	A	L	T
C5B852	IHFA_EDWI9	Integration host factor subunit alpha (IHF-alpha)	ihfA himA NT01EI_1892		Edwardsiella ictaluri (strain 93-146)		98	IPR023630; IPR000119; IPR020816; IPR010992; IPR005684;		MALTKAEMSEHLFEKLGLSKRDAKDLVELFFEEIRRALENGEQVKLSGFGNFDLRDKNQRPGRNPKTGEDIPITARRVVTFRPGQKLKCRVENATPKD	ihfA		fir			MA	LTKAEMSEHLFEKLGLSKRDAKDLVELFFEEIRRALENGEQVKLSGFGNFDLRDKNQRPGRNPKTGEDIPITARRVVTFRPGQKLKCRVE	NATPKD	2	6	zero	53								Proteobacteria	Gammaproteobacteria	Enterobacterales	Hafniaceae	Edwardsiella										X	X	M	A	L	T
A4W9M9	IHFA_ENT38	Integration host factor subunit alpha (IHF-alpha)	ihfA himA Ent638_1730		Enterobacter sp. (strain 638)		99	IPR023630; IPR000119; IPR020816; IPR010992; IPR005684;		MALTKAEMSEYLFDKLGLSKRDAKELVELFFEEIRRALENGEQVKLSGFGNFDLRDKNQRPGRNPKTGEDIPITARRVVTFRPGQKLKSRVENATPKAE	ihfA		fir			MA	LTKAEMSEYLFDKLGLSKRDAKELVELFFEEIRRALENGEQVKLSGFGNFDLRDKNQRPGRNPKTGEDIPITARRVVTFRPGQKLKSRVE	NATPKAE	2	7	zero	53								Proteobacteria	Gammaproteobacteria	Enterobacterales	Enterobacteriaceae	Enterobacter										X	X	M	A	L	T
Q6D4H4	IHFA_ERWCT	Integration host factor subunit alpha (IHF-alpha)	ihfA himA ECA2416		Erwinia carotovora subsp. atroseptica (strain SCRI 1043 / ATCC BAA-672) (Pectobacterium atrosepticum)		98	IPR023630; IPR000119; IPR020816; IPR010992; IPR005684;		MALTKAEMSEYLFEKLGLSKRDAKELVELFFEEVRRALENGEQVKLSGFGNFDLRDKNQRPGRNPKTGEDIPITARRVVTFRPGQKLKSRVENASPKE	ihfA		fir			MA	LTKAEMSEYLFEKLGLSKRDAKELVELFFEEVRRALENGEQVKLSGFGNFDLRDKNQRPGRNPKTGEDIPITARRVVTFRPGQKLKSRVE	NASPKE	2	6	zero	53								Proteobacteria	Gammaproteobacteria	Enterobacterales	Erwiniaceae	Erwinia										X	X	M	A	L	T
B2VEL2	IHFA_ERWT9	Integration host factor subunit alpha (IHF-alpha)	ihfA himA ETA_18350		Erwinia tasmaniensis (strain DSM 17950 / Et1/99)		99	IPR023630; IPR000119; IPR020816; IPR010992; IPR005684;		MALTKAEMSEYLFEKLGLSKRDAKELVELFFEEVRRALENGEQVKLSGFGNFDLRDKNQRPGRNPKTGEDIPITARRVVTFRPGQKLKSRVENATPKED	ihfA		fir			MA	LTKAEMSEYLFEKLGLSKRDAKELVELFFEEVRRALENGEQVKLSGFGNFDLRDKNQRPGRNPKTGEDIPITARRVVTFRPGQKLKSRVE	NATPKED	2	7	zero	53								Proteobacteria	Gammaproteobacteria	Enterobacterales	Erwiniaceae	Erwinia										X	X	M	A	L	T
Q2N927	IHFA_ERYLH	Integration host factor subunit alpha (IHF-alpha)	ihfA himA ELI_08610		Erythrobacter litoralis (strain HTCC2594)		100	IPR023630; IPR000119; IPR020816; IPR010992; IPR005684;		MSRSVGTLTRADLAEAINRKMGFSRAESLDMVEAILEHMCGALRKGENVKISGFGSFVLRDKKERIGRNPKTGVEVPITPRRVMTFRASQLLRERIAKGG	ihfA		fir			MSRSVGT	LTRADLAEAINRKMGFSRAESLDMVEAILEHMCGALRKGENVKISGFGSFVLRDKKERIGRNPKTGVEVPITPRRVMTFRASQLLRERIA	KGG	7	3	zero	58								Proteobacteria	Alphaproteobacteria	Sphingomonadales	Erythrobacteraceae	Erythrobacter										S	V	G	T	L	T
B7LQ77	IHFA_ESCF3	Integration host factor subunit alpha (IHF-alpha)	ihfA himA EFER_1353		Escherichia fergusonii (strain ATCC 35469 / DSM 13698 / CDC 0568-73)		99	IPR023630; IPR000119; IPR020816; IPR010992; IPR005684;		MALTKAEMSEYLFDKLGLSKRDAKELVELFFEEIRRALENGEQVKLSGFGNFDLRDKNQRPGRNPKTGEDIPITARRVVTFRPGQKLKSRVENASPKDE	ihfA	24463	same genera same sequence			MA	LTKAEMSEYLFDKLGLSKRDAKELVELFFEEIRRALENGEQVKLSGFGNFDLRDKNQRPGRNPKTGEDIPITARRVVTFRPGQKLKSRVE	NASPKDE	2	7	zero	53								Proteobacteria	Gammaproteobacteria	Enterobacterales	Enterobacteriaceae	Escherichia										X	X	M	A	L	T
Q7VLG4	IHFA_HAEDU	Integration host factor subunit alpha (IHF-alpha)	ihfA himA HD_1482		Haemophilus ducreyi (strain 35000HP / ATCC 700724)		98	IPR023630; IPR000119; IPR020816; IPR010992; IPR005684;		MTLTKVEFTASLISKYGFDKSVAKQFVEQFFEEIRVALANGQEVKLSGFGNFSLRKKNARPGRNPKTGESVAVSARRVVVFKPGQKFRERVENVKVKS	ihfA		fir			MT	LTKVEFTASLISKYGFDKSVAKQFVEQFFEEIRVALANGQEVKLSGFGNFSLRKKNARPGRNPKTGESVAVSARRVVVFKPGQKFRERVE	NVKVKS	2	6	zero	53								Proteobacteria	Gammaproteobacteria	Pasteurellales	Pasteurellaceae	Haemophilus										X	X	M	T	L	T
Q4QKM2	IHFA_HAEI8	Integration host factor subunit alpha (IHF-alpha)	ihfA himA NTHI1626		Haemophilus influenzae (strain 86-028NP)		96	IPR023630; IPR000119; IPR020816; IPR010992; IPR005684;		MATITKLDIIEYLSDKYHLSKQDTKNVVENFLEEIRLSLESGQDVKLSGFGNFELRDKSSRPGRNPKTGDVVPVSARRVVTFKPGQKLRARVEKTK	ihfA		fir			MAT	ITKLDIIEYLSDKYHLSKQDTKNVVENFLEEIRLSLESGQDVKLSGFGNFELRDKSSRPGRNPKTGDVVPVSARRVVTFKPGQKLRARVE	KTK	3	3	zero	54								Proteobacteria	Gammaproteobacteria	Pasteurellales	Pasteurellaceae	Haemophilus										X	M	A	T	I	T
A5UCA8	IHFA_HAEIE	Integration host factor subunit alpha (IHF-alpha)	ihfA himA CGSHiEE_05110		Haemophilus influenzae (strain PittEE)		96	IPR023630; IPR000119; IPR020816; IPR010992; IPR005684;		MATITKLDIIEYLSDKYHLSKQDTKNVVENFLEEIRLSLESGQDVKLSGFGNFELRDKSSRPGRNPKTGDVVAVSARRVVTFKPGQKLRARVEKTK	ihfA		fir			MAT	ITKLDIIEYLSDKYHLSKQDTKNVVENFLEEIRLSLESGQDVKLSGFGNFELRDKSSRPGRNPKTGDVVAVSARRVVTFKPGQKLRARVE	KTK	3	3	zero	54								Proteobacteria	Gammaproteobacteria	Pasteurellales	Pasteurellaceae	Haemophilus										X	M	A	T	I	T
A5UF06	IHFA_HAEIG	Integration host factor subunit alpha (IHF-alpha)	ihfA himA CGSHiGG_01390		Haemophilus influenzae (strain PittGG)		96	IPR023630; IPR000119; IPR020816; IPR010992; IPR005684;		MATITKLDIIEYLSDKYHLSKQDTKNVVENFLEEIRLSLEFGQDVKLSGFGNFELRDKSSRPGRNPKTGDVVPVSARRVVTFKPGQKLRARVEKTK	ihfA		fir			MAT	ITKLDIIEYLSDKYHLSKQDTKNVVENFLEEIRLSLEFGQDVKLSGFGNFELRDKSSRPGRNPKTGDVVPVSARRVVTFKPGQKLRARVE	KTK	3	3	zero	54								Proteobacteria	Gammaproteobacteria	Pasteurellales	Pasteurellaceae	Haemophilus										X	M	A	T	I	T
P43723	IHFA_HAEIN	Integration host factor subunit alpha (IHF-alpha)	ihfA himA HI_1313		Haemophilus influenzae (strain ATCC 51907 / DSM 11121 / KW20 / Rd)		96	IPR023630; IPR000119; IPR020816; IPR010992; IPR005684;		MATITKLDIIEYLSDKYHLSKQDTKNVVENFLEEIRLSLESGQDVKLSGFGNFELRDKSSRPGRNPKTGDVVPVSARRVVTFKPGQKLRARVEKTK	ihfA	246	same genera same sequence			MAT	ITKLDIIEYLSDKYHLSKQDTKNVVENFLEEIRLSLESGQDVKLSGFGNFELRDKSSRPGRNPKTGDVVPVSARRVVTFKPGQKLRARVE	KTK	3	3	zero	54								Proteobacteria	Gammaproteobacteria	Pasteurellales	Pasteurellaceae	Haemophilus										X	M	A	T	I	T
B8F4T7	IHFA_HAEPS	Integration host factor subunit alpha (IHF-alpha)	ihfA himA HAPS_0693		Haemophilus parasuis serovar 5 (strain SH0165)		98	IPR023630; IPR000119; IPR020816; IPR010992; IPR005684;		MALTKIEIAENLVERCGLDKRIAKQFVEDFFEEIRRSLESGEEVKLSGFGNFTVRDKKARPGRNPKTGEDVAVSARRVVVFKAGQKLRERVENAKVKA	ihfA		fir			MA	LTKIEIAENLVERCGLDKRIAKQFVEDFFEEIRRSLESGEEVKLSGFGNFTVRDKKARPGRNPKTGEDVAVSARRVVVFKAGQKLRERVE	NAKVKA	2	6	zero	53								Proteobacteria	Gammaproteobacteria	Pasteurellales	Pasteurellaceae	Haemophilus										X	X	M	A	L	T
Q0I3K4	IHFA_HAES1	Integration host factor subunit alpha (IHF-alpha)	ihfA himA HS_0862		Haemophilus somnus (strain 129Pt) (Histophilus somni (strain 129Pt))		97	IPR023630; IPR000119; IPR020816; IPR010992; IPR005684;		MALTKIELKNSLIEQGLNKLEAKKVVEGFFEQIRVSLENGEDVKLSGFGNFELRDKSSRPGRNPKTGEAIPVSARRVVVFRPGQKLRSRVEKTKPKN	ihfA		fir			MA	LTKIELKNSLIEQOGLNKLEAKKVVEGFFEQIRVSLENGEDVKLSGFGNFELRDKSSRPGRNPKTGEAIPVSARRVVVFRPGQKLRSRVE	KTKPKN	2	6	min1	53	14							Proteobacteria	Gammaproteobacteria	Pasteurellales	Pasteurellaceae	Haemophilus										X	X	M	A	L	T
B0UU60	IHFA_HAES2	Integration host factor subunit alpha (IHF-alpha)	ihfA himA HSM_1337		Haemophilus somnus (strain 2336) (Histophilus somni (strain 2336))		97	IPR023630; IPR000119; IPR020816; IPR010992; IPR005684;		MALTKIELKNSLIEQGLNKLEAKKVVEGFFEQIRVSLENGEDVKLSGFGNFELRDKSSRPGRNPKTGEAIPVSARRVVVFRPGQKLRSRVEKTKPKN	ihfA	251	same genera same sequence			MA	LTKIELKNSLIEQOGLNKLEAKKVVEGFFEQIRVSLENGEDVKLSGFGNFELRDKSSRPGRNPKTGEAIPVSARRVVVFRPGQKLRSRVE	KTKPKN	2	6	min1	53	14							Proteobacteria	Gammaproteobacteria	Pasteurellales	Pasteurellaceae	Haemophilus										X	X	M	A	L	T
Q2SDJ8	IHFA_HAHCH	Integration host factor subunit alpha (IHF-alpha)	ihfA himA HCH_04573		Hahella chejuensis (strain KCTC 2396)		100	IPR023630; IPR000119; IPR020816; IPR010992; IPR005684;		MGALTKADMAERLYQEVGLNKREAKEMVEAFFDEVRDALSHNEQVKLSGFGNFDLRDKKQRPGRNPKTGEEIPITARRVVTFRPGQKLKAKVEAYAGTQS	ihfA		fir			MGA	LTKADMAERLYQEVGLNKREAKEMVEAFFDEVRDALSHNEQVKLSGFGNFDLRDKKQRPGRNPKTGEEIPITARRVVTFRPGQKLKAKVE	AYAGTQS	3	7	zero	54								Proteobacteria	Gammaproteobacteria	Oceanospirillales	Hahellaceae	Hahella										X	M	G	A	L	T
A1WU59	IHFA_HALHL	Integration host factor subunit alpha (IHF-alpha)	ihfA himA Hhal_0433		Halorhodospira halophila (strain DSM 244 / SL1) (Ectothiorhodospira halophila (strain DSM 244 / SL1))		101	IPR023630; IPR000119; IPR020816; IPR010992; IPR005684;		MSLTKADMAERLFEEVGLNKREAKELVELFFEEIRTALENGEPVKLSSFGNFELRDKNERPGRNPKTGEEIPISARRVVTFRPGQKLKSRVESYAGTREEQ	ihfA		fir			MS	LTKADMAERLFEEVGLNKREAKELVELFFEEIRTALENGEPVKLSSFGNFELRDKNERPGRNPKTGEEIPISARRVVTFRPGQKLKSRVE	SYAGTREEQ	2	9	zero	53								Proteobacteria	Gammaproteobacteria	Chromatiales	Ectothiorhodospiraceae	Halorhodospira										X	X	M	S	L	T
Q5QXL9	IHFA_IDILO	Integration host factor subunit alpha (IHF-alpha)	ihfA himA IL1393		Idiomarina loihiensis (strain ATCC BAA-735 / DSM 15497 / L2-TR)		98	IPR023630; IPR000119; IPR020816; IPR010992; IPR005684;		MALTKAELAEVLFDKYGVSKQDAKVLVEDFFEEIRVALERGEQVKLSGFGNFELRTKNQRPGRNPKTGEEIPISARRVVTFKPGQKFKSRVENAEPED	ihfA		fir			MA	LTKAELAEVLFDKYGVSKQDAKVLVEDFFEEIRVALERGEQVKLSGFGNFELRTKNQRPGRNPKTGEEIPISARRVVTFKPGQKFKSRVE	NAEPED	2	6	zero	53								Proteobacteria	Gammaproteobacteria	Alteromonadales	Idiomarinaceae	Idiomarina										X	X	M	A	L	T
Q28RG2	IHFA_JANSC	Integration host factor subunit alpha (IHF-alpha)	ihfA himA Jann_1783		Jannaschia sp. (strain CCS1)		100	IPR023630; IPR000119; IPR020816; IPR010992; IPR005684;		MSGKTLTRMDLSEAVFREVGLSRNESSELVERVLQLMSDALVDGEQVKVSSFGTFSVRSKTARVGRNPKTGEEVPISPRRVLTFRPSHLMKDRVAAGNRS	ihfA		fir			MSGKT	LTRMDLSEAVFREVGLSRNESSELVERVLQLMSDALVDGEQVKVSSFGTFSVRSKTARVGRNPKTGEEVPISPRRVLTFRPSHLMKDRVA	AGNRS	5	5	zero	56								Proteobacteria	Alphaproteobacteria	Rhodobacterales	Rhodobacteraceae	Jannaschia										S	G	K	T	L	T
B5XQD2	IHFA_KLEP3	Integration host factor subunit alpha (IHF-alpha)	ihfA himA KPK_2144		Klebsiella pneumoniae (strain 342)		99	IPR023630; IPR000119; IPR020816; IPR010992; IPR005684;		MALTKAEMSEYLFDKLGLSKRDAKELVELFFEEIRRALENGEQVKLSGFGNFDLRDKNQRPGRNPKTGEDIPITARRVVTFRPGQKLKSRVENASPKDK	ihfA		fir			MA	LTKAEMSEYLFDKLGLSKRDAKELVELFFEEIRRALENGEQVKLSGFGNFDLRDKNQRPGRNPKTGEDIPITARRVVTFRPGQKLKSRVE	NASPKDK	2	7	zero	53								Proteobacteria	Gammaproteobacteria	Enterobacterales	Enterobacteriaceae	Klebsiella										X	X	M	A	L	T
A6TAI1	IHFA_KLEP7	Integration host factor subunit alpha (IHF-alpha)	ihfA himA KPN78578_21410 KPN_02174		Klebsiella pneumoniae subsp. pneumoniae (strain ATCC 700721 / MGH 78578)		99	IPR023630; IPR000119; IPR020816; IPR010992; IPR005684;		MALTKAEMSEYLFDKLGLSKRDAKELVELFFEEIRRALENGEQVKLSGFGNFDLRDKNQRPGRNPKTGEDIPITARRVVTFRPGQKLKSRVENASPKDK	ihfA	17388	same genera same sequence			MA	LTKAEMSEYLFDKLGLSKRDAKELVELFFEEIRRALENGEQVKLSGFGNFDLRDKNQRPGRNPKTGEDIPITARRVVTFRPGQKLKSRVE	NASPKDK	2	7	zero	53								Proteobacteria	Gammaproteobacteria	Enterobacterales	Enterobacteriaceae	Klebsiella										X	X	M	A	L	T
Q5X1H9	IHFA_LEGPA	Integration host factor subunit alpha (IHF-alpha)	ihfA himA lpp2764		Legionella pneumophila (strain Paris)		97	IPR023630; IPR000119; IPR020816; IPR010992; IPR005684;		MNALSKAIMAETLCDELKLNKPVAKEMVENFFEELRHALENGQHVKLSGFGNFTLRDKPQRPGRNPKTGEEIPVEARRVVTFKPGLKLKTKIEKIGK	ihfA		fir			MNA	LSKAIMAETLCDELKLNKPVAKEMVENFFEELRHALENGQHVKLSGFGNFTLRDKPQRPGRNPKTGEEIPVEARRVVTFKPGLKLKTKIE	KIGK	3	4	zero	54								Proteobacteria	Gammaproteobacteria	Legionellales	Legionellaceae	Legionella										X	M	N	A	L	S
A5IAL5	IHFA_LEGPC	Integration host factor subunit alpha (IHF-alpha)	ihfA himA LPC_0426		Legionella pneumophila (strain Corby)		97	IPR023630; IPR000119; IPR020816; IPR010992; IPR005684;		MNALSKAIMAETLCDELKLNKPVAKEMVENFFEELRHALENGQHVKLSGFGNFTLRDKPQRPGRNPKTGEEIPVEARRVVTFKPGLKLKTKIEKIGK	ihfA	259	same genera same sequence			MNA	LSKAIMAETLCDELKLNKPVAKEMVENFFEELRHALENGQHVKLSGFGNFTLRDKPQRPGRNPKTGEEIPVEARRVVTFKPGLKLKTKIE	KIGK	3	4	zero	54								Proteobacteria	Gammaproteobacteria	Legionellales	Legionellaceae	Legionella										X	M	N	A	L	S
Q5ZS10	IHFA_LEGPH	Integration host factor subunit alpha (IHF-alpha)	ihfA himA lpg2709		Legionella pneumophila subsp. pneumophila (strain Philadelphia 1 / ATCC 33152 / DSM 7513)		99	IPR023630; IPR000119; IPR020816; IPR010992; IPR005684;		MIVNALSKAIMAETLCDELKLNKPVAKEMVENFFEELRHALENGQHVKLSGFGNFTLRDKPQRPGRNPKTGEEIPVEARRVVTFKPGLKLKTKIEKIGK	ihfA		fir			MIVNA	LSKAIMAETLCDELKLNKPVAKEMVENFFEELRHALENGQHVKLSGFGNFTLRDKPQRPGRNPKTGEEIPVEARRVVTFKPGLKLKTKIE	KIGK	5	4	zero	56								Proteobacteria	Gammaproteobacteria	Legionellales	Legionellaceae	Legionella										I	V	N	A	L	S
Q5WT88	IHFA_LEGPL	Integration host factor subunit alpha (IHF-alpha)	ihfA himA lpl2637		Legionella pneumophila (strain Lens)		97	IPR023630; IPR000119; IPR020816; IPR010992; IPR005684;		MNALSKAIMAETLCDELKLNKPVAKEMVENFFEELRHALENGQHVKLSGFGNFTLRDKPQRPGRNPKTGEEIPVEARRVVTFKPGLKLKTKIEKIGK	ihfA	259	same genera same sequence			MNA	LSKAIMAETLCDELKLNKPVAKEMVENFFEELRHALENGQHVKLSGFGNFTLRDKPQRPGRNPKTGEEIPVEARRVVTFKPGLKLKTKIE	KIGK	3	4	zero	54								Proteobacteria	Gammaproteobacteria	Legionellales	Legionellaceae	Legionella										X	M	N	A	L	S
Q2W4R6	IHFA_MAGSA	Integration host factor subunit alpha (IHF-alpha)	ihfA himA amb2355		Magnetospirillum magneticum (strain AMB-1 / ATCC 700264)		106	IPR023630; IPR000119; IPR020816; IPR010992; IPR005684;		MTDKTITRAQLSEAVYQEVGLSRNESADLLEAVLDEISGALAKGDAVKISSFGSFSVRSKGQRIGRNPKTGEEVPITPRRVLVFRPSQLLKKKINDGMAAKRGGAK	ihfA		fir			MTDKT	ITRAQLSEAVYQEVGLSRNESADLLEAVLDEISGALAKGDAVKISSFGSFSVRSKGQRIGRNPKTGEEVPITPRRVLVFRPSQLLKKKIN	DGMAAKRGGAK	5	11	zero	56								Proteobacteria	Alphaproteobacteria	Rhodospirillales	Acetobacteraceae	Magnetospirillum										T	D	K	T	I	T
Q65TL4	IHFA_MANSM	Integration host factor subunit alpha (IHF-alpha)	ihfA himA MS1089		Mannheimia succiniciproducens (strain MBEL55E)		98	IPR023630; IPR000119; IPR020816; IPR010992; IPR005684;		MTLTKVELADNLIEKHGLNKSEAKALVEDFFEEIRVALEKGNDVKLSGFGNFELREKASRPGRNPKTGESVPVSARRVVVFKPGQKLRARVEKTKPKS	ihfA		fir			MT	LTKVELADNLIEKHGLNKSEAKALVEDFFEEIRVALEKGNDVKLSGFGNFELREKASRPGRNPKTGESVPVSARRVVVFKPGQKLRARVE	KTKPKS	2	6	zero	53								Proteobacteria	Gammaproteobacteria	Pasteurellales	Pasteurellaceae	Mannheimia										X	X	M	T	L	T
A1U2B7	IHFA_MARAV	Integration host factor subunit alpha (IHF-alpha)	ihfA himA Maqu_2055		Marinobacter aquaeolei (strain ATCC 700491 / DSM 11845 / VT8) (Marinobacter hydrocarbonoclasticus (strain DSM 11845))		100	IPR023630; IPR000119; IPR020816; IPR010992; IPR005684;		MAALTKADMAERLYEELGLNKREAKEMVEAFFDEIRGALSHNEQVKLSGFGNFDLRDKKQRPGRNPKTGEEIPISARRVVTFRPGQKLKQKVEAYAGTQS	ihfA		fir			MAA	LTKADMAERLYEELGLNKREAKEMVEAFFDEIRGALSHNEQVKLSGFGNFDLRDKKQRPGRNPKTGEEIPISARRVVTFRPGQKLKQKVE	AYAGTQS	3	7	zero	54								Proteobacteria	Gammaproteobacteria	Alteromonadales	Alteromonadaceae	Marinobacter										X	M	A	A	L	T
Q0APH3	IHFA_MARMM	Integration host factor subunit alpha (IHF-alpha)	ihfA himA Mmar10_1522		Maricaulis maris (strain MCS10)		101	IPR023630; IPR000119; IPR020816; IPR010992; IPR005684;		MSDKTLTRADLAESVYREVGLSRQESADLVQSVLAMVSDNLAAGQSVKLSSFGSFLLRDKRGRVGRNPKTGVEVPIDARRVLVFKPSQVLKERVDSALSKD	ihfA		fir			MSDKT	LTRADLAESVYREVGLSRQESADLVQSVLAMVSDNLAAGQSVKLSSFGSFLLRDKRGRVGRNPKTGVEVPIDARRVLVFKPSQVLKERVD	SALSKD	5	6	zero	56								Proteobacteria	Alphaproteobacteria	Rhodobacterales	Hyphomonadaceae	Maricaulis										S	D	K	T	L	T
A6VYH5	IHFA_MARMS	Integration host factor subunit alpha (IHF-alpha)	ihfA himA Mmwyl1_2591		Marinomonas sp. (strain MWYL1)		98	IPR023630; IPR000119; IPR020816; IPR010992; IPR005684;		MGSLTKADLAENLVDSIGLSKKDAKDLVEGFFDVVRSSLIERQQVKLSGFGNFEVREKSQRPGRNPKTGEEIPITARTVVTFRPGQKLKSKVEDYMQE	ihfA		fir			MGS	LTKADLAENLVDSIGLSKKDAKDLVEGFFDVVRSSLIERQQVKLSGFGNFEVREKSQRPGRNPKTGEEIPITARTVVTFRPGQKLKSKVE	DYMQE	3	5	zero	54								Proteobacteria	Gammaproteobacteria	Oceanospirillales	Oceanospirillaceae	Marinomonas										X	M	G	S	L	T
Q11J82	IHFA_MESSB	Integration host factor subunit alpha (IHF-alpha)	ihfA himA Meso_1147		Mesorhizobium sp. (strain BNC1)		111	IPR023630; IPR000119; IPR020816; IPR010992; IPR005684;		MGGKTVTRADLAEAVYRKVGLSRTESAQIVEMVLQEVCDAIVRGETVKLSSFATFQVREKNERVGRNPKTGEEVPISPRRVMTFKASNVLKSRILRAHQTRKPSKEATASS	ihfA		fir			MGGKT	VTRADLAEAVYRKVGLSRTESAQIVEMVLQEVCDAIVRGETVKLSSFATFQVREKNERVGRNPKTGEEVPISPRRVMTFKASNVLKSRIL	RAHQTRKPSKEATASS	5	16	zero	56								Proteobacteria	Alphaproteobacteria	Rhizobiales	Phyllobacteriaceae	Mesorhizobium										G	G	K	T	V	T
B7KYG6	IHFA_METC4	Integration host factor subunit alpha (IHF-alpha)	ihfA himA Mchl_2330		Methylobacterium extorquens (strain CM4 / NCIMB 13688) (Methylobacterium chloromethanicum)		108	IPR023630; IPR000119; IPR020816; IPR010992; IPR005684;		MAGKTVTRADLSEAVYQQVGLSRAESAALVETVLAEICTCLSSGETVKLSSFGSFVVRSKGKRIGRNPKTGVEVEIEPRQVMVFKPSNVLKARINGGHVNGLDMDEDE	ihfA		fir			MAGKT	VTRADLSEAVYQQVGLSRAESAALVETVLAEICTCLSSGETVKLSSFGSFVVRSKGKRIGRNPKTGVEVEIEPRQVMVFKPSNVLKARIN	GGHVNGLDMDEDE	5	13	zero	56								Proteobacteria	Alphaproteobacteria	Rhizobiales	Methylobacteriaceae	Methylobacterium										A	G	K	T	V	T
Q60AY8	IHFA_METCA	Integration host factor subunit alpha (IHF-alpha)	ihfA himA MCA0699		Methylococcus capsulatus (strain ATCC 33009 / NCIMB 11132 / Bath)		110	IPR023630; IPR000119; IPR020816; IPR010992; IPR005684;		MALTKADMVERLFSELGLNKRDAKELVDQFFEVIKASLESGRSVKLSGFGNFDLRDKRQRPGRNPKTGEEIPITARRVVTFKAGQKLKATVEALQEPELGKLDAERTGEV	ihfA		fir			MA	LTKADMVERLFSELGLNKRDAKELVDQFFEVIKASLESGRSVKLSGFGNFDLRDKRQRPGRNPKTGEEIPITARRVVTFKAGQKLKATVE	ALQEPELGKLDAERTGEV	2	18	zero	53								Proteobacteria	Gammaproteobacteria	Methylococcales	Methylococcaceae	Methylococcus										X	X	M	A	L	T
A9W4E5	IHFA_METEP	Integration host factor subunit alpha (IHF-alpha)	ihfA himA Mext_2055		Methylobacterium extorquens (strain PA1)		108	IPR023630; IPR000119; IPR020816; IPR010992; IPR005684;		MAGKTVTRADLSEAVYQQVGLSRAESAALVETVLAEICTCLSSGETVKLSSFGSFVVRSKGKRIGRNPKTGVEVEIEPRQVMVFKPSNVLKARINGGHVNGLDMDEDE	ihfA	269	same genera same sequence			MAGKT	VTRADLSEAVYQQVGLSRAESAALVETVLAEICTCLSSGETVKLSSFGSFVVRSKGKRIGRNPKTGVEVEIEPRQVMVFKPSNVLKARIN	GGHVNGLDMDEDE	5	13	zero	56								Proteobacteria	Alphaproteobacteria	Rhizobiales	Methylobacteriaceae	Methylobacterium										A	G	K	T	V	T
Q1GZS3	IHFA_METFK	Integration host factor subunit alpha (IHF-alpha)	ihfA himA Mfla_1997		Methylobacillus flagellatus (strain KT / ATCC 51484 / DSM 6875)		100	IPR023630; IPR000119; IPR020816; IPR010992; IPR005684;		MTLTKADLADLLFEQVGLNKREAKDMVEAFFEEIRMALEAGDSVKLSGFGNFELRQKSERPGRNPKTGEEIPITARRVVTFHASQKLKSKVEEAYAGAST	ihfA		fir			MT	LTKADLADLLFEQVGLNKREAKDMVEAFFEEIRMALEAGDSVKLSGFGNFELRQKSERPGRNPKTGEEIPITARRVVTFHASQKLKSKVE	EAYAGAST	2	8	zero	53								Proteobacteria	Betaproteobacteria	Methylophilales	Methylophilaceae	Methylobacillus										X	X	M	T	L	T
B1ZKI7	IHFA_METPB	Integration host factor subunit alpha (IHF-alpha)	ihfA himA Mpop_2016		Methylobacterium populi (strain ATCC BAA-705 / NCIMB 13946 / BJ001)		108	IPR023630; IPR000119; IPR020816; IPR010992; IPR005684;		MAGKTVTRADLSEAVYQQVGLSRAESAALVETVLGEICNCLSSGETVKLSSFGSFVVRSKGKRIGRNPKTGVEVEIEPRQVMVFKPSNVLKARINGGHVNGLDADEDE	ihfA		fir			MAGKT	VTRADLSEAVYQQVGLSRAESAALVETVLGEICNCLSSGETVKLSSFGSFVVRSKGKRIGRNPKTGVEVEIEPRQVMVFKPSNVLKARIN	GGHVNGLDADEDE	5	13	zero	56								Proteobacteria	Alphaproteobacteria	Rhizobiales	Methylobacteriaceae	Methylobacterium										A	G	K	T	V	T
B1LZ99	IHFA_METRJ	Integration host factor subunit alpha (IHF-alpha)	ihfA himA Mrad2831_3967		Methylobacterium radiotolerans (strain ATCC 27329 / DSM 1819 / JCM 2831)		106	IPR023630; IPR000119; IPR020816; IPR010992; IPR005684;		MAGKTVTRADLSEAVYHQVGLSRTESAALVETVLSEICSCLASGETVKLSSFGSFVVRSKGKRVGRNPKTGVEVAIEPRQVMVFKPSNVLKAKINGLNGAGEHDDD	ihfA		fir			MAGKT	VTRADLSEAVYHQVGLSRTESAALVETVLSEICSCLASGETVKLSSFGSFVVRSKGKRVGRNPKTGVEVAIEPRQVMVFKPSNVLKAKIN	GLNGAGEHDDD	5	11	zero	56								Proteobacteria	Alphaproteobacteria	Rhizobiales	Methylobacteriaceae	Methylobacterium										A	G	K	T	V	T
B0UR46	IHFA_METS4	Integration host factor subunit alpha (IHF-alpha)	ihfA himA M446_6231		Methylobacterium sp. (strain 4-46)		104	IPR023630; IPR000119; IPR020816; IPR010992; IPR005684;		MAGKTVTRADLTEAVYQRVGLSRTESAALVETVLSEICTCLASGETVKLSSFGSFVVRDKGKRVGRNPKTGVEVAIEPRRVMVFKPSNVLKARINGGAAEPDDE	ihfA		fir			MAGKT	VTRADLTEAVYQRVGLSRTESAALVETVLSEICTCLASGETVKLSSFGSFVVRDKGKRVGRNPKTGVEVAIEPRRVMVFKPSNVLKARIN	GGAAEPDDE	5	9	zero	56								Proteobacteria	Alphaproteobacteria	Rhizobiales	Methylobacteriaceae	Methylobacterium										A	G	K	T	V	T
Q9K4Q3	IHFA_MYXXA	Integration host factor subunit alpha (IHF-alpha)	ihfA himA		Myxococcus xanthus		129	IPR023630; IPR000119; IPR020816; IPR010992; IPR005684;		MTKADIIEGVYEKVGFSKKESAEIVELVFDTLKETLERGDKIKISGFGNFQVRQKKARVGRNPQTGKEIEISARRVLTFRPSQVLKSALNGEAPPEDHAEIDAREEAAADAAEARGEDFDEEGMEDMEG	ihfA		fir				MTKADIIEGVYEKVGFSKKESAEIVELVFDTLKETLERGDKIKISGFGNFQVRQKKARVGRNPQTGKEIEISARRVLTFRPSQVLKSALN	GEAPPEDHAEIDAREEAAADAAEARGEDFDEEGMEDMEG	0	39	zero	51								delta/epsilon subdivisions	Deltaproteobacteria	Myxococcales	Myxococcaceae	Myxococcus										X	X	X	X	M	T
Q1D6D8	IHFA_MYXXD	Integration host factor subunit alpha (IHF-alpha)	ihfA himA MXAN_3596		Myxococcus xanthus (strain DK 1622)		129	IPR023630; IPR000119; IPR020816; IPR010992; IPR005684;		MTKADIIEGVYEKVGFSKKESAEIVELVFDTLKETLERGDKIKISGFGNFQVRQKKARVGRNPQTGKEIEISARRVLTFRPSQVLKSALNGEAPPEDHAEIDAREEAAADAAEARGEDFDEEGMEDMEG	ihfA	21696	same genera same sequence				MTKADIIEGVYEKVGFSKKESAEIVELVFDTLKETLERGDKIKISGFGNFQVRQKKARVGRNPQTGKEIEISARRVLTFRPSQVLKSALN	GEAPPEDHAEIDAREEAAADAAEARGEDFDEEGMEDMEG	0	39	zero	51								delta/epsilon subdivisions	Deltaproteobacteria	Myxococcales	Myxococcaceae	Myxococcus										X	X	X	X	M	T
Q5F9T5	IHFA_NEIG1	Integration host factor subunit alpha (IHF-alpha)	ihfA himA NGO0305		Neisseria gonorrhoeae (strain ATCC 700825 / FA 1090)		100	IPR023630; IPR000119; IPR020816; IPR010992; IPR005684;		MTLTKAELADILVDKVSNVTKNDAKEIVELFFEEIRSTLASGEEIKISGFGNFQLRDKPQRPGRNPKTGEEVPITARRVVTFHASQKLKGMVEHYYDKQR	ihfA		fir			MT	LTKAELADILVDKVSVTKNDAKEIVELFFEEIRSTLASGEEIKISGFGNFQLRDKPQRPGRNPKTGEEVPITARRVVTFHASQKLKGMVE	HYYDKQR	2	7	ins1	53	16		N					Proteobacteria	Betaproteobacteria	Neisseriales	Neisseriaceae	Neisseria										X	X	M	T	L	T
B4RJZ4	IHFA_NEIG2	Integration host factor subunit alpha (IHF-alpha)	ihfA himA NGK_0454		Neisseria gonorrhoeae (strain NCCP11945)		100	IPR023630; IPR000119; IPR020816; IPR010992; IPR005684;		MTLTKAELADILVDKVSNVTKNDAKEIVELFFEEIRSTLASGEEIKISGFGNFQLRDKPQRPGRNPKTGEEVPITARRVVTFHASQKLKGMVEHYYDKQR	ihfA	278	same genera same sequence			MT	LTKAELADILVDKVSVTKNDAKEIVELFFEEIRSTLASGEEIKISGFGNFQLRDKPQRPGRNPKTGEEVPITARRVVTFHASQKLKGMVE	HYYDKQR	2	7	ins1	53	16		N					Proteobacteria	Betaproteobacteria	Neisseriales	Neisseriaceae	Neisseria										X	X	M	T	L	T
Q9F297	IHFA_NEIGO	Integration host factor subunit alpha (IHF-alpha) (Fragment)	ihfA himA		Neisseria gonorrhoeae		96	IPR023630; IPR000119; IPR020816; IPR010992; IPR005684;		MTLTKAELADILVDKVSNVTKNSAKEIVELFFEEIRSTLASGEEIKISGFGNFQLRDKPQRPGRNPKTGEEVPITARRVVTFHASQKLKGMVEHYY	ihfA		fir			MT	LTKAELADILVDKVSVTKNSAKEIVELFFEEIRSTLASGEEIKISGFGNFQLRDKPQRPGRNPKTGEEVPITARRVVTFHASQKLKGMVE	HYY	2	3	ins1	53	16		N					Proteobacteria	Betaproteobacteria	Neisseriales	Neisseriaceae	Neisseria										X	X	M	T	L	T
A9M383	IHFA_NEIM0	Integration host factor subunit alpha (IHF-alpha)	ihfA himA NMCC_0688		Neisseria meningitidis serogroup C (strain 053442)		100	IPR023630; IPR000119; IPR020816; IPR010992; IPR005684;		MTLTKAELADILVDKVSNVTKNDAKEIVELFFEEIRSTLASGEEIKISGFGNFQLRDKPQRPGRNPKTGEEVPITARRVVTFHASQKLKSMVEHYYDKQR	ihfA		fir			MT	LTKAELADILVDKVSVTKNDAKEIVELFFEEIRSTLASGEEIKISGFGNFQLRDKPQRPGRNPKTGEEVPITARRVVTFHASQKLKSMVE	HYYDKQR	2	7	ins1	53	16		N					Proteobacteria	Betaproteobacteria	Neisseriales	Neisseriaceae	Neisseria										X	X	M	T	L	T
P64392	IHFA_NEIMA	Integration host factor subunit alpha (IHF-alpha)	ihfA himA NMA0938		Neisseria meningitidis serogroup A / serotype 4A (strain Z2491)		100	IPR023630; IPR000119; IPR020816; IPR010992; IPR005684;		MTLTKAELADILVDKVSNVTKNDAKEIVELFFEEIRSTLASGEEIKISGFGNFQLRDKPQRPGRNPKTGEEVPITARRVVTFHASQKLKSMVEHYYDKQR	ihfA	281	same genera same sequence			MT	LTKAELADILVDKVSVTKNDAKEIVELFFEEIRSTLASGEEIKISGFGNFQLRDKPQRPGRNPKTGEEVPITARRVVTFHASQKLKSMVE	HYYDKQR	2	7	ins1	53	16		N					Proteobacteria	Betaproteobacteria	Neisseriales	Neisseriaceae	Neisseria										X	X	M	T	L	T
P64393	IHFA_NEIMB	Integration host factor subunit alpha (IHF-alpha)	ihfA himA NMB0729		Neisseria meningitidis serogroup B (strain MC58)		100	IPR023630; IPR000119; IPR020816; IPR010992; IPR005684;		MTLTKAELADILVDKVSNVTKNDAKEIVELFFEEIRSTLASGEEIKISGFGNFQLRDKPQRPGRNPKTGEEVPITARRVVTFHASQKLKSMVEHYYDKQR	ihfA	281	same genera same sequence			MT	LTKAELADILVDKVSVTKNDAKEIVELFFEEIRSTLASGEEIKISGFGNFQLRDKPQRPGRNPKTGEEVPITARRVVTFHASQKLKSMVE	HYYDKQR	2	7	ins1	53	16		N					Proteobacteria	Betaproteobacteria	Neisseriales	Neisseriaceae	Neisseria										X	X	M	T	L	T
A1KSZ1	IHFA_NEIMF	Integration host factor subunit alpha (IHF-alpha)	ihfA himA NMC0682		Neisseria meningitidis serogroup C / serotype 2a (strain ATCC 700532 / DSM 15464 / FAM18)		100	IPR023630; IPR000119; IPR020816; IPR010992; IPR005684;		MTLTKAELADILVDKVSNVTKNDAKEIVELFFEEIRSTLASGEEIKISGFGNFQLRDKPQRPGRNPKTGEEVPITARRVVTFHASQKLKSMVEHYYDKQR	ihfA	281	same genera same sequence			MT	LTKAELADILVDKVSVTKNDAKEIVELFFEEIRSTLASGEEIKISGFGNFQLRDKPQRPGRNPKTGEEVPITARRVVTFHASQKLKSMVE	HYYDKQR	2	7	ins1	53	16		N					Proteobacteria	Betaproteobacteria	Neisseriales	Neisseriaceae	Neisseria										X	X	M	T	L	T
Q0ADP0	IHFA_NITEC	Integration host factor subunit alpha (IHF-alpha)	ihfA himA Neut_2325		Nitrosomonas eutropha (strain C91)		102	IPR023630; IPR000119; IPR020816; IPR010992; IPR005684;		MALTKAELTDLLFENIGLNKREAKEIVECFYEEMRTALQNGDGVKLSGFGNFQLRTKPQRPGRNPKTGEEIPISARRVVTFHASQKLKSMVEANYRGEPNVN	ihfA		fir			MA	LTKAELTDLLFENIGLNKREAKEIVECFYEEMRTALQNGDGVKLSGFGNFQLRTKPQRPGRNPKTGEEIPISARRVVTFHASQKLKSMVE	ANYRGEPNVN	2	10	zero	53								Proteobacteria	Betaproteobacteria	Nitrosomonadales	Nitrosomonadaceae	Nitrosomonas										X	X	M	A	L	T
Q82VV7	IHFA_NITEU	Integration host factor subunit alpha (IHF-alpha)	ihfA himA NE0952		Nitrosomonas europaea (strain ATCC 19718 / NBRC 14298)		102	IPR023630; IPR000119; IPR020816; IPR010992; IPR005684;		MALTKAELTDLLFENIGLNKREAKEIVECFYEEMRAALQNGDGVKLSGFGNFQLRTKPQRPGRNPKTGEEIPISARRVVTFHASQKLKSMVEANYRGESGTN	ihfA		fir			MA	LTKAELTDLLFENIGLNKREAKEIVECFYEEMRAALQNGDGVKLSGFGNFQLRTKPQRPGRNPKTGEEIPISARRVVTFHASQKLKSMVE	ANYRGESGTN	2	10	zero	53								Proteobacteria	Betaproteobacteria	Nitrosomonadales	Nitrosomonadaceae	Nitrosomonas										X	X	M	A	L	T
Q1QMY9	IHFA_NITHX	Integration host factor subunit alpha (IHF-alpha)	ihfA himA Nham_1587		Nitrobacter hamburgensis (strain X14 / DSM 10229)		110	IPR023630; IPR000119; IPR020816; IPR010992; IPR005684;		MTGSGKTVTRVDLCEAVYKKVGLSRTESSAFVELVLKEITDCLEKGETVKLSSFGSFMVRKKGQRIGRNPKTGTEVPISPRRVMVFKPSAILKQRINGNSNGNGADTKAD	ihfA		fir			MTGSGKT	VTRVDLCEAVYKKVGLSRTESSAFVELVLKEITDCLEKGETVKLSSFGSFMVRKKGQRIGRNPKTGTEVPISPRRVMVFKPSAILKQRIN	GNSNGNGADTKAD	7	13	zero	58								Proteobacteria	Alphaproteobacteria	Rhizobiales	Bradyrhizobiaceae	Nitrobacter										S	G	K	T	V	T
Q2YBS0	IHFA_NITMU	Integration host factor subunit alpha (IHF-alpha)	ihfA himA Nmul_A0493		Nitrosospira multiformis (strain ATCC 25196 / NCIMB 11849)		101	IPR023630; IPR000119; IPR020816; IPR010992; IPR005684;		MTLTKAELADLLFEKVGFNKREAKDMVESFYEEVRIALQNGDGVKLSGFGNFQLRDKPQRPGRNPKTGEEIPITARRVVTFHASQKLKAMVEKNQHGKDNA	ihfA		fir			MT	LTKAELADLLFEKVGFNKREAKDMVESFYEEVRIALQNGDGVKLSGFGNFQLRDKPQRPGRNPKTGEEIPITARRVVTFHASQKLKAMVE	KNQHGKDNA	2	9	zero	53								Proteobacteria	Betaproteobacteria	Nitrosomonadales	Nitrosomonadaceae	Nitrosospira										X	X	M	T	L	T
Q3JBZ6	IHFA_NITOC	Integration host factor subunit alpha (IHF-alpha)	ihfA himA Noc_1146		Nitrosococcus oceani (strain ATCC 19707 / NCIMB 11848)		99	IPR023630; IPR000119; IPR020816; IPR010992; IPR005684;		MALTKADMTETLYQELGLNKREAKEIVEMFFEDIRCALEQGEAVKLSGFGNFELRDKGERPGRNPKTGEEIPITARRVVTFRPGQKLKARVEAYAGGKQ	ihfA		fir			MA	LTKADMTETLYQELGLNKREAKEIVEMFFEDIRCALEQGEAVKLSGFGNFELRDKGERPGRNPKTGEEIPITARRVVTFRPGQKLKARVE	AYAGGKQ	2	7	zero	53								Proteobacteria	Gammaproteobacteria	Chromatiales	Chromatiaceae	Nitrosococcus										X	X	M	A	L	T
Q3SSS2	IHFA_NITWN	Integration host factor subunit alpha (IHF-alpha)	ihfA himA Nwi_1408		Nitrobacter winogradskyi (strain Nb-255 / ATCC 25391)		106	IPR023630; IPR000119; IPR020816; IPR010992; IPR005684;		MTGTGKTVTRVDLCEAVYKKVGLSRTESSAFVELVLKEITDCLEKGETVKLSSFGSFMVRKKGQRIGRNPKTGTEVPISPRRVMVFKPSAILKQRINSNGAGGKTD	ihfA		fir			MTGTGKT	VTRVDLCEAVYKKVGLSRTESSAFVELVLKEITDCLEKGETVKLSSFGSFMVRKKGQRIGRNPKTGTEVPISPRRVMVFKPSAILKQRIN	SNGAGGKTD	7	9	zero	58								Proteobacteria	Alphaproteobacteria	Rhizobiales	Bradyrhizobiaceae	Nitrobacter										T	G	K	T	V	T
A6X1X7	IHFA_OCHA4	Integration host factor subunit alpha (IHF-alpha)	ihfA himA Oant_2518		Ochrobactrum anthropi (strain ATCC 49188 / DSM 6882 / NCTC 12168)		107	IPR023630; IPR000119; IPR020816; IPR010992; IPR005684;		MGGKTVTRADLAEAVYRKVGLSRTESAALVEMILDEVCDAIVNGETVKLSSFATFQVRDKNERIGRNPKTGEEVPILPRRVMTFKASNVLKQRILQEHQKRETKSQK	ihfA		fir			MGGKT	VTRADLAEAVYRKVGLSRTESAALVEMILDEVCDAIVNGETVKLSSFATFQVRDKNERIGRNPKTGEEVPILPRRVMTFKASNVLKQRIL	QEHQKRETKSQK	5	12	zero	56								Proteobacteria	Alphaproteobacteria	Rhizobiales	Brucellaceae	Ochrobactrum										G	G	K	T	V	T
B6JGR8	IHFA_OLICO	Integration host factor subunit alpha (IHF-alpha)	ihfA himA OCAR_5877 OCA5_c21410		Oligotropha carboxidovorans (strain ATCC 49405 / DSM 1227 / OM5)		114	IPR023630; IPR000119; IPR020816; IPR010992; IPR005684;		MSESGKTVTRVDLCEAVYQKVGLSRTESAAFVELVLKEITDCLEKGETVKLSSFGSFMVRKKGERIGRNPKTGTEVPISPRRVMVFKPSAILKQRINNGAAAKTNGDVAKVAAG	ihfA		fir			MSESGKT	VTRVDLCEAVYQKVGLSRTESAAFVELVLKEITDCLEKGETVKLSSFGSFMVRKKGERIGRNPKTGTEVPISPRRVMVFKPSAILKQRIN	NGAAAKTNGDVAKVAAG	7	17	zero	58								Proteobacteria	Alphaproteobacteria	Rhizobiales	Bradyrhizobiaceae	Oligotropha										S	G	K	T	V	T
A1B366	IHFA_PARDP	Integration host factor subunit alpha (IHF-alpha)	ihfA himA Pden_1863		Paracoccus denitrificans (strain Pd 1222)		102	IPR023630; IPR000119; IPR020816; IPR010992; IPR005684;		MSDSTLTRMDLAEAVFREVGLSRHESAQLVESVLGHISDALVRGEQVKISSFGTFSVRDKNERIGRNPKTGEEVPITPRRVLSFRPSHLMKDRVAAGNRRKG	ihfA		fir			MSDST	LTRMDLAEAVFREVGLSRHESAQLVESVLGHISDALVRGEQVKISSFGTFSVRDKNERIGRNPKTGEEVPITPRRVLSFRPSHLMKDRVA	AGNRRKG	5	7	zero	56								Proteobacteria	Alphaproteobacteria	Rhodobacterales	Rhodobacteraceae	Paracoccus										S	D	S	T	L	T
P95516	IHFA_PASHA	Integration host factor subunit alpha (IHF-alpha)	ihfA himA		Pasteurella haemolytica (Mannheimia haemolytica)		99	IPR023630; IPR000119; IPR020816; IPR010992; IPR005684;		MMALTKIEIAENLIEKFGLEKRVANEFVELFFEEIRSSLENGEEVKLSGFGNFSLREKKARPGRNPKTGENVAVSARRVVVFKAGQKLRERVEQASSQS	ihfA		fir			MMA	LTKIEIAENLIEKFGLEKRVANEFVELFFEEIRSSLENGEEVKLSGFGNFSLREKKARPGRNPKTGENVAVSARRVVVFKAGQKLRERVE	QASSQS	3	6	zero	54								Proteobacteria	Gammaproteobacteria	Pasteurellales	Pasteurellaceae	Pasteurella										X	M	M	A	L	T
Q9CN18	IHFA_PASMU	Integration host factor subunit alpha (IHF-alpha)	ihfA himA PM0628		Pasteurella multocida (strain Pm70)		98	IPR023630; IPR000119; IPR020816; IPR010992; IPR005684;		MTLTKVELADNLIEKLHLNKRDAKELVENFFEEIRVALETGEDVKLSGFGNFELRDKSSRPGRNPKTGESVPVSARRVVAFKPGQKLRARVEKTKPKS	ihfA		fir			MT	LTKVELADNLIEKLHLNKRDAKELVENFFEEIRVALETGEDVKLSGFGNFELRDKSSRPGRNPKTGESVPVSARRVVAFKPGQKLRARVE	KTKPKS	2	6	zero	53								Proteobacteria	Gammaproteobacteria	Pasteurellales	Pasteurellaceae	Pasteurella										X	X	M	T	L	T
C6DFZ2	IHFA_PECCP	Integration host factor subunit alpha (IHF-alpha)	ihfA himA PC1_1894		Pectobacterium carotovorum subsp. carotovorum (strain PC1)		98	IPR023630; IPR000119; IPR020816; IPR010992; IPR005684;		MALTKAEMSEYLFEKLGLSKRDAKELVELFFEEVRRALENGEQVKLSGFGNFDLRDKNQRPGRNPKTGEDIPITARRVVTFRPGQKLKSRVENASPKE	ihfA		fir			MA	LTKAEMSEYLFEKLGLSKRDAKELVELFFEEVRRALENGEQVKLSGFGNFDLRDKNQRPGRNPKTGEDIPITARRVVTFRPGQKLKSRVE	NASPKE	2	6	zero	53								Proteobacteria	Gammaproteobacteria	Enterobacterales	Pectobacteriaceae	Pectobacterium										X	X	M	A	L	T
B4RB18	IHFA_PHEZH	Integration host factor subunit alpha (IHF-alpha)	ihfA himA PHZ_c1658		Phenylobacterium zucineum (strain HLK1)		100	IPR023630; IPR000119; IPR020816; IPR010992; IPR005684;		MKGATVTRADLCEAVHEQVGLTRQDCAELVERVLELMCQALERGEQVKLSGFGVFQVRSKRARMGRNPKTGEPAAIEPRRVIGFRASQVMKARVDQALSR	ihfA		fir			MKGAT	VTRADLCEAVHEQVGLTRQDCAELVERVLELMCQALERGEQVKLSGFGVFQVRSKRARMGRNPKTGEPAAIEPRRVIGFRASQVMKARVD	QALSR	5	5	zero	56								Proteobacteria	Alphaproteobacteria	Caulobacterales	Caulobacteraceae	Phenylobacterium										K	G	A	T	V	T
Q7N3Q2	IHFA_PHOLL	Integration host factor subunit alpha (IHF-alpha)	ihfA himA plu2663		Photorhabdus luminescens subsp. laumondii (strain TT01)		98	IPR023630; IPR000119; IPR020816; IPR010992; IPR005684;		MALTKAEMSENLFEKLGISKRDAKDLVELFFEEVRRSLENGEQVKLSGFGNFDLRDKNQRPGRNPKTGEDIPITARRVVTFRPGQKLKSRVEKATPKE	ihfA		fir			MA	LTKAEMSENLFEKLGISKRDAKDLVELFFEEVRRSLENGEQVKLSGFGNFDLRDKNQRPGRNPKTGEDIPITARRVVTFRPGQKLKSRVE	KATPKE	2	6	zero	53								Proteobacteria	Gammaproteobacteria	Enterobacterales	Morganellaceae	Photorhabdus										X	X	M	A	L	T
A1VR71	IHFA_POLNA	Integration host factor subunit alpha (IHF-alpha)	ihfA himA Pnap_2848		Polaromonas naphthalenivorans (strain CJ2)		123	IPR023630; IPR000119; IPR020816; IPR010992; IPR005684;		MEFSVESLETPALTKAHLAELLFEQIGLNKRESKEMIDAFFELISDRLVEGKDVKISGFGNFQIRTKAPRPGRNPRTGEAIPIESRRVVTFHASHKLKEQIQGSALLGLKTANIFAEDNGPVT	ihfA		fir			MEFSVESLETPA	LTKAHLAELLFEQIGLNKRESKEMIDAFFELISDRLVEGKDVKISGFGNFQIRTKAPRPGRNPRTGEAIPIESRRVVTFHASHKLKEQIQ	GSALLGLKTANIFAEDNGPVT	12	21	zero	63								Proteobacteria	Betaproteobacteria	Burkholderiales	Comamonadaceae	Polaromonas										E	T	P	A	L	T
Q12BQ7	IHFA_POLSJ	Integration host factor subunit alpha (IHF-alpha)	ihfA himA Bpro_2108		Polaromonas sp. (strain JS666 / ATCC BAA-500)		111	IPR023630; IPR000119; IPR020816; IPR010992; IPR005684;		MEFSVESLETPALTKAHLAELLFEQIGLNKRESKDMIDAFFDLISDSLVDGNDVKISGFGNFQIRTKAPRPGRNPRTGEAIPIQARRVVTFHASHKLKDQIQGDSAADIAE	ihfA		fir			MEFSVESLETPA	LTKAHLAELLFEQIGLNKRESKDMIDAFFDLISDSLVDGNDVKISGFGNFQIRTKAPRPGRNPRTGEAIPIQARRVVTFHASHKLKDQIQ	GDSAADIAE	12	9	zero	63								Proteobacteria	Betaproteobacteria	Burkholderiales	Comamonadaceae	Polaromonas										E	T	P	A	L	T
B4ETL2	IHFA_PROMH	Integration host factor subunit alpha (IHF-alpha)	ihfA himA PMI1040		Proteus mirabilis (strain HI4320)		98	IPR023630; IPR000119; IPR020816; IPR010992; IPR005684;		MALTKAEMAENLFEKLGVSKRDAKDLVEAFFEEVRRSLENGEQVKLSGFGNFDLRDKNQRPGRNPKTGEDIPITARRVVTFRPGQKLKSRVENATPKE	ihfA		fir			MA	LTKAEMAENLFEKLGVSKRDAKDLVEAFFEEVRRSLENGEQVKLSGFGNFDLRDKNQRPGRNPKTGEDIPITARRVVTFRPGQKLKSRVE	NATPKE	2	6	zero	53								Proteobacteria	Gammaproteobacteria	Enterobacterales	Morganellaceae	Proteus										X	X	M	A	L	T
Q48JR7	IHFA_PSE14	Integration host factor subunit alpha (IHF-alpha)	ihfA himA PSPPH_2141		Pseudomonas syringae pv. phaseolicola (strain 1448A / Race 6)		100	IPR023630; IPR000119; IPR020816; IPR010992; IPR005684;		MGALTKAEMAERLYEELGLNKREAKELVELFFEEIRHALEDNEQVKLSGFGNFDLRDKRQRPGRNPKTGEEIPITARRVVTFRPGQKLKARVEAYAGTKS	ihfA		fir			MGA	LTKAEMAERLYEELGLNKREAKELVELFFEEIRHALEDNEQVKLSGFGNFDLRDKRQRPGRNPKTGEEIPITARRVVTFRPGQKLKARVE	AYAGTKS	3	7	zero	54								Proteobacteria	Gammaproteobacteria	Pseudomonadales	Pseudomonadaceae	Pseudomonas										X	M	G	A	L	T
Q15SX9	IHFA_PSEA6	Integration host factor subunit alpha (IHF-alpha)	ihfA himA Patl_2493		Pseudoalteromonas atlantica (strain T6c / ATCC BAA-1087)		98	IPR023630; IPR000119; IPR020816; IPR010992; IPR005684;		MALTKAEMAEHLFEKLGMNKRDAKDLVEAFFEEVREALESGEQVKLSGFGNFDLRQKSERPGRNPKTGEDIPIKARRVVTFRPGQKLKSRVENTKPTE	ihfA		fir			MA	LTKAEMAEHLFEKLGMNKRDAKDLVEAFFEEVREALESGEQVKLSGFGNFDLRQKSERPGRNPKTGEDIPIKARRVVTFRPGQKLKSRVE	NTKPTE	2	6	zero	53								Proteobacteria	Gammaproteobacteria	Alteromonadales	Pseudoalteromonadaceae	Pseudoalteromonas										X	X	M	A	L	T
A6V491	IHFA_PSEA7	Integration host factor subunit alpha (IHF-alpha)	ihfA himA PSPA7_2510		Pseudomonas aeruginosa (strain PA7)		100	IPR023630; IPR000119; IPR020816; IPR010992; IPR005684;		MGALTKAEIAERLYEELGLNKREAKELVELFFEEIRQALEHNEQVKLSGFGNFDLRDKRQRPGRNPKTGEEIPITARRVVTFRPGQKLKARVEAYAGTKS	ihfA		fir			MGA	LTKAEIAERLYEELGLNKREAKELVELFFEEIRQALEHNEQVKLSGFGNFDLRDKRQRPGRNPKTGEEIPITARRVVTFRPGQKLKARVE	AYAGTKS	3	7	zero	54								Proteobacteria	Gammaproteobacteria	Pseudomonadales	Pseudomonadaceae	Pseudomonas										X	M	G	A	L	T
B7V312	IHFA_PSEA8	Integration host factor subunit alpha (IHF-alpha)	ihfA himA PLES_23451		Pseudomonas aeruginosa (strain LESB58)		100	IPR023630; IPR000119; IPR020816; IPR010992; IPR005684;		MGALTKAEIAERLYEELGLNKREAKELVELFFEEIRQALEQNEQVKLSGFGNFDLRDKRQRPGRNPKTGEEIPITARRVVTFRPGQKLKARVEAYAGTKS	ihfA		fir			MGA	LTKAEIAERLYEELGLNKREAKELVELFFEEIRQALEQNEQVKLSGFGNFDLRDKRQRPGRNPKTGEEIPITARRVVTFRPGQKLKARVE	AYAGTKS	3	7	zero	54								Proteobacteria	Gammaproteobacteria	Pseudomonadales	Pseudomonadaceae	Pseudomonas										X	M	G	A	L	T
Q02NN5	IHFA_PSEAB	Integration host factor subunit alpha (IHF-alpha)	ihfA himA PA14_28720		Pseudomonas aeruginosa (strain UCBPP-PA14)		100	IPR023630; IPR000119; IPR020816; IPR010992; IPR005684;		MGALTKAEIAERLYEELGLNKREAKELVELFFEEIRQALEHNEQVKLSGFGNFDLRDKRQRPGRNPKTGEEIPITARRVVTFRPGQKLKARVEAYAGTKS	ihfA	19633	same genera same sequence			MGA	LTKAEIAERLYEELGLNKREAKELVELFFEEIRQALEHNEQVKLSGFGNFDLRDKRQRPGRNPKTGEEIPITARRVVTFRPGQKLKARVE	AYAGTKS	3	7	zero	54								Proteobacteria	Gammaproteobacteria	Pseudomonadales	Pseudomonadaceae	Pseudomonas										X	M	G	A	L	T
Q51472	IHFA_PSEAE	Integration host factor subunit alpha (IHF-alpha)	ihfA himA PA2738		Pseudomonas aeruginosa (strain ATCC 15692 / PAO1 / 1C / PRS 101 / LMG 12228)		100	IPR023630; IPR000119; IPR020816; IPR010992; IPR005684;		MGALTKAEIAERLYEELGLNKREAKELVELFFEEIRQALEHNEQVKLSGFGNFDLRDKRQRPGRNPKTGEEIPITARRVVTFRPGQKLKARVEAYAGTKS	ihfA	19633	same genera same sequence			MGA	LTKAEIAERLYEELGLNKREAKELVELFFEEIRQALEHNEQVKLSGFGNFDLRDKRQRPGRNPKTGEEIPITARRVVTFRPGQKLKARVE	AYAGTKS	3	7	zero	54								Proteobacteria	Gammaproteobacteria	Pseudomonadales	Pseudomonadaceae	Pseudomonas										X	M	G	A	L	T
Q1IC09	IHFA_PSEE4	Integration host factor subunit alpha (IHF-alpha)	ihfA himA PSEEN1969		Pseudomonas entomophila (strain L48)		100	IPR023630; IPR000119; IPR020816; IPR010992; IPR005684;		MGALTKAEMAERLYEELGLNKREAKELVELFFEEIRHALEDNEQVKLSGFGNFDLRDKRQRPGRNPKTGEEIPITARRVVTFRPGQKLKARVEAYAGTKP	ihfA		fir			MGA	LTKAEMAERLYEELGLNKREAKELVELFFEEIRHALEDNEQVKLSGFGNFDLRDKRQRPGRNPKTGEEIPITARRVVTFRPGQKLKARVE	AYAGTKP	3	7	zero	54								Proteobacteria	Gammaproteobacteria	Pseudomonadales	Pseudomonadaceae	Pseudomonas										X	M	G	A	L	T
Q4KEV8	IHFA_PSEF5	Integration host factor subunit alpha (IHF-alpha)	ihfA himA PFL_2117		Pseudomonas fluorescens (strain Pf-5 / ATCC BAA-477)		100	IPR023630; IPR000119; IPR020816; IPR010992; IPR005684;		MGALTKAEMAERLYEELGLNKREAKELVELFFEEIRHALEDNEQVKLSGFGNFDLRDKRQRPGRNPKTGEEIPITARRVVTFRPGQKLKARVEAYAGTKS	ihfA	20577	same genera same sequence			MGA	LTKAEMAERLYEELGLNKREAKELVELFFEEIRHALEDNEQVKLSGFGNFDLRDKRQRPGRNPKTGEEIPITARRVVTFRPGQKLKARVE	AYAGTKS	3	7	zero	54								Proteobacteria	Gammaproteobacteria	Pseudomonadales	Pseudomonadaceae	Pseudomonas										X	M	G	A	L	T
C3JZN1	IHFA_PSEFS	Integration host factor subunit alpha (IHF-alpha)	ihfA himA PFLU_4142		Pseudomonas fluorescens (strain SBW25)		100	IPR023630; IPR000119; IPR020816; IPR010992; IPR005684;		MGALTKAEMAERLYEELGLNKREAKELVELFFEEIRHALEDNEQVKLSGFGNFDLRDKRQRPGRNPKTGEEIPITARRVVTFRPGQKLKARVEAYAGTKS	ihfA	15465	same genera same sequence			MGA	LTKAEMAERLYEELGLNKREAKELVELFFEEIRHALEDNEQVKLSGFGNFDLRDKRQRPGRNPKTGEEIPITARRVVTFRPGQKLKARVE	AYAGTKS	3	7	zero	54								Proteobacteria	Gammaproteobacteria	Pseudomonadales	Pseudomonadaceae	Pseudomonas										X	M	G	A	L	T
Q3IIL3	IHFA_PSEHT	Integration host factor subunit alpha (IHF-alpha)	ihfA himA PSHAa1902		Pseudoalteromonas haloplanktis (strain TAC 125)		99	IPR023630; IPR000119; IPR020816; IPR010992; IPR005684;		MALTKADIAEHLFEKLGINKKDAKDLVEAFFEEIRSALEKGEQIKLSGFGNFDLRDKKERPGRNPKTGEDIPISARRVVTFRPGQKLKTRVEVGTSKAK	ihfA		fir			MA	LTKADIAEHLFEKLGINKKDAKDLVEAFFEEIRSALEKGEQIKLSGFGNFDLRDKKERPGRNPKTGEDIPISARRVVTFRPGQKLKTRVE	VGTSKAK	2	7	zero	53								Proteobacteria	Gammaproteobacteria	Alteromonadales	Pseudoalteromonadaceae	Pseudoalteromonas										X	X	M	A	L	T
A4XTS7	IHFA_PSEMY	Integration host factor subunit alpha (IHF-alpha)	ihfA himA Pmen_1982		Pseudomonas mendocina (strain ymp)		100	IPR023630; IPR000119; IPR020816; IPR010992; IPR005684;		MGALTKAEMAERLYEELGLNKREAKELVELFFEEIRQALELNEQVKLSGFGNFDLRDKRQRPGRNPKTGEEIPITARRVVTFRPGQKLKARVEAYAGTKS	ihfA		fir			MGA	LTKAEMAERLYEELGLNKREAKELVELFFEEIRQALELNEQVKLSGFGNFDLRDKRQRPGRNPKTGEEIPITARRVVTFRPGQKLKARVE	AYAGTKS	3	7	zero	54								Proteobacteria	Gammaproteobacteria	Pseudomonadales	Pseudomonadaceae	Pseudomonas										X	M	G	A	L	T
A5W5D5	IHFA_PSEP1	Integration host factor subunit alpha (IHF-alpha)	ihfA himA Pput_3219		Pseudomonas putida (strain F1 / ATCC 700007)		100	IPR023630; IPR000119; IPR020816; IPR010992; IPR005684;		MGALTKAEMAERLYEELGLNKREAKELVELFFEEIRHALEENEQVKLSGFGNFDLRDKRQRPGRNPKTGEEIPITARRVVTFRPGQKLKARVEAYAGTKP	ihfA		fir			MGA	LTKAEMAERLYEELGLNKREAKELVELFFEEIRHALEENEQVKLSGFGNFDLRDKRQRPGRNPKTGEEIPITARRVVTFRPGQKLKARVE	AYAGTKP	3	7	zero	54								Proteobacteria	Gammaproteobacteria	Pseudomonadales	Pseudomonadaceae	Pseudomonas										X	M	G	A	L	T
Q3KEX6	IHFA_PSEPF	Integration host factor subunit alpha (IHF-alpha)	ihfA himA Pfl01_1937		Pseudomonas fluorescens (strain Pf0-1)		100	IPR023630; IPR000119; IPR020816; IPR010992; IPR005684;		MGALTKAEMAERLYEELGLNKREAKELVELFFEEIRHALEDNEQVKLSGFGNFDLRDKRQRPGRNPKTGEEIPITARRVVTFRPGQKLKARVEAYAGTKS	ihfA	15465	same genera same sequence			MGA	LTKAEMAERLYEELGLNKREAKELVELFFEEIRHALEDNEQVKLSGFGNFDLRDKRQRPGRNPKTGEEIPITARRVVTFRPGQKLKARVE	AYAGTKS	3	7	zero	54								Proteobacteria	Gammaproteobacteria	Pseudomonadales	Pseudomonadaceae	Pseudomonas										X	M	G	A	L	T
B0KKR2	IHFA_PSEPG	Integration host factor subunit alpha (IHF-alpha)	ihfA himA PputGB1_3475		Pseudomonas putida (strain GB-1)		100	IPR023630; IPR000119; IPR020816; IPR010992; IPR005684;		MGALTKAEMAERLYEELGLNKREAKELVELFFEEIRHALEENEQVKLSGFGNFDLRDKRQRPGRNPKTGEEIPITARRVVTFRPGQKLKARVEAYAGTKP	ihfA	11701	same genera same sequence			MGA	LTKAEMAERLYEELGLNKREAKELVELFFEEIRHALEENEQVKLSGFGNFDLRDKRQRPGRNPKTGEEIPITARRVVTFRPGQKLKARVE	AYAGTKP	3	7	zero	54								Proteobacteria	Gammaproteobacteria	Pseudomonadales	Pseudomonadaceae	Pseudomonas										X	M	G	A	L	T
P0A126	IHFA_PSEPK	Integration host factor subunit alpha (IHF-alpha)	ihfA himA PP_2471		Pseudomonas putida (strain KT2440)		100	IPR023630; IPR000119; IPR020816; IPR010992; IPR005684;		MGALTKAEMAERLYEELGLNKREAKELVELFFEEIRHALEENEQVKLSGFGNFDLRDKRQRPGRNPKTGEEIPITARRVVTFRPGQKLKARVEAYAGTKP	ihfA	11701	same genera same sequence			MGA	LTKAEMAERLYEELGLNKREAKELVELFFEEIRHALEENEQVKLSGFGNFDLRDKRQRPGRNPKTGEEIPITARRVVTFRPGQKLKARVE	AYAGTKP	3	7	zero	54								Proteobacteria	Gammaproteobacteria	Pseudomonadales	Pseudomonadaceae	Pseudomonas										X	M	G	A	L	T
P0A127	IHFA_PSEPU	Integration host factor subunit alpha (IHF-alpha)	ihfA himA		Pseudomonas putida (Arthrobacter siderocapsulatus)		100	IPR023630; IPR000119; IPR020816; IPR010992; IPR005684;		MGALTKAEMAERLYEELGLNKREAKELVELFFEEIRHALEENEQVKLSGFGNFDLRDKRQRPGRNPKTGEEIPITARRVVTFRPGQKLKARVEAYAGTKP	ihfA	11701	same genera same sequence			MGA	LTKAEMAERLYEELGLNKREAKELVELFFEEIRHALEENEQVKLSGFGNFDLRDKRQRPGRNPKTGEEIPITARRVVTFRPGQKLKARVE	AYAGTKP	3	7	zero	54								Proteobacteria	Gammaproteobacteria	Pseudomonadales	Pseudomonadaceae	Pseudomonas										X	M	G	A	L	T
B1J6V0	IHFA_PSEPW	Integration host factor subunit alpha (IHF-alpha)	ihfA himA PputW619_1973		Pseudomonas putida (strain W619)		100	IPR023630; IPR000119; IPR020816; IPR010992; IPR005684;		MGALTKAEMAERLYEELGLNKREAKELVELFFEEIRHALEENEQVKLSGFGNFDLRDKRQRPGRNPKTGEEIPITARRVVTFRPGQKLKARVEAYAGTKP	ihfA	11701	same genera same sequence			MGA	LTKAEMAERLYEELGLNKREAKELVELFFEEIRHALEENEQVKLSGFGNFDLRDKRQRPGRNPKTGEEIPITARRVVTFRPGQKLKARVE	AYAGTKP	3	7	zero	54								Proteobacteria	Gammaproteobacteria	Pseudomonadales	Pseudomonadaceae	Pseudomonas										X	M	G	A	L	T
Q883H6	IHFA_PSESM	Integration host factor subunit alpha (IHF-alpha)	ihfA himA PSPTO_2384		Pseudomonas syringae pv. tomato (strain DC3000)		100	IPR023630; IPR000119; IPR020816; IPR010992; IPR005684;		MGALTKAEMAERLYEELGLNKREAKELVELFFEEIRHALEDNEQVKLSGFGNFDLRDKRQRPGRNPKTGEEIPITARRVVTFRPGQKLKARVEAYAGTKS	ihfA	15465	same genera same sequence			MGA	LTKAEMAERLYEELGLNKREAKELVELFFEEIRHALEDNEQVKLSGFGNFDLRDKRQRPGRNPKTGEEIPITARRVVTFRPGQKLKARVE	AYAGTKS	3	7	zero	54								Proteobacteria	Gammaproteobacteria	Pseudomonadales	Pseudomonadaceae	Pseudomonas										X	M	G	A	L	T
Q4ZUG1	IHFA_PSEU2	Integration host factor subunit alpha (IHF-alpha)	ihfA himA Psyr_2168		Pseudomonas syringae pv. syringae (strain B728a)		100	IPR023630; IPR000119; IPR020816; IPR010992; IPR005684;		MGALTKAEMAERLYEELGLNKREAKELVELFFEEIRHALEDNEQVKLSGFGNFDLRDKRQRPGRNPKTGEEIPITARRVVTFRPGQKLKARVEAYAGTKS	ihfA	15465	same genera same sequence			MGA	LTKAEMAERLYEELGLNKREAKELVELFFEEIRHALEDNEQVKLSGFGNFDLRDKRQRPGRNPKTGEEIPITARRVVTFRPGQKLKARVE	AYAGTKS	3	7	zero	54								Proteobacteria	Gammaproteobacteria	Pseudomonadales	Pseudomonadaceae	Pseudomonas										X	M	G	A	L	T
A4VM16	IHFA_PSEU5	Integration host factor subunit alpha (IHF-alpha)	ihfA himA PST_2363		Pseudomonas stutzeri (strain A1501)		100	IPR023630; IPR000119; IPR020816; IPR010992; IPR005684;		MGALTKAEMAERLYEELGLNKREAKELVELFFEEIRQALEHNEQVKLSGFGNFDLRDKRQRPGRNPKTGEEIPITARRVVTFRPGQKLKARVEAYAGTKP	ihfA		fir			MGA	LTKAEMAERLYEELGLNKREAKELVELFFEEIRQALEHNEQVKLSGFGNFDLRDKRQRPGRNPKTGEEIPITARRVVTFRPGQKLKARVE	AYAGTKP	3	7	zero	54								Proteobacteria	Gammaproteobacteria	Pseudomonadales	Pseudomonadaceae	Pseudomonas										X	M	G	A	L	T
Q4FQ67	IHFA_PSYA2	Integration host factor subunit alpha (IHF-alpha)	ihfA himA Psyc_1994		Psychrobacter arcticus (strain DSM 17307 / 273-4)		99	IPR023630; IPR000119; IPR020816; IPR010992; IPR005684;		MSTLTKSDMIEHLMSHLNLTRQEGRCLVENFFDELSESLIDGKEVKLSGFGNFELKDKNSRPGRNPKTGEPVAVSARRVVTFKTGQKFRQQVDERLFDQ	ihfA		fir			MST	LTKSDMIEHLMSHLNLTRQEGRCLVENFFDELSESLIDGKEVKLSGFGNFELKDKNSRPGRNPKTGEPVAVSARRVVTFKTGQKFRQQVD	ERLFDQ	3	6	zero	54								Proteobacteria	Gammaproteobacteria	Pseudomonadales	Moraxellaceae	Psychrobacter										X	M	S	T	L	T
Q1Q8C9	IHFA_PSYCK	Integration host factor subunit alpha (IHF-alpha)	ihfA himA Pcryo_2297		Psychrobacter cryohalolentis (strain K5)		99	IPR023630; IPR000119; IPR020816; IPR010992; IPR005684;		MSTLTKSDMIEHLMNHLNLTRQEGRCLVENFFDELSESLIDGKEVKLSGFGNFELKDKNSRPGRNPKTGEPVAVSARRVVTFKTGQKFRQQVDERLFDQ	ihfA		fir			MST	LTKSDMIEHLMNHLNLTRQEGRCLVENFFDELSESLIDGKEVKLSGFGNFELKDKNSRPGRNPKTGEPVAVSARRVVTFKTGQKFRQQVD	ERLFDQ	3	6	zero	54								Proteobacteria	Gammaproteobacteria	Pseudomonadales	Moraxellaceae	Psychrobacter										X	M	S	T	L	T
A1SUQ7	IHFA_PSYIN	Integration host factor subunit alpha (IHF-alpha)	ihfA himA Ping_1405		Psychromonas ingrahamii (strain 37)		100	IPR023630; IPR000119; IPR020816; IPR010992; IPR005684;		MALTKAEIAADLSVKIGLSKREAKEFVESFFEEIKATLENGEAVKISGFGGFELKDKSERPGRNPKTGEDIPIAARRVVTFRAGQKLKELVEKNMPDTEV	ihfA		fir			MA	LTKAEIAADLSVKIGLSKREAKEFVESFFEEIKATLENGEAVKISGFGGFELKDKSERPGRNPKTGEDIPIAARRVVTFRAGQKLKELVE	KNMPDTEV	2	8	zero	53								Proteobacteria	Gammaproteobacteria	Alteromonadales	Psychromonadaceae	Psychromonas										X	X	M	A	L	T
Q8XZ23	IHFA_RALSO	Integration host factor subunit alpha (IHF-alpha)	ihfA himA RSc1583 RS03945		Ralstonia solanacearum (strain GMI1000) (Pseudomonas solanacearum)		104	IPR023630; IPR000119; IPR020816; IPR010992; IPR005684;		MPTLTKAELAEMLFEQVGLNKRESKDMVEAFFDVIREALEQGDSVKLSGFGNFQLRDKPQRPGRNPKTGEIIPITARRVVTFHASQKLKALVEERVEPMPASAA	ihfA		fir			MPT	LTKAELAEMLFEQVGLNKRESKDMVEAFFDVIREALEQGDSVKLSGFGNFQLRDKPQRPGRNPKTGEIIPITARRVVTFHASQKLKALVE	ERVEPMPASAA	3	11	zero	54								Proteobacteria	Betaproteobacteria	Burkholderiales	Burkholderiaceae	Ralstonia										X	M	P	T	L	T
B3PVE1	IHFA_RHIE6	Integration host factor subunit alpha (IHF-alpha)	ihfA himA RHECIAT_CH0001604		Rhizobium etli (strain CIAT 652)		112	IPR023630; IPR000119; IPR020816; IPR010992; IPR005684;		MTGKTVTRADLAESVFRKVGLSRTESAELVETVIDEICNAIVRGETVKLSSFATFQVRDKNERIGRNPKTGEEVPISPRRVMTFKASNVLKTRILKAHVSRKVKLKPQNPAP	ihfA		fir			MTGKT	VTRADLAESVFRKVGLSRTESAELVETVIDEICNAIVRGETVKLSSFATFQVRDKNERIGRNPKTGEEVPISPRRVMTFKASNVLKTRIL	KAHVSRKVKLKPQNPAP	5	17	zero	56								Proteobacteria	Alphaproteobacteria	Rhizobiales	Rhizobiaceae	Rhizobium										T	G	K	T	V	T
Q2KA00	IHFA_RHIEC	Integration host factor subunit alpha (IHF-alpha)	ihfA himA RHE_CH01533		Rhizobium etli (strain CFN 42 / ATCC 51251)		112	IPR023630; IPR000119; IPR020816; IPR010992; IPR005684;		MTGKTVTRADLAESVFRKVGLSRTESAELVETVIDEICNAIVRGETVKLSSFATFQVRDKNERIGRNPKTGEEVPISPRRVMTFKASNVLKTRILKAHVTRKVKLKPQNPTP	ihfA		fir			MTGKT	VTRADLAESVFRKVGLSRTESAELVETVIDEICNAIVRGETVKLSSFATFQVRDKNERIGRNPKTGEEVPISPRRVMTFKASNVLKTRIL	KAHVTRKVKLKPQNPTP	5	17	zero	56								Proteobacteria	Alphaproteobacteria	Rhizobiales	Rhizobiaceae	Rhizobium										T	G	K	T	V	T
Q1MIS5	IHFA_RHIL3	Integration host factor subunit alpha (IHF-alpha)	ihfA himA RL1640		Rhizobium leguminosarum bv. viciae (strain 3841)		112	IPR023630; IPR000119; IPR020816; IPR010992; IPR005684;		MTGKTVTRADLAESVFRKVGLSRTESAELVETVIDEICNAIVRGETVKLSSFATFQVRDKNERIGRNPKTGEEVPISPRRVMTFKASNVLKTRILKSHVARKIKLKPLNPAP	ihfA		fir			MTGKT	VTRADLAESVFRKVGLSRTESAELVETVIDEICNAIVRGETVKLSSFATFQVRDKNERIGRNPKTGEEVPISPRRVMTFKASNVLKTRIL	KSHVARKIKLKPLNPAP	5	17	zero	56								Proteobacteria	Alphaproteobacteria	Rhizobiales	Rhizobiaceae	Rhizobium										T	G	K	T	V	T
Q982Z7	IHFA_RHILO	Integration host factor subunit alpha (IHF-alpha)	ihfA himA mlr8425		Rhizobium loti (strain MAFF303099) (Mesorhizobium loti)		107	IPR023630; IPR000119; IPR020816; IPR010992; IPR005684;		MGGKTLTRADLAEAVYRKVGLSRTESAELVEAVLDEICEAIVRGETVKLSSFATFHVRSKNERIGRNPKTGEEVPILPRRVMTFKSSNVLKNRILRSHQNSKAKGGK	ihfA		fir			MGGKT	LTRADLAEAVYRKVGLSRTESAELVEAVLDEICEAIVRGETVKLSSFATFHVRSKNERIGRNPKTGEEVPILPRRVMTFKSSNVLKNRIL	RSHQNSKAKGGK	5	12	zero	56								Proteobacteria	Alphaproteobacteria	Rhizobiales	Rhizobiaceae	Rhizobium										G	G	K	T	L	T
B5ZXV9	IHFA_RHILW	Integration host factor subunit alpha (IHF-alpha)	ihfA himA Rleg2_1198		Rhizobium leguminosarum bv. trifolii (strain WSM2304)		112	IPR023630; IPR000119; IPR020816; IPR010992; IPR005684;		MTGKTVTRADLAESVFRKVGLSRTESAELVETVIDEVCNAIVRGETVKLSSFATFQVRDKNERIGRNPKTGEEVPISPRRVMTFKASNVLKTRILKAHVARKVKLKPQNPAS	ihfA		fir			MTGKT	VTRADLAESVFRKVGLSRTESAELVETVIDEVCNAIVRGETVKLSSFATFQVRDKNERIGRNPKTGEEVPISPRRVMTFKASNVLKTRIL	KAHVARKVKLKPQNPAS	5	17	zero	56								Proteobacteria	Alphaproteobacteria	Rhizobiales	Rhizobiaceae	Rhizobium										T	G	K	T	V	T
Q92QT3	IHFA_RHIME	Integration host factor subunit alpha (IHF-alpha)	ihfA himA R01224 SMc01786		Rhizobium meliloti (strain 1021) (Ensifer meliloti) (Sinorhizobium meliloti)		112	IPR023630; IPR000119; IPR020816; IPR010992; IPR005684;		MSGKTVTRADLAESVFRKVGLSRTESAELVETVIDEICNAIVRGESVKLSSFATFQVRDKNERIGRNPKTGEEVPISPRRVMTFKASNVLKQRVLKAHLSRKSKLKPSNPAG	ihfA		fir			MSGKT	VTRADLAESVFRKVGLSRTESAELVETVIDEICNAIVRGESVKLSSFATFQVRDKNERIGRNPKTGEEVPISPRRVMTFKASNVLKQRVL	KAHLSRKSKLKPSNPAG	5	17	zero	56								Proteobacteria	Alphaproteobacteria	Rhizobiales	Rhizobiaceae	Rhizobium										S	G	K	T	V	T
C3M9J7	IHFA_RHISN	Integration host factor subunit alpha (IHF-alpha)	ihfA himA NGR_c09730		Rhizobium sp. (strain NGR234)		112	IPR023630; IPR000119; IPR020816; IPR010992; IPR005684;		MSGKTVTRADLAESVFRKVGLSRTESAELVETVIDEICNAIVRGESVKLSSFATFQVRDKNERIGRNPKTGEEVPISPRRVMTFKASNVLKQRVLKAHLSRRAKQKQTGTAS	ihfA		fir			MSGKT	VTRADLAESVFRKVGLSRTESAELVETVIDEICNAIVRGESVKLSSFATFQVRDKNERIGRNPKTGEEVPISPRRVMTFKASNVLKQRVL	KAHLSRRAKQKQTGTAS	5	17	zero	56								Proteobacteria	Alphaproteobacteria	Rhizobiales	Rhizobiaceae	Rhizobium										S	G	K	T	V	T
P30787	IHFA_RHOCA	Integration host factor subunit alpha (IHF-alpha)	ihfA himA		Rhodobacter capsulatus (Rhodopseudomonas capsulata)		100	IPR023630; IPR000119; IPR020816; IPR010992; IPR005684;		MSEKTLTRMDLSEAVFREVGLSRNESAQLVETVLQHMSDALVRGETVKISSFGTFSVRDKTSRMGRNPKTGEEVPISPRRVLSFRPSHLMKDRVAERNAK	ihfA		fir			MSEKT	LTRMDLSEAVFREVGLSRNESAQLVETVLQHMSDALVRGETVKISSFGTFSVRDKTSRMGRNPKTGEEVPISPRRVLSFRPSHLMKDRVA	ERNAK	5	5	zero	56								Proteobacteria	Alphaproteobacteria	Rhodobacterales	Rhodobacteraceae	Rhodobacter										S	E	K	T	L	T
Q21YS7	IHFA_RHOFD	Integration host factor subunit alpha (IHF-alpha)	ihfA himA Rfer_1342		Rhodoferax ferrireducens (strain DSM 15236 / ATCC BAA-621 / T118)		102	IPR023630; IPR000119; IPR020816; IPR010992; IPR005684;		MPALTKAQLAELLFEKIGLNKRESKDMVDAFFDLVADSLLKGEDVKISGFGNFQIRTKAPRPGRNPRTGETIPIQARRVVTFHAGYKLKEQIQDQELVPLAP	ihfA		fir			MPA	LTKAQLAELLFEKIGLNKRESKDMVDAFFDLVADSLLKGEDVKISGFGNFQIRTKAPRPGRNPRTGETIPIQARRVVTFHAGYKLKEQIQ	DQELVPLAP	3	9	zero	54								Proteobacteria	Betaproteobacteria	Burkholderiales	Comamonadaceae	Rhodoferax										X	M	P	A	L	T
Q2IWQ7	IHFA_RHOP2	Integration host factor subunit alpha (IHF-alpha)	ihfA himA RPB_2651		Rhodopseudomonas palustris (strain HaA2)		123	IPR023630; IPR000119; IPR020816; IPR010992; IPR005684;		MTGTGRTVTRVDLCEAVYQKVGLSRTESSAFVELVLKEITDCLEKGETVKLSSFGSFLVRQKGQRIGRNPKTGTEVPISPRRVMVFKPSAILKQRINANGTASSMSSSANAAAGDKSESASGT	ihfA		fir			MTGTGRT	VTRVDLCEAVYQKVGLSRTESSAFVELVLKEITDCLEKGETVKLSSFGSFLVRQKGQRIGRNPKTGTEVPISPRRVMVFKPSAILKQRIN	ANGTASSMSSSANAAAGDKSESASGT	7	26	zero	58								Proteobacteria	Alphaproteobacteria	Rhizobiales	Bradyrhizobiaceae	Rhodopseudomonas										T	G	R	T	V	T
Q07MS0	IHFA_RHOP5	Integration host factor subunit alpha (IHF-alpha)	ihfA himA RPE_2827		Rhodopseudomonas palustris (strain BisA53)		113	IPR023630; IPR000119; IPR020816; IPR010992; IPR005684;		MTGTGKTVTRVDLCEAVYQKVGLSRTESSAFVELVLKEITDCLEKGETVKLSSFGSFMVRQKGQRIGRNPKTGTEVPISPRRVMVFKPSAILKQRINGQANGSMSNSDQAETD	ihfA		fir			MTGTGKT	VTRVDLCEAVYQKVGLSRTESSAFVELVLKEITDCLEKGETVKLSSFGSFMVRQKGQRIGRNPKTGTEVPISPRRVMVFKPSAILKQRIN	GQANGSMSNSDQAETD	7	16	zero	58								Proteobacteria	Alphaproteobacteria	Rhizobiales	Bradyrhizobiaceae	Rhodopseudomonas										T	G	K	T	V	T
Q6N676	IHFA_RHOPA	Integration host factor subunit alpha (IHF-alpha)	ihfA himA RPA2742		Rhodopseudomonas palustris (strain ATCC BAA-98 / CGA009)		118	IPR023630; IPR000119; IPR020816; IPR010992; IPR005684;		MAGRTVTRVDLCEAVYQKVGLSRTESSAFVELVLKEITDCLERGETVKLSSFGSFLVRQKGQRIGRNPKTGTEVPISPRRVMVFKPSAILKQRINANGAMPMSTEESDENTAQSASGG	ihfA		fir			MAGRT	VTRVDLCEAVYQKVGLSRTESSAFVELVLKEITDCLERGETVKLSSFGSFLVRQKGQRIGRNPKTGTEVPISPRRVMVFKPSAILKQRIN	ANGAMPMSTEESDENTAQSASGG	5	23	zero	56								Proteobacteria	Alphaproteobacteria	Rhizobiales	Bradyrhizobiaceae	Rhodopseudomonas										A	G	R	T	V	T
Q214G0	IHFA_RHOPB	Integration host factor subunit alpha (IHF-alpha)	ihfA himA RPC_2677		Rhodopseudomonas palustris (strain BisB18)		108	IPR023630; IPR000119; IPR020816; IPR010992; IPR005684;		MTGTGKTVTRVDLCEAVYQKVGLSRTESSAFVELVLKEITDCLEKGETVKLSSFGSFMVRKKGQRIGRNPKTGTEVPISPRRVMVFKPSAILKQRINANGAAAPTKTD	ihfA		fir			MTGTGKT	VTRVDLCEAVYQKVGLSRTESSAFVELVLKEITDCLEKGETVKLSSFGSFMVRKKGQRIGRNPKTGTEVPISPRRVMVFKPSAILKQRIN	ANGAAAPTKTD	7	11	zero	58								Proteobacteria	Alphaproteobacteria	Rhizobiales	Bradyrhizobiaceae	Rhodopseudomonas										T	G	K	T	V	T
Q136S3	IHFA_RHOPS	Integration host factor subunit alpha (IHF-alpha)	ihfA himA RPD_2687		Rhodopseudomonas palustris (strain BisB5)		123	IPR023630; IPR000119; IPR020816; IPR010992; IPR005684;		MTGTGRTVTRVDLCEAVYQKVGLSRTESSAFVELVLKEITDCLEKGETVKLSSFGSFLVRQKGQRIGRNPKTGTEVPISPRRVMVFKPSAILKQRINANGSAPSMSSSASAVDDDKSESASRT	ihfA		fir			MTGTGRT	VTRVDLCEAVYQKVGLSRTESSAFVELVLKEITDCLEKGETVKLSSFGSFLVRQKGQRIGRNPKTGTEVPISPRRVMVFKPSAILKQRIN	ANGSAPSMSSSASAVDDDKSESASRT	7	26	zero	58								Proteobacteria	Alphaproteobacteria	Rhizobiales	Bradyrhizobiaceae	Rhodopseudomonas										T	G	R	T	V	T
B3QJM1	IHFA_RHOPT	Integration host factor subunit alpha (IHF-alpha)	ihfA himA Rpal_3021		Rhodopseudomonas palustris (strain TIE-1)		118	IPR023630; IPR000119; IPR020816; IPR010992; IPR005684;		MAGRTVTRVDLCEAVYQKVGLSRTESSAFVELVLKEITDCLERGETVKLSSFGSFLVRQKGQRIGRNPKTGTEVPISPRRVMVFKPSAILKQRINANGAMPMSTEESDENTAQSASGG	ihfA	337	same genera same sequence			MAGRT	VTRVDLCEAVYQKVGLSRTESSAFVELVLKEITDCLERGETVKLSSFGSFLVRQKGQRIGRNPKTGTEVPISPRRVMVFKPSAILKQRIN	ANGAMPMSTEESDENTAQSASGG	5	23	zero	56								Proteobacteria	Alphaproteobacteria	Rhizobiales	Bradyrhizobiaceae	Rhodopseudomonas										A	G	R	T	V	T
Q2RTS7	IHFA_RHORT	Integration host factor subunit alpha (IHF-alpha)	ihfA himA Rru_A1668		Rhodospirillum rubrum (strain ATCC 11170 / NCIB 8255)		105	IPR023630; IPR000119; IPR020816; IPR010992; IPR005684;		MSGKTITRAQLSEAVYQEVGLSRNESADLLEMVLNEMSEALVEGDTVKISSFGSFSVREKGERVGRNPKTGEEVPILPRRVLVFRPSQLLKARINDGAVGSQING	ihfA		fir			MSGKT	ITRAQLSEAVYQEVGLSRNESADLLEMVLNEMSEALVEGDTVKISSFGSFSVREKGERVGRNPKTGEEVPILPRRVLVFRPSQLLKARIN	DGAVGSQING	5	10	zero	56								Proteobacteria	Alphaproteobacteria	Rhodospirillales	Acetobacteraceae	Rhodospirillum										S	G	K	T	I	T
A3PJ63	IHFA_RHOS1	Integration host factor subunit alpha (IHF-alpha)	ihfA himA Rsph17029_1269		Rhodobacter sphaeroides (strain ATCC 17029 / ATH 2.4.9)		100	IPR023630; IPR000119; IPR020816; IPR010992; IPR005684;		MSDKTLTRMDLSEAVFREVGLSRNESAQLVESVLQHVSDALASGETVKISSFGTFTVRDKSARIGRNPKTGDEVPISPRRVLTFRPSHLMKERVAAGGKN	ihfA		fir			MSDKT	LTRMDLSEAVFREVGLSRNESAQLVESVLQHVSDALASGETVKISSFGTFTVRDKSARIGRNPKTGDEVPISPRRVLTFRPSHLMKERVA	AGGKN	5	5	zero	56								Proteobacteria	Alphaproteobacteria	Rhodobacterales	Rhodobacteraceae	Rhodobacter										S	D	K	T	L	T
Q3J366	IHFA_RHOS4	Integration host factor subunit alpha (IHF-alpha)	ihfA himA RHOS4_12000 RSP_2611		Rhodobacter sphaeroides (strain ATCC 17023 / 2.4.1 / NCIB 8253 / DSM 158)		100	IPR023630; IPR000119; IPR020816; IPR010992; IPR005684;		MSDKTLTRMDLSEAVFREVGLSRNESAQLVESVLQHVSDALASGETVKISSFGTFTVRDKSARIGRNPKTGDEVPISPRRVLTFRPSHLMKERVAAGGKN	ihfA	342	same genera same sequence			MSDKT	LTRMDLSEAVFREVGLSRNESAQLVESVLQHVSDALASGETVKISSFGTFTVRDKSARIGRNPKTGDEVPISPRRVLTFRPSHLMKERVA	AGGKN	5	5	zero	56								Proteobacteria	Alphaproteobacteria	Rhodobacterales	Rhodobacteraceae	Rhodobacter										S	D	K	T	L	T
A4WTU0	IHFA_RHOS5	Integration host factor subunit alpha (IHF-alpha)	ihfA himA Rsph17025_1913		Rhodobacter sphaeroides (strain ATCC 17025 / ATH 2.4.3)		100	IPR023630; IPR000119; IPR020816; IPR010992; IPR005684;		MSDKTLTRMDLSEAVFREVGLSRNESAQLVESVLQHVSDALASGETVKISSFGTFTVRDKSARIGRNPKTGDEVPISPRRVLTFRPSHLMKERVAAGGKN	ihfA	342	same genera same sequence			MSDKT	LTRMDLSEAVFREVGLSRNESAQLVESVLQHVSDALASGETVKISSFGTFTVRDKSARIGRNPKTGDEVPISPRRVLTFRPSHLMKERVA	AGGKN	5	5	zero	56								Proteobacteria	Alphaproteobacteria	Rhodobacterales	Rhodobacteraceae	Rhodobacter										S	D	K	T	L	T
Q5LQJ4	IHFA_RUEPO	Integration host factor subunit alpha (IHF-alpha)	ihfA himA SPO2495		Ruegeria pomeroyi (strain ATCC 700808 / DSM 15171 / DSS-3) (Silicibacter pomeroyi)		100	IPR023630; IPR000119; IPR020816; IPR010992; IPR005684;		MSDKTLTRMDLSEAVFREVGLSRNESAQLVESMLNHMSDALVRGEQVKISSFGTFSVRDKSARVGRNPKTGEEVPIQPRRVLTFRPSHLMKERVAAGNRK	ihfA		fir			MSDKT	LTRMDLSEAVFREVGLSRNESAQLVESMLNHMSDALVRGEQVKISSFGTFSVRDKSARVGRNPKTGEEVPIQPRRVLTFRPSHLMKERVA	AGNRK	5	5	zero	56								Proteobacteria	Alphaproteobacteria	Rhodobacterales	Rhodobacteraceae	Ruegeria										S	D	K	T	L	T
Q1GI70	IHFA_RUEST	Integration host factor subunit alpha (IHF-alpha)	ihfA himA TM1040_0913		Ruegeria sp. (strain TM1040) (Silicibacter sp.)		100	IPR023630; IPR000119; IPR020816; IPR010992; IPR005684;		MTEKTITRMDLSEAVFREVGLSRNESAQLVESMLQHMSDALVRGEQVKISSFGTFSVRDKSARVGRNPKTGEEVPIQPRRVLTFRPSHLMKDRVADGNKS	ihfA		fir			MTEKT	ITRMDLSEAVFREVGLSRNESAQLVESMLQHMSDALVRGEQVKISSFGTFSVRDKSARVGRNPKTGEEVPIQPRRVLTFRPSHLMKDRVA	DGNKS	5	5	zero	56								Proteobacteria	Alphaproteobacteria	Rhodobacterales	Rhodobacteraceae	Ruegeria										T	E	K	T	I	T
Q21KD4	IHFA_SACD2	Integration host factor subunit alpha (IHF-alpha)	ihfA himA Sde_1583		Saccharophagus degradans (strain 2-40 / ATCC 43961 / DSM 17024)		101	IPR023630; IPR000119; IPR020816; IPR010992; IPR005684;		MSTSLTKADLAEKLYEELGFNKREAKELVEHFFEEIRNSLEDNEQVKLSGFGNFDLRDKKQRPGRNPKTGEEIPITARRVVTFRPGQKLKARVEAYAGTKS	ihfA		fir			MSTS	LTKADLAEKLYEELGFNKREAKELVEHFFEEIRNSLEDNEQVKLSGFGNFDLRDKKQRPGRNPKTGEEIPITARRVVTFRPGQKLKARVE	AYAGTKS	4	7	zero	55								Proteobacteria	Gammaproteobacteria	Cellvibrionales	Cellvibrionaceae	Saccharophagus										M	S	T	S	L	T
B5F7F6	IHFA_SALA4	Integration host factor subunit alpha (IHF-alpha)	ihfA himA SeAg_B1834		Salmonella agona (strain SL483)		99	IPR023630; IPR000119; IPR020816; IPR010992; IPR005684;		MALTKAEMSEYLFDKLGLSKRDAKELVELFFEEIRRALENGEQVKLSGFGNFDLRDKNQRPGRNPKTGEDIPITARRVVTFRPGQKLKSRVENASPKEE	ihfA		fir			MA	LTKAEMSEYLFDKLGLSKRDAKELVELFFEEIRRALENGEQVKLSGFGNFDLRDKNQRPGRNPKTGEDIPITARRVVTFRPGQKLKSRVE	NASPKEE	2	7	zero	53								Proteobacteria	Gammaproteobacteria	Enterobacterales	Enterobacteriaceae	Salmonella										X	X	M	A	L	T
A9MFB7	IHFA_SALAR	Integration host factor subunit alpha (IHF-alpha)	ihfA himA SARI_01630		Salmonella arizonae (strain ATCC BAA-731 / CDC346-86 / RSK2980)		99	IPR023630; IPR000119; IPR020816; IPR010992; IPR005684;		MALTKAEMSEYLFDKLGLSKRDAKELVELFFEEIRRALENGEQVKLSGFGNFDLRDKNQRPGRNPKTGEDIPITARRVVTFRPGQKLKSRVENAAPKEE	ihfA		fir			MA	LTKAEMSEYLFDKLGLSKRDAKELVELFFEEIRRALENGEQVKLSGFGNFDLRDKNQRPGRNPKTGEDIPITARRVVTFRPGQKLKSRVE	NAAPKEE	2	7	zero	53								Proteobacteria	Gammaproteobacteria	Enterobacterales	Enterobacteriaceae	Salmonella										X	X	M	A	L	T
Q57PU7	IHFA_SALCH	Integration host factor subunit alpha (IHF-alpha)	ihfA himA SCH_1358		Salmonella choleraesuis (strain SC-B67)		99	IPR023630; IPR000119; IPR020816; IPR010992; IPR005684;		MALTKAEMSEYLFDKLGLSKRDAKELVELFFEEIRRALENGEQVKLSGFGNFDLRDKNQRPGRNPKTGEDIPITARRVVTFRPGQKLKSRVENASPKEE	ihfA	24266	same genera same sequence			MA	LTKAEMSEYLFDKLGLSKRDAKELVELFFEEIRRALENGEQVKLSGFGNFDLRDKNQRPGRNPKTGEDIPITARRVVTFRPGQKLKSRVE	NASPKEE	2	7	zero	53								Proteobacteria	Gammaproteobacteria	Enterobacterales	Enterobacteriaceae	Salmonella										X	X	M	A	L	T
B5FJA2	IHFA_SALDC	Integration host factor subunit alpha (IHF-alpha)	ihfA himA SeD_A2006		Salmonella dublin (strain CT_02021853)		99	IPR023630; IPR000119; IPR020816; IPR010992; IPR005684;		MALTKAEMSEYLFDKLGLSKRDAKELVELFFEEIRRALENGEQVKLSGFGNFDLRDKNQRPGRNPKTGEDIPITARRVVTFRPGQKLKSRVENASPKEE	ihfA	24266	same genera same sequence			MA	LTKAEMSEYLFDKLGLSKRDAKELVELFFEEIRRALENGEQVKLSGFGNFDLRDKNQRPGRNPKTGEDIPITARRVVTFRPGQKLKSRVE	NASPKEE	2	7	zero	53								Proteobacteria	Gammaproteobacteria	Enterobacterales	Enterobacteriaceae	Salmonella										X	X	M	A	L	T
B5QVW2	IHFA_SALEP	Integration host factor subunit alpha (IHF-alpha)	ihfA himA SEN1705		Salmonella enteritidis PT4 (strain P125109)		99	IPR023630; IPR000119; IPR020816; IPR010992; IPR005684;		MALTKAEMSEYLFDKLGLSKRDAKELVELFFEEIRRALENGEQVKLSGFGNFDLRDKNQRPGRNPKTGEDIPITARRVVTFRPGQKLKSRVENASPKEE	ihfA	24266	same genera same sequence			MA	LTKAEMSEYLFDKLGLSKRDAKELVELFFEEIRRALENGEQVKLSGFGNFDLRDKNQRPGRNPKTGEDIPITARRVVTFRPGQKLKSRVE	NASPKEE	2	7	zero	53								Proteobacteria	Gammaproteobacteria	Enterobacterales	Enterobacteriaceae	Salmonella										X	X	M	A	L	T
B5RAW7	IHFA_SALG2	Integration host factor subunit alpha (IHF-alpha)	ihfA himA SG1778		Salmonella gallinarum (strain 287/91 / NCTC 13346)		99	IPR023630; IPR000119; IPR020816; IPR010992; IPR005684;		MALTKAEMSEYLFDKLGLSKRDAKELVELFFEEIRRALENGEQVKLSGFGNFDLRDKNQRPGRNPKTGEDIPITARRVVTFRPGQKLKSRVENASPKEE	ihfA	24266	same genera same sequence			MA	LTKAEMSEYLFDKLGLSKRDAKELVELFFEEIRRALENGEQVKLSGFGNFDLRDKNQRPGRNPKTGEDIPITARRVVTFRPGQKLKSRVE	NASPKEE	2	7	zero	53								Proteobacteria	Gammaproteobacteria	Enterobacterales	Enterobacteriaceae	Salmonella										X	X	M	A	L	T
B4TGH7	IHFA_SALHS	Integration host factor subunit alpha (IHF-alpha)	ihfA himA SeHA_C1467		Salmonella heidelberg (strain SL476)		99	IPR023630; IPR000119; IPR020816; IPR010992; IPR005684;		MALTKAEMSEYLFDKLGLSKRDAKELVELFFEEIRRALENGEQVKLSGFGNFDLRDKNQRPGRNPKTGEDIPITARRVVTFRPGQKLKSRVENASPKEE	ihfA	24266	same genera same sequence			MA	LTKAEMSEYLFDKLGLSKRDAKELVELFFEEIRRALENGEQVKLSGFGNFDLRDKNQRPGRNPKTGEDIPITARRVVTFRPGQKLKSRVE	NASPKEE	2	7	zero	53								Proteobacteria	Gammaproteobacteria	Enterobacterales	Enterobacteriaceae	Salmonella										X	X	M	A	L	T
B4T4N4	IHFA_SALNS	Integration host factor subunit alpha (IHF-alpha)	ihfA himA SNSL254_A1450		Salmonella newport (strain SL254)		99	IPR023630; IPR000119; IPR020816; IPR010992; IPR005684;		MALTKAEMSEYLFDKLGLSKRDAKELVELFFEEIRRALENGEQVKLSGFGNFDLRDKNQRPGRNPKTGEDIPITARRVVTFRPGQKLKSRVENASPKEE	ihfA	24266	same genera same sequence			MA	LTKAEMSEYLFDKLGLSKRDAKELVELFFEEIRRALENGEQVKLSGFGNFDLRDKNQRPGRNPKTGEDIPITARRVVTFRPGQKLKSRVE	NASPKEE	2	7	zero	53								Proteobacteria	Gammaproteobacteria	Enterobacterales	Enterobacteriaceae	Salmonella										X	X	M	A	L	T
Q5PH86	IHFA_SALPA	Integration host factor subunit alpha (IHF-alpha)	ihfA himA SPA1504		Salmonella paratyphi A (strain ATCC 9150 / SARB42)		99	IPR023630; IPR000119; IPR020816; IPR010992; IPR005684;		MALTKAEMSEYLFDKLGLSKRDAKELVELFFEEIRRALENGEQVKLSGFGNFDLRDKNQRPGRNPKTGEDIPITARRVVTFRPGQKLKSRVENASPKEE	ihfA	24266	same genera same sequence			MA	LTKAEMSEYLFDKLGLSKRDAKELVELFFEEIRRALENGEQVKLSGFGNFDLRDKNQRPGRNPKTGEDIPITARRVVTFRPGQKLKSRVE	NASPKEE	2	7	zero	53								Proteobacteria	Gammaproteobacteria	Enterobacterales	Enterobacteriaceae	Salmonella										X	X	M	A	L	T
A9N236	IHFA_SALPB	Integration host factor subunit alpha (IHF-alpha)	ihfA himA SPAB_01998		Salmonella paratyphi B (strain ATCC BAA-1250 / SPB7)		99	IPR023630; IPR000119; IPR020816; IPR010992; IPR005684;		MALTKAEMSEYLFDKLGLSKRDAKELVELFFEEIRRALENGEQVKLSGFGNFDLRDKNQRPGRNPKTGEDIPITARRVVTFRPGQKLKSRVENASPKEE	ihfA	24163	same genera same sequence			MA	LTKAEMSEYLFDKLGLSKRDAKELVELFFEEIRRALENGEQVKLSGFGNFDLRDKNQRPGRNPKTGEDIPITARRVVTFRPGQKLKSRVE	NASPKEE	2	7	zero	53								Proteobacteria	Gammaproteobacteria	Enterobacterales	Enterobacteriaceae	Salmonella										X	X	M	A	L	T
C0Q640	IHFA_SALPC	Integration host factor subunit alpha (IHF-alpha)	ihfA himA SPC_2392		Salmonella paratyphi C (strain RKS4594)		99	IPR023630; IPR000119; IPR020816; IPR010992; IPR005684;		MALTKAEMSEYLFDKLGLSKRDAKELVELFFEEIRRALENGEQVKLSGFGNFDLRDKNQRPGRNPKTGEDIPITARRVVTFRPGQKLKSRVENASPKEE	ihfA	24163	same genera same sequence			MA	LTKAEMSEYLFDKLGLSKRDAKELVELFFEEIRRALENGEQVKLSGFGNFDLRDKNQRPGRNPKTGEDIPITARRVVTFRPGQKLKSRVE	NASPKEE	2	7	zero	53								Proteobacteria	Gammaproteobacteria	Enterobacterales	Enterobacteriaceae	Salmonella										X	X	M	A	L	T
B5BA36	IHFA_SALPK	Integration host factor subunit alpha (IHF-alpha)	ihfA himA SSPA1396		Salmonella paratyphi A (strain AKU_12601)		99	IPR023630; IPR000119; IPR020816; IPR010992; IPR005684;		MALTKAEMSEYLFDKLGLSKRDAKELVELFFEEIRRALENGEQVKLSGFGNFDLRDKNQRPGRNPKTGEDIPITARRVVTFRPGQKLKSRVENASPKEE	ihfA	24163	same genera same sequence			MA	LTKAEMSEYLFDKLGLSKRDAKELVELFFEEIRRALENGEQVKLSGFGNFDLRDKNQRPGRNPKTGEDIPITARRVVTFRPGQKLKSRVE	NASPKEE	2	7	zero	53								Proteobacteria	Gammaproteobacteria	Enterobacterales	Enterobacteriaceae	Salmonella										X	X	M	A	L	T
B4TUF6	IHFA_SALSV	Integration host factor subunit alpha (IHF-alpha)	ihfA himA SeSA_A1434		Salmonella schwarzengrund (strain CVM19633)		99	IPR023630; IPR000119; IPR020816; IPR010992; IPR005684;		MALTKAEMSEYLFDKLGLSKRDAKELVELFFEEIRRALENGEQVKLSGFGNFDLRDKNQRPGRNPKTGEDIPITARRVVTFRPGQKLKSRVENASPKEE	ihfA	24266	same genera same sequence			MA	LTKAEMSEYLFDKLGLSKRDAKELVELFFEEIRRALENGEQVKLSGFGNFDLRDKNQRPGRNPKTGEDIPITARRVVTFRPGQKLKSRVE	NASPKEE	2	7	zero	53								Proteobacteria	Gammaproteobacteria	Enterobacterales	Enterobacteriaceae	Salmonella										X	X	M	A	L	T
P0A1S1	IHFA_SALTI	Integration host factor subunit alpha (IHF-alpha)	ihfA himA STY1771 t1220		Salmonella typhi		99	IPR023630; IPR000119; IPR020816; IPR010992; IPR005684;		MALTKAEMSEYLFDKLGLSKRDAKELVELFFEEIRRALENGEQVKLSGFGNFDLRDKNQRPGRNPKTGEDIPITARRVVTFRPGQKLKSRVENASPKEE	ihfA	24266	same genera same sequence			MA	LTKAEMSEYLFDKLGLSKRDAKELVELFFEEIRRALENGEQVKLSGFGNFDLRDKNQRPGRNPKTGEDIPITARRVVTFRPGQKLKSRVE	NASPKEE	2	7	zero	53								Proteobacteria	Gammaproteobacteria	Enterobacterales	Enterobacteriaceae	Salmonella										X	X	M	A	L	T
P0A1S0	IHFA_SALTY	Integration host factor subunit alpha (IHF-alpha)	ihfA himA STM1339		Salmonella typhimurium (strain LT2 / SGSC1412 / ATCC 700720)		99	IPR023630; IPR000119; IPR020816; IPR010992; IPR005684;		MALTKAEMSEYLFDKLGLSKRDAKELVELFFEEIRRALENGEQVKLSGFGNFDLRDKNQRPGRNPKTGEDIPITARRVVTFRPGQKLKSRVENASPKEE	ihfA	24266	same genera same sequence			MA	LTKAEMSEYLFDKLGLSKRDAKELVELFFEEIRRALENGEQVKLSGFGNFDLRDKNQRPGRNPKTGEDIPITARRVVTFRPGQKLKSRVE	NASPKEE	2	7	zero	53								Proteobacteria	Gammaproteobacteria	Enterobacterales	Enterobacteriaceae	Salmonella										X	X	M	A	L	T
P23302	IHFA_SERMA	Integration host factor subunit alpha (IHF-alpha)	ihfA himA		Serratia marcescens		99	IPR023630; IPR000119; IPR020816; IPR010992; IPR005684;		MALTKAEMSEHLFEKLGLSKRDAKDLVELFFEEVRRALENGEQVKLSGFGNFDLRDKNQRPGRNPKTGEDIPITARRVVTFRPGQKLKSRVENASPKGE	ihfA		fir			MA	LTKAEMSEHLFEKLGLSKRDAKDLVELFFEEVRRALENGEQVKLSGFGNFDLRDKNQRPGRNPKTGEDIPITARRVVTFRPGQKLKSRVE	NASPKGE	2	7	zero	53								Proteobacteria	Gammaproteobacteria	Enterobacterales	Yersiniaceae	Serratia										X	X	M	A	L	T
A8GDR1	IHFA_SERP5	Integration host factor subunit alpha (IHF-alpha)	ihfA himA Spro_2150		Serratia proteamaculans (strain 568)		98	IPR023630; IPR000119; IPR020816; IPR010992; IPR005684;		MALTKAEMSEHLFEKLGLSKRDAKDLVELFFEEVRRALENGEQVKLSGFGNFDLRDKNQRPGRNPKTGEDIPITARRVVTFRPGQKLKSRVENASPKE	ihfA		fir			MA	LTKAEMSEHLFEKLGLSKRDAKDLVELFFEEVRRALENGEQVKLSGFGNFDLRDKNQRPGRNPKTGEDIPITARRVVTFRPGQKLKSRVE	NASPKE	2	6	zero	53								Proteobacteria	Gammaproteobacteria	Enterobacterales	Yersiniaceae	Serratia										X	X	M	A	L	T
A1S700	IHFA_SHEAM	Integration host factor subunit alpha (IHF-alpha)	ihfA himA Sama_1951		Shewanella amazonensis (strain ATCC BAA-1098 / SB2B)		98	IPR023630; IPR000119; IPR020816; IPR010992; IPR005684;		MALTKAEMAEHLFETLGINKRVAKEMVETFFEEIRSALESGEQVKLSGFGNFDLRDKNQRPGRNPKTGEDIPISARRVVTFRPGQKLKSRVESSNSEK	ihfA		fir			MA	LTKAEMAEHLFETLGINKRVAKEMVETFFEEIRSALESGEQVKLSGFGNFDLRDKNQRPGRNPKTGEDIPISARRVVTFRPGQKLKSRVE	SSNSEK	2	6	zero	53								Proteobacteria	Gammaproteobacteria	Alteromonadales	Shewanellaceae	Shewanella										X	X	M	A	L	T
B8E7F3	IHFA_SHEB2	Integration host factor subunit alpha (IHF-alpha)	ihfA himA Sbal223_2417		Shewanella baltica (strain OS223)		98	IPR023630; IPR000119; IPR020816; IPR010992; IPR005684;		MALTKAEMAEHLFETLGMNKRVAKEMVESFFEEIRGALESGEQVKLSGFGNFDLRDKNQRPGRNPKTGEDIPISARRVVTFRPGQKLKTRVEAANTGK	ihfA		fir			MA	LTKAEMAEHLFETLGMNKRVAKEMVESFFEEIRGALESGEQVKLSGFGNFDLRDKNQRPGRNPKTGEDIPISARRVVTFRPGQKLKTRVE	AANTGK	2	6	zero	53								Proteobacteria	Gammaproteobacteria	Alteromonadales	Shewanellaceae	Shewanella										X	X	M	A	L	T
A3D3R8	IHFA_SHEB5	Integration host factor subunit alpha (IHF-alpha)	ihfA himA Sbal_1875		Shewanella baltica (strain OS155 / ATCC BAA-1091)		98	IPR023630; IPR000119; IPR020816; IPR010992; IPR005684;		MALTKAEMAEHLFETLGMNKRVAKEMVESFFEEIRGALESGEQVKLSGFGNFDLRDKNQRPGRNPKTGEDIPISARRVVTFRPGQKLKTRVEAANTGK	ihfA	382	same genera same sequence			MA	LTKAEMAEHLFETLGMNKRVAKEMVESFFEEIRGALESGEQVKLSGFGNFDLRDKNQRPGRNPKTGEDIPISARRVVTFRPGQKLKTRVE	AANTGK	2	6	zero	53								Proteobacteria	Gammaproteobacteria	Alteromonadales	Shewanellaceae	Shewanella										X	X	M	A	L	T
A6WMK6	IHFA_SHEB8	Integration host factor subunit alpha (IHF-alpha)	ihfA himA Shew185_1902		Shewanella baltica (strain OS185)		98	IPR023630; IPR000119; IPR020816; IPR010992; IPR005684;		MALTKAEMAEHLFETLGMNKRVAKEMVESFFEEIRGALESGEQVKLSGFGNFDLRDKNQRPGRNPKTGEDIPISARRVVTFRPGQKLKTRVEAANTGK	ihfA	382	same genera same sequence			MA	LTKAEMAEHLFETLGMNKRVAKEMVESFFEEIRGALESGEQVKLSGFGNFDLRDKNQRPGRNPKTGEDIPISARRVVTFRPGQKLKTRVE	AANTGK	2	6	zero	53								Proteobacteria	Gammaproteobacteria	Alteromonadales	Shewanellaceae	Shewanella										X	X	M	A	L	T
A9KYZ2	IHFA_SHEB9	Integration host factor subunit alpha (IHF-alpha)	ihfA himA Sbal195_1909		Shewanella baltica (strain OS195)		98	IPR023630; IPR000119; IPR020816; IPR010992; IPR005684;		MALTKAEMAEHLFETLGMNKRVAKEMVESFFEEIRGALESGEQVKLSGFGNFDLRDKNQRPGRNPKTGEDIPISARRVVTFRPGQKLKTRVEAANTGK	ihfA	382	same genera same sequence			MA	LTKAEMAEHLFETLGMNKRVAKEMVESFFEEIRGALESGEQVKLSGFGNFDLRDKNQRPGRNPKTGEDIPISARRVVTFRPGQKLKTRVE	AANTGK	2	6	zero	53								Proteobacteria	Gammaproteobacteria	Alteromonadales	Shewanellaceae	Shewanella										X	X	M	A	L	T
Q12NT8	IHFA_SHEDO	Integration host factor subunit alpha (IHF-alpha)	ihfA himA Sden_1604		Shewanella denitrificans (strain OS217 / ATCC BAA-1090 / DSM 15013)		99	IPR023630; IPR000119; IPR020816; IPR010992; IPR005684;		MALTKAEMAEHLFETLGLNKRVAKEMVESFFEEIREALESGEQVKLSGFGNFDLRDKNQRPGRNPKTGEDIPISARRVVTFRPGQKLKARVEAANSGKK	ihfA		fir			MA	LTKAEMAEHLFETLGLNKRVAKEMVESFFEEIREALESGEQVKLSGFGNFDLRDKNQRPGRNPKTGEDIPISARRVVTFRPGQKLKARVE	AANSGKK	2	7	zero	53								Proteobacteria	Gammaproteobacteria	Alteromonadales	Shewanellaceae	Shewanella										X	X	M	A	L	T
Q083K5	IHFA_SHEFN	Integration host factor subunit alpha (IHF-alpha)	ihfA himA Sfri_1710		Shewanella frigidimarina (strain NCIMB 400)		99	IPR023630; IPR000119; IPR020816; IPR010992; IPR005684;		MALTKAEMAEHLFETLGINKRVAKEMVESFFEEIREALESGEQVKLSGFGNFDLRDKNQRPGRNPKTGEDIPISARRVVTFRPGQKLKSRVEAANSGKK	ihfA		fir			MA	LTKAEMAEHLFETLGINKRVAKEMVESFFEEIREALESGEQVKLSGFGNFDLRDKNQRPGRNPKTGEDIPISARRVVTFRPGQKLKSRVE	AANSGKK	2	7	zero	53								Proteobacteria	Gammaproteobacteria	Alteromonadales	Shewanellaceae	Shewanella										X	X	M	A	L	T
B0TQY4	IHFA_SHEHH	Integration host factor subunit alpha (IHF-alpha)	ihfA himA Shal_1814		Shewanella halifaxensis (strain HAW-EB4)		98	IPR023630; IPR000119; IPR020816; IPR010992; IPR005684;		MALTKAEMAEHLFETLGINKRVAKEMVETFFEEIRQALESGEQVKLSGFGNFDLRDKNQRPGRNPKTGEDIPISARRVVTFRPGQKLKSRVEEANAKK	ihfA		fir			MA	LTKAEMAEHLFETLGINKRVAKEMVETFFEEIRQALESGEQVKLSGFGNFDLRDKNQRPGRNPKTGEDIPISARRVVTFRPGQKLKSRVE	EANAKK	2	6	zero	53								Proteobacteria	Gammaproteobacteria	Alteromonadales	Shewanellaceae	Shewanella										X	X	M	A	L	T
A3QF32	IHFA_SHELP	Integration host factor subunit alpha (IHF-alpha)	ihfA himA Shew_2214		Shewanella loihica (strain ATCC BAA-1088 / PV-4)		98	IPR023630; IPR000119; IPR020816; IPR010992; IPR005684;		MALTKAEMAEHLFETLGINKRVAKEMVEAFFEEIRQALENGEQVKLSGFGNFDLRDKNQRPGRNPKTGEDIPISARRVVTFRPGQKLKSRVEEANAGK	ihfA		fir			MA	LTKAEMAEHLFETLGINKRVAKEMVEAFFEEIRQALENGEQVKLSGFGNFDLRDKNQRPGRNPKTGEDIPISARRVVTFRPGQKLKSRVE	EANAGK	2	6	zero	53								Proteobacteria	Gammaproteobacteria	Alteromonadales	Shewanellaceae	Shewanella										X	X	M	A	L	T
Q8EF98	IHFA_SHEON	Integration host factor subunit alpha (IHF-alpha)	ihfA himA SO_2087		Shewanella oneidensis (strain MR-1)		98	IPR023630; IPR000119; IPR020816; IPR010992; IPR005684;		MALTKAEMAEHLFETLGINKRVAKEMVESFFEEIRGALESGEQVKLSGFGNFDLRDKNQRPGRNPKTGEDIPISARRVVTFRPGQKLKTRVEAANTGK	ihfA		fir			MA	LTKAEMAEHLFETLGINKRVAKEMVESFFEEIRGALESGEQVKLSGFGNFDLRDKNQRPGRNPKTGEDIPISARRVVTFRPGQKLKTRVE	AANTGK	2	6	zero	53								Proteobacteria	Gammaproteobacteria	Alteromonadales	Shewanellaceae	Shewanella										X	X	M	A	L	T
A8H5F1	IHFA_SHEPA	Integration host factor subunit alpha (IHF-alpha)	ihfA himA Spea_2468		Shewanella pealeana (strain ATCC 700345 / ANG-SQ1)		98	IPR023630; IPR000119; IPR020816; IPR010992; IPR005684;		MALTKAEMAEHLFETLGINKRVAKEMVETFFEEIRQALESGEQVKLSGFGNFDLRDKNQRPGRNPKTGEDIPISARRVVTFRPGQKLKSRVEEANAKK	ihfA	379	same genera same sequence			MA	LTKAEMAEHLFETLGINKRVAKEMVETFFEEIRQALESGEQVKLSGFGNFDLRDKNQRPGRNPKTGEDIPISARRVVTFRPGQKLKSRVE	EANAKK	2	6	zero	53								Proteobacteria	Gammaproteobacteria	Alteromonadales	Shewanellaceae	Shewanella										X	X	M	A	L	T
A4Y6H0	IHFA_SHEPC	Integration host factor subunit alpha (IHF-alpha)	ihfA himA Sputcn32_1830		Shewanella putrefaciens (strain CN-32 / ATCC BAA-453)		98	IPR023630; IPR000119; IPR020816; IPR010992; IPR005684;		MALTKAEMAEHLFETLGMNKRVAKEMVESFFEEIRGALESGEQVKLSGFGNFDLRDKNQRPGRNPKTGEDIPISARRVVTFRPGQKLKTRVEAANTGK	ihfA	24057	same genera same sequence			MA	LTKAEMAEHLFETLGMNKRVAKEMVESFFEEIRGALESGEQVKLSGFGNFDLRDKNQRPGRNPKTGEDIPISARRVVTFRPGQKLKTRVE	AANTGK	2	6	zero	53								Proteobacteria	Gammaproteobacteria	Alteromonadales	Shewanellaceae	Shewanella										X	X	M	A	L	T
B8CR59	IHFA_SHEPW	Integration host factor subunit alpha (IHF-alpha)	ihfA himA swp_3013		Shewanella piezotolerans (strain WP3 / JCM 13877)		98	IPR023630; IPR000119; IPR020816; IPR010992; IPR005684;		MALTKAEMAEHLFETLGINKRVAKEMVETFFEEIRQALESGEQVKLSGFGNFDLRDKNQRPGRNPKTGEDIPISARRVVTFRPGQKLKSRVEEANAKK	ihfA	379	same genera same sequence			MA	LTKAEMAEHLFETLGINKRVAKEMVETFFEEIRQALESGEQVKLSGFGNFDLRDKNQRPGRNPKTGEDIPISARRVVTFRPGQKLKSRVE	EANAKK	2	6	zero	53								Proteobacteria	Gammaproteobacteria	Alteromonadales	Shewanellaceae	Shewanella										X	X	M	A	L	T
A0KWC7	IHFA_SHESA	Integration host factor subunit alpha (IHF-alpha)	ihfA himA Shewana3_1865		Shewanella sp. (strain ANA-3)		98	IPR023630; IPR000119; IPR020816; IPR010992; IPR005684;		MALTKAEMAEHLFETLGINKRVAKEMVESFFEEIRGALESGEQVKLSGFGNFDLRDKNQRPGRNPKTGEDIPISARRVVTFRPGQKLKTRVEAANAGK	ihfA		fir			MA	LTKAEMAEHLFETLGINKRVAKEMVESFFEEIRGALESGEQVKLSGFGNFDLRDKNQRPGRNPKTGEDIPISARRVVTFRPGQKLKTRVE	AANAGK	2	6	zero	53								Proteobacteria	Gammaproteobacteria	Alteromonadales	Shewanellaceae	Shewanella										X	X	M	A	L	T
A8FWI0	IHFA_SHESH	Integration host factor subunit alpha (IHF-alpha)	ihfA himA Ssed_2596		Shewanella sediminis (strain HAW-EB3)		98	IPR023630; IPR000119; IPR020816; IPR010992; IPR005684;		MALTKAEMAEHLFETLGINKRVAKEMVETFFEEIRQALESGEQVKLSGFGNFDLRDKNQRPGRNPKTGEDIPISARRVVTFRPGQKLKSRVEEANAKK	ihfA	377	same genera same sequence			MA	LTKAEMAEHLFETLGINKRVAKEMVETFFEEIRQALESGEQVKLSGFGNFDLRDKNQRPGRNPKTGEDIPISARRVVTFRPGQKLKSRVE	EANAKK	2	6	zero	53								Proteobacteria	Gammaproteobacteria	Alteromonadales	Shewanellaceae	Shewanella										X	X	M	A	L	T
Q0HJ83	IHFA_SHESM	Integration host factor subunit alpha (IHF-alpha)	ihfA himA Shewmr4_1810		Shewanella sp. (strain MR-4)		98	IPR023630; IPR000119; IPR020816; IPR010992; IPR005684;		MALTKAEMAEHLFETLGINKRVAKEMVESFFEEIRGALESGEQVKLSGFGNFDLRDKNQRPGRNPKTGEDIPISARRVVTFRPGQKLKTRVEASNAGK	ihfA		fir			MA	LTKAEMAEHLFETLGINKRVAKEMVESFFEEIRGALESGEQVKLSGFGNFDLRDKNQRPGRNPKTGEDIPISARRVVTFRPGQKLKTRVE	ASNAGK	2	6	zero	53								Proteobacteria	Gammaproteobacteria	Alteromonadales	Shewanellaceae	Shewanella										X	X	M	A	L	T
Q0HUQ0	IHFA_SHESR	Integration host factor subunit alpha (IHF-alpha)	ihfA himA Shewmr7_2167		Shewanella sp. (strain MR-7)		98	IPR023630; IPR000119; IPR020816; IPR010992; IPR005684;		MALTKAEMAEHLFETLGINKRVAKEMVESFFEEIRGALESGEQVKLSGFGNFDLRDKNQRPGRNPKTGEDIPISARRVVTFRPGQKLKTRVEASNAGK	ihfA	380	same genera same sequence			MA	LTKAEMAEHLFETLGINKRVAKEMVESFFEEIRGALESGEQVKLSGFGNFDLRDKNQRPGRNPKTGEDIPISARRVVTFRPGQKLKTRVE	ASNAGK	2	6	zero	53								Proteobacteria	Gammaproteobacteria	Alteromonadales	Shewanellaceae	Shewanella										X	X	M	A	L	T
A1RK12	IHFA_SHESW	Integration host factor subunit alpha (IHF-alpha)	ihfA himA Sputw3181_2179		Shewanella sp. (strain W3-18-1)		98	IPR023630; IPR000119; IPR020816; IPR010992; IPR005684;		MALTKAEMAEHLFETLGMNKRVAKEMVESFFEEIRGALESGEQVKLSGFGNFDLRDKNQRPGRNPKTGEDIPISARRVVTFRPGQKLKTRVEAANTGK	ihfA	24057	same genera same sequence			MA	LTKAEMAEHLFETLGMNKRVAKEMVESFFEEIRGALESGEQVKLSGFGNFDLRDKNQRPGRNPKTGEDIPISARRVVTFRPGQKLKTRVE	AANTGK	2	6	zero	53								Proteobacteria	Gammaproteobacteria	Alteromonadales	Shewanellaceae	Shewanella										X	X	M	A	L	T
B1KRE5	IHFA_SHEWM	Integration host factor subunit alpha (IHF-alpha)	ihfA himA Swoo_2068		Shewanella woodyi (strain ATCC 51908 / MS32)		97	IPR023630; IPR000119; IPR020816; IPR010992; IPR005684;		MALTKAEMAEHLFETLGINKRVAKEMVEAFFEEIRQALESGEQVKLSGFGNFDLRDKNQRPGRNPKTGEDIPISARRVVTFRPGQKLKSRVEEANAK	ihfA		fir			MA	LTKAEMAEHLFETLGINKRVAKEMVEAFFEEIRQALESGEQVKLSGFGNFDLRDKNQRPGRNPKTGEDIPISARRVVTFRPGQKLKSRVE	EANAK	2	5	zero	53								Proteobacteria	Gammaproteobacteria	Alteromonadales	Shewanellaceae	Shewanella										X	X	M	A	L	T
B2U390	IHFA_SHIB3	Integration host factor subunit alpha (IHF-alpha)	ihfA himA SbBS512_E1954		Shigella boydii serotype 18 (strain CDC 3083-94 / BS512)		99	IPR023630; IPR000119; IPR020816; IPR010992; IPR005684;		MALTKAEMSEYLFDKLGLSKRDAKELVELFFEEIRRALENGEQVKLSGFGNFDLRDKNQRPGRNPKTGEDIPITARRVVTFRPGQKLKSRVENASPKDE	ihfA		fir			MA	LTKAEMSEYLFDKLGLSKRDAKELVELFFEEIRRALENGEQVKLSGFGNFDLRDKNQRPGRNPKTGEDIPITARRVVTFRPGQKLKSRVE	NASPKDE	2	7	zero	53								Proteobacteria	Gammaproteobacteria	Enterobacterales	Enterobacteriaceae	Shigella										X	X	M	A	L	T
Q321K4	IHFA_SHIBS	Integration host factor subunit alpha (IHF-alpha)	ihfA himA SBO_1381		Shigella boydii serotype 4 (strain Sb227)		99	IPR023630; IPR000119; IPR020816; IPR010992; IPR005684;		MALTKAEMSEYLFDKLGLSKRDAKELVELFFEEIRRALENGEQVKLSGFGNFDLRDKNQRPGRNPKTGEDIPITARRVVTFRPGQKLKSRVENASPKDE	ihfA	21731	same family same sequence			MA	LTKAEMSEYLFDKLGLSKRDAKELVELFFEEIRRALENGEQVKLSGFGNFDLRDKNQRPGRNPKTGEDIPITARRVVTFRPGQKLKSRVE	NASPKDE	2	7	zero	53								Proteobacteria	Gammaproteobacteria	Enterobacterales	Enterobacteriaceae	Shigella										X	X	M	A	L	T
Q32FI7	IHFA_SHIDS	Integration host factor subunit alpha (IHF-alpha)	ihfA himA SDY_1807		Shigella dysenteriae serotype 1 (strain Sd197)		99	IPR023630; IPR000119; IPR020816; IPR010992; IPR005684;		MALTKAEMSEYLFDKLGLSKRDAKELVELFFEEIRRALENGEQVKLSGFGNFDLRDKNQRPGRNPKTGEDIPITARRVVTFRPGQKLKSRVENASPKDE	ihfA	24463	same family same sequence			MA	LTKAEMSEYLFDKLGLSKRDAKELVELFFEEIRRALENGEQVKLSGFGNFDLRDKNQRPGRNPKTGEDIPITARRVVTFRPGQKLKSRVE	NASPKDE	2	7	zero	53								Proteobacteria	Gammaproteobacteria	Enterobacterales	Enterobacteriaceae	Shigella										X	X	M	A	L	T
Q0T4S2	IHFA_SHIF8	Integration host factor subunit alpha (IHF-alpha)	ihfA himA SFV_1511		Shigella flexneri serotype 5b (strain 8401)		99	IPR023630; IPR000119; IPR020816; IPR010992; IPR005684;		MALTKAEMSEYLFDKLGLSKRDAKELVELFFEEIRRALENGEQVKLSGFGNFDLRDKNQRPGRNPKTGEDIPITARRVVTFRPGQKLKSRVENASPKDE	ihfA	24463	same family same sequence			MA	LTKAEMSEYLFDKLGLSKRDAKELVELFFEEIRRALENGEQVKLSGFGNFDLRDKNQRPGRNPKTGEDIPITARRVVTFRPGQKLKSRVE	NASPKDE	2	7	zero	53								Proteobacteria	Gammaproteobacteria	Enterobacterales	Enterobacteriaceae	Shigella										X	X	M	A	L	T
P0A6Y0	IHFA_SHIFL	Integration host factor subunit alpha (IHF-alpha)	ihfA himA SF1519 S1636		Shigella flexneri		99	IPR023630; IPR000119; IPR020816; IPR010992; IPR005684;		MALTKAEMSEYLFDKLGLSKRDAKELVELFFEEIRRALENGEQVKLSGFGNFDLRDKNQRPGRNPKTGEDIPITARRVVTFRPGQKLKSRVENASPKDE	ihfA	21731	same family same sequence			MA	LTKAEMSEYLFDKLGLSKRDAKELVELFFEEIRRALENGEQVKLSGFGNFDLRDKNQRPGRNPKTGEDIPITARRVVTFRPGQKLKSRVE	NASPKDE	2	7	zero	53								Proteobacteria	Gammaproteobacteria	Enterobacterales	Enterobacteriaceae	Shigella										X	X	M	A	L	T
Q3Z260	IHFA_SHISS	Integration host factor subunit alpha (IHF-alpha)	ihfA himA SSON_1446		Shigella sonnei (strain Ss046)		99	IPR023630; IPR000119; IPR020816; IPR010992; IPR005684;		MALTKAEMSEYLFDKLGLSKRDAKELVELFFEEIRRALENGEQVKLSGFGNFDLRDKNQRPGRNPKTGEDIPITARRVVTFRPGQKLKSRVENASPKDE	ihfA	24463	same family same sequence			MA	LTKAEMSEYLFDKLGLSKRDAKELVELFFEEIRRALENGEQVKLSGFGNFDLRDKNQRPGRNPKTGEDIPITARRVVTFRPGQKLKSRVE	NASPKDE	2	7	zero	53								Proteobacteria	Gammaproteobacteria	Enterobacterales	Enterobacteriaceae	Shigella										X	X	M	A	L	T
A6U7Q6	IHFA_SINMW	Integration host factor subunit alpha (IHF-alpha)	ihfA himA Smed_0830		Sinorhizobium medicae (strain WSM419) (Ensifer medicae)		112	IPR023630; IPR000119; IPR020816; IPR010992; IPR005684;		MSGKTVTRADLAESVFRKVGLSRTESAELVETVIDEICNAIVRGESVKLSSFATFQVRDKNERIGRNPKTGEEVPISPRRVMTFKASNVLKQRVLKAHLSRKSKLKPSNPAG	ihfA		fir			MSGKT	VTRADLAESVFRKVGLSRTESAELVETVIDEICNAIVRGESVKLSSFATFQVRDKNERIGRNPKTGEEVPISPRRVMTFKASNVLKQRVL	KAHLSRKSKLKPSNPAG	5	17	zero	56								Proteobacteria	Alphaproteobacteria	Rhizobiales	Rhizobiaceae	Sinorhizobium										S	G	K	T	V	T
Q2NT26	IHFA_SODGM	Integration host factor subunit alpha (IHF-alpha)	ihfA himA SG1424		Sodalis glossinidius (strain morsitans)		98	IPR023630; IPR000119; IPR020816; IPR010992; IPR005684;		MALTKAEMSEYLFEKLGLSKRDAKEIVELFFEEVRRALENGEQVKLSGFGNFDLRDKNQRPGRNPKTGEDIPITARRVVTFRPGQKLKSRVENASPKE	ihfA		fir			MA	LTKAEMSEYLFEKLGLSKRDAKEIVELFFEEVRRALENGEQVKLSGFGNFDLRDKNQRPGRNPKTGEDIPITARRVVTFRPGQKLKSRVE	NASPKE	2	6	zero	53								Proteobacteria	Gammaproteobacteria	Enterobacterales	Pectobacteriaceae	Sodalis										X	X	M	A	L	T
Q1GT91	IHFA_SPHAL	Integration host factor subunit alpha (IHF-alpha)	ihfA himA Sala_1417		Sphingopyxis alaskensis (strain DSM 13593 / LMG 18877 / RB2256) (Sphingomonas alaskensis)		97	IPR023630; IPR000119; IPR020816; IPR010992; IPR005684;		MSAGTLTRADIASRINQQIGLSRNESAAIVESILDHMSDALAAGQNVKISGFGTFVLRDKAQRIGRNPKTGVEVPILPRRVMTFRASQSMRARVAGK	ihfA		fir			MSAGT	LTRADIASRINQQIGLSRNESAAIVESILDHMSDALAAGQNVKISGFGTFVLRDKAQRIGRNPKTGVEVPILPRRVMTFRASQSMRARVA	GK	5	2	zero	56								Proteobacteria	Alphaproteobacteria	Sphingomonadales	Sphingomonadaceae	Sphingopyxis										S	A	G	T	L	T
A5VC87	IHFA_SPHWW	Integration host factor subunit alpha (IHF-alpha)	ihfA himA Swit_3557		Sphingomonas wittichii (strain RW1 / DSM 6014 / JCM 10273)		100	IPR023630; IPR000119; IPR020816; IPR010992; IPR005684;		MALDRGTLTRADLSEEVHREIGLSRADSAAVVEQVLEHMCLALARGENVKISGFGSFILREKGQRIGRNPKTGVEVPIAPRRVLTFRASQMLRDRIVSGN	ihfA		fir			MALDRGT	LTRADLSEEVHREIGLSRADSAAVVEQVLEHMCLALARGENVKISGFGSFILREKGQRIGRNPKTGVEVPIAPRRVLTFRASQMLRDRIV	SGN	7	3	zero	58								Proteobacteria	Alphaproteobacteria	Sphingomonadales	Sphingomonadaceae	Sphingomonas										D	R	G	T	L	T
B4SQG8	IHFA_STRM5	Integration host factor subunit alpha (IHF-alpha)	ihfA himA Smal_2799		Stenotrophomonas maltophilia (strain R551-3)		99	IPR023630; IPR000119; IPR020816; IPR010992; IPR005684;		MALTKAEMAEKLFDEVGLNKREAKEFVDAFFDVLREALEQGRQVKLSGFGNFDLRRKNQRPGRNPKTGEEIPISARTVVTFRPGQKLKERVEAYAGSGQ	ihfA		fir			MA	LTKAEMAEKLFDEVGLNKREAKEFVDAFFDVLREALEQGRQVKLSGFGNFDLRRKNQRPGRNPKTGEEIPISARTVVTFRPGQKLKERVE	AYAGSGQ	2	7	zero	53								Proteobacteria	Gammaproteobacteria	Xanthomonadales	Xanthomonadaceae	Stenotrophomonas										X	X	M	A	L	T
B2FN73	IHFA_STRMK	Integration host factor subunit alpha (IHF-alpha)	ihfA himA Smlt3372		Stenotrophomonas maltophilia (strain K279a)		99	IPR023630; IPR000119; IPR020816; IPR010992; IPR005684;		MALTKAEMAEKLFDEVGLNKREAKEFVDAFFDVLREALEQGRQVKLSGFGNFDLRRKNQRPGRNPKTGEEIPISARTVVTFRPGQKLKERVEAYAGSGQ	ihfA	5869	same genera same sequence			MA	LTKAEMAEKLFDEVGLNKREAKEFVDAFFDVLREALEQGRQVKLSGFGNFDLRRKNQRPGRNPKTGEEIPISARTVVTFRPGQKLKERVE	AYAGSGQ	2	7	zero	53								Proteobacteria	Gammaproteobacteria	Xanthomonadales	Xanthomonadaceae	Stenotrophomonas										X	X	M	A	L	T
Q31F20	IHFA_THICR	Integration host factor subunit alpha (IHF-alpha)	ihfA himA Tcr_1661		Thiomicrospira crunogena (strain XCL-2)		97	IPR023630; IPR000119; IPR020816; IPR010992; IPR005684;		MALTKADIAETLSDKFGFNKRESKELVEQFYDEMSEVLVKGEQIKLSGFGNFELKDKSARPGRNPRTGEDVPISARRVVTFKPGQKLRAQIDNYGTA	ihfA		fir			MA	LTKADIAETLSDKFGFNKRESKELVEQFYDEMSEVLVKGEQIKLSGFGNFELKDKSARPGRNPRTGEDVPISARRVVTFKPGQKLRAQID	NYGTA	2	5	zero	53								Proteobacteria	Gammaproteobacteria	Thiotrichales	Piscirickettsiaceae	Thiomicrospira										X	X	M	A	L	T
Q3SK28	IHFA_THIDA	Integration host factor subunit alpha (IHF-alpha)	ihfA himA Tbd_1013		Thiobacillus denitrificans (strain ATCC 25259)		103	IPR023630; IPR000119; IPR020816; IPR010992; IPR005684;		MTTLTKADLAELLFEKVGLNKREAKDVVESFFDEIRLALEKGDIVKLSGFGNFQCREKPQRPGRNPKTGEEMPISARRVVTFHASQKLKSQVEGARIGTPSQE	ihfA		fir			MTT	LTKADLAELLFEKVGLNKREAKDVVESFFDEIRLALEKGDIVKLSGFGNFQCREKPQRPGRNPKTGEEMPISARRVVTFHASQKLKSQVE	GARIGTPSQE	3	10	zero	54								Proteobacteria	Betaproteobacteria	Hydrogenophilales	Hydrogenophilaceae	Thiobacillus										X	M	T	T	L	T
B8GRI6	IHFA_THISH	Integration host factor subunit alpha (IHF-alpha)	ihfA himA Tgr7_1456		Thioalkalivibrio sp. (strain HL-EbGR7)		99	IPR023630; IPR000119; IPR020816; IPR010992; IPR005684;		MALTKADMSERLFEELGLNKREAKELVEMFFEEVRMALERGEQVKLSGFGNFTLRDKNQRPGRNPKTGEEIPISARRVVTFRPGQKLKARVEAYVGSGE	ihfA		fir			MA	LTKADMSERLFEELGLNKREAKELVEMFFEEVRMALERGEQVKLSGFGNFTLRDKNQRPGRNPKTGEEIPISARRVVTFRPGQKLKARVE	AYVGSGE	2	7	zero	53								Proteobacteria	Gammaproteobacteria	Chromatiales	Ectothiorhodospiraceae	Thioalkalivibrio										X	X	M	A	L	T
C4LFG7	IHFA_TOLAT	Integration host factor subunit alpha (IHF-alpha)	ihfA himA Tola_1724		Tolumonas auensis (strain DSM 9187 / TA4)		106	IPR023630; IPR000119; IPR020816; IPR010992; IPR005684;		MALTKADIAEHLFTELGISKRDAKELVETFFEDIRLALESGEQVKISGFGNFELRTKNERPGRNPKTGEDIPITARRVVTFRPGQKLKSRVEHARPVDEADDDGDE	ihfA		fir			MA	LTKADIAEHLFTELGISKRDAKELVETFFEDIRLALESGEQVKISGFGNFELRTKNERPGRNPKTGEDIPITARRVVTFRPGQKLKSRVE	HARPVDEADDDGDE	2	14	zero	53								Proteobacteria	Gammaproteobacteria	Aeromonadales	Aeromonadaceae	Tolumonas										X	X	M	A	L	T
A5F1W7	IHFA_VIBC3	Integration host factor subunit alpha (IHF-alpha)	ihfA himA VC0395_A0846 VC395_1341		Vibrio cholerae serotype O1 (strain ATCC 39541 / Ogawa 395 / O395)		98	IPR023630; IPR000119; IPR020816; IPR010992; IPR005684;		MALTKAELAEALFEQLGMSKRDAKDTVEVFFEEIRKALESGEQVKLSGFGNFDLRDKNERPGRNPKTGEDIPITARRVVTFRPGQKLKARVENIKVEK	ihfA		fir			MA	LTKAELAEALFEQLGMSKRDAKDTVEVFFEEIRKALESGEQVKLSGFGNFDLRDKNERPGRNPKTGEDIPITARRVVTFRPGQKLKARVE	NIKVEK	2	6	zero	53								Proteobacteria	Gammaproteobacteria	Vibrionales	Vibrionaceae	Vibrio										X	X	M	A	L	T
Q9KSN4	IHFA_VIBCH	Integration host factor subunit alpha (IHF-alpha)	ihfA himA VC_1222		Vibrio cholerae serotype O1 (strain ATCC 39315 / El Tor Inaba N16961)		98	IPR023630; IPR000119; IPR020816; IPR010992; IPR005684;		MALTKAELAEALFEQLGMSKRDAKDTVEVFFEEIRKALESGEQVKLSGFGNFDLRDKNERPGRNPKTGEDIPITARRVVTFRPGQKLKARVENIKVEK	ihfA	7655	same genera same sequence			MA	LTKAELAEALFEQLGMSKRDAKDTVEVFFEEIRKALESGEQVKLSGFGNFDLRDKNERPGRNPKTGEDIPITARRVVTFRPGQKLKARVE	NIKVEK	2	6	zero	53								Proteobacteria	Gammaproteobacteria	Vibrionales	Vibrionaceae	Vibrio										X	X	M	A	L	T
C3LLR8	IHFA_VIBCM	Integration host factor subunit alpha (IHF-alpha)	ihfA himA VCM66_1177		Vibrio cholerae serotype O1 (strain M66-2)		98	IPR023630; IPR000119; IPR020816; IPR010992; IPR005684;		MALTKAELAEALFEQLGMSKRDAKDTVEVFFEEIRKALESGEQVKLSGFGNFDLRDKNERPGRNPKTGEDIPITARRVVTFRPGQKLKARVENIKVEK	ihfA	7655	same genera same sequence			MA	LTKAELAEALFEQLGMSKRDAKDTVEVFFEEIRKALESGEQVKLSGFGNFDLRDKNERPGRNPKTGEDIPITARRVVTFRPGQKLKARVE	NIKVEK	2	6	zero	53								Proteobacteria	Gammaproteobacteria	Vibrionales	Vibrionaceae	Vibrio										X	X	M	A	L	T
Q5E5G4	IHFA_VIBF1	Integration host factor subunit alpha (IHF-alpha)	ihfA himA VF_1237		Vibrio fischeri (strain ATCC 700601 / ES114)		98	IPR023630; IPR000119; IPR020816; IPR010992; IPR005684;		MALTKADLAETLFEKVGLSKRDAKETVEVFFEEIKQALESGEQVKLSGFGNFDLREKSERPGRNPKTGEDIPISARRVVTFKPGQKLKARVENLPVEK	ihfA		fir			MA	LTKADLAETLFEKVGLSKRDAKETVEVFFEEIKQALESGEQVKLSGFGNFDLREKSERPGRNPKTGEDIPISARRVVTFKPGQKLKARVE	NLPVEK	2	6	zero	53								Proteobacteria	Gammaproteobacteria	Vibrionales	Vibrionaceae	Vibrio										X	X	M	A	L	T
B5FDX6	IHFA_VIBFM	Integration host factor subunit alpha (IHF-alpha)	ihfA himA VFMJ11_1320		Vibrio fischeri (strain MJ11)		98	IPR023630; IPR000119; IPR020816; IPR010992; IPR005684;		MALTKADLAETLFEKVGLSKRDAKETVEVFFEEIKQALESGEQVKLSGFGNFDLREKSERPGRNPKTGEDIPISARRVVTFKPGQKLKARVENLPVEK	ihfA	403	same genera same sequence			MA	LTKADLAETLFEKVGLSKRDAKETVEVFFEEIKQALESGEQVKLSGFGNFDLREKSERPGRNPKTGEDIPISARRVVTFKPGQKLKARVE	NLPVEK	2	6	zero	53								Proteobacteria	Gammaproteobacteria	Vibrionales	Vibrionaceae	Vibrio										X	X	M	A	L	T
A7MVH4	IHFA_VIBHB	Integration host factor subunit alpha (IHF-alpha)	ihfA himA VIBHAR_02112		Vibrio harveyi (strain ATCC BAA-1116 / BB120)		98	IPR023630; IPR000119; IPR020816; IPR010992; IPR005684;		MALTKAELAENLFDKLGFSKRDAKETVEVFFEEIRKALESGEQVKLSGFGNFDLRDKNERPGRNPKTGEDIPITARRVVTFRPGQKLKARVENLKADQ	ihfA		fir			MA	LTKAELAENLFDKLGFSKRDAKETVEVFFEEIRKALESGEQVKLSGFGNFDLRDKNERPGRNPKTGEDIPITARRVVTFRPGQKLKARVE	NLKADQ	2	6	zero	53								Proteobacteria	Gammaproteobacteria	Vibrionales	Vibrionaceae	Vibrio										X	X	M	A	L	T
Q87Q56	IHFA_VIBPA	Integration host factor subunit alpha (IHF-alpha)	ihfA himA VP1294		Vibrio parahaemolyticus serotype O3:K6 (strain RIMD 2210633)		98	IPR023630; IPR000119; IPR020816; IPR010992; IPR005684;		MALTKAELAENLFDKLGFSKRDAKETVEVFFEEIRKALESGEQVKLSGFGNFDLRDKNERPGRNPKTGEDIPITARRVVTFRPGQKLKARVENLKKEQ	ihfA		fir			MA	LTKAELAENLFDKLGFSKRDAKETVEVFFEEIRKALESGEQVKLSGFGNFDLRDKNERPGRNPKTGEDIPITARRVVTFRPGQKLKARVE	NLKKEQ	2	6	zero	53								Proteobacteria	Gammaproteobacteria	Vibrionales	Vibrionaceae	Vibrio										X	X	M	A	L	T
B7VPF6	IHFA_VIBSL	Integration host factor subunit alpha (IHF-alpha)	ihfA himA VS_1721		Vibrio splendidus (strain LGP32) (Vibrio splendidus (strain Mel32))		98	IPR023630; IPR000119; IPR020816; IPR010992; IPR005684;		MALTKADLAENLFETLGYSKRDAKETVEVFFEEVRKALENGEQVKLSGFGNFDLREKNERPGRNPKTGEDIPISARRVVTFRPGQKLKARVENIKIEK	ihfA		fir			MA	LTKADLAENLFETLGYSKRDAKETVEVFFEEVRKALENGEQVKLSGFGNFDLREKNERPGRNPKTGEDIPISARRVVTFRPGQKLKARVE	NIKIEK	2	6	zero	53								Proteobacteria	Gammaproteobacteria	Vibrionales	Vibrionaceae	Vibrio										X	X	M	A	L	T
Q8DA35	IHFA_VIBVU	Integration host factor subunit alpha (IHF-alpha)	ihfA himA VV1_2375		Vibrio vulnificus (strain CMCP6)		95	IPR023630; IPR000119; IPR020816; IPR010992; IPR005684;		MALTKADLAENLFEKLGFSKRDAKDTVEVFFEEIRKALENGEQVKLSGFGNFDLRDKNERPGRNPKTGEDIPITARRVVTFRPGQKLKARVENLK	ihfA		fir			MA	LTKADLAENLFEKLGFSKRDAKDTVEVFFEEIRKALENGEQVKLSGFGNFDLRDKNERPGRNPKTGEDIPITARRVVTFRPGQKLKARVE	NLK	2	3	zero	53								Proteobacteria	Gammaproteobacteria	Vibrionales	Vibrionaceae	Vibrio										X	X	M	A	L	T
Q7MK44	IHFA_VIBVY	Integration host factor subunit alpha (IHF-alpha)	ihfA himA VV1966		Vibrio vulnificus (strain YJ016)		95	IPR023630; IPR000119; IPR020816; IPR010992; IPR005684;		MALTKADLAENLFEKLGFSKRDAKDTVEVFFEEIRKALENGEQVKLSGFGNFDLRDKNERPGRNPKTGEDIPITARRVVTFRPGQKLKARVENLK	ihfA	408	same genera same sequence			MA	LTKADLAENLFEKLGFSKRDAKDTVEVFFEEIRKALENGEQVKLSGFGNFDLRDKNERPGRNPKTGEDIPITARRVVTFRPGQKLKARVE	NLK	2	3	zero	53								Proteobacteria	Gammaproteobacteria	Vibrionales	Vibrionaceae	Vibrio										X	X	M	A	L	T
P0A0U0	IHFA_XANAC	Integration host factor subunit alpha (IHF-alpha)	ihfA gumA himA XAC2588		Xanthomonas axonopodis pv. citri (strain 306)		99	IPR023630; IPR000119; IPR020816; IPR010992; IPR005684;		MALTKAEMAERLFDEVGLNKREAKEFVDAFFDVLRDALEQGRQVKLSGFGNFDLRRKNQRPGRNPKTGEEIPISARTVVTFRPGQKLKERVEAYAGSGQ	ihfA		fir			MA	LTKAEMAERLFDEVGLNKREAKEFVDAFFDVLRDALEQGRQVKLSGFGNFDLRRKNQRPGRNPKTGEEIPISARTVVTFRPGQKLKERVE	AYAGSGQ	2	7	zero	53								Proteobacteria	Gammaproteobacteria	Xanthomonadales	Xanthomonadaceae	Xanthomonas										X	X	M	A	L	T
Q3BRU3	IHFA_XANC5	Integration host factor subunit alpha (IHF-alpha)	ihfA himA XCV2789		Xanthomonas campestris pv. vesicatoria (strain 85-10)		99	IPR023630; IPR000119; IPR020816; IPR010992; IPR005684;		MALTKAEMAERLFDEVGLNKREAKEFVDAFFDVLRDALEQGRQVKLSGFGNFDLRRKNQRPGRNPKTGEEIPISARTVVTFRPGQKLKERVEAYAGSGQ	ihfA	16874	same genera same sequence			MA	LTKAEMAERLFDEVGLNKREAKEFVDAFFDVLRDALEQGRQVKLSGFGNFDLRRKNQRPGRNPKTGEEIPISARTVVTFRPGQKLKERVE	AYAGSGQ	2	7	zero	53								Proteobacteria	Gammaproteobacteria	Xanthomonadales	Xanthomonadaceae	Xanthomonas										X	X	M	A	L	T
Q4UW51	IHFA_XANC8	Integration host factor subunit alpha (IHF-alpha)	ihfA himA XC_1656		Xanthomonas campestris pv. campestris (strain 8004)		99	IPR023630; IPR000119; IPR020816; IPR010992; IPR005684;		MALTKAEMAERLFDEVGLNKREAKEFVDAFFDVLRDALEQGRQVKLSGFGNFDLRRKNQRPGRNPKTGEEIPISARTVVTFRPGQKLKERVEAYAGSGQ	ihfA	16874	same genera same sequence			MA	LTKAEMAERLFDEVGLNKREAKEFVDAFFDVLRDALEQGRQVKLSGFGNFDLRRKNQRPGRNPKTGEEIPISARTVVTFRPGQKLKERVE	AYAGSGQ	2	7	zero	53								Proteobacteria	Gammaproteobacteria	Xanthomonadales	Xanthomonadaceae	Xanthomonas										X	X	M	A	L	T
B0RRH5	IHFA_XANCB	Integration host factor subunit alpha (IHF-alpha)	ihfA himA xcc-b100_1710		Xanthomonas campestris pv. campestris (strain B100)		99	IPR023630; IPR000119; IPR020816; IPR010992; IPR005684;		MALTKAEMAERLFDEVGLNKREAKEFVDAFFDVLRDALEQGRQVKLSGFGNFDLRRKNQRPGRNPKTGEEIPISARTVVTFRPGQKLKERVEAYAGSGQ	ihfA	16874	same genera same sequence			MA	LTKAEMAERLFDEVGLNKREAKEFVDAFFDVLRDALEQGRQVKLSGFGNFDLRRKNQRPGRNPKTGEEIPISARTVVTFRPGQKLKERVE	AYAGSGQ	2	7	zero	53								Proteobacteria	Gammaproteobacteria	Xanthomonadales	Xanthomonadaceae	Xanthomonas										X	X	M	A	L	T
P0A0T9	IHFA_XANCP	Integration host factor subunit alpha (IHF-alpha)	ihfA gumA himA XCC2457		Xanthomonas campestris pv. campestris (strain ATCC 33913 / NCPPB 528 / LMG 568)		99	IPR023630; IPR000119; IPR020816; IPR010992; IPR005684;		MALTKAEMAERLFDEVGLNKREAKEFVDAFFDVLRDALEQGRQVKLSGFGNFDLRRKNQRPGRNPKTGEEIPISARTVVTFRPGQKLKERVEAYAGSGQ	ihfA	16874	same genera same sequence			MA	LTKAEMAERLFDEVGLNKREAKEFVDAFFDVLRDALEQGRQVKLSGFGNFDLRRKNQRPGRNPKTGEEIPISARTVVTFRPGQKLKERVE	AYAGSGQ	2	7	zero	53								Proteobacteria	Gammaproteobacteria	Xanthomonadales	Xanthomonadaceae	Xanthomonas										X	X	M	A	L	T
Q2P101	IHFA_XANOM	Integration host factor subunit alpha (IHF-alpha)	ihfA himA XOO3021		Xanthomonas oryzae pv. oryzae (strain MAFF 311018)		99	IPR023630; IPR000119; IPR020816; IPR010992; IPR005684;		MALTKAEMAERLFDEVGLNKREAKEFVDAFFDVLRDALEQGRQVKLSGFGNFDLRRKNQRPGRNPKTGEEIPISARTVVTFRPGQKLKERVEAYAGSGQ	ihfA	16874	same genera same sequence			MA	LTKAEMAERLFDEVGLNKREAKEFVDAFFDVLRDALEQGRQVKLSGFGNFDLRRKNQRPGRNPKTGEEIPISARTVVTFRPGQKLKERVE	AYAGSGQ	2	7	zero	53								Proteobacteria	Gammaproteobacteria	Xanthomonadales	Xanthomonadaceae	Xanthomonas										X	X	M	A	L	T
Q5GXY6	IHFA_XANOR	Integration host factor subunit alpha (IHF-alpha)	ihfA himA XOO3181		Xanthomonas oryzae pv. oryzae (strain KACC10331 / KXO85)		99	IPR023630; IPR000119; IPR020816; IPR010992; IPR005684;		MALTKAEMAERLFDEVGLNKREAKEFVDAFFDVLRDALEQGRQVKLSGFGNFDLRRKNQRPGRNPKTGEEIPISARTVVTFRPGQKLKERVEAYAGSGQ	ihfA	16874	same genera same sequence			MA	LTKAEMAERLFDEVGLNKREAKEFVDAFFDVLRDALEQGRQVKLSGFGNFDLRRKNQRPGRNPKTGEEIPISARTVVTFRPGQKLKERVE	AYAGSGQ	2	7	zero	53								Proteobacteria	Gammaproteobacteria	Xanthomonadales	Xanthomonadaceae	Xanthomonas										X	X	M	A	L	T
A7INL3	IHFA_XANP2	Integration host factor subunit alpha (IHF-alpha)	ihfA himA Xaut_4386		Xanthobacter autotrophicus (strain ATCC BAA-1158 / Py2)		105	IPR023630; IPR000119; IPR020816; IPR010992; IPR005684;		MAGRTVTRADLCEAVYQQVGLSRTESAQLVEMVLKEIADCLARGETVKLSSFGSFVVREKGERVGRNPKTGEEVPIEPRRVMVFKPSSILKHRINGTVGDGLDED	ihfA		fir			MAGRT	VTRADLCEAVYQQVGLSRTESAQLVEMVLKEIADCLARGETVKLSSFGSFVVREKGERVGRNPKTGEEVPIEPRRVMVFKPSSILKHRIN	GTVGDGLDED	5	10	zero	56								Proteobacteria	Alphaproteobacteria	Rhizobiales	Xanthobacteraceae	Xanthobacter										A	G	R	T	V	T
B2I9P2	IHFA_XYLF2	Integration host factor subunit alpha (IHF-alpha)	ihfA himA XfasM23_2014		Xylella fastidiosa (strain M23)		99	IPR023630; IPR000119; IPR020816; IPR010992; IPR005684;		MALTKAEMVERLFDEVGLNKREAKEFVDAFFDLLRDALEQGKEIKLSGFGNFELRCKNQRPGRNPKTGEEIPISARTVVTFRSGQKLKERVDAYVGSRQ	ihfA		fir			MA	LTKAEMVERLFDEVGLNKREAKEFVDAFFDLLRDALEQGKEIKLSGFGNFELRCKNQRPGRNPKTGEEIPISARTVVTFRSGQKLKERVD	AYVGSRQ	2	7	zero	53								Proteobacteria	Gammaproteobacteria	Xanthomonadales	Xanthomonadaceae	Xylella										X	X	M	A	L	T
Q9PFD5	IHFA_XYLFA	Integration host factor subunit alpha (IHF-alpha)	ihfA himA XF_0743		Xylella fastidiosa (strain 9a5c)		99	IPR023630; IPR000119; IPR020816; IPR010992; IPR005684;		MALTKAEMVERLFDEVGLNKREAKEFVDTFFDLLRDALEQGRQIKLSGFGNFELRCKNQRPGRNPKTGEEIPISARTVVTFRSGQKLKERVDAYVGSRQ	ihfA		fir			MA	LTKAEMVERLFDEVGLNKREAKEFVDTFFDLLRDALEQGRQIKLSGFGNFELRCKNQRPGRNPKTGEEIPISARTVVTFRSGQKLKERVD	AYVGSRQ	2	7	zero	53								Proteobacteria	Gammaproteobacteria	Xanthomonadales	Xanthomonadaceae	Xylella										X	X	M	A	L	T
B0U5D7	IHFA_XYLFM	Integration host factor subunit alpha (IHF-alpha)	ihfA himA Xfasm12_2093		Xylella fastidiosa (strain M12)		99	IPR023630; IPR000119; IPR020816; IPR010992; IPR005684;		MALTKAEMVERLFDEVGLNKREAKEFVDAFFDLLRDALEQGKEIKLSGFGNFELRCKNQRPGRNPKTGEEIPISARTVVTFRSGQKLKERVDAYVGSRQ	ihfA	418	same genera same sequence			MA	LTKAEMVERLFDEVGLNKREAKEFVDAFFDLLRDALEQGKEIKLSGFGNFELRCKNQRPGRNPKTGEEIPISARTVVTFRSGQKLKERVD	AYVGSRQ	2	7	zero	53								Proteobacteria	Gammaproteobacteria	Xanthomonadales	Xanthomonadaceae	Xylella										X	X	M	A	L	T
Q87AB7	IHFA_XYLFT	Integration host factor subunit alpha (IHF-alpha)	ihfA himA PD_1910		Xylella fastidiosa (strain Temecula1 / ATCC 700964)		99	IPR023630; IPR000119; IPR020816; IPR010992; IPR005684;		MALTKAEMVERLFDEVGLNKREAKEFVDAFFDLLRDALEQGKEIKLSGFGNFELRCKNQRPGRNPKTGEEIPISARTVVTFRSGQKLKERVDAYVGSRQ	ihfA	418	same genera same sequence			MA	LTKAEMVERLFDEVGLNKREAKEFVDAFFDLLRDALEQGKEIKLSGFGNFELRCKNQRPGRNPKTGEEIPISARTVVTFRSGQKLKERVD	AYVGSRQ	2	7	zero	53								Proteobacteria	Gammaproteobacteria	Xanthomonadales	Xanthomonadaceae	Xylella										X	X	M	A	L	T
A1JMM4	IHFA_YERE8	Integration host factor subunit alpha (IHF-alpha)	ihfA himA YE1918		Yersinia enterocolitica serotype O:8 / biotype 1B (strain NCTC 13174 / 8081)		98	IPR023630; IPR000119; IPR020816; IPR010992; IPR005684;		MALTKAEMSEHLFEKLGLSKRDAKDLVELFFEEVRRALENGEQVKLSGFGNFDLRDKNQRPGRNPKTGEDIPITARRVVTFRPGQKLKSRVESATPKE	ihfA		fir			MA	LTKAEMSEHLFEKLGLSKRDAKDLVELFFEEVRRALENGEQVKLSGFGNFDLRDKNQRPGRNPKTGEDIPITARRVVTFRPGQKLKSRVE	SATPKE	2	6	zero	53								Proteobacteria	Gammaproteobacteria	Enterobacterales	Yersiniaceae	Yersinia										X	X	M	A	L	T
A7FHG7	IHFA_YERP3	Integration host factor subunit alpha (IHF-alpha)	ihfA himA YpsIP31758_1718		Yersinia pseudotuberculosis serotype O:1b (strain IP 31758)		98	IPR023630; IPR000119; IPR020816; IPR010992; IPR005684;		MALTKAEMSEHLFEKLGLSKRDAKDLVELFFEEVRRALENGEQVKLSGFGNFDLRDKNQRPGRNPKTGEDIPITARRVVTFRPGQKLKSRVESATPKE	ihfA	24191	same genera same sequence			MA	LTKAEMSEHLFEKLGLSKRDAKDLVELFFEEVRRALENGEQVKLSGFGNFDLRDKNQRPGRNPKTGEDIPITARRVVTFRPGQKLKSRVE	SATPKE	2	6	zero	53								Proteobacteria	Gammaproteobacteria	Enterobacterales	Yersiniaceae	Yersinia										X	X	M	A	L	T
Q1C735	IHFA_YERPA	Integration host factor subunit alpha (IHF-alpha)	ihfA himA YPA_1771		Yersinia pestis bv. Antiqua (strain Antiqua)		98	IPR023630; IPR000119; IPR020816; IPR010992; IPR005684;		MALTKAEMSEHLFEKLGLSKRDAKDLVELFFEEVRRALENGEQVKLSGFGNFDLRDKNQRPGRNPKTGEDIPITARRVVTFRPGQKLKSRVESATPKE	ihfA	24191	same genera same sequence			MA	LTKAEMSEHLFEKLGLSKRDAKDLVELFFEEVRRALENGEQVKLSGFGNFDLRDKNQRPGRNPKTGEDIPITARRVVTFRPGQKLKSRVE	SATPKE	2	6	zero	53								Proteobacteria	Gammaproteobacteria	Enterobacterales	Yersiniaceae	Yersinia										X	X	M	A	L	T
B2K662	IHFA_YERPB	Integration host factor subunit alpha (IHF-alpha)	ihfA himA YPTS_2410		Yersinia pseudotuberculosis serotype IB (strain PB1/+)		98	IPR023630; IPR000119; IPR020816; IPR010992; IPR005684;		MALTKAEMSEHLFEKLGLSKRDAKDLVELFFEEVRRALENGEQVKLSGFGNFDLRDKNQRPGRNPKTGEDIPITARRVVTFRPGQKLKSRVESATPKE	ihfA	17356	same genera same sequence			MA	LTKAEMSEHLFEKLGLSKRDAKDLVELFFEEVRRALENGEQVKLSGFGNFDLRDKNQRPGRNPKTGEDIPITARRVVTFRPGQKLKSRVE	SATPKE	2	6	zero	53								Proteobacteria	Gammaproteobacteria	Enterobacterales	Yersiniaceae	Yersinia										X	X	M	A	L	T
Q8ZDX2	IHFA_YERPE	Integration host factor subunit alpha (IHF-alpha)	ihfA himA YPO2427 y1910 YP_2214		Yersinia pestis		98	IPR023630; IPR000119; IPR020816; IPR010992; IPR005684;		MALTKAEMSEHLFEKLGLSKRDAKDLVELFFEEVRRALENGEQVKLSGFGNFDLRDKNQRPGRNPKTGEDIPITARRVVTFRPGQKLKSRVESATPKE	ihfA	17356	same genera same sequence			MA	LTKAEMSEHLFEKLGLSKRDAKDLVELFFEEVRRALENGEQVKLSGFGNFDLRDKNQRPGRNPKTGEDIPITARRVVTFRPGQKLKSRVE	SATPKE	2	6	zero	53								Proteobacteria	Gammaproteobacteria	Enterobacterales	Yersiniaceae	Yersinia										X	X	M	A	L	T
A9R0A2	IHFA_YERPG	Integration host factor subunit alpha (IHF-alpha)	ihfA himA YpAngola_A2619		Yersinia pestis bv. Antiqua (strain Angola)		98	IPR023630; IPR000119; IPR020816; IPR010992; IPR005684;		MALTKAEMSEHLFEKLGLSKRDAKDLVELFFEEVRRALENGEQVKLSGFGNFDLRDKNQRPGRNPKTGEDIPITARRVVTFRPGQKLKSRVESATPKE	ihfA	17356	same genera same sequence			MA	LTKAEMSEHLFEKLGLSKRDAKDLVELFFEEVRRALENGEQVKLSGFGNFDLRDKNQRPGRNPKTGEDIPITARRVVTFRPGQKLKSRVE	SATPKE	2	6	zero	53								Proteobacteria	Gammaproteobacteria	Enterobacterales	Yersiniaceae	Yersinia										X	X	M	A	L	T
Q1CIH0	IHFA_YERPN	Integration host factor subunit alpha (IHF-alpha)	ihfA himA YPN_1881 YP516_2092		Yersinia pestis bv. Antiqua (strain Nepal516)		98	IPR023630; IPR000119; IPR020816; IPR010992; IPR005684;		MALTKAEMSEHLFEKLGLSKRDAKDLVELFFEEVRRALENGEQVKLSGFGNFDLRDKNQRPGRNPKTGEDIPITARRVVTFRPGQKLKSRVESATPKE	ihfA	17356	same genera same sequence			MA	LTKAEMSEHLFEKLGLSKRDAKDLVELFFEEVRRALENGEQVKLSGFGNFDLRDKNQRPGRNPKTGEDIPITARRVVTFRPGQKLKSRVE	SATPKE	2	6	zero	53								Proteobacteria	Gammaproteobacteria	Enterobacterales	Yersiniaceae	Yersinia										X	X	M	A	L	T
A4TIL7	IHFA_YERPP	Integration host factor subunit alpha (IHF-alpha)	ihfA himA YPDSF_0723		Yersinia pestis (strain Pestoides F)		98	IPR023630; IPR000119; IPR020816; IPR010992; IPR005684;		MALTKAEMSEHLFEKLGLSKRDAKDLVELFFEEVRRALENGEQVKLSGFGNFDLRDKNQRPGRNPKTGEDIPITARRVVTFRPGQKLKSRVESATPKE	ihfA	17356	same genera same sequence			MA	LTKAEMSEHLFEKLGLSKRDAKDLVELFFEEVRRALENGEQVKLSGFGNFDLRDKNQRPGRNPKTGEDIPITARRVVTFRPGQKLKSRVE	SATPKE	2	6	zero	53								Proteobacteria	Gammaproteobacteria	Enterobacterales	Yersiniaceae	Yersinia										X	X	M	A	L	T
Q9X9F6	IHFA_YERPS	Integration host factor subunit alpha (IHF-alpha)	ihfA hid himA YPTB2335		Yersinia pseudotuberculosis serotype I (strain IP32953)		98	IPR023630; IPR000119; IPR020816; IPR010992; IPR005684;		MALTKAEMSEHLFEKLGLSKRDAKDLVELFFEEVRRALENGEQVKLSGFGNFDLRDKNQRPGRNPKTGEDIPITARRVVTFRPGQKLKSRVESATPKE	ihfA	17356	same genera same sequence			MA	LTKAEMSEHLFEKLGLSKRDAKDLVELFFEEVRRALENGEQVKLSGFGNFDLRDKNQRPGRNPKTGEDIPITARRVVTFRPGQKLKSRVE	SATPKE	2	6	zero	53								Proteobacteria	Gammaproteobacteria	Enterobacterales	Yersiniaceae	Yersinia										X	X	M	A	L	T
B1JJ23	IHFA_YERPY	Integration host factor subunit alpha (IHF-alpha)	ihfA himA YPK_1826		Yersinia pseudotuberculosis serotype O:3 (strain YPIII)		98	IPR023630; IPR000119; IPR020816; IPR010992; IPR005684;		MALTKAEMSEHLFEKLGLSKRDAKDLVELFFEEVRRALENGEQVKLSGFGNFDLRDKNQRPGRNPKTGEDIPITARRVVTFRPGQKLKSRVESATPKE	ihfA	17356	same genera same sequence			MA	LTKAEMSEHLFEKLGLSKRDAKDLVELFFEEVRRALENGEQVKLSGFGNFDLRDKNQRPGRNPKTGEDIPITARRVVTFRPGQKLKSRVE	SATPKE	2	6	zero	53								Proteobacteria	Gammaproteobacteria	Enterobacterales	Yersiniaceae	Yersinia										X	X	M	A	L	T
Q9RNZ5	IHFA_ZYMMO	Integration host factor subunit alpha (IHF-alpha)	ihfA himA ZMO1122		Zymomonas mobilis subsp. mobilis (strain ATCC 31821 / ZM4 / CP4)		100	IPR023630; IPR000119; IPR020816; IPR010992; IPR005684;		MQADIPTLTRADITDMLYHEVGLSRADSAKMIEQMLGHITDALKKGENVKISGFGSFILRDKNERVGRNPKTGIEVPIAPRRVLTFRASQLMRQRIIKGA	ihfA		fir			MQADIPT	LTRADITDMLYHEVGLSRADSAKMIEQMLGHITDALKKGENVKISGFGSFILRDKNERVGRNPKTGIEVPIAPRRVLTFRASQLMRQRII	KGA	7	3	zero	58								Proteobacteria	Alphaproteobacteria	Sphingomonadales	Sphingomonadaceae	Zymomonas										D	I	P	T	L	T
A3N0A3	IHFB_ACTP2	Integration host factor subunit beta (IHF-beta)	ihfB himD APL_0739		Actinobacillus pleuropneumoniae serotype 5b (strain L20)		93	IPR023630; IPR000119; IPR020816; IPR010992; IPR005685;		MTKSELIENLVSLNPALQVKSVEDGVKEILEQIMLFLERGERVEVRGFGSFSLHYRQPRVGRNPKTGESVKLDAKYVPHFKAGKDLKERVDLV	ihfB		fir			M	TKSELIENLVSLNPALQVKSVEDGVKEILEQIMLFLERGERVEVRGFGSFSLHYRQPRVGRNPKTGESVKLDAKYVPHFKAGKDLKERVD	LV	1	2	zero	52								Proteobacteria	Gammaproteobacteria	Pasteurellales	Pasteurellaceae	Actinobacillus										X	X	X	M	T	K
B3GXH5	IHFB_ACTP7	Integration host factor subunit beta (IHF-beta)	ihfB himD APP7_0782		Actinobacillus pleuropneumoniae serotype 7 (strain AP76)		93	IPR023630; IPR000119; IPR020816; IPR010992; IPR005685;		MTKSELIENLVSLNPALQVKSVEDGVKEILEQIMLFLERGERVEVRGFGSFSLHYRQPRVGRNPKTGESVKLDAKYVPHFKAGKDLKERVDLV	ihfB	433	same genera same sequence			M	TKSELIENLVSLNPALQVKSVEDGVKEILEQIMLFLERGERVEVRGFGSFSLHYRQPRVGRNPKTGESVKLDAKYVPHFKAGKDLKERVD	LV	1	2	zero	52								Proteobacteria	Gammaproteobacteria	Pasteurellales	Pasteurellaceae	Actinobacillus										X	X	X	M	T	K
B0BP19	IHFB_ACTPJ	Integration host factor subunit beta (IHF-beta)	ihfB himD APJL_0741		Actinobacillus pleuropneumoniae serotype 3 (strain JL03)		93	IPR023630; IPR000119; IPR020816; IPR010992; IPR005685;		MTKSELIENLVSLNPALQVKSVEDGVKEILEQIMLFLERGERVEVRGFGSFSLHYRQPRVGRNPKTGESVKLDAKYVPHFKAGKDLKERVDLV	ihfB	433	same genera same sequence			M	TKSELIENLVSLNPALQVKSVEDGVKEILEQIMLFLERGERVEVRGFGSFSLHYRQPRVGRNPKTGESVKLDAKYVPHFKAGKDLKERVD	LV	1	2	zero	52								Proteobacteria	Gammaproteobacteria	Pasteurellales	Pasteurellaceae	Actinobacillus										X	X	X	M	T	K
A6VPK8	IHFB_ACTSZ	Integration host factor subunit beta (IHF-beta)	ihfB himD Asuc_1551		Actinobacillus succinogenes (strain ATCC 55618 / 130Z)		94	IPR023630; IPR000119; IPR020816; IPR010992; IPR005685;		MTKSELIELLAKKNPSISTKIVENSVKEILEQMSGSLENSDRIEIRGFGSFSLHYRQPRLGRNPKTGESVKLDAKCVPHFKAGKELKERVDFKA	ihfB		fir			M	TKSELIELLAKKNPSISTKIVENSVKEILEQMSGSLENSDRIEIRGFGSFSLHYRQPRLGRNPKTGESVKLDAKCVPHFKAGKELKERVD	FKA	1	3	zero	52								Proteobacteria	Gammaproteobacteria	Pasteurellales	Pasteurellaceae	Actinobacillus										X	X	X	M	T	K
A0KJ94	IHFB_AERHH	Integration host factor subunit beta (IHF-beta)	ihfB himD AHA_1810		Aeromonas hydrophila subsp. hydrophila (strain ATCC 7966 / NCIB 9240)		94	IPR023630; IPR000119; IPR020816; IPR010992; IPR005685;		MTKSDLIEQLAASRMHMPAKDVEAAIKEILEQMASTLQNGDRIEIRGFGSFSLHYRAPRVGRNPKTGDKVELTGKYVPHFKPGKELRERVNIAE	ihfB		fir			M	TKSDLIEQLAASRMHMPAKDVEAAIKEILEQMASTLQNGDRIEIRGFGSFSLHYRAPRVGRNPKTGDKVELTGKYVPHFKPGKELRERVN	IAE	1	3	zero	52								Proteobacteria	Gammaproteobacteria	Aeromonadales	Aeromonadaceae	Aeromonas										X	X	X	M	T	K
A4SLS6	IHFB_AERS4	Integration host factor subunit beta (IHF-beta)	ihfB himD ASA_1769		Aeromonas salmonicida (strain A449)		94	IPR023630; IPR000119; IPR020816; IPR010992; IPR005685;		MTKSDLIEQLAASRMHMPAKDVEAAIKEILEQMASTLQNGDRIEIRGFGSFSLHYRAPRVGRNPKTGDKVELTGKYVPHFKPGKELRERVNIIE	ihfB		fir			M	TKSDLIEQLAASRMHMPAKDVEAAIKEILEQMASTLQNGDRIEIRGFGSFSLHYRAPRVGRNPKTGDKVELTGKYVPHFKPGKELRERVN	IIE	1	3	zero	52								Proteobacteria	Gammaproteobacteria	Aeromonadales	Aeromonadaceae	Aeromonas										X	X	X	M	T	K
B9J885	IHFB_AGRRK	Integration host factor subunit beta (IHF-beta)	ihfB himD Arad_0625		Agrobacterium radiobacter (strain K84 / ATCC BAA-868)		102	IPR023630; IPR000119; IPR020816; IPR010992; IPR005685;		MIKSELVQIVAARNPHLYHRDVENIVNAVLDEITDALAAGNRVELRGFGAFSVKNRPSRSGRNPRTGDTVFVEEKWVPFFKTGKELRERLNPGAGDEDDDDN	ihfB		fir			M	IKSELVQIVAARNPHLYHRDVENIVNAVLDEITDALAAGNRVELRGFGAFSVKNRPSRSGRNPRTGDTVFVEEKWVPFFKTGKELRERLN	PGAGDEDDDDN	1	11	zero	52								Proteobacteria	Alphaproteobacteria	Rhizobiales	Rhizobiaceae	Agrobacterium										X	X	X	M	I	K
Q8UIF9	IHFB_AGRT5	Integration host factor subunit beta (IHF-beta)	ihfB himD Atu0338 AGR_C_589		Agrobacterium tumefaciens (strain C58 / ATCC 33970)		100	IPR023630; IPR000119; IPR020816; IPR010992; IPR005685;		MIKSELVQIVAARNPHLYHRDVENIVNAVLDEITDALAAGNRVELRGFGAFSVKNRPSRSGRNPRTGESVFVEEKWVPFFKTGKELRERLNPGMGDEEDD	ihfB		fir			M	IKSELVQIVAARNPHLYHRDVENIVNAVLDEITDALAAGNRVELRGFGAFSVKNRPSRSGRNPRTGESVFVEEKWVPFFKTGKELRERLN	PGMGDEEDD	1	9	zero	52								Proteobacteria	Alphaproteobacteria	Rhizobiales	Rhizobiaceae	Agrobacterium										X	X	X	M	I	K
P0A3I2	IHFB_AGRT9	Integration host factor subunit beta (IHF-beta)	ihfB himD virN		Agrobacterium tumefaciens (strain 15955)		102	IPR023630; IPR000119; IPR020816; IPR010992; IPR005685;		MIKSELVDFVAAKNPYLHRRDAENAVDAVLDEITGALERGERVDIRSFGTFVVRHRPARSGRNPLNGNAVFIEEKWVPFFRAGKEIRDRLNTAEKSQGRGNL	ihfB		fir			M	IKSELVDFVAAKNPYLHRRDAENAVDAVLDEITGALERGERVDIRSFGTFVVRHRPARSGRNPLNGNAVFIEEKWVPFFRAGKEIRDRLN	TAEKSQGRGNL	1	11	zero	52								Proteobacteria	Alphaproteobacteria	Rhizobiales	Rhizobiaceae	Agrobacterium										X	X	X	M	I	K
B9JZH2	IHFB_AGRVS	Integration host factor subunit beta (IHF-beta)	ihfB himD Avi_0409		Agrobacterium vitis (strain S4 / ATCC BAA-846) (Rhizobium vitis (strain S4))		103	IPR023630; IPR000119; IPR020816; IPR010992; IPR005685;		MIKSELVQIVAARNPHLYHRDVENIVNAVLDEITDALASGNRVELRGFGAFSVKNRPSRTGRNPRTGDTVFVEEKWVPFFKTGKELRERLNPGMDDEDDGDAD	ihfB		fir			M	IKSELVQIVAARNPHLYHRDVENIVNAVLDEITDALASGNRVELRGFGAFSVKNRPSRTGRNPRTGDTVFVEEKWVPFFKTGKELRERLN	PGMDDEDDGDAD	1	12	zero	52								Proteobacteria	Alphaproteobacteria	Rhizobiales	Rhizobiaceae	Agrobacterium										X	X	X	M	I	K
Q0AA51	IHFB_ALHEH	Integration host factor subunit beta (IHF-beta)	ihfB himD Mlg_0932		Alkalilimnicola ehrlichei (strain MLHE-1)		100	IPR023630; IPR000119; IPR020816; IPR010992; IPR005685;		MTKSELIEVIAGKQQHLAHKDVELAVKTLLEQMSETLASGERIEIRGFGSFSLHHRPPRIGRNPKTGEPVALPGKYVPHFKPGKELRDRVNAGRHNPIQS	ihfB		fir			M	TKSELIEVIAGKQQHLAHKDVELAVKTLLEQMSETLASGERIEIRGFGSFSLHHRPPRIGRNPKTGEPVALPGKYVPHFKPGKELRDRVN	AGRHNPIQS	1	9	zero	52								Proteobacteria	Gammaproteobacteria	Chromatiales	Ectothiorhodospiraceae	Alkalilimnicola										X	X	X	M	T	K
B6EIY1	IHFB_ALISL	Integration host factor subunit beta (IHF-beta)	ihfB himD VSAL_I2222		Aliivibrio salmonicida (strain LFI1238) (Vibrio salmonicida (strain LFI1238))		93	IPR023630; IPR000119; IPR020816; IPR010992; IPR005685;		MTKSELIEQLCSKKPQLSAKQVEDTVKEVLEQMATTLEGGDRIEIRGFGSFSLHYREPRLGRNPKTGDKVELDGKFVPHFKPGKELRERVNFS	ihfB		fir			M	TKSELIEQLCSKKPQLSAKQVEDTVKEVLEQMATTLEGGDRIEIRGFGSFSLHYREPRLGRNPKTGDKVELDGKFVPHFKPGKELRERVN	FS	1	2	zero	52								Proteobacteria	Gammaproteobacteria	Vibrionales	Vibrionaceae	Aliivibrio										X	X	X	M	T	K
A8IN83	IHFB_AZOC5	Integration host factor subunit beta (IHF-beta)	ihfB himD AZC_3716		Azorhizobium caulinodans (strain ATCC 43989 / DSM 5975 / ORS 571)		94	IPR023630; IPR000119; IPR020816; IPR010992; IPR005685;		MIKSELVQKIAEANPHLYQRDVENIVNAILDQIVDALAQGDRVELRGFGAFSVKQREARTGRNPRTGKQVDVSSKVVPYFKTGKEMRERLNGAA	ihfB		fir			M	IKSELVQKIAEANPHLYQRDVENIVNAILDQIVDALAQGDRVELRGFGAFSVKQREARTGRNPRTGKQVDVSSKVVPYFKTGKEMRERLN	GAA	1	3	zero	52								Proteobacteria	Alphaproteobacteria	Rhizobiales	Xanthobacteraceae	Azorhizobium										X	X	X	M	I	K
A1K4D5	IHFB_AZOSB	Integration host factor subunit beta (IHF-beta)	ihfB himD azo1073		Azoarcus sp. (strain BH72)		94	IPR023630; IPR000119; IPR010992; IPR005685;		MTKSELIAQLAARFPQLVAKDADYAVKMILDAMSDALARGDRIEIRGFGSFALNYRPPRVGRNPKSGEKVHVPEKYVPHFKAGKELRERVDIVE	ihfB		fir			M	TKSELIAQLAARFPQLVAKDADYAVKMILDAMSDALARGDRIEIRGFGSFALNYRPPRVGRNPKSGEKVHVPEKYVPHFKAGKELRERVD	IVE	1	3	zero	52								Proteobacteria	Betaproteobacteria	Rhodocyclales	Rhodocyclaceae	Azoarcus										X	X	X	M	T	K
C1DRR5	IHFB_AZOVD	Integration host factor subunit beta (IHF-beta)	ihfB himD Avin_15880		Azotobacter vinelandii (strain DJ / ATCC BAA-1303)		92	IPR023630; IPR000119; IPR020816; IPR010992; IPR005685;		MTKSELIERIVTQQGQLSAKDVELAIKTMLEQMSQALATGDRIEIRGFGSFSLHYRAPRVGRNPKTGQTVRLDGKFVPHFKPGKELRDRVNE	ihfB		fir			M	TKSELIERIVTQQGQLSAKDVELAIKTMLEQMSQALATGDRIEIRGFGSFSLHYRAPRVGRNPKTGQTVRLDGKFVPHFKPGKELRDRVN	E	1	1	zero	52								Proteobacteria	Gammaproteobacteria	Pseudomonadales	Pseudomonadaceae	Azotobacter										X	X	X	M	T	K
A9IL25	IHFB_BART1	Integration host factor subunit beta (IHF-beta)	ihfB himD BT_0014		Bartonella tribocorum (strain CIP 105476 / IBS 506)		92	IPR023630; IPR000119; IPR020816; IPR010992; IPR005685;		MVKSELVQIIARHNPHLFQRDVENIVNAIFEEISTALANGDRVELRGFGAFSVKSRSARNGRNPRTGEAVAVDEKWIPFFKTGKDLRDRLNQ	ihfB		fir			M	VKSELVQIIARHNPHLFQRDVENIVNAIFEEISTALANGDRVELRGFGAFSVKSRSARNGRNPRTGEAVAVDEKWIPFFKTGKDLRDRLN	Q	1	1	zero	52								Proteobacteria	Alphaproteobacteria	Rhizobiales	Bartonellaceae	Bartonella										X	X	X	M	V	K
B2IKV6	IHFB_BEII9	Integration host factor subunit beta (IHF-beta)	ihfB himD Bind_2928		Beijerinckia indica subsp. indica (strain ATCC 9039 / DSM 1715 / NCIB 8712)		97	IPR023630; IPR000119; IPR020816; IPR010992; IPR005685;		MIKSELVQRIADRNPHLYLRDVEKIVNAILDEITRALSRGDRVELRGFGAFSVKRRDARLGRNPRTGAHVPVEEKSVPFFKTGKEMRERLNEGYLAE	ihfB		fir			M	IKSELVQRIADRNPHLYLRDVEKIVNAILDEITRALSRGDRVELRGFGAFSVKRRDARLGRNPRTGAHVPVEEKSVPFFKTGKEMRERLN	EGYLAE	1	6	zero	52								Proteobacteria	Alphaproteobacteria	Rhizobiales	Beijerinckiaceae	Beijerinckia										X	X	X	M	I	K
Q7W605	IHFB_BORPA	Integration host factor subunit beta (IHF-beta)	ihfB himD BPP3127		Bordetella parapertussis (strain 12822 / ATCC BAA-587 / NCTC 13253)		119	IPR023630; IPR000119; IPR010992; IPR005685;		MTKSELIAALAARYPQLAARDTDYAVKTMLDAMTQALASGQRIEIRGFGSFSLSQRSPRIGRNPKSGEQVLVPGKQVPHFKAGKELRERVDLVGNDQGDDSSNGSSDPLQSVMDMHAMH	ihfB		fir			M	TKSELIAALAARYPQLAARDTDYAVKTMLDAMTQALASGQRIEIRGFGSFSLSQRSPRIGRNPKSGEQVLVPGKQVPHFKAGKELRERVD	LVGNDQGDDSSNGSSDPLQSVMDMHAMH	1	28	zero	52								Proteobacteria	Betaproteobacteria	Burkholderiales	Alcaligenaceae	Bordetella										X	X	X	M	T	K
A9IJJ1	IHFB_BORPD	Integration host factor subunit beta (IHF-beta)	ihfB himD Bpet1891		Bordetella petrii (strain ATCC BAA-461 / DSM 12804 / CCUG 43448)		119	IPR023630; IPR000119; IPR010992; IPR005685;		MTKSELIAALAARYPQLAARDTDYAVKTMLDAMTQALASGQRIEIRGFGSFSLSQRSPRVGRNPKSGEQVLVPGKQVPHFKAGKELRERVDLAGGLADTQPDGDAPDQPQPTLLGLHAM	ihfB		fir			M	TKSELIAALAARYPQLAARDTDYAVKTMLDAMTQALASGQRIEIRGFGSFSLSQRSPRVGRNPKSGEQVLVPGKQVPHFKAGKELRERVD	LAGGLADTQPDGDAPDQPQPTLLGLHAM	1	28	zero	52								Proteobacteria	Betaproteobacteria	Burkholderiales	Alcaligenaceae	Bordetella										X	X	X	M	T	K
Q89WE8	IHFB_BRAJA	Integration host factor subunit beta (IHF-beta)	ihfB himD blr0742		Bradyrhizobium japonicum (strain USDA 110)		101	IPR023630; IPR000119; IPR020816; IPR010992; IPR005685;		MIKSELVQRIAEHNPHLYQRDVENIVNAILEEIVAALARGDRVELRGFGAFSVKHRPARAGRNPRTGAHVPVDQKSVPFFKTGKEMRERLNRDHPDPGAAD	ihfB		fir			M	IKSELVQRIAEHNPHLYQRDVENIVNAILEEIVAALARGDRVELRGFGAFSVKHRPARAGRNPRTGAHVPVDQKSVPFFKTGKEMRERLN	RDHPDPGAAD	1	10	zero	52								Proteobacteria	Alphaproteobacteria	Rhizobiales	Bradyrhizobiaceae	Bradyrhizobium										X	X	X	M	I	K
A5E8A7	IHFB_BRASB	Integration host factor subunit beta (IHF-beta)	ihfB himD BBta_0101		Bradyrhizobium sp. (strain BTAi1 / ATCC BAA-1182)		103	IPR023630; IPR000119; IPR020816; IPR010992; IPR005685;		MIKSELVQRIAEHNPHLYQRDVENIVNAILDEIVAALARGDRVELRGFGAFSVKHRPARAGRNPRTGAHVPVDQKSVPFFKTGKEMRERLNRDNPAGAADTDD	ihfB		fir			M	IKSELVQRIAEHNPHLYQRDVENIVNAILDEIVAALARGDRVELRGFGAFSVKHRPARAGRNPRTGAHVPVDQKSVPFFKTGKEMRERLN	RDNPAGAADTDD	1	12	zero	52								Proteobacteria	Alphaproteobacteria	Rhizobiales	Bradyrhizobiaceae	Bradyrhizobium										X	X	X	M	I	K
A4YJI9	IHFB_BRASO	Integration host factor subunit beta (IHF-beta)	ihfB himD BRADO0094		Bradyrhizobium sp. (strain ORS278)		105	IPR023630; IPR000119; IPR020816; IPR010992; IPR005685;		MIKSELVQRIAEHNPHLYQRDVENIVNAILDEIVAALARGDRVELRGFGAFSVKHRPARAGRNPRTGAHVPVDQKSVPFFKTGKEMRERLNRDNPEGAAADDADD	ihfB		fir			M	IKSELVQRIAEHNPHLYQRDVENIVNAILDEIVAALARGDRVELRGFGAFSVKHRPARAGRNPRTGAHVPVDQKSVPFFKTGKEMRERLN	RDNPEGAAADDADD	1	14	zero	52								Proteobacteria	Alphaproteobacteria	Rhizobiales	Bradyrhizobiaceae	Bradyrhizobium										X	X	X	M	I	K
B2S8E6	IHFB_BRUA1	Integration host factor subunit beta (IHF-beta)	ihfB himD BAbS19_I01450		Brucella abortus (strain S19)		94	IPR023630; IPR000119; IPR020816; IPR010992; IPR005685;		MIKSELVQIIASRNPHLFQRDVENIVGAVFDEITNALAEGNRVELRGFGAFSVKNRPARSGRNPRTGETVDVEEKWVPFFKTGKKLRDRLNGAV	ihfB		fir			M	IKSELVQIIASRNPHLFQRDVENIVGAVFDEITNALAEGNRVELRGFGAFSVKNRPARSGRNPRTGETVDVEEKWVPFFKTGKKLRDRLN	GAV	1	3	zero	52								Proteobacteria	Alphaproteobacteria	Rhizobiales	Brucellaceae	Brucella										X	X	X	M	I	K
Q2YP18	IHFB_BRUA2	Integration host factor subunit beta (IHF-beta)	ihfB himD BAB1_0152		Brucella abortus (strain 2308)		94	IPR023630; IPR000119; IPR020816; IPR010992; IPR005685;		MIKSELVQIIASRNPHLFQRDVENIVGAVFDEITNALAEGNRVELRGFGAFSVKNRPARSGRNPRTGETVDVEEKWVPFFKTGKKLRDRLNGAV	ihfB	455	same genera same sequence			M	IKSELVQIIASRNPHLFQRDVENIVGAVFDEITNALAEGNRVELRGFGAFSVKNRPARSGRNPRTGETVDVEEKWVPFFKTGKKLRDRLN	GAV	1	3	zero	52								Proteobacteria	Alphaproteobacteria	Rhizobiales	Brucellaceae	Brucella										X	X	X	M	I	K
Q57FM3	IHFB_BRUAB	Integration host factor subunit beta (IHF-beta)	ihfB himD BruAb1_0149		Brucella abortus biovar 1 (strain 9-941)		94	IPR023630; IPR000119; IPR020816; IPR010992; IPR005685;		MIKSELVQIIASRNPHLFQRDVENIVGAVFDEITNALAEGNRVELRGFGAFSVKNRPARSGRNPRTGETVDVEEKWVPFFKTGKKLRDRLNGAV	ihfB	455	same genera same sequence			M	IKSELVQIIASRNPHLFQRDVENIVGAVFDEITNALAEGNRVELRGFGAFSVKNRPARSGRNPRTGETVDVEEKWVPFFKTGKKLRDRLN	GAV	1	3	zero	52								Proteobacteria	Alphaproteobacteria	Rhizobiales	Brucellaceae	Brucella										X	X	X	M	I	K
A9M798	IHFB_BRUC2	Integration host factor subunit beta (IHF-beta)	ihfB himD BCAN_A0158		Brucella canis (strain ATCC 23365 / NCTC 10854)		94	IPR023630; IPR000119; IPR020816; IPR010992; IPR005685;		MIKSELVQIIASRNPHLFQRDVENIVGAVFDEITNALAEGNRVELRGFGAFSVKNRPARSGRNPRTGETVDVEEKWVPFFKTGKELRDRLNGAV	ihfB		fir			M	IKSELVQIIASRNPHLFQRDVENIVGAVFDEITNALAEGNRVELRGFGAFSVKNRPARSGRNPRTGETVDVEEKWVPFFKTGKELRDRLN	GAV	1	3	zero	52								Proteobacteria	Alphaproteobacteria	Rhizobiales	Brucellaceae	Brucella										X	X	X	M	I	K
C0RGK7	IHFB_BRUMB	Integration host factor subunit beta (IHF-beta)	ihfB himD BMEA_A0159		Brucella melitensis biotype 2 (strain ATCC 23457)		94	IPR023630; IPR000119; IPR020816; IPR010992; IPR005685;		MIKSELVQIIASRNPHLFQRDVVNIVGAVFDEITNALAEGNRVELRGFGAFSVKNRPARSGRNPRTGETVDVEEKWVPFFKTGKKLRDRLNGAV	ihfB		fir			M	IKSELVQIIASRNPHLFQRDVVNIVGAVFDEITNALAEGNRVELRGFGAFSVKNRPARSGRNPRTGETVDVEEKWVPFFKTGKKLRDRLN	GAV	1	3	zero	52								Proteobacteria	Alphaproteobacteria	Rhizobiales	Brucellaceae	Brucella										X	X	X	M	I	K
Q8YET3	IHFB_BRUME	Integration host factor subunit beta (IHF-beta)	ihfB himD BMEI1794		Brucella melitensis biotype 1 (strain 16M / ATCC 23456 / NCTC 10094)		94	IPR023630; IPR000119; IPR020816; IPR010992; IPR005685;		MIKSELVQIIASRNPHLFQRDVVNIVGAVFDEITNALAEGNRVELRGFGAFSVKNRPARSGRNPRTGETVDVEEKWVPFFKTGKKLRDRLNGAV	ihfB	459	same genera same sequence			M	IKSELVQIIASRNPHLFQRDVVNIVGAVFDEITNALAEGNRVELRGFGAFSVKNRPARSGRNPRTGETVDVEEKWVPFFKTGKKLRDRLN	GAV	1	3	zero	52								Proteobacteria	Alphaproteobacteria	Rhizobiales	Brucellaceae	Brucella										X	X	X	M	I	K
A5VN89	IHFB_BRUO2	Integration host factor subunit beta (IHF-beta)	ihfB himD BOV_0148		Brucella ovis (strain ATCC 25840 / 63/290 / NCTC 10512)		94	IPR023630; IPR000119; IPR020816; IPR010992; IPR005685;		MIKSELVQIIASRNPHLFQRDVENIVGAVFDEITNALAEGNRVELRGFGAFSVKNRPARSGRNPRTGETVDVEEKWVPFFKTGKELRDRLNGAV	ihfB	21572	same genera same sequence			M	IKSELVQIIASRNPHLFQRDVENIVGAVFDEITNALAEGNRVELRGFGAFSVKNRPARSGRNPRTGETVDVEEKWVPFFKTGKELRDRLN	GAV	1	3	zero	52								Proteobacteria	Alphaproteobacteria	Rhizobiales	Brucellaceae	Brucella										X	X	X	M	I	K
B0CIR1	IHFB_BRUSI	Integration host factor subunit beta (IHF-beta)	ihfB himD BSUIS_A0154		Brucella suis (strain ATCC 23445 / NCTC 10510)		94	IPR023630; IPR000119; IPR020816; IPR010992; IPR005685;		MIKSELVQIIASRNPHLFQRDVENIVGAVFDEITNALAEGNRVELRGFGAFSVKNRPARSGRNPRTGETVDVEEKWVPFFKTGKELRDRLNGAV	ihfB	21572	same genera same sequence			M	IKSELVQIIASRNPHLFQRDVENIVGAVFDEITNALAEGNRVELRGFGAFSVKNRPARSGRNPRTGETVDVEEKWVPFFKTGKELRDRLN	GAV	1	3	zero	52								Proteobacteria	Alphaproteobacteria	Rhizobiales	Brucellaceae	Brucella										X	X	X	M	I	K
Q8G304	IHFB_BRUSU	Integration host factor subunit beta (IHF-beta)	ihfB himD BR0153 BS1330_I0153		Brucella suis biovar 1 (strain 1330)		94	IPR023630; IPR000119; IPR020816; IPR010992; IPR005685;		MIKSELVQIIASRNPHLFQRDVENIVGAVFDEITNALAEGNRVELRGFGAFSVKNRPARSGRNPRTGETVDVEEKWVPFFKTGKELRDRLNGAV	ihfB	21572	same genera same sequence			M	IKSELVQIIASRNPHLFQRDVENIVGAVFDEITNALAEGNRVELRGFGAFSVKNRPARSGRNPRTGETVDVEEKWVPFFKTGKELRDRLN	GAV	1	3	zero	52								Proteobacteria	Alphaproteobacteria	Rhizobiales	Brucellaceae	Brucella										X	X	X	M	I	K
B8D999	IHFB_BUCA5	Integration host factor subunit beta (IHF-beta)	ihfB himD BUAP5A_302		Buchnera aphidicola subsp. Acyrthosiphon pisum (strain 5A)		94	IPR023630; IPR000119; IPR020816; IPR010992; IPR005685;		MIKSELFERIAEQKINISNKMIERAAKEMLEHMIISLANGKRIEIRGFGSFSLHYRSSRIGRNPKTGKSVKLNEKYVPYFKPGKKLRDRANIHK	ihfB		fir			M	IKSELFERIAEQKINISNKMIERAAKEMLEHMIISLANGKRIEIRGFGSFSLHYRSSRIGRNPKTGKSVKLNEKYVPYFKPGKKLRDRAN	IHK	1	3	zero	52								Proteobacteria	Gammaproteobacteria	Enterobacterales	Erwiniaceae	Buchnera										X	X	X	M	I	K
P57394	IHFB_BUCAI	Integration host factor subunit beta (IHF-beta)	ihfB himD BU308		Buchnera aphidicola subsp. Acyrthosiphon pisum (strain APS) (Acyrthosiphon pisum symbiotic bacterium)		94	IPR023630; IPR000119; IPR020816; IPR010992; IPR005685;		MIKSELFERIAEQKINISNKMIERAAKEMLEHMIISLANGKRIEIRGFGSFSLHYRSSRIGRNPKTGKSVKLNEKYVPYFKPGKKLRDRANIHK	ihfB	464	same genera same sequence			M	IKSELFERIAEQKINISNKMIERAAKEMLEHMIISLANGKRIEIRGFGSFSLHYRSSRIGRNPKTGKSVKLNEKYVPYFKPGKKLRDRAN	IHK	1	3	zero	52								Proteobacteria	Gammaproteobacteria	Enterobacterales	Erwiniaceae	Buchnera										X	X	X	M	I	K
Q44654	IHFB_BUCAP	Integration host factor subunit beta (IHF-beta)	ihfB himD BUsg_298		Buchnera aphidicola subsp. Schizaphis graminum (strain Sg)		93	IPR023630; IPR000119; IPR020816; IPR010992; IPR005685;		MTKSELFERIAERKAHISNKIIECAVKEMLEYISISLSKGKRIEIRGFGTFSLHYRSSRIGRNPKTGKKIKLNERYIPYFKPGKQLRDRANYK	ihfB		fir			M	TKSELFERIAERKAHISNKIIECAVKEMLEYISISLSKGKRIEIRGFGTFSLHYRSSRIGRNPKTGKKIKLNERYIPYFKPGKQLRDRAN	YK	1	2	zero	52								Proteobacteria	Gammaproteobacteria	Enterobacterales	Erwiniaceae	Buchnera										X	X	X	M	T	K
B8D7K1	IHFB_BUCAT	Integration host factor subunit beta (IHF-beta)	ihfB himD BUAPTUC7_303		Buchnera aphidicola subsp. Acyrthosiphon pisum (strain Tuc7)		94	IPR023630; IPR000119; IPR020816; IPR010992; IPR005685;		MIKSELFERIAEQKINISNKMIERAAKEMLEHMIISLANGKRIEIRGFGSFSLHYRSSRIGRNPKTGKSVKLNEKYVPYFKPGKKLRDRANIHK	ihfB	464	same genera same sequence			M	IKSELFERIAEQKINISNKMIERAAKEMLEHMIISLANGKRIEIRGFGSFSLHYRSSRIGRNPKTGKSVKLNEKYVPYFKPGKKLRDRAN	IHK	1	3	zero	52								Proteobacteria	Gammaproteobacteria	Enterobacterales	Erwiniaceae	Buchnera										X	X	X	M	I	K
Q057N8	IHFB_BUCCC	Integration host factor subunit beta (IHF-beta)	ihfB himD BCc_189		Buchnera aphidicola subsp. Cinara cedri (strain Cc)		97	IPR023630; IPR000119; IPR020816; IPR010992; IPR005685;		MIKSELFERITEKKTYIPAKIIEYVVKNILEYMSLSLEKGNRIEIRGFGSFSLHYRFARIGRNPKTGEKVYLKEKYVPHFKPGKQLRDRINNIYKKI	ihfB		fir			M	IKSELFERITEKKTYIPAKIIEYVVKNILEYMSLSLEKGNRIEIRGFGSFSLHYRFARIGRNPKTGEKVYLKEKYVPHFKPGKQLRDRIN	NIYKKI	1	6	zero	52								Proteobacteria	Gammaproteobacteria	Enterobacterales	Erwiniaceae	Buchnera										X	X	X	M	I	K
B1YV36	IHFB_BURA4	Integration host factor subunit beta (IHF-beta)	ihfB himD BamMC406_0928		Burkholderia ambifaria (strain MC40-6)		107	IPR023630; IPR000119; IPR010992; IPR005685;		MTKSELVAQLALRFPQLVLKDADFAVKTMLDAMSDALSKGHRIEIRGFGSFGLNRRPARVGRNPKSGEKVQVPEKFVPHFKPGKELRERVDGRAGEPLKADDPDDER	ihfB		fir			M	TKSELVAQLALRFPQLVLKDADFAVKTMLDAMSDALSKGHRIEIRGFGSFGLNRRPARVGRNPKSGEKVQVPEKFVPHFKPGKELRERVD	GRAGEPLKADDPDDER	1	16	zero	52								Proteobacteria	Betaproteobacteria	Burkholderiales	Burkholderiaceae	Burkholderia										X	X	X	M	T	K
Q1BY25	IHFB_BURCA	Integration host factor subunit beta (IHF-beta)	ihfB himD Bcen_0569		Burkholderia cenocepacia (strain AU 1054)		107	IPR023630; IPR000119; IPR010992; IPR005685;		MTKSELVAQLASRFPQLVLKDADFAVKTMLDAMSDALAKGHRIEIRGFGSFGLNRRPARVGRNPKSGEKVQVPEKFVPHFKPGKELRERVDGRAGEPLKADDPDDDR	ihfB		fir			M	TKSELVAQLASRFPQLVLKDADFAVKTMLDAMSDALAKGHRIEIRGFGSFGLNRRPARVGRNPKSGEKVQVPEKFVPHFKPGKELRERVD	GRAGEPLKADDPDDDR	1	16	zero	52								Proteobacteria	Betaproteobacteria	Burkholderiales	Burkholderiaceae	Burkholderia										X	X	X	M	T	K
B1JXS2	IHFB_BURCC	Integration host factor subunit beta (IHF-beta)	ihfB himD Bcenmc03_1007		Burkholderia cenocepacia (strain MC0-3)		107	IPR023630; IPR000119; IPR010992; IPR005685;		MTKSELVAQLASRFPQLVLKDADFAVKTMLDAMSDALAKGHRIEIRGFGSFGLNRRPARVGRNPKSGEKVQVPEKFVPHFKPGKELRERVDGRAGEPLKADDPDDDR	ihfB	470	same genera same sequence			M	TKSELVAQLASRFPQLVLKDADFAVKTMLDAMSDALAKGHRIEIRGFGSFGLNRRPARVGRNPKSGEKVQVPEKFVPHFKPGKELRERVD	GRAGEPLKADDPDDDR	1	16	zero	52								Proteobacteria	Betaproteobacteria	Burkholderiales	Burkholderiaceae	Burkholderia										X	X	X	M	T	K
A0K5M4	IHFB_BURCH	Integration host factor subunit beta (IHF-beta)	ihfB himD Bcen2424_1048		Burkholderia cenocepacia (strain HI2424)		107	IPR023630; IPR000119; IPR010992; IPR005685;		MTKSELVAQLASRFPQLVLKDADFAVKTMLDAMSDALAKGHRIEIRGFGSFGLNRRPARVGRNPKSGEKVQVPEKFVPHFKPGKELRERVDGRAGEPLKADDPDDDR	ihfB	470	same genera same sequence			M	TKSELVAQLASRFPQLVLKDADFAVKTMLDAMSDALAKGHRIEIRGFGSFGLNRRPARVGRNPKSGEKVQVPEKFVPHFKPGKELRERVD	GRAGEPLKADDPDDDR	1	16	zero	52								Proteobacteria	Betaproteobacteria	Burkholderiales	Burkholderiaceae	Burkholderia										X	X	X	M	T	K
B4EB39	IHFB_BURCJ	Integration host factor subunit beta (IHF-beta)	ihfB himD BceJ2315_28850 BCAL2949		Burkholderia cenocepacia (strain ATCC BAA-245 / DSM 16553 / LMG 16656 / NCTC 13227 / J2315 / CF5610) (Burkholderia cepacia (strain J2315))		107	IPR023630; IPR000119; IPR010992; IPR005685;		MTKSELVAQLASRFPQLVLKDADFAVKTMLDAMSDALAKGHRIEIRGFGSFGLNRRPARVGRNPKSGEKVQVPEKFVPHFKPGKELRERVDGRAGEPLKADDPDDER	ihfB		fir			M	TKSELVAQLASRFPQLVLKDADFAVKTMLDAMSDALAKGHRIEIRGFGSFGLNRRPARVGRNPKSGEKVQVPEKFVPHFKPGKELRERVD	GRAGEPLKADDPDDER	1	16	zero	52								Proteobacteria	Betaproteobacteria	Burkholderiales	Burkholderiaceae	Burkholderia										X	X	X	M	T	K
Q0BH90	IHFB_BURCM	Integration host factor subunit beta (IHF-beta)	ihfB himD Bamb_0924		Burkholderia ambifaria (strain ATCC BAA-244 / AMMD) (Burkholderia cepacia (strain AMMD))		107	IPR023630; IPR000119; IPR010992; IPR005685;		MTKSELVAQLALRFPQLVLKDADFAVKTMLDAMSDALSKGHRIEIRGFGSFGLNRRPARVGRNPKSGEKVQVPEKFVPHFKPGKELRERVDGRAGEPLKADDPDDER	ihfB	6640	same genera same sequence			M	TKSELVAQLALRFPQLVLKDADFAVKTMLDAMSDALSKGHRIEIRGFGSFGLNRRPARVGRNPKSGEKVQVPEKFVPHFKPGKELRERVD	GRAGEPLKADDPDDER	1	16	zero	52								Proteobacteria	Betaproteobacteria	Burkholderiales	Burkholderiaceae	Burkholderia										X	X	X	M	T	K
A9ADV3	IHFB_BURM1	Integration host factor subunit beta (IHF-beta)	ihfB himD Bmul_2256 BMULJ_00983		Burkholderia multivorans (strain ATCC 17616 / 249)		107	IPR023630; IPR000119; IPR010992; IPR005685;		MTKSELVAQLASRFPQLVLKDADFAVKTMLDAMSDALSKGHRIEIRGFGSFGLNRRPARVGRNPKSGEKVQVPEKFVPHFKPGKELRERVDGRAGEPLKADEPDDER	ihfB		fir			M	TKSELVAQLASRFPQLVLKDADFAVKTMLDAMSDALSKGHRIEIRGFGSFGLNRRPARVGRNPKSGEKVQVPEKFVPHFKPGKELRERVD	GRAGEPLKADEPDDER	1	16	zero	52								Proteobacteria	Betaproteobacteria	Burkholderiales	Burkholderiaceae	Burkholderia										X	X	X	M	T	K
A3MHP1	IHFB_BURM7	Integration host factor subunit beta (IHF-beta)	ihfB himD BMA10247_0202		Burkholderia mallei (strain NCTC 10247)		107	IPR023630; IPR000119; IPR010992; IPR005685;		MTKSELVAQLASRFPQLVLKDADFAVKTMLDAMSDALSKGHRIEIRGFGSFGLNRRPARVGRNPKSGEKVQVPEKHVPHFKPGKELRERVDGRAGEPLKNDEPEDAQ	ihfB		fir			M	TKSELVAQLASRFPQLVLKDADFAVKTMLDAMSDALSKGHRIEIRGFGSFGLNRRPARVGRNPKSGEKVQVPEKHVPHFKPGKELRERVD	GRAGEPLKNDEPEDAQ	1	16	zero	52								Proteobacteria	Betaproteobacteria	Burkholderiales	Burkholderiaceae	Burkholderia										X	X	X	M	T	K
A2S4R7	IHFB_BURM9	Integration host factor subunit beta (IHF-beta)	ihfB himD BMA10229_A0946		Burkholderia mallei (strain NCTC 10229)		107	IPR023630; IPR000119; IPR010992; IPR005685;		MTKSELVAQLASRFPQLVLKDADFAVKTMLDAMSDALSKGHRIEIRGFGSFGLNRRPARVGRNPKSGEKVQVPEKHVPHFKPGKELRERVDGRAGEPLKNDEPEDAQ	ihfB	480	same genera same sequence			M	TKSELVAQLASRFPQLVLKDADFAVKTMLDAMSDALSKGHRIEIRGFGSFGLNRRPARVGRNPKSGEKVQVPEKHVPHFKPGKELRERVD	GRAGEPLKNDEPEDAQ	1	16	zero	52								Proteobacteria	Betaproteobacteria	Burkholderiales	Burkholderiaceae	Burkholderia										X	X	X	M	T	K
Q62M28	IHFB_BURMA	Integration host factor subunit beta (IHF-beta)	ihfB himD BMA0427		Burkholderia mallei (strain ATCC 23344)		107	IPR023630; IPR000119; IPR010992; IPR005685;		MTKSELVAQLASRFPQLVLKDADFAVKTMLDAMSDALSKGHRIEIRGFGSFGLNRRPARVGRNPKSGEKVQVPEKHVPHFKPGKELRERVDGRAGEPLKNDEPEDAQ	ihfB	480	same genera same sequence			M	TKSELVAQLASRFPQLVLKDADFAVKTMLDAMSDALSKGHRIEIRGFGSFGLNRRPARVGRNPKSGEKVQVPEKHVPHFKPGKELRERVD	GRAGEPLKNDEPEDAQ	1	16	zero	52								Proteobacteria	Betaproteobacteria	Burkholderiales	Burkholderiaceae	Burkholderia										X	X	X	M	T	K
A1V6M0	IHFB_BURMS	Integration host factor subunit beta (IHF-beta)	ihfB himD BMASAVP1_A2571		Burkholderia mallei (strain SAVP1)		107	IPR023630; IPR000119; IPR010992; IPR005685;		MTKSELVAQLASRFPQLVLKDADFAVKTMLDAMSDALSKGHRIEIRGFGSFGLNRRPARVGRNPKSGEKVQVPEKHVPHFKPGKELRERVDGRAGEPLKNDEPEDAQ	ihfB	480	same genera same sequence			M	TKSELVAQLASRFPQLVLKDADFAVKTMLDAMSDALSKGHRIEIRGFGSFGLNRRPARVGRNPKSGEKVQVPEKHVPHFKPGKELRERVD	GRAGEPLKNDEPEDAQ	1	16	zero	52								Proteobacteria	Betaproteobacteria	Burkholderiales	Burkholderiaceae	Burkholderia										X	X	X	M	T	K
A3NXW8	IHFB_BURP0	Integration host factor subunit beta (IHF-beta)	ihfB himD BURPS1106A_2944		Burkholderia pseudomallei (strain 1106a)		107	IPR023630; IPR000119; IPR010992; IPR005685;		MTKSELVAQLASRFPQLVLKDADFAVKTMLDAMSDALSKGHRIEIRGFGSFGLNRRPARVGRNPKSGEKVQVPEKHVPHFKPGKELRERVDGRAGEPLKNDEPEDAQ	ihfB	20973	same genera same sequence			M	TKSELVAQLASRFPQLVLKDADFAVKTMLDAMSDALSKGHRIEIRGFGSFGLNRRPARVGRNPKSGEKVQVPEKHVPHFKPGKELRERVD	GRAGEPLKNDEPEDAQ	1	16	zero	52								Proteobacteria	Betaproteobacteria	Burkholderiales	Burkholderiaceae	Burkholderia										X	X	X	M	T	K
Q3JPY2	IHFB_BURP1	Integration host factor subunit beta (IHF-beta)	ihfB himD BURPS1710b_2992		Burkholderia pseudomallei (strain 1710b)		107	IPR023630; IPR000119; IPR010992; IPR005685;		MTKSELVAQLASRFPQLVLKDADFAVKTMLDAMSDALSKGHRIEIRGFGSFGLNRRPARVGRNPKSGEKVQVPEKHVPHFKPGKELRERVDGRAGEPLKNDEPEDAQ	ihfB	480	same genera same sequence			M	TKSELVAQLASRFPQLVLKDADFAVKTMLDAMSDALSKGHRIEIRGFGSFGLNRRPARVGRNPKSGEKVQVPEKHVPHFKPGKELRERVD	GRAGEPLKNDEPEDAQ	1	16	zero	52								Proteobacteria	Betaproteobacteria	Burkholderiales	Burkholderiaceae	Burkholderia										X	X	X	M	T	K
A3NC29	IHFB_BURP6	Integration host factor subunit beta (IHF-beta)	ihfB himD BURPS668_2881		Burkholderia pseudomallei (strain 668)		107	IPR023630; IPR000119; IPR010992; IPR005685;		MTKSELVAQLASRFPQLVLKDADFAVKTMLDAMSDALSKGHRIEIRGFGSFGLNRRPARVGRNPKSGEKVQVPEKHVPHFKPGKELRERVDGRAGEPLKNDEPEDAQ	ihfB	480	same genera same sequence			M	TKSELVAQLASRFPQLVLKDADFAVKTMLDAMSDALSKGHRIEIRGFGSFGLNRRPARVGRNPKSGEKVQVPEKHVPHFKPGKELRERVD	GRAGEPLKNDEPEDAQ	1	16	zero	52								Proteobacteria	Betaproteobacteria	Burkholderiales	Burkholderiaceae	Burkholderia										X	X	X	M	T	K
B2JF07	IHFB_BURP8	Integration host factor subunit beta (IHF-beta)	ihfB himD Bphy_0747		Burkholderia phymatum (strain DSM 17167 / STM815)		107	IPR023630; IPR000119; IPR010992; IPR005685;		MTKSELVAQLATRFPQLVLKDADFAVKTMLDAMSDALANGHRIEIRGFGSFGLNRRPSRVGRNPKSGEKVLVPEKHVPHFKPGKELRERVDRNAGEPLKADAADDDL	ihfB		fir			M	TKSELVAQLATRFPQLVLKDADFAVKTMLDAMSDALANGHRIEIRGFGSFGLNRRPSRVGRNPKSGEKVLVPEKHVPHFKPGKELRERVD	RNAGEPLKADAADDDL	1	16	zero	52								Proteobacteria	Betaproteobacteria	Burkholderiales	Burkholderiaceae	Burkholderia										X	X	X	M	T	K
B2T634	IHFB_BURPP	Integration host factor subunit beta (IHF-beta)	ihfB himD Bphyt_3000		Burkholderia phytofirmans (strain DSM 17436 / PsJN)		107	IPR023630; IPR000119; IPR010992; IPR005685;		MTKSELVAQLAARFPQLVLKDADFAVKTMLDAMSEALANGHRIEIRGFGSFGLNRRPSRVGRNPKSGEKVLVPEKYVPHFKPGKELRERVDRRAGEPLKAEEPDDDL	ihfB		fir			M	TKSELVAQLAARFPQLVLKDADFAVKTMLDAMSEALANGHRIEIRGFGSFGLNRRPSRVGRNPKSGEKVLVPEKYVPHFKPGKELRERVD	RRAGEPLKAEEPDDDL	1	16	zero	52								Proteobacteria	Betaproteobacteria	Burkholderiales	Burkholderiaceae	Burkholderia										X	X	X	M	T	K
Q63S07	IHFB_BURPS	Integration host factor subunit beta (IHF-beta)	ihfB himD BPSL2514		Burkholderia pseudomallei (strain K96243)		107	IPR023630; IPR000119; IPR010992; IPR005685;		MTKSELVAQLASRFPQLVLKDADFAVKTMLDAMSDALSKGHRIEIRGFGSFGLNRRPARVGRNPKSGEKVQVPEKHVPHFKPGKELRERVDGRAGEPLKNDEPEDAQ	ihfB	480	same genera same sequence			M	TKSELVAQLASRFPQLVLKDADFAVKTMLDAMSDALSKGHRIEIRGFGSFGLNRRPARVGRNPKSGEKVQVPEKHVPHFKPGKELRERVD	GRAGEPLKNDEPEDAQ	1	16	zero	52								Proteobacteria	Betaproteobacteria	Burkholderiales	Burkholderiaceae	Burkholderia										X	X	X	M	T	K
Q39IF8	IHFB_BURS3	Integration host factor subunit beta (IHF-beta)	ihfB himD Bcep18194_A4161		Burkholderia sp. (strain 383) (Burkholderia cepacia (strain ATCC 17760 / NCIB 9086 / R18194))		107	IPR023630; IPR000119; IPR010992; IPR005685;		MTKSELVAQLASRFPQLVLKDADFAVKTMLDAMSDALAKGHRIEIRGFGSFGLNRRPARVGRNPKSGEKVQVPEKFVPHFKPGKELRERVDGRAGEPLKADDPDDER	ihfB	12785	same genera same sequence			M	TKSELVAQLASRFPQLVLKDADFAVKTMLDAMSDALAKGHRIEIRGFGSFGLNRRPARVGRNPKSGEKVQVPEKFVPHFKPGKELRERVD	GRAGEPLKADDPDDER	1	16	zero	52								Proteobacteria	Betaproteobacteria	Burkholderiales	Burkholderiaceae	Burkholderia										X	X	X	M	T	K
Q2SY23	IHFB_BURTA	Integration host factor subunit beta (IHF-beta)	ihfB himD BTH_I1639		Burkholderia thailandensis (strain E264 / ATCC 700388 / DSM 13276 / CIP 106301)		107	IPR023630; IPR000119; IPR010992; IPR005685;		MTKSELVAQLASRFPQLVLKDADFAVKTMLDAMSDALSKGHRIEIRGFGSFGLNRRPARVGRNPKSGEKVQVPEKHVPHFKPGKELRERVDGRAGEPLKNDEPEDGQ	ihfB		fir			M	TKSELVAQLASRFPQLVLKDADFAVKTMLDAMSDALSKGHRIEIRGFGSFGLNRRPARVGRNPKSGEKVQVPEKHVPHFKPGKELRERVD	GRAGEPLKNDEPEDGQ	1	16	zero	52								Proteobacteria	Betaproteobacteria	Burkholderiales	Burkholderiaceae	Burkholderia										X	X	X	M	T	K
A4JCH7	IHFB_BURVG	Integration host factor subunit beta (IHF-beta)	ihfB himD Bcep1808_0969		Burkholderia vietnamiensis (strain G4 / LMG 22486) (Burkholderia cepacia (strain R1808))		107	IPR023630; IPR000119; IPR010992; IPR005685;		MTKSELVAQLALRFPQLVLKDADFAVKTMLDAMSDALSKGHRIEIRGFGSFGLNRRPARVGRNPKSGEKVQVPEKFVPHFKPGKELRERVDGRAGEPLKADDPDDER	ihfB	6733	same genera same sequence			M	TKSELVAQLALRFPQLVLKDADFAVKTMLDAMSDALSKGHRIEIRGFGSFGLNRRPARVGRNPKSGEKVQVPEKFVPHFKPGKELRERVD	GRAGEPLKADDPDDER	1	16	zero	52								Proteobacteria	Betaproteobacteria	Burkholderiales	Burkholderiaceae	Burkholderia										X	X	X	M	T	K
Q13VC5	IHFB_BURXL	Integration host factor subunit beta (IHF-beta)	ihfB himD Bxeno_A3426 Bxe_A0983		Burkholderia xenovorans (strain LB400)		107	IPR023630; IPR000119; IPR010992; IPR005685;		MTKSELVAQLATRFPQLVLKDADFAVKTMLDAMSEALANGHRIEIRGFGSFGLNRRPSRVGRNPKSGEKVLVPEKYVPHFKPGKELRERVDRRAGEPLKAEDPDDDL	ihfB		fir			M	TKSELVAQLATRFPQLVLKDADFAVKTMLDAMSEALANGHRIEIRGFGSFGLNRRPSRVGRNPKSGEKVLVPEKYVPHFKPGKELRERVD	RRAGEPLKAEDPDDDL	1	16	zero	52								Proteobacteria	Betaproteobacteria	Burkholderiales	Burkholderiaceae	Burkholderia										X	X	X	M	T	K
B8H6A5	IHFB_CAUCN	Integration host factor subunit beta (IHF-beta)	ihfB himD CCNA_03701		Caulobacter crescentus (strain NA1000 / CB15N)		96	IPR023630; IPR000119; IPR020816; IPR010992; IPR005685;		MIKSELIARLANENPHLTQKDVERVVGVILERMIGALEDGGRVELRGFGALSVRSRPARTGRNPRTGEAVDVRAKHVPFFKSGKELRARLNADGDE	ihfB		fir			M	IKSELIARLANENPHLTQKDVERVVGVILERMIGALEDGGRVELRGFGALSVRSRPARTGRNPRTGEAVDVRAKHVPFFKSGKELRARLN	ADGDE	1	5	zero	52								Proteobacteria	Alphaproteobacteria	Caulobacterales	Caulobacteraceae	Caulobacter										X	X	X	M	I	K
Q9A2H5	IHFB_CAUCR	Integration host factor subunit beta (IHF-beta)	ihfB himD CC_3586		Caulobacter crescentus (strain ATCC 19089 / CB15)		96	IPR023630; IPR000119; IPR020816; IPR010992; IPR005685;		MIKSELIARLANENPHLTQKDVERVVGVILERMIGALEDGGRVELRGFGALSVRSRPARTGRNPRTGEAVDVRAKHVPFFKSGKELRARLNADGDE	ihfB	490	same genera same sequence			M	IKSELIARLANENPHLTQKDVERVVGVILERMIGALEDGGRVELRGFGALSVRSRPARTGRNPRTGEAVDVRAKHVPFFKSGKELRARLN	ADGDE	1	5	zero	52								Proteobacteria	Alphaproteobacteria	Caulobacterales	Caulobacteraceae	Caulobacter										X	X	X	M	I	K
B0T273	IHFB_CAUSK	Integration host factor subunit beta (IHF-beta)	ihfB himD Caul_0104		Caulobacter sp. (strain K31)		94	IPR023630; IPR000119; IPR020816; IPR010992; IPR005685;		MIKSELIARLANENPHLTQKDVERVVGVILERMIGALEDGGRVELRGFGALSVRSRPARAGRNPRTGETVDVRAKHVPFFKSGKELRGRLNADE	ihfB		fir			M	IKSELIARLANENPHLTQKDVERVVGVILERMIGALEDGGRVELRGFGALSVRSRPARAGRNPRTGETVDVRAKHVPFFKSGKELRGRLN	ADE	1	3	zero	52								Proteobacteria	Alphaproteobacteria	Caulobacterales	Caulobacteraceae	Caulobacter										X	X	X	M	I	K
Q1QVK5	IHFB_CHRSD	Integration host factor subunit beta (IHF-beta)	ihfB himD Csal_2152		Chromohalobacter salexigens (strain DSM 3043 / ATCC BAA-138 / NCIMB 13768)		98	IPR023630; IPR000119; IPR020816; IPR010992; IPR005685;		MTKSELIEQIAIRQPELSAKEVEAAVKIILEDITQSLSSGGRVEIRGFGSFSLHFREPRTGRNPKTGDPVDLQGKYVPHFKPGKELREQVNASRALGY	ihfB		fir			M	TKSELIEQIAIRQPELSAKEVEAAVKIILEDITQSLSSGGRVEIRGFGSFSLHFREPRTGRNPKTGDPVDLQGKYVPHFKPGKELREQVN	ASRALGY	1	7	zero	52								Proteobacteria	Gammaproteobacteria	Oceanospirillales	Halomonadaceae	Chromohalobacter										X	X	X	M	T	K
Q7NTK9	IHFB_CHRVO	Integration host factor subunit beta (IHF-beta)	ihfB himD CV_3045		Chromobacterium violaceum (strain ATCC 12472 / DSM 30191 / JCM 1249 / NBRC 12614 / NCIMB 9131 / NCTC 9757)		104	IPR023630; IPR000119; IPR010992; IPR005685;		MTKSELIARLSERLAERNSQLVYKDAELAVKTILDAMANNLAQGSRIEIRGFGSFDLNYRPPRVGRNPKSGASVSVPEKYVPHFKAGKELRERVDLSLLEQTQA	ihfB		fir			MTKSE	LIARLSERLAERNSQLVYKDAELAVKTILDAMANNLAQGSRIEIRGFGSFDLNYRPPRVGRNPKSGASVSVPEKYVPHFKAGKELRERVD	LSLLEQTQA	5	9	zero	56								Proteobacteria	Betaproteobacteria	Neisseriales	Chromobacteriaceae	Chromobacterium										T	K	S	E	L	I
A8AIH1	IHFB_CITK8	Integration host factor subunit beta (IHF-beta)	ihfB himD CKO_02160		Citrobacter koseri (strain ATCC BAA-895 / CDC 4225-83 / SGSC4696)		94	IPR023630; IPR000119; IPR020816; IPR010992; IPR005685;		MTKSELIERLATQQSHIPAKAVEDAVKEMLEHMASTLAQGERIEIRGFGSFSLHYRAPRTGRNPKTGDKVELEGKYVPHFKPGKELRDRANIYG	ihfB		fir			M	TKSELIERLATQQSHIPAKAVEDAVKEMLEHMASTLAQGERIEIRGFGSFSLHYRAPRTGRNPKTGDKVELEGKYVPHFKPGKELRDRAN	IYG	1	3	zero	52								Proteobacteria	Gammaproteobacteria	Enterobacterales	Enterobacteriaceae	Citrobacter										X	X	X	M	T	K
Q482G2	IHFB_COLP3	Integration host factor subunit beta (IHF-beta)	ihfB himD CPS_2336		Colwellia psychrerythraea (strain 34H / ATCC BAA-681) (Vibrio psychroerythus)		95	IPR023630; IPR000119; IPR020816; IPR010992; IPR005685;		MTKSELIEKLADKLSHLSAKEVEKSIKEILELMAQSLSKGERIEIRGFGSFSLHYRAPRVGRNPKTGESVELSGKYVPHFKPGKELRERVNLSVA	ihfB		fir			M	TKSELIEKLADKLSHLSAKEVEKSIKEILELMAQSLSKGERIEIRGFGSFSLHYRAPRVGRNPKTGESVELSGKYVPHFKPGKELRERVN	LSVA	1	4	zero	52								Proteobacteria	Gammaproteobacteria	Alteromonadales	Colwelliaceae	Colwellia										X	X	X	M	T	K
Q46Y54	IHFB_CUPPJ	Integration host factor subunit beta (IHF-beta)	ihfB himD Reut_A2568		Cupriavidus pinatubonensis (strain JMP134 / LMG 1197) (Alcaligenes eutrophus) (Ralstonia eutropha)		137	IPR023630; IPR000119; IPR010992; IPR005685;		MTKSELVEKLAARFPQLLLRDADISVKTILDAMSDALADGHRIEIRGFGSFGLNRRPPRVGRNPKSGERVLVPEKRVPHFKAGKELRERVDRNLTPSSGGSGNGHLTGTPSGKGPQGAAPGSPAVLHEGGGLNLARS	ihfB		fir			M	TKSELVEKLAARFPQLLLRDADISVKTILDAMSDALADGHRIEIRGFGSFGLNRRPPRVGRNPKSGERVLVPEKRVPHFKAGKELRERVD	RNLTPSSGGSGNGHLTGTPSGKGPQGAAPGSPAVLHEGGGLNLARS	1	46	zero	52								Proteobacteria	Betaproteobacteria	Burkholderiales	Burkholderiaceae	Cupriavidus										X	X	X	M	T	K
Q47GJ8	IHFB_DECAR	Integration host factor subunit beta (IHF-beta)	ihfB himD Daro_1281		Dechloromonas aromatica (strain RCB)		94	IPR023630; IPR000119; IPR010992; IPR005685;		MTKSELIAQLAERFPQLVAKDADFAVKMILDAMSEALVRGDRIEIRGFGSFALNYRPPRVGRNPKSGEKVSVPAKWVPHFKAGKELRERVDQAI	ihfB		fir			M	TKSELIAQLAERFPQLVAKDADFAVKMILDAMSEALVRGDRIEIRGFGSFALNYRPPRVGRNPKSGEKVSVPAKWVPHFKAGKELRERVD	QAI	1	3	zero	52								Proteobacteria	Betaproteobacteria	Rhodocyclales	Rhodocyclaceae	Dechloromonas										X	X	X	M	T	K
P37983	IHFB_DICD3	Integration host factor subunit beta (IHF-beta)	ihfB himD Dda3937_04067		Dickeya dadantii (strain 3937) (Erwinia chrysanthemi (strain 3937))		94	IPR023630; IPR000119; IPR020816; IPR010992; IPR005685;		MTKSELIERLAGQQSHIPAKVVEDAVKEMLEQMATTLASGDRIEIRGFGSFSLHYRAPRVGRNPKTGEKVELEGKYVPHFKPGKELRDRANIYG	ihfB		fir			M	TKSELIERLAGQQSHIPAKVVEDAVKEMLEQMATTLASGDRIEIRGFGSFSLHYRAPRVGRNPKTGEKVELEGKYVPHFKPGKELRDRAN	IYG	1	3	zero	52								Proteobacteria	Gammaproteobacteria	Enterobacterales	Pectobacteriaceae	Dickeya										X	X	X	M	T	K
A5EWQ2	IHFB_DICNV	Integration host factor subunit beta (IHF-beta)	ihfB himD DNO_0114		Dichelobacter nodosus (strain VCS1703A)		96	IPR023630; IPR000119; IPR020816; IPR010992; IPR005685;		MTKSELIERLVMKYPQLRAQDVEDTVKLMIERICHTLEKGDRVEIRGFGSFSLHYRESRQGRNPKTGESVRVPAKSIPYFRAGKELRERVDEEINQ	ihfB		fir			M	TKSELIERLVMKYPQLRAQDVEDTVKLMIERICHTLEKGDRVEIRGFGSFSLHYRESRQGRNPKTGESVRVPAKSIPYFRAGKELRERVD	EEINQ	1	5	zero	52								Proteobacteria	Gammaproteobacteria	Cardiobacteriales	Cardiobacteriaceae	Dichelobacter										X	X	X	M	T	K
A8LSF5	IHFB_DINSH	Integration host factor subunit beta (IHF-beta)	ihfB himD Dshi_1027		Dinoroseobacter shibae (strain DFL 12)		95	IPR023630; IPR000119; IPR020816; IPR010992; IPR005685;		MIRSELIQIVADENPHLYQRDVERIVNTVFEEIIEAMSNGDRVELRGFGAFSVKHRDARTGRNPRTGEAVAVEAKSVPFFKTGKLLRDRLNGKED	ihfB		fir			M	IRSELIQIVADENPHLYQRDVERIVNTVFEEIIEAMSNGDRVELRGFGAFSVKHRDARTGRNPRTGEAVAVEAKSVPFFKTGKLLRDRLN	GKED	1	4	zero	52								Proteobacteria	Alphaproteobacteria	Rhodobacterales	Rhodobacteraceae	Dinoroseobacter										X	X	X	M	I	R
A7ZK01	IHFB_ECO24	Integration host factor subunit beta (IHF-beta)	ihfB himD EcE24377A_1009		Escherichia coli O139:H28 (strain E24377A / ETEC)		94	IPR023630; IPR000119; IPR020816; IPR010992; IPR005685;		MTKSELIERLATQQSHIPAKTVEDAVKEMLEHMASTLAQGERIEIRGFGSFSLHYRAPRTGRNPKTGDKVELEGKYVPHFKPGKELRDRANIYG	ihfB		fir			M	TKSELIERLATQQSHIPAKTVEDAVKEMLEHMASTLAQGERIEIRGFGSFSLHYRAPRTGRNPKTGDKVELEGKYVPHFKPGKELRDRAN	IYG	1	3	zero	52								Proteobacteria	Gammaproteobacteria	Enterobacterales	Enterobacteriaceae	Escherichia										X	X	X	M	T	K
B7UMZ8	IHFB_ECO27	Integration host factor subunit beta (IHF-beta)	ihfB himD E2348C_0905		Escherichia coli O127:H6 (strain E2348/69 / EPEC)		94	IPR023630; IPR000119; IPR020816; IPR010992; IPR005685;		MTKSELIERLATQQSHIPAKTVEDAVKDMLEHMASTLAQGERIEIRGFGSFSLHYRAPRTGRNPKTGDKVELEGKYVPHFKPGKELRDRANIYG	ihfB		fir			M	TKSELIERLATQQSHIPAKTVEDAVKDMLEHMASTLAQGERIEIRGFGSFSLHYRAPRTGRNPKTGDKVELEGKYVPHFKPGKELRDRAN	IYG	1	3	zero	52								Proteobacteria	Gammaproteobacteria	Enterobacterales	Enterobacteriaceae	Escherichia										X	X	X	M	T	K
B7MHM1	IHFB_ECO45	Integration host factor subunit beta (IHF-beta)	ihfB himD ECS88_0940		Escherichia coli O45:K1 (strain S88 / ExPEC)		94	IPR023630; IPR000119; IPR020816; IPR010992; IPR005685;		MTKSELIERLATQQSHIPAKTVEDAVKEMLEHMASTLAQGERIEIRGFGSFSLHYRAPRTGRNPKTGDKVELEGKYVPHFKPGKELRDRANIYG	ihfB	18377	same genera same sequence			M	TKSELIERLATQQSHIPAKTVEDAVKEMLEHMASTLAQGERIEIRGFGSFSLHYRAPRTGRNPKTGDKVELEGKYVPHFKPGKELRDRAN	IYG	1	3	zero	52								Proteobacteria	Gammaproteobacteria	Enterobacterales	Enterobacteriaceae	Escherichia										X	X	X	M	T	K
B7LDA4	IHFB_ECO55	Integration host factor subunit beta (IHF-beta)	ihfB himD EC55989_0957		Escherichia coli (strain 55989 / EAEC)		94	IPR023630; IPR000119; IPR020816; IPR010992; IPR005685;		MTKSELIERLATQQSHIPAKTVEDAVKEMLEHMASTLAQGERIEIRGFGSFSLHYRAPRTGRNPKTGDKVELEGKYVPHFKPGKELRDRANIYG	ihfB	18377	same genera same sequence			M	TKSELIERLATQQSHIPAKTVEDAVKEMLEHMASTLAQGERIEIRGFGSFSLHYRAPRTGRNPKTGDKVELEGKYVPHFKPGKELRDRAN	IYG	1	3	zero	52								Proteobacteria	Gammaproteobacteria	Enterobacterales	Enterobacteriaceae	Escherichia										X	X	X	M	T	K
P0A6Y3	IHFB_ECO57	Integration host factor subunit beta (IHF-beta)	ihfB himD Z1258 ECs0995		Escherichia coli O157:H7		94	IPR023630; IPR000119; IPR020816; IPR010992; IPR005685;		MTKSELIERLATQQSHIPAKTVEDAVKEMLEHMASTLAQGERIEIRGFGSFSLHYRAPRTGRNPKTGDKVELEGKYVPHFKPGKELRDRANIYG	ihfB	18377	same genera same sequence			M	TKSELIERLATQQSHIPAKTVEDAVKEMLEHMASTLAQGERIEIRGFGSFSLHYRAPRTGRNPKTGDKVELEGKYVPHFKPGKELRDRAN	IYG	1	3	zero	52								Proteobacteria	Gammaproteobacteria	Enterobacterales	Enterobacteriaceae	Escherichia										X	X	X	M	T	K
B5YT46	IHFB_ECO5E	Integration host factor subunit beta (IHF-beta)	ihfB himD ECH74115_1073		Escherichia coli O157:H7 (strain EC4115 / EHEC)		94	IPR023630; IPR000119; IPR020816; IPR010992; IPR005685;		MTKSELIERLATQQSHIPAKTVEDAVKEMLEHMASTLAQGERIEIRGFGSFSLHYRAPRTGRNPKTGDKVELEGKYVPHFKPGKELRDRANIYG	ihfB	18377	same genera same sequence			M	TKSELIERLATQQSHIPAKTVEDAVKEMLEHMASTLAQGERIEIRGFGSFSLHYRAPRTGRNPKTGDKVELEGKYVPHFKPGKELRDRAN	IYG	1	3	zero	52								Proteobacteria	Gammaproteobacteria	Enterobacterales	Enterobacteriaceae	Escherichia										X	X	X	M	T	K
B7NM62	IHFB_ECO7I	Integration host factor subunit beta (IHF-beta)	ihfB himD ECIAI39_2235		Escherichia coli O7:K1 (strain IAI39 / ExPEC)		94	IPR023630; IPR000119; IPR020816; IPR010992; IPR005685;		MTKSELIERLATQQSHIPAKTVEDAVKEMLEHMASTLAQGERIEIRGFGSFSLHYRAPRTGRNPKTGDKVELEGKYVPHFKPGKELRDRANIYG	ihfB	18377	same genera same sequence			M	TKSELIERLATQQSHIPAKTVEDAVKEMLEHMASTLAQGERIEIRGFGSFSLHYRAPRTGRNPKTGDKVELEGKYVPHFKPGKELRDRAN	IYG	1	3	zero	52								Proteobacteria	Gammaproteobacteria	Enterobacterales	Enterobacteriaceae	Escherichia										X	X	X	M	T	K
B7MS27	IHFB_ECO81	Integration host factor subunit beta (IHF-beta)	ihfB himD ECED1_0939		Escherichia coli O81 (strain ED1a)		94	IPR023630; IPR000119; IPR020816; IPR010992; IPR005685;		MTKSELIERLATQQSHIPAKTVEDAVKEMLEHMASTLAQGERIEIRGFGSFSLHYRAPRTGRNPKTGDKVELEGKYVPHFKPGKELRDRANIYG	ihfB	18377	same genera same sequence			M	TKSELIERLATQQSHIPAKTVEDAVKEMLEHMASTLAQGERIEIRGFGSFSLHYRAPRTGRNPKTGDKVELEGKYVPHFKPGKELRDRAN	IYG	1	3	zero	52								Proteobacteria	Gammaproteobacteria	Enterobacterales	Enterobacteriaceae	Escherichia										X	X	X	M	T	K
B7M841	IHFB_ECO8A	Integration host factor subunit beta (IHF-beta)	ihfB himD ECIAI1_0953		Escherichia coli O8 (strain IAI1)		94	IPR023630; IPR000119; IPR020816; IPR010992; IPR005685;		MTKSELIERLATQQSHIPAKTVEDAVKEMLEHMASTLAQGERIEIRGFGSFSLHYRAPRTGRNPKTGDKVELEGKYVPHFKPGKELRDRANIYG	ihfB	18377	same genera same sequence			M	TKSELIERLATQQSHIPAKTVEDAVKEMLEHMASTLAQGERIEIRGFGSFSLHYRAPRTGRNPKTGDKVELEGKYVPHFKPGKELRDRAN	IYG	1	3	zero	52								Proteobacteria	Gammaproteobacteria	Enterobacterales	Enterobacteriaceae	Escherichia										X	X	X	M	T	K
C4ZQ38	IHFB_ECOBW	Integration host factor subunit beta (IHF-beta)	ihfB himD BWG_0764		Escherichia coli (strain K12 / MC4100 / BW2952)		94	IPR023630; IPR000119; IPR020816; IPR010992; IPR005685;		MTKSELIERLATQQSHIPAKTVEDAVKEMLEHMASTLAQGERIEIRGFGSFSLHYRAPRTGRNPKTGDKVELEGKYVPHFKPGKELRDRANIYG	ihfB	18377	same genera same sequence			M	TKSELIERLATQQSHIPAKTVEDAVKEMLEHMASTLAQGERIEIRGFGSFSLHYRAPRTGRNPKTGDKVELEGKYVPHFKPGKELRDRAN	IYG	1	3	zero	52								Proteobacteria	Gammaproteobacteria	Enterobacterales	Enterobacteriaceae	Escherichia										X	X	X	M	T	K
B1X852	IHFB_ECODH	Integration host factor subunit beta (IHF-beta)	ihfB himD ECDH10B_0982		Escherichia coli (strain K12 / DH10B)		94	IPR023630; IPR000119; IPR020816; IPR010992; IPR005685;		MTKSELIERLATQQSHIPAKTVEDAVKEMLEHMASTLAQGERIEIRGFGSFSLHYRAPRTGRNPKTGDKVELEGKYVPHFKPGKELRDRANIYG	ihfB	18377	same genera same sequence			M	TKSELIERLATQQSHIPAKTVEDAVKEMLEHMASTLAQGERIEIRGFGSFSLHYRAPRTGRNPKTGDKVELEGKYVPHFKPGKELRDRAN	IYG	1	3	zero	52								Proteobacteria	Gammaproteobacteria	Enterobacterales	Enterobacteriaceae	Escherichia										X	X	X	M	T	K
A7ZYL5	IHFB_ECOHS	Integration host factor subunit beta (IHF-beta)	ihfB himD EcHS_A1018		Escherichia coli O9:H4 (strain HS)		94	IPR023630; IPR000119; IPR020816; IPR010992; IPR005685;		MTKSELIERLATQQSHIPAKTVEDAVKEMLEHMASTLAQGERIEIRGFGSFSLHYRAPRTGRNPKTGDKVELEGKYVPHFKPGKELRDRANIYG	ihfB	18377	same genera same sequence			M	TKSELIERLATQQSHIPAKTVEDAVKEMLEHMASTLAQGERIEIRGFGSFSLHYRAPRTGRNPKTGDKVELEGKYVPHFKPGKELRDRAN	IYG	1	3	zero	52								Proteobacteria	Gammaproteobacteria	Enterobacterales	Enterobacteriaceae	Escherichia										X	X	X	M	T	K
Q0TJE1	IHFB_ECOL5	Integration host factor subunit beta (IHF-beta)	ihfB himD ECP_0923		Escherichia coli O6:K15:H31 (strain 536 / UPEC)		94	IPR023630; IPR000119; IPR020816; IPR010992; IPR005685;		MTKSELIERLATQQSHIPAKTVEDAVKEMLEHMASTLAQGERIEIRGFGSFSLHYRAPRTGRNPKTGDKVELEGKYVPHFKPGKELRDRANIYG	ihfB	18377	same genera same sequence			M	TKSELIERLATQQSHIPAKTVEDAVKEMLEHMASTLAQGERIEIRGFGSFSLHYRAPRTGRNPKTGDKVELEGKYVPHFKPGKELRDRAN	IYG	1	3	zero	52								Proteobacteria	Gammaproteobacteria	Enterobacterales	Enterobacteriaceae	Escherichia										X	X	X	M	T	K
P0A6Y2	IHFB_ECOL6	Integration host factor subunit beta (IHF-beta)	ihfB himD c1050		Escherichia coli O6:H1 (strain CFT073 / ATCC 700928 / UPEC)		94	IPR023630; IPR000119; IPR020816; IPR010992; IPR005685;		MTKSELIERLATQQSHIPAKTVEDAVKEMLEHMASTLAQGERIEIRGFGSFSLHYRAPRTGRNPKTGDKVELEGKYVPHFKPGKELRDRANIYG	ihfB	18377	same genera same sequence			M	TKSELIERLATQQSHIPAKTVEDAVKEMLEHMASTLAQGERIEIRGFGSFSLHYRAPRTGRNPKTGDKVELEGKYVPHFKPGKELRDRAN	IYG	1	3	zero	52								Proteobacteria	Gammaproteobacteria	Enterobacterales	Enterobacteriaceae	Escherichia										X	X	X	M	T	K
B1IW19	IHFB_ECOLC	Integration host factor subunit beta (IHF-beta)	ihfB himD EcolC_2684		Escherichia coli (strain ATCC 8739 / DSM 1576 / Crooks)		94	IPR023630; IPR000119; IPR020816; IPR010992; IPR005685;		MTKSELIERLATQQSHIPAKTVEDAVKEMLEHMASTLAQGERIEIRGFGSFSLHYRAPRTGRNPKTGDKVELEGKYVPHFKPGKELRDRANIYG	ihfB	18377	same genera same sequence			M	TKSELIERLATQQSHIPAKTVEDAVKEMLEHMASTLAQGERIEIRGFGSFSLHYRAPRTGRNPKTGDKVELEGKYVPHFKPGKELRDRAN	IYG	1	3	zero	52								Proteobacteria	Gammaproteobacteria	Enterobacterales	Enterobacteriaceae	Escherichia										X	X	X	M	T	K
P0A6Y1	IHFB_ECOLI	Integration host factor subunit beta (IHF-beta)	ihfB himD hip b0912 JW0895		Escherichia coli (strain K12)		94	IPR023630; IPR000119; IPR020816; IPR010992; IPR005685;		MTKSELIERLATQQSHIPAKTVEDAVKEMLEHMASTLAQGERIEIRGFGSFSLHYRAPRTGRNPKTGDKVELEGKYVPHFKPGKELRDRANIYG	ihfB	18377	same genera same sequence			M	TKSELIERLATQQSHIPAKTVEDAVKEMLEHMASTLAQGERIEIRGFGSFSLHYRAPRTGRNPKTGDKVELEGKYVPHFKPGKELRDRAN	IYG	1	3	zero	52								Proteobacteria	Gammaproteobacteria	Enterobacterales	Enterobacteriaceae	Escherichia										X	X	X	M	T	K
B7NAR1	IHFB_ECOLU	Integration host factor subunit beta (IHF-beta)	ihfB himD ECUMN_1105		Escherichia coli O17:K52:H18 (strain UMN026 / ExPEC)		94	IPR023630; IPR000119; IPR020816; IPR010992; IPR005685;		MTKSELIERLATQQSHIPAKTVEDAVKEMLEHMASTLAQGERIEIRGFGSFSLHYRAPRTGRNPKTGDKVELEGKYVPHFKPGKELRDRANIYG	ihfB	18377	same genera same sequence			M	TKSELIERLATQQSHIPAKTVEDAVKEMLEHMASTLAQGERIEIRGFGSFSLHYRAPRTGRNPKTGDKVELEGKYVPHFKPGKELRDRAN	IYG	1	3	zero	52								Proteobacteria	Gammaproteobacteria	Enterobacterales	Enterobacteriaceae	Escherichia										X	X	X	M	T	K
B6I8Y4	IHFB_ECOSE	Integration host factor subunit beta (IHF-beta)	ihfB himD ECSE_0971		Escherichia coli (strain SE11)		94	IPR023630; IPR000119; IPR020816; IPR010992; IPR005685;		MTKSELIERLATQQSHIPAKTVEDAVKEMLEHMASTLAQGERIEIRGFGSFSLHYRAPRTGRNPKTGDKVELEGKYVPHFKPGKELRDRANIYG	ihfB	18377	same genera same sequence			M	TKSELIERLATQQSHIPAKTVEDAVKEMLEHMASTLAQGERIEIRGFGSFSLHYRAPRTGRNPKTGDKVELEGKYVPHFKPGKELRDRAN	IYG	1	3	zero	52								Proteobacteria	Gammaproteobacteria	Enterobacterales	Enterobacteriaceae	Escherichia										X	X	X	M	T	K
B1LJV1	IHFB_ECOSM	Integration host factor subunit beta (IHF-beta)	ihfB himD EcSMS35_2208		Escherichia coli (strain SMS-3-5 / SECEC)		94	IPR023630; IPR000119; IPR020816; IPR010992; IPR005685;		MTKSELIERLATQQSHIPAKTVEDAVKEMLEHMASTLAQGERIEIRGFGSFSLHYRAPRTGRNPKTGDKVELEGKYVPHFKPGKELRDRANIYG	ihfB	18377	same genera same sequence			M	TKSELIERLATQQSHIPAKTVEDAVKEMLEHMASTLAQGERIEIRGFGSFSLHYRAPRTGRNPKTGDKVELEGKYVPHFKPGKELRDRAN	IYG	1	3	zero	52								Proteobacteria	Gammaproteobacteria	Enterobacterales	Enterobacteriaceae	Escherichia										X	X	X	M	T	K
Q1RDU6	IHFB_ECOUT	Integration host factor subunit beta (IHF-beta)	ihfB himD UTI89_C0983		Escherichia coli (strain UTI89 / UPEC)		94	IPR023630; IPR000119; IPR020816; IPR010992; IPR005685;		MTKSELIERLATQQSHIPAKTVEDAVKEMLEHMASTLAQGERIEIRGFGSFSLHYRAPRTGRNPKTGDKVELEGKYVPHFKPGKELRDRANIYG	ihfB	18377	same genera same sequence			M	TKSELIERLATQQSHIPAKTVEDAVKEMLEHMASTLAQGERIEIRGFGSFSLHYRAPRTGRNPKTGDKVELEGKYVPHFKPGKELRDRAN	IYG	1	3	zero	52								Proteobacteria	Gammaproteobacteria	Enterobacterales	Enterobacteriaceae	Escherichia										X	X	X	M	T	K
C5BBR9	IHFB_EDWI9	Integration host factor subunit beta (IHF-beta)	ihfB himD NT01EI_2454		Edwardsiella ictaluri (strain 93-146)		94	IPR023630; IPR000119; IPR020816; IPR010992; IPR005685;		MTKSELIERLASQQPHLPAKAVEDAVKEMLEHMAATLADGERIEIRGFGSFSLHYRAPRIGRNPKTGEKVELEGKYVPHFKPGKELRDRANIYA	ihfB		fir			M	TKSELIERLASQQPHLPAKAVEDAVKEMLEHMAATLADGERIEIRGFGSFSLHYRAPRIGRNPKTGEKVELEGKYVPHFKPGKELRDRAN	IYA	1	3	zero	52								Proteobacteria	Gammaproteobacteria	Enterobacterales	Hafniaceae	Edwardsiella										X	X	X	M	T	K
A4W8T1	IHFB_ENT38	Integration host factor subunit beta (IHF-beta)	ihfB himD Ent638_1431		Enterobacter sp. (strain 638)		95	IPR023630; IPR000119; IPR020816; IPR010992; IPR005685;		MTKSELIERLASQQSHIPAKAVEDAVKEMLEHMASTLAQGERIEIRGFGSFSLHYRAPRTGRNPKTGDKVDLEGKYVPHFKPGKELRDRANIYGN	ihfB		fir			M	TKSELIERLASQQSHIPAKAVEDAVKEMLEHMASTLAQGERIEIRGFGSFSLHYRAPRTGRNPKTGDKVDLEGKYVPHFKPGKELRDRAN	IYGN	1	4	zero	52								Proteobacteria	Gammaproteobacteria	Enterobacterales	Enterobacteriaceae	Enterobacter										X	X	X	M	T	K
Q6D404	IHFB_ERWCT	Integration host factor subunit beta (IHF-beta)	ihfB himD ECA2590		Erwinia carotovora subsp. atroseptica (strain SCRI 1043 / ATCC BAA-672) (Pectobacterium atrosepticum)		94	IPR023630; IPR000119; IPR020816; IPR010992; IPR005685;		MTKSELIERLAGQQSHIPAKVVEDAVKEMLEQMASTLAEGDRIEIRGFGSFSLHYRAPRVGRNPKTGDKVELEGKYVPHFKPGKELRDRANIYG	ihfB		fir			M	TKSELIERLAGQQSHIPAKVVEDAVKEMLEQMASTLAEGDRIEIRGFGSFSLHYRAPRVGRNPKTGDKVELEGKYVPHFKPGKELRDRAN	IYG	1	3	zero	52								Proteobacteria	Gammaproteobacteria	Enterobacterales	Erwiniaceae	Erwinia										X	X	X	M	T	K
B2VC76	IHFB_ERWT9	Integration host factor subunit beta (IHF-beta)	ihfB himD ETA_21410		Erwinia tasmaniensis (strain DSM 17950 / Et1/99)		95	IPR023630; IPR000119; IPR020816; IPR010992; IPR005685;		MTKSELIERLAGQQSHIPAKVVEDAVKEMLEHMATTLSEGERIEIRGFGSFSLHYRAPRTGRNPKTGDKVELEGKYVPHFKPGKELRDRANIYGG	ihfB		fir			M	TKSELIERLAGQQSHIPAKVVEDAVKEMLEHMATTLSEGERIEIRGFGSFSLHYRAPRTGRNPKTGDKVELEGKYVPHFKPGKELRDRAN	IYGG	1	4	zero	52								Proteobacteria	Gammaproteobacteria	Enterobacterales	Erwiniaceae	Erwinia										X	X	X	M	T	K
B7LN74	IHFB_ESCF3	Integration host factor subunit beta (IHF-beta)	ihfB himD EFER_1056		Escherichia fergusonii (strain ATCC 35469 / DSM 13698 / CDC 0568-73)		94	IPR023630; IPR000119; IPR020816; IPR010992; IPR005685;		MTKSELIERLATQQSHIPAKVVEDAVKEMLEHMASTLAQGERIEIRGFGSFSLHYRAPRTGRNPKTGDKVELEGKYVPHFKPGKELRDRANIYG	ihfB		fir			M	TKSELIERLATQQSHIPAKVVEDAVKEMLEHMASTLAQGERIEIRGFGSFSLHYRAPRTGRNPKTGDKVELEGKYVPHFKPGKELRDRAN	IYG	1	3	zero	52								Proteobacteria	Gammaproteobacteria	Enterobacterales	Enterobacteriaceae	Escherichia										X	X	X	M	T	K
A9H0B5	IHFB_GLUDA	Integration host factor subunit beta (IHF-beta)	ihfB himD GDI3159 Gdia_3199		Gluconacetobacter diazotrophicus (strain ATCC 49037 / DSM 5601 / PAl5)		98	IPR023630; IPR000119; IPR020816; IPR010992; IPR005685;		MTKSELIAELAAANPHLLSRDVELIVQTIFSEISAALARGDRVELRGFGAFTVKKRDARTGRNPRTGEMVAVDEKVVPFFKAGKELRERVNNGAPAED	ihfB		fir			M	TKSELIAELAAANPHLLSRDVELIVQTIFSEISAALARGDRVELRGFGAFTVKKRDARTGRNPRTGEMVAVDEKVVPFFKAGKELRERVN	NGAPAED	1	7	zero	52								Proteobacteria	Alphaproteobacteria	Rhodospirillales	Acetobacteraceae	Gluconacetobacter										X	X	X	M	T	K
Q0BQI4	IHFB_GRABC	Integration host factor subunit beta (IHF-beta)	ihfB himD GbCGDNIH1_2020		Granulibacter bethesdensis (strain ATCC BAA-1260 / CGDNIH1)		107	IPR023630; IPR000119; IPR020816; IPR010992; IPR005685;		MTKSELIASLKADNPHLTERDVETIVSTIFDEISNALARGARVELRGFGAFTIKRRDARVGRNPRTGETVSVDEKVVPFFKAGKELRERVNNGTRKNGGSADAASGG	ihfB		fir			M	TKSELIASLKADNPHLTERDVETIVSTIFDEISNALARGARVELRGFGAFTIKRRDARVGRNPRTGETVSVDEKVVPFFKAGKELRERVN	NGTRKNGGSADAASGG	1	16	zero	52								Proteobacteria	Alphaproteobacteria	Rhodospirillales	Acetobacteraceae	Granulibacter										X	X	X	M	T	K
Q7VLR8	IHFB_HAEDU	Integration host factor subunit beta (IHF-beta)	ihfB himD HD_1353		Haemophilus ducreyi (strain 35000HP / ATCC 700724)		93	IPR023630; IPR000119; IPR020816; IPR010992; IPR005685;		MTKSELIEKLIALNPSLPEKAVEDGVKDILENIMLTLEQAKRVEIRGFGSFSLHYRQPRIGRNPKTGASVKLDAKYVPHFKAGKDLKERVDLV	ihfB		fir			M	TKSELIEKLIALNPSLPEKAVEDGVKDILENIMLTLEQAKRVEIRGFGSFSLHYRQPRIGRNPKTGASVKLDAKYVPHFKAGKDLKERVD	LV	1	2	zero	52								Proteobacteria	Gammaproteobacteria	Pasteurellales	Pasteurellaceae	Haemophilus										X	X	X	M	T	K
Q4QJU8	IHFB_HAEI8	Integration host factor subunit beta (IHF-beta)	ihfB himD NTHI1947		Haemophilus influenzae (strain 86-028NP)		94	IPR023630; IPR000119; IPR020816; IPR010992; IPR005685;		MTKSELMEKLSAKQPTLSAKEIENMVKDILEFISQSLENGDRVEVRGFGSFSLHHRQPRLGRNPKTGDSVNLSAKSVPYFKAGKELKARVDVQA	ihfB		fir			M	TKSELMEKLSAKQPTLSAKEIENMVKDILEFISQSLENGDRVEVRGFGSFSLHHRQPRLGRNPKTGDSVNLSAKSVPYFKAGKELKARVD	VQA	1	3	zero	52								Proteobacteria	Gammaproteobacteria	Pasteurellales	Pasteurellaceae	Haemophilus										X	X	X	M	T	K
A5UBN4	IHFB_HAEIE	Integration host factor subunit beta (IHF-beta)	ihfB himD CGSHiEE_03840		Haemophilus influenzae (strain PittEE)		94	IPR023630; IPR000119; IPR020816; IPR010992; IPR005685;		MTKSELMEKLSAKQPTLSAKEIENMVKDILEFISQSLENGDRVEVRGFGSFSLHHRQPRLGRNPKTGDSVNLSAKSVPYFKAGKELKARVDVQA	ihfB	530	same genera same sequence			M	TKSELMEKLSAKQPTLSAKEIENMVKDILEFISQSLENGDRVEVRGFGSFSLHHRQPRLGRNPKTGDSVNLSAKSVPYFKAGKELKARVD	VQA	1	3	zero	52								Proteobacteria	Gammaproteobacteria	Pasteurellales	Pasteurellaceae	Haemophilus										X	X	X	M	T	K
A5UF83	IHFB_HAEIG	Integration host factor subunit beta (IHF-beta)	ihfB himD CGSHiGG_01900		Haemophilus influenzae (strain PittGG)		94	IPR023630; IPR000119; IPR020816; IPR010992; IPR005685;		MTKSELMEKLSAKQPTLPAKEIENMVKDILEFISQSLENGDRVEVRGFGSFSLHHRQPRLGRNPKTGDSVNLSAKSVPYFKAGKELKARVDVQA	ihfB		fir			M	TKSELMEKLSAKQPTLPAKEIENMVKDILEFISQSLENGDRVEVRGFGSFSLHHRQPRLGRNPKTGDSVNLSAKSVPYFKAGKELKARVD	VQA	1	3	zero	52								Proteobacteria	Gammaproteobacteria	Pasteurellales	Pasteurellaceae	Haemophilus										X	X	X	M	T	K
P43724	IHFB_HAEIN	Integration host factor subunit beta (IHF-beta)	ihfB himD HI_1221		Haemophilus influenzae (strain ATCC 51907 / DSM 11121 / KW20 / Rd)		94	IPR023630; IPR000119; IPR020816; IPR010992; IPR005685;		MTKSELMEKLSAKQPTLPAKEIENMVKGILEFISQSLENGDRVEVRGFGSFSLHHRQPRLGRNPKTGDSVNLSAKSVPYFKAGKELKARVDVQA	ihfB		fir			M	TKSELMEKLSAKQPTLPAKEIENMVKGILEFISQSLENGDRVEVRGFGSFSLHHRQPRLGRNPKTGDSVNLSAKSVPYFKAGKELKARVD	VQA	1	3	zero	52								Proteobacteria	Gammaproteobacteria	Pasteurellales	Pasteurellaceae	Haemophilus										X	X	X	M	T	K
B8F475	IHFB_HAEPS	Integration host factor subunit beta (IHF-beta)	ihfB himD HAPS_0459		Haemophilus parasuis serovar 5 (strain SH0165)		93	IPR023630; IPR000119; IPR020816; IPR010992; IPR005685;		MTKSELIANLVAQYPSLSVKSVDESVKEILEQIMGSLEQGERIEVRGFGSFSLHYRQPRVGRNPKTGESVKLDAKYVPHFKAGKELKERVDLA	ihfB		fir			M	TKSELIANLVAQYPSLSVKSVDESVKEILEQIMGSLEQGERIEVRGFGSFSLHYRQPRVGRNPKTGESVKLDAKYVPHFKAGKELKERVD	LA	1	2	zero	52								Proteobacteria	Gammaproteobacteria	Pasteurellales	Pasteurellaceae	Haemophilus										X	X	X	M	T	K
Q0I390	IHFB_HAES1	Integration host factor subunit beta (IHF-beta)	ihfB himD HS_0975		Haemophilus somnus (strain 129Pt) (Histophilus somni (strain 129Pt))		94	IPR023630; IPR000119; IPR020816; IPR010992; IPR005685;		MTKSELIENLASTNPNVPLKDIENAVKDILEQLSQALENGERIEIRGFGSFSLHFRQSRIGRNPKTGEKVDLSAKYVPHFKAGKELKERVNIYS	ihfB		fir			M	TKSELIENLASTNPNVPLKDIENAVKDILEQLSQALENGERIEIRGFGSFSLHFRQSRIGRNPKTGEKVDLSAKYVPHFKAGKELKERVN	IYS	1	3	zero	52								Proteobacteria	Gammaproteobacteria	Pasteurellales	Pasteurellaceae	Haemophilus										X	X	X	M	T	K
B0UUH4	IHFB_HAES2	Integration host factor subunit beta (IHF-beta)	ihfB himD HSM_1453		Haemophilus somnus (strain 2336) (Histophilus somni (strain 2336))		94	IPR023630; IPR000119; IPR020816; IPR010992; IPR005685;		MTKSELIENLASTNPNVPLKDIENAVKDILEQLSQALENGERIEIRGFGSFSLHFRQSRIGRNPKTGEKVDLSAKYVPHFKAGKELKERVNIYS	ihfB	535	same genera same sequence			M	TKSELIENLASTNPNVPLKDIENAVKDILEQLSQALENGERIEIRGFGSFSLHFRQSRIGRNPKTGEKVDLSAKYVPHFKAGKELKERVN	IYS	1	3	zero	52								Proteobacteria	Gammaproteobacteria	Pasteurellales	Pasteurellaceae	Haemophilus										X	X	X	M	T	K
Q2SCF7	IHFB_HAHCH	Integration host factor subunit beta (IHF-beta)	ihfB himD HCH_04977		Hahella chejuensis (strain KCTC 2396)		98	IPR023630; IPR000119; IPR020816; IPR010992; IPR005685;		MTKSELVEIIAQKQPQLSIKDVELAVKTIIEYMSQSLSQGQRIEIRGFGSFSLHYRAPRVGRNPKTGETVHLPAKYVPHFKPGKELRDEVNASLKAGY	ihfB		fir			M	TKSELVEIIAQKQPQLSIKDVELAVKTIIEYMSQSLSQGQRIEIRGFGSFSLHYRAPRVGRNPKTGETVHLPAKYVPHFKPGKELRDEVN	ASLKAGY	1	7	zero	52								Proteobacteria	Gammaproteobacteria	Oceanospirillales	Hahellaceae	Hahella										X	X	X	M	T	K
A1WUI6	IHFB_HALHL	Integration host factor subunit beta (IHF-beta)	ihfB himD Hhal_0562		Halorhodospira halophila (strain DSM 244 / SL1) (Ectothiorhodospira halophila (strain DSM 244 / SL1))		102	IPR023630; IPR000119; IPR020816; IPR010992; IPR005685;		MTKSELIEAIASKQPHLAHKDVEDAVKKMLEHMSETLANGKRIEIRGFGSFSLHHRPARMGRNPKTGEPVALPAKYVPHFKPGKELRERVNSSRHQAPLRSQ	ihfB		fir			M	TKSELIEAIASKQPHLAHKDVEDAVKKMLEHMSETLANGKRIEIRGFGSFSLHHRPARMGRNPKTGEPVALPAKYVPHFKPGKELRERVN	SSRHQAPLRSQ	1	11	zero	52								Proteobacteria	Gammaproteobacteria	Chromatiales	Ectothiorhodospiraceae	Halorhodospira										X	X	X	M	T	K
A4G858	IHFB_HERAR	Integration host factor subunit beta (IHF-beta)	ihfB himD HEAR2573		Herminiimonas arsenicoxydans		101	IPR023630; IPR000119; IPR010992; IPR005685;		MTKSELIARLAERYPQLVAKDADYAVKTILDAMSDALATGQRIEIRGFGSFALNSRPPRIGRNPKSGDKVMVPEKRVPHFKPGKQLRERVDAMVGQPIIED	ihfB		fir			M	TKSELIARLAERYPQLVAKDADYAVKTILDAMSDALATGQRIEIRGFGSFALNSRPPRIGRNPKSGDKVMVPEKRVPHFKPGKQLRERVD	AMVGQPIIED	1	10	zero	52								Proteobacteria	Betaproteobacteria	Burkholderiales	Oxalobacteraceae	Herminiimonas										X	X	X	M	T	K
Q5QZ46	IHFB_IDILO	Integration host factor subunit beta (IHF-beta)	ihfB himD IL1354		Idiomarina loihiensis (strain ATCC BAA-735 / DSM 15497 / L2-TR)		93	IPR023630; IPR000119; IPR020816; IPR010992; IPR005685;		MTKSELIERLTLKHELPPKQVEASVKEILEQMVQSLSQGKRVEIRGFGSFSLHYRAPRVGRNPKTGDPVELDGKYVPHFKAGKELRERVDTLS	ihfB		fir			M	TKSELIERLTLKHOELPPKQVEASVKEILEQMVQSLSQGKRVEIRGFGSFSLHYRAPRVGRNPKTGDPVELDGKYVPHFKAGKELRERVD	TLS	1	3	min1	52	14							Proteobacteria	Gammaproteobacteria	Alteromonadales	Idiomarinaceae	Idiomarina										X	X	X	M	T	K
A6T1G0	IHFB_JANMA	Integration host factor subunit beta (IHF-beta)	ihfB himD mma_2667		Janthinobacterium sp. (strain Marseille) (Minibacterium massiliensis)		101	IPR023630; IPR000119; IPR010992; IPR005685;		MTKSELIARLAERYPQLVAKDADYAVKTILDAMSDALATGQRIEIRGFGSFALNSRPPRIGRNPKSGDKVMVPEKRVPHFKPGKQLRERVDAMVGQPIIED	ihfB		fir			M	TKSELIARLAERYPQLVAKDADYAVKTILDAMSDALATGQRIEIRGFGSFALNSRPPRIGRNPKSGDKVMVPEKRVPHFKPGKQLRERVD	AMVGQPIIED	1	10	zero	52								Proteobacteria	Betaproteobacteria	Burkholderiales	Oxalobacteraceae	Janthinobacterium										X	X	X	M	T	K
Q28LB0	IHFB_JANSC	Integration host factor subunit beta (IHF-beta)	ihfB himD Jann_3585		Jannaschia sp. (strain CCS1)		95	IPR023630; IPR000119; IPR020816; IPR010992; IPR005685;		MIRSELIQKLSDENPHLYQRDVERIVNSIFEEVIDALAAGDRVELRGFGAFSVKKRDARIGRNPRTGESVSVEEKHVPFFKAGKLLRDRLNGHES	ihfB		fir			M	IRSELIQKLSDENPHLYQRDVERIVNSIFEEVIDALAAGDRVELRGFGAFSVKKRDARIGRNPRTGESVSVEEKHVPFFKAGKLLRDRLN	GHES	1	4	zero	52								Proteobacteria	Alphaproteobacteria	Rhodobacterales	Rhodobacteraceae	Jannaschia										X	X	X	M	I	R
B5XY84	IHFB_KLEP3	Integration host factor subunit beta (IHF-beta)	ihfB himD KPK_3620		Klebsiella pneumoniae (strain 342)		95	IPR023630; IPR000119; IPR020816; IPR010992; IPR005685;		MTKSELIERLASQQSHIPAKAVEDAVKEMLEHMASTLAQGERIEIRGFGSFSLHYRAPRTGRNPKTGDKVELEGKYVPHFKPGKELRDRANIYEE	ihfB		fir			M	TKSELIERLASQQSHIPAKAVEDAVKEMLEHMASTLAQGERIEIRGFGSFSLHYRAPRTGRNPKTGDKVELEGKYVPHFKPGKELRDRAN	IYEE	1	4	zero	52								Proteobacteria	Gammaproteobacteria	Enterobacterales	Enterobacteriaceae	Klebsiella										X	X	X	M	T	K
A6T704	IHFB_KLEP7	Integration host factor subunit beta (IHF-beta)	ihfB himD KPN78578_09140 KPN_00939		Klebsiella pneumoniae subsp. pneumoniae (strain ATCC 700721 / MGH 78578)		95	IPR023630; IPR000119; IPR020816; IPR010992; IPR005685;		MTKSELIERLASQQSHIPAKAVEDAVKEMLEHMASTLAQGERIEIRGFGSFSLHYRAPRTGRNPKTGDKVELEGKYVPHFKPGKELRDRANIYEG	ihfB		fir			M	TKSELIERLASQQSHIPAKAVEDAVKEMLEHMASTLAQGERIEIRGFGSFSLHYRAPRTGRNPKTGDKVELEGKYVPHFKPGKELRDRAN	IYEG	1	4	zero	52								Proteobacteria	Gammaproteobacteria	Enterobacterales	Enterobacteriaceae	Klebsiella										X	X	X	M	T	K
C1D546	IHFB_LARHH	Integration host factor subunit beta (IHF-beta)	ihfB himD LHK_00870		Laribacter hongkongensis (strain HLHK9)		99	IPR023630; IPR000119; IPR010992; IPR005685;		MTKSELIARLAERYPHLVAKDTELAVKTILDAMAVSLASGQRIEIRGFGSFDLNYRPPRTGRNPKSGSSVHVPEKFVPHFKAGKELRERVDTSSMLQEA	ihfB		fir			M	TKSELIARLAERYPHLVAKDTELAVKTILDAMAVSLASGQRIEIRGFGSFDLNYRPPRTGRNPKSGSSVHVPEKFVPHFKAGKELRERVD	TSSMLQEA	1	8	zero	52								Proteobacteria	Betaproteobacteria	Neisseriales	Chromobacteriaceae	Laribacter										X	X	X	M	T	K
Q65SH8	IHFB_MANSM	Integration host factor subunit beta (IHF-beta)	ihfB himD MS1475		Mannheimia succiniciproducens (strain MBEL55E)		94	IPR023630; IPR000119; IPR020816; IPR010992; IPR005685;		MTKSELIESLVEKNHSISVKSVENAVKEILEHMSQALESGDRIEIRGFGSFSLHFRQPRVGRNPKTGAQVKLDAKCVPHFKAGKELRERVDFNA	ihfB		fir			M	TKSELIESLVEKNHSISVKSVENAVKEILEHMSQALESGDRIEIRGFGSFSLHFRQPRVGRNPKTGAQVKLDAKCVPHFKAGKELRERVD	FNA	1	3	zero	52								Proteobacteria	Gammaproteobacteria	Pasteurellales	Pasteurellaceae	Mannheimia										X	X	X	M	T	K
A1TZF1	IHFB_MARAV	Integration host factor subunit beta (IHF-beta)	ihfB himD Maqu_1028		Marinobacter aquaeolei (strain ATCC 700491 / DSM 11845 / VT8) (Marinobacter hydrocarbonoclasticus (strain DSM 11845))		98	IPR023630; IPR000119; IPR020816; IPR010992; IPR005685;		MTKSELVELIASKQTQLSVKDVELAVKSIIEHMSQSLADGQRIEIRGFGSFSLHHRAARTGRNPKTGDAVQLPAKFVPHFKPGKELREQVNDSMKKGF	ihfB		fir			M	TKSELVELIASKQTQLSVKDVELAVKSIIEHMSQSLADGQRIEIRGFGSFSLHHRAARTGRNPKTGDAVQLPAKFVPHFKPGKELREQVN	DSMKKGF	1	7	zero	52								Proteobacteria	Gammaproteobacteria	Alteromonadales	Alteromonadaceae	Marinobacter										X	X	X	M	T	K
Q0ATJ4	IHFB_MARMM	Integration host factor subunit beta (IHF-beta)	ihfB himD Mmar10_0097		Maricaulis maris (strain MCS10)		101	IPR023630; IPR000119; IPR020816; IPR010992; IPR005685;		MIKSELIDQLAEANPHLYHRDVERVVNTILDGITDALARGERVELRGFGAFSVRHRPARVGRNPRTGESVAVKEKHVPFFKTGKELRERVDASRESNPEIA	ihfB		fir			M	IKSELIDQLAEANPHLYHRDVERVVNTILDGITDALARGERVELRGFGAFSVRHRPARVGRNPRTGESVAVKEKHVPFFKTGKELRERVD	ASRESNPEIA	1	10	zero	52								Proteobacteria	Alphaproteobacteria	Rhodobacterales	Hyphomonadaceae	Maricaulis										X	X	X	M	I	K
A6W0A0	IHFB_MARMS	Integration host factor subunit beta (IHF-beta)	ihfB himD Mmwyl1_3223		Marinomonas sp. (strain MWYL1)		102	IPR023630; IPR000119; IPR020816; IPR010992; IPR005685;		MTKSELIELLIDQQSHLPVKDVEQAIKAMLEHMSDSLANGERIEIRGFGSFSLHYRAPRIGRNPKTGESVELSAKYVPHFKPGKELRELVNLPENSEINELN	ihfB		fir			M	TKSELIELLIDQQSHLPVKDVEQAIKAMLEHMSDSLANGERIEIRGFGSFSLHYRAPRIGRNPKTGESVELSAKYVPHFKPGKELRELVN	LPENSEINELN	1	11	zero	52								Proteobacteria	Gammaproteobacteria	Oceanospirillales	Oceanospirillaceae	Marinomonas										X	X	X	M	T	K
Q11C35	IHFB_MESSB	Integration host factor subunit beta (IHF-beta)	ihfB himD Meso_3672		Mesorhizobium sp. (strain BNC1)		94	IPR023630; IPR000119; IPR020816; IPR010992; IPR005685;		MIKSELVQTIANRNPHLFLRDVENIVNAIFDEITEALAQGNRVELRGFGAFSVKNRPARTGRNPRTGESVHVEEKWVPFFKTGKELRERLNADE	ihfB		fir			M	IKSELVQTIANRNPHLFLRDVENIVNAIFDEITEALAQGNRVELRGFGAFSVKNRPARTGRNPRTGESVHVEEKWVPFFKTGKELRERLN	ADE	1	3	zero	52								Proteobacteria	Alphaproteobacteria	Rhizobiales	Phyllobacteriaceae	Mesorhizobium										X	X	X	M	I	K
Q608S8	IHFB_METCA	Integration host factor subunit beta (IHF-beta)	ihfB himD MCA1411		Methylococcus capsulatus (strain ATCC 33009 / NCIMB 11132 / Bath)		95	IPR023630; IPR000119; IPR020816; IPR010992; IPR005685;		MTKSELIESLAGKYPHLSPRDIEHAIKEMIGCMSEALAGGERIEIRGFGSFSLHHRPPRVGRNPKTGESVHLPSRRVPHFKPGKELRDRVNSIKD	ihfB		fir			M	TKSELIESLAGKYPHLSPRDIEHAIKEMIGCMSEALAGGERIEIRGFGSFSLHHRPPRVGRNPKTGESVHLPSRRVPHFKPGKELRDRVN	SIKD	1	4	zero	52								Proteobacteria	Gammaproteobacteria	Methylococcales	Methylococcaceae	Methylococcus										X	X	X	M	T	K
B8EMZ0	IHFB_METSB	Integration host factor subunit beta (IHF-beta)	ihfB himD Msil_0144		Methylocella silvestris (strain BL2 / DSM 15510 / NCIMB 13906)		96	IPR023630; IPR000119; IPR020816; IPR010992; IPR005685;		MIKSELVQRIADRNPHLYLRDVEKIVNAILDEITNALSRGDRVELRGFGAFSVKHRDARVGRNPRTGAHVSVDEKVVPFFKTGKEMRERLNNGVDD	ihfB		fir			M	IKSELVQRIADRNPHLYLRDVEKIVNAILDEITNALSRGDRVELRGFGAFSVKHRDARVGRNPRTGAHVSVDEKVVPFFKTGKEMRERLN	NGVDD	1	5	zero	52								Proteobacteria	Alphaproteobacteria	Rhizobiales	Beijerinckiaceae	Methylocella										X	X	X	M	I	K
P0A0U3	IHFB_NEIGO	Integration host factor subunit beta (IHF-beta)	ihfB himD hip		Neisseria gonorrhoeae		104	IPR023630; IPR000119; IPR020816; IPR010992; IPR005685;		MTKSELMVRLAEVFAAKNGTHLLAKDVEYSVKVLVDTMTRSLARGQRIEIRGFGSFDLNHRPARIGRNPKTGERVEVPEKHVPHFKPGKELRERVDLALKENAN	ihfB		fir			MTKSE	LMVRLAEVFAAKNGHLLAKDVEYSVKVLVDTMTRSLARGQRIEIRGFGSFDLNHRPARIGRNPKTGERVEVPEKHVPHFKPGKELRERVD	LALKENAN	5	8	ins1	56	15		T					Proteobacteria	Betaproteobacteria	Neisseriales	Neisseriaceae	Neisseria										T	K	S	E	L	M
P0A0U1	IHFB_NEIMA	Integration host factor subunit beta (IHF-beta)	ihfB himD hip NMA1516		Neisseria meningitidis serogroup A / serotype 4A (strain Z2491)		104	IPR023630; IPR000119; IPR020816; IPR010992; IPR005685;		MTKSELMVRLAEVFAAKNGTHLLAKDVEYSVKVLVDTMTRSLARGQRIEIRGFGSFDLNHRPARIGRNPKTGERVEVPEKHVPHFKPGKELRERVDLALKENAN	ihfB	24343	same genera same sequence			MTKSE	LMVRLAEVFAAKNGHLLAKDVEYSVKVLVDTMTRSLARGQRIEIRGFGSFDLNHRPARIGRNPKTGERVEVPEKHVPHFKPGKELRERVD	LALKENAN	5	8	ins1	56	15		T					Proteobacteria	Betaproteobacteria	Neisseriales	Neisseriaceae	Neisseria										T	K	S	E	L	M
P0A0U2	IHFB_NEIMB	Integration host factor subunit beta (IHF-beta)	ihfB himD hip NMB1302		Neisseria meningitidis serogroup B (strain MC58)		104	IPR023630; IPR000119; IPR020816; IPR010992; IPR005685;		MTKSELMVRLAEVFAAKNGTHLLAKDVEYSVKVLVDTMTRSLARGQRIEIRGFGSFDLNHRPARIGRNPKTGERVEVPEKHVPHFKPGKELRERVDLALKENAN	ihfB	9888	same genera same sequence			MTKSE	LMVRLAEVFAAKNGHLLAKDVEYSVKVLVDTMTRSLARGQRIEIRGFGSFDLNHRPARIGRNPKTGERVEVPEKHVPHFKPGKELRERVD	LALKENAN	5	8	ins1	56	15		T					Proteobacteria	Betaproteobacteria	Neisseriales	Neisseriaceae	Neisseria										T	K	S	E	L	M
A1KUD0	IHFB_NEIMF	Integration host factor subunit beta (IHF-beta)	ihfB himD NMC1239		Neisseria meningitidis serogroup C / serotype 2a (strain ATCC 700532 / DSM 15464 / FAM18)		104	IPR023630; IPR000119; IPR020816; IPR010992; IPR005685;		MTKSELMVRLAEVFAAKNGTHLLAKDVEYSVKVLVDTMTRSLARGQRIEIRGFGSFDLNHRPARIGRNPKTGERVEVPEKHVPHFKPGKELRERVDLALKENAN	ihfB	9888	same genera same sequence			MTKSE	LMVRLAEVFAAKNGHLLAKDVEYSVKVLVDTMTRSLARGQRIEIRGFGSFDLNHRPARIGRNPKTGERVEVPEKHVPHFKPGKELRERVD	LALKENAN	5	8	ins1	56	15		T					Proteobacteria	Betaproteobacteria	Neisseriales	Neisseriaceae	Neisseria										T	K	S	E	L	M
Q0AIZ2	IHFB_NITEC	Integration host factor subunit beta (IHF-beta)	ihfB himD Neut_0401		Nitrosomonas eutropha (strain C91)		105	IPR023630; IPR000119; IPR010992; IPR005685;		MTKSELISKLAERFPQLLAKDAELVVKIILDAMAKSLARGERIEIRGFGSFDLNYRPSRVGRNPKSGEKVHVPEKYVPHFKAGKKMRELIDSSHKQHNLLDQATG	ihfB		fir			M	TKSELISKLAERFPQLLAKDAELVVKIILDAMAKSLARGERIEIRGFGSFDLNYRPSRVGRNPKSGEKVHVPEKYVPHFKAGKKMRELID	SSHKQHNLLDQATG	1	14	zero	52								Proteobacteria	Betaproteobacteria	Nitrosomonadales	Nitrosomonadaceae	Nitrosomonas										X	X	X	M	T	K
Q82TD7	IHFB_NITEU	Integration host factor subunit beta (IHF-beta)	ihfB himD NE1961		Nitrosomonas europaea (strain ATCC 19718 / NBRC 14298)		105	IPR023630; IPR000119; IPR010992; IPR005685;		MTKSELISKLAERFPQLLAKDAELVVKIILDAMAKSLSRGERIEIRGFGSFDLNYRPSRVGRNPKSGEKVHVPEKYVPHFKAGKKMRELIDSGPKQHKVLDRVTG	ihfB		fir			M	TKSELISKLAERFPQLLAKDAELVVKIILDAMAKSLSRGERIEIRGFGSFDLNYRPSRVGRNPKSGEKVHVPEKYVPHFKAGKKMRELID	SGPKQHKVLDRVTG	1	14	zero	52								Proteobacteria	Betaproteobacteria	Nitrosomonadales	Nitrosomonadaceae	Nitrosomonas										X	X	X	M	T	K
Q1QS30	IHFB_NITHX	Integration host factor subunit beta (IHF-beta)	ihfB himD Nham_0066		Nitrobacter hamburgensis (strain X14 / DSM 10229)		101	IPR023630; IPR000119; IPR020816; IPR010992; IPR005685;		MIKSELVQRIAEHNPHLYQRDVENIVNAILDEIVTALARGDRVELRGFGAFSVKHRPARAGRNPRTGEHVPVDQKSVPFFKTGKEMRERLNRENATSEASA	ihfB		fir			M	IKSELVQRIAEHNPHLYQRDVENIVNAILDEIVTALARGDRVELRGFGAFSVKHRPARAGRNPRTGEHVPVDQKSVPFFKTGKEMRERLN	RENATSEASA	1	10	zero	52								Proteobacteria	Alphaproteobacteria	Rhizobiales	Bradyrhizobiaceae	Nitrobacter										X	X	X	M	I	K
Q2Y7A9	IHFB_NITMU	Integration host factor subunit beta (IHF-beta)	ihfB himD Nmul_A2068		Nitrosospira multiformis (strain ATCC 25196 / NCIMB 11849)		94	IPR023630; IPR000119; IPR010992; IPR005685;		MTKSELIARLAARHPQLGTKDAELAVKVILDAMAKSLSQGQRIEIRGFGSFDLNYRPPRVGRNPKSGEKVRVPEKYVPHFKAGKEMRERVDQKN	ihfB		fir			M	TKSELIARLAARHPQLGTKDAELAVKVILDAMAKSLSQGQRIEIRGFGSFDLNYRPPRVGRNPKSGEKVRVPEKYVPHFKAGKEMRERVD	QKN	1	3	zero	52								Proteobacteria	Betaproteobacteria	Nitrosomonadales	Nitrosomonadaceae	Nitrosospira										X	X	X	M	T	K
Q3SWL5	IHFB_NITWN	Integration host factor subunit beta (IHF-beta)	ihfB himD Nwi_0058		Nitrobacter winogradskyi (strain Nb-255 / ATCC 25391)		101	IPR023630; IPR000119; IPR020816; IPR010992; IPR005685;		MIKSELVQRIAEHNPHLYQRDVENIVNAILDEIVAALARGDRVELRGFGAFSVKHRPARAGRNPRTGEHVPVDQKSVPFFKTGKEMRERLNRDNATSEANA	ihfB		fir			M	IKSELVQRIAEHNPHLYQRDVENIVNAILDEIVAALARGDRVELRGFGAFSVKHRPARAGRNPRTGEHVPVDQKSVPFFKTGKEMRERLN	RDNATSEANA	1	10	zero	52								Proteobacteria	Alphaproteobacteria	Rhizobiales	Bradyrhizobiaceae	Nitrobacter										X	X	X	M	I	K
A6WV92	IHFB_OCHA4	Integration host factor subunit beta (IHF-beta)	ihfB himD Oant_0165		Ochrobactrum anthropi (strain ATCC 49188 / DSM 6882 / NCTC 12168)		94	IPR023630; IPR000119; IPR020816; IPR010992; IPR005685;		MIKSELVQIIASRNPHLFQRDVENIVGAVFDEITNALAEGNRVELRGFGAFSVKNRPARSGRNPRTGETVDVEEKWVPFFKTGKELRDRLNGAV	ihfB		fir			M	IKSELVQIIASRNPHLFQRDVENIVGAVFDEITNALAEGNRVELRGFGAFSVKNRPARSGRNPRTGETVDVEEKWVPFFKTGKELRDRLN	GAV	1	3	zero	52								Proteobacteria	Alphaproteobacteria	Rhizobiales	Brucellaceae	Ochrobactrum										X	X	X	M	I	K
B6JCN9	IHFB_OLICO	Integration host factor subunit beta (IHF-beta)	ihfB himD OCAR_4474 OCA5_c00600		Oligotropha carboxidovorans (strain ATCC 49405 / DSM 1227 / OM5)		106	IPR023630; IPR000119; IPR020816; IPR010992; IPR005685;		MIKSELVQRIAEHNPHLYQRDVENIVNAILEEIVSALARGDRVELRGFGAFSVKHRPARAGRNPRTGEHVPVEQKSVPFFKTGKEMRERLNRDGLDGATPPSPPAA	ihfB		fir			M	IKSELVQRIAEHNPHLYQRDVENIVNAILEEIVSALARGDRVELRGFGAFSVKHRPARAGRNPRTGEHVPVEQKSVPFFKTGKEMRERLN	RDGLDGATPPSPPAA	1	15	zero	52								Proteobacteria	Alphaproteobacteria	Rhizobiales	Bradyrhizobiaceae	Oligotropha										X	X	X	M	I	K
A1B8K9	IHFB_PARDP	Integration host factor subunit beta (IHF-beta)	ihfB himD Pden_3787		Paracoccus denitrificans (strain Pd 1222)		95	IPR023630; IPR000119; IPR020816; IPR010992; IPR005685;		MIRSELIQKISEENPHLFQRDVERIVNTVFEEIIDAMARGDRVELRGFGAFSVKKRDARQGRNPRTGETVSVDEKHVPFFKTGKLLRERLNGLDE	ihfB		fir			M	IRSELIQKISEENPHLFQRDVERIVNTVFEEIIDAMARGDRVELRGFGAFSVKKRDARQGRNPRTGETVSVDEKHVPFFKTGKLLRERLN	GLDE	1	4	zero	52								Proteobacteria	Alphaproteobacteria	Rhodobacterales	Rhodobacteraceae	Paracoccus										X	X	X	M	I	R
A7HPD7	IHFB_PARL1	Integration host factor subunit beta (IHF-beta)	ihfB himD Plav_0147		Parvibaculum lavamentivorans (strain DS-1 / DSM 13023 / NCIMB 13966)		110	IPR023630; IPR000119; IPR020816; IPR010992; IPR005685;		MIKSELVARLAQANPHLYQRDVERIVSTIFDEISAALARGDRVELRGFGAFSVKSRPARTGRNPRTGEPVHVDEKSVPFFKTGKELRERLNNADIADDKLMVDDSDDGDD	ihfB		fir			M	IKSELVARLAQANPHLYQRDVERIVSTIFDEISAALARGDRVELRGFGAFSVKSRPARTGRNPRTGEPVHVDEKSVPFFKTGKELRERLN	NADIADDKLMVDDSDDGDD	1	19	zero	52								Proteobacteria	Alphaproteobacteria	Rhizobiales	Rhodobiaceae	Parvibaculum										X	X	X	M	I	K
P95519	IHFB_PASHA	Integration host factor subunit beta (IHF-beta)	ihfB himD		Pasteurella haemolytica (Mannheimia haemolytica)		93	IPR023630; IPR000119; IPR020816; IPR010992; IPR005685;		MTKSELIESLASKNPSLPIKMVEHCVKELLEQLTATLEEGERIEVRGFGSFSLHYRQPRLGRNPKTGESVLLGAKYVPHFKAGKDLKERVDLL	ihfB		fir			M	TKSELIESLASKNPSLPIKMVEHCVKELLEQLTATLEEGERIEVRGFGSFSLHYRQPRLGRNPKTGESVLLGAKYVPHFKAGKDLKERVD	LL	1	2	zero	52								Proteobacteria	Gammaproteobacteria	Pasteurellales	Pasteurellaceae	Pasteurella										X	X	X	M	T	K
Q9CML8	IHFB_PASMU	Integration host factor subunit beta (IHF-beta)	ihfB himD PM0800		Pasteurella multocida (strain Pm70)		94	IPR023630; IPR000119; IPR020816; IPR010992; IPR005685;		MTKSELIERLVQKCHAVAAKDVENAVKEILDQMSFALESGKRIEVRGFGSFSLHYRQPRLGRNPKTGEQVKLDAKSVPHFKAGKELRERVDIYA	ihfB		fir			M	TKSELIERLVQKCHAVAAKDVENAVKEILDQMSFALESGKRIEVRGFGSFSLHYRQPRLGRNPKTGEQVKLDAKSVPHFKAGKELRERVD	IYA	1	3	zero	52								Proteobacteria	Gammaproteobacteria	Pasteurellales	Pasteurellaceae	Pasteurella										X	X	X	M	T	K
C6DF68	IHFB_PECCP	Integration host factor subunit beta (IHF-beta)	ihfB himD PC1_1736		Pectobacterium carotovorum subsp. carotovorum (strain PC1)		94	IPR023630; IPR000119; IPR020816; IPR010992; IPR005685;		MTKSELIERLAGQQSHIPAKVVEDAVKEMLEQMASTLAEGDRIEIRGFGSFSLHYRAPRVGRNPKTGDKVELEGKYVPHFKPGKELRDRANIYG	ihfB		fir			M	TKSELIERLAGQQSHIPAKVVEDAVKEMLEQMASTLAEGDRIEIRGFGSFSLHYRAPRVGRNPKTGDKVELEGKYVPHFKPGKELRDRAN	IYG	1	3	zero	52								Proteobacteria	Gammaproteobacteria	Enterobacterales	Pectobacteriaceae	Pectobacterium										X	X	X	M	T	K
Q7N6D2	IHFB_PHOLL	Integration host factor subunit beta (IHF-beta)	ihfB himD plu1623		Photorhabdus luminescens subsp. laumondii (strain TT01)		94	IPR023630; IPR000119; IPR020816; IPR010992; IPR005685;		MTKSELIERLAGQQSHISAKTVEDAVKEILDHMAITLADGERIEVRGFGSFSLHYRAPRVGRNPKTGDKVELEGKYVPHFKPGKELRDRVNIYD	ihfB		fir			M	TKSELIERLAGQQSHISAKTVEDAVKEILDHMAITLADGERIEVRGFGSFSLHYRAPRVGRNPKTGDKVELEGKYVPHFKPGKELRDRVN	IYD	1	3	zero	52								Proteobacteria	Gammaproteobacteria	Enterobacterales	Morganellaceae	Photorhabdus										X	X	X	M	T	K
Q6LPE4	IHFB_PHOPR	Integration host factor subunit beta (IHF-beta)	ihfB himD PBPRA2449		Photobacterium profundum (Photobacterium sp. (strain SS9))		96	IPR023630; IPR000119; IPR020816; IPR010992; IPR005685;		MTKSELIERLCSQQTHLSAKQVEDAIKEILEHMAGTLAEGDRIEIRGFGSFSLHYRAPRVGRNPKTGDKVELDGKYVPHFKPGKELRDRVNAAIAA	ihfB		fir			M	TKSELIERLCSQQTHLSAKQVEDAIKEILEHMAGTLAEGDRIEIRGFGSFSLHYRAPRVGRNPKTGDKVELDGKYVPHFKPGKELRDRVN	AAIAA	1	5	zero	52								Proteobacteria	Gammaproteobacteria	Vibrionales	Vibrionaceae	Photobacterium										X	X	X	M	T	K
B4ET28	IHFB_PROMH	Integration host factor subunit beta (IHF-beta)	ihfB himD PMI0716		Proteus mirabilis (strain HI4320)		95	IPR023630; IPR000119; IPR020816; IPR010992; IPR005685;		MTKSELIERLAGLQSHLSAKTVEEAVKEMLDHMADTLADGERIEVRGFGSFSLHYRAPRTGRNPKTGDKVELEGKYVPHFKPGKELRDRVNIYTE	ihfB		fir			M	TKSELIERLAGLQSHLSAKTVEEAVKEMLDHMADTLADGERIEVRGFGSFSLHYRAPRTGRNPKTGDKVELEGKYVPHFKPGKELRDRVN	IYTE	1	4	zero	52								Proteobacteria	Gammaproteobacteria	Enterobacterales	Morganellaceae	Proteus										X	X	X	M	T	K
Q48FN3	IHFB_PSE14	Integration host factor subunit beta (IHF-beta)	ihfB himD PSPPH_3661		Pseudomonas syringae pv. phaseolicola (strain 1448A / Race 6)		98	IPR023630; IPR000119; IPR020816; IPR010992; IPR005685;		MTKSELIERIVTHQGLLSSKDVELAIKTMLEQMSQCLATGDRIEIRGFGSFSLHYRAPRVGRNPKTGRSVSLDGKFVPHFKPGKELRDRVNEDEEEGF	ihfB		fir			M	TKSELIERIVTHQGLLSSKDVELAIKTMLEQMSQCLATGDRIEIRGFGSFSLHYRAPRVGRNPKTGRSVSLDGKFVPHFKPGKELRDRVN	EDEEEGF	1	7	zero	52								Proteobacteria	Gammaproteobacteria	Pseudomonadales	Pseudomonadaceae	Pseudomonas										X	X	X	M	T	K
Q15T07	IHFB_PSEA6	Integration host factor subunit beta (IHF-beta)	ihfB himD Patl_2465		Pseudoalteromonas atlantica (strain T6c / ATCC BAA-1087)		96	IPR023630; IPR000119; IPR020816; IPR010992; IPR005685;		MTKSELIERLADKARHVPSRDVELAIKEMLEQMAQTLQKGERIEIRGFGSFSLHYRAPRVGRNPKTGETVELDGKHVPHFKPGKELRERVNEDLIA	ihfB		fir			M	TKSELIERLADKARHVPSRDVELAIKEMLEQMAQTLQKGERIEIRGFGSFSLHYRAPRVGRNPKTGETVELDGKHVPHFKPGKELRERVN	EDLIA	1	5	zero	52								Proteobacteria	Gammaproteobacteria	Alteromonadales	Pseudoalteromonadaceae	Pseudoalteromonas										X	X	X	M	T	K
A6V2R4	IHFB_PSEA7	Integration host factor subunit beta (IHF-beta)	ihfB himD PSPA7_1968		Pseudomonas aeruginosa (strain PA7)		94	IPR023630; IPR000119; IPR020816; IPR010992; IPR005685;		MTKSELIERIVTHQGQLSAKDVELAIKTMLEQMSQALATGDRIEIRGFGSFSLHYRAPRVGRNPKTGESVRLDGKFVPHFKPGKELRDRVNEPE	ihfB		fir			M	TKSELIERIVTHQGQLSAKDVELAIKTMLEQMSQALATGDRIEIRGFGSFSLHYRAPRVGRNPKTGESVRLDGKFVPHFKPGKELRDRVN	EPE	1	3	zero	52								Proteobacteria	Gammaproteobacteria	Pseudomonadales	Pseudomonadaceae	Pseudomonas										X	X	X	M	T	K
B7VAL8	IHFB_PSEA8	Integration host factor subunit beta (IHF-beta)	ihfB himD PLES_19071		Pseudomonas aeruginosa (strain LESB58)		94	IPR023630; IPR000119; IPR020816; IPR010992; IPR005685;		MTKSELIERIVTHQGQLSAKDVELAIKTMLEQMSQALATGDRIEIRGFGSFSLHYRAPRVGRNPKTGESVRLDGKFVPHFKPGKELRDRVNEPE	ihfB	4877	same genera same sequence			M	TKSELIERIVTHQGQLSAKDVELAIKTMLEQMSQALATGDRIEIRGFGSFSLHYRAPRVGRNPKTGESVRLDGKFVPHFKPGKELRDRVN	EPE	1	3	zero	52								Proteobacteria	Gammaproteobacteria	Pseudomonadales	Pseudomonadaceae	Pseudomonas										X	X	X	M	T	K
Q02PW7	IHFB_PSEAB	Integration host factor subunit beta (IHF-beta)	ihfB himD PA14_23340		Pseudomonas aeruginosa (strain UCBPP-PA14)		94	IPR023630; IPR000119; IPR020816; IPR010992; IPR005685;		MTKSELIERIVTHQGQLSAKDVELAIKTMLEQMSQALATGDRIEIRGFGSFSLHYRAPRVGRNPKTGESVRLDGKFVPHFKPGKELRDRVNEPE	ihfB	4877	same genera same sequence			M	TKSELIERIVTHQGQLSAKDVELAIKTMLEQMSQALATGDRIEIRGFGSFSLHYRAPRVGRNPKTGESVRLDGKFVPHFKPGKELRDRVN	EPE	1	3	zero	52								Proteobacteria	Gammaproteobacteria	Pseudomonadales	Pseudomonadaceae	Pseudomonas										X	X	X	M	T	K
Q51473	IHFB_PSEAE	Integration host factor subunit beta (IHF-beta)	ihfB himD PA3161		Pseudomonas aeruginosa (strain ATCC 15692 / PAO1 / 1C / PRS 101 / LMG 12228)		94	IPR023630; IPR000119; IPR020816; IPR010992; IPR005685;		MTKSELIERIVTHQGQLSAKDVELAIKTMLEQMSQALATGDRIEIRGFGSFSLHYRAPRVGRNPKTGESVRLDGKFVPHFKPGKELRDRVNEPE	ihfB	4877	same genera same sequence			M	TKSELIERIVTHQGQLSAKDVELAIKTMLEQMSQALATGDRIEIRGFGSFSLHYRAPRVGRNPKTGESVRLDGKFVPHFKPGKELRDRVN	EPE	1	3	zero	52								Proteobacteria	Gammaproteobacteria	Pseudomonadales	Pseudomonadaceae	Pseudomonas										X	X	X	M	T	K
Q1ID97	IHFB_PSEE4	Integration host factor subunit beta (IHF-beta)	ihfB himD PSEEN1493		Pseudomonas entomophila (strain L48)		98	IPR023630; IPR000119; IPR020816; IPR010992; IPR005685;		MTKSELIDRIVTHQGLLSSKDVELAIKTMLEQMSQCLATGDRIEIRGFGSFSLHYRAPRVGRNPKTGQSVSLEGKYVPHFKPGKELRDRVNEEEHVPH	ihfB		fir			M	TKSELIDRIVTHQGLLSSKDVELAIKTMLEQMSQCLATGDRIEIRGFGSFSLHYRAPRVGRNPKTGQSVSLEGKYVPHFKPGKELRDRVN	EEEHVPH	1	7	zero	52								Proteobacteria	Gammaproteobacteria	Pseudomonadales	Pseudomonadaceae	Pseudomonas										X	X	X	M	T	K
C3K6K2	IHFB_PSEFS	Integration host factor subunit beta (IHF-beta)	ihfB himD PFLU_1651		Pseudomonas fluorescens (strain SBW25)		98	IPR023630; IPR000119; IPR020816; IPR010992; IPR005685;		MTKSELIERIVTHQGLLSSKDVELAIKTMLEQMSQCLATGDRIEIRGFGSFSLHYRAPRVGRNPKTGQSVSLDGKFVPHFKPGKELRDRVNEDEEEGV	ihfB		fir			M	TKSELIERIVTHQGLLSSKDVELAIKTMLEQMSQCLATGDRIEIRGFGSFSLHYRAPRVGRNPKTGQSVSLDGKFVPHFKPGKELRDRVN	EDEEEGV	1	7	zero	52								Proteobacteria	Gammaproteobacteria	Pseudomonadales	Pseudomonadaceae	Pseudomonas										X	X	X	M	T	K
Q3IL99	IHFB_PSEHT	Integration host factor subunit beta (IHF-beta)	ihfB himD PSHAa1426		Pseudoalteromonas haloplanktis (strain TAC 125)		95	IPR023630; IPR000119; IPR020816; IPR010992; IPR005685;		MTKSELIETLAQQHAHVPVKDVENAVKEILEQMAGSLSSSDRIEIRGFGSFSLHYRAPRTGRNPKTGETVELDGKHVPHFKPGKELRDRVNESIA	ihfB		fir			M	TKSELIETLAQQHAHVPVKDVENAVKEILEQMAGSLSSSDRIEIRGFGSFSLHYRAPRTGRNPKTGETVELDGKHVPHFKPGKELRDRVN	ESIA	1	4	zero	52								Proteobacteria	Gammaproteobacteria	Alteromonadales	Pseudoalteromonadaceae	Pseudoalteromonas										X	X	X	M	T	K
A4XTF3	IHFB_PSEMY	Integration host factor subunit beta (IHF-beta)	ihfB himD Pmen_1855		Pseudomonas mendocina (strain ymp)		95	IPR023630; IPR000119; IPR020816; IPR010992; IPR005685;		MTKSELIERIVTHQGQLSSKDVELAIKTMLEQMSQALATGDRIEIRGFGSFSLHYRAPRVGRNPKTGQSVRLDGKFVPHFKPGKELRDRVNEDES	ihfB		fir			M	TKSELIERIVTHQGQLSSKDVELAIKTMLEQMSQALATGDRIEIRGFGSFSLHYRAPRVGRNPKTGQSVRLDGKFVPHFKPGKELRDRVN	EDES	1	4	zero	52								Proteobacteria	Gammaproteobacteria	Pseudomonadales	Pseudomonadaceae	Pseudomonas										X	X	X	M	T	K
A5W7F5	IHFB_PSEP1	Integration host factor subunit beta (IHF-beta)	ihfB himD Pput_3941		Pseudomonas putida (strain F1 / ATCC 700007)		98	IPR023630; IPR000119; IPR020816; IPR010992; IPR005685;		MTKSELIERIVTHQGLLSSKDVELAIKTMLEQMSQCLATGDRIEIRGFGSFSLHYRAPRVGRNPKTGQSVSLEGKFVPHFKPGKELRDRVNEEDEAEA	ihfB		fir			M	TKSELIERIVTHQGLLSSKDVELAIKTMLEQMSQCLATGDRIEIRGFGSFSLHYRAPRVGRNPKTGQSVSLEGKFVPHFKPGKELRDRVN	EEDEAEA	1	7	zero	52								Proteobacteria	Gammaproteobacteria	Pseudomonadales	Pseudomonadaceae	Pseudomonas										X	X	X	M	T	K
Q3K8V7	IHFB_PSEPF	Integration host factor subunit beta (IHF-beta)	ihfB himD Pfl01_4060		Pseudomonas fluorescens (strain Pf0-1)		98	IPR023630; IPR000119; IPR020816; IPR010992; IPR005685;		MTKSELIERIVTHQGLLSSKDVELAIKTMLEQMSQCLATGDRIEIRGFGSFSLHYRAPRVGRNPKTGQSVSLDGKFVPHFKPGKELRDRVNEEEEGEL	ihfB		fir			M	TKSELIERIVTHQGLLSSKDVELAIKTMLEQMSQCLATGDRIEIRGFGSFSLHYRAPRVGRNPKTGQSVSLDGKFVPHFKPGKELRDRVN	EEEEGEL	1	7	zero	52								Proteobacteria	Gammaproteobacteria	Pseudomonadales	Pseudomonadaceae	Pseudomonas										X	X	X	M	T	K
B0KTY3	IHFB_PSEPG	Integration host factor subunit beta (IHF-beta)	ihfB himD PputGB1_1365		Pseudomonas putida (strain GB-1)		98	IPR023630; IPR000119; IPR020816; IPR010992; IPR005685;		MTKSELIERIVTHQGLLSSKDVELAIKTMLEQMSQCLATGDRIEIRGFGSFSLHYRAPRVGRNPKTGQSVSLEGKFVPHFKPGKELRDRVNEEDEAEA	ihfB	11653	same genera same sequence			M	TKSELIERIVTHQGLLSSKDVELAIKTMLEQMSQCLATGDRIEIRGFGSFSLHYRAPRVGRNPKTGQSVSLEGKFVPHFKPGKELRDRVN	EEDEAEA	1	7	zero	52								Proteobacteria	Gammaproteobacteria	Pseudomonadales	Pseudomonadaceae	Pseudomonas										X	X	X	M	T	K
P0A128	IHFB_PSEPK	Integration host factor subunit beta (IHF-beta)	ihfB himD PP_1773		Pseudomonas putida (strain KT2440)		100	IPR023630; IPR000119; IPR020816; IPR010992; IPR005685;		MTKSELIERIVTHQGLLSSKDVELAIKTMLEQMSQCLATGDRIEIRGFGSFSLHYRAPRVGRNPKTGQSVSLEGKFVPHFKPGKELRDRVNEDEHEEAHT	ihfB		fir			M	TKSELIERIVTHQGLLSSKDVELAIKTMLEQMSQCLATGDRIEIRGFGSFSLHYRAPRVGRNPKTGQSVSLEGKFVPHFKPGKELRDRVN	EDEHEEAHT	1	9	zero	52								Proteobacteria	Gammaproteobacteria	Pseudomonadales	Pseudomonadaceae	Pseudomonas										X	X	X	M	T	K
P0A129	IHFB_PSEPU	Integration host factor subunit beta (IHF-beta)	ihfB himD		Pseudomonas putida (Arthrobacter siderocapsulatus)		100	IPR023630; IPR000119; IPR020816; IPR010992; IPR005685;		MTKSELIERIVTHQGLLSSKDVELAIKTMLEQMSQCLATGDRIEIRGFGSFSLHYRAPRVGRNPKTGQSVSLEGKFVPHFKPGKELRDRVNEDEHEEAHT	ihfB	585	same genera same sequence			M	TKSELIERIVTHQGLLSSKDVELAIKTMLEQMSQCLATGDRIEIRGFGSFSLHYRAPRVGRNPKTGQSVSLEGKFVPHFKPGKELRDRVN	EDEHEEAHT	1	9	zero	52								Proteobacteria	Gammaproteobacteria	Pseudomonadales	Pseudomonadaceae	Pseudomonas										X	X	X	M	T	K
B1J5H2	IHFB_PSEPW	Integration host factor subunit beta (IHF-beta)	ihfB himD PputW619_1380		Pseudomonas putida (strain W619)		98	IPR023630; IPR000119; IPR020816; IPR010992; IPR005685;		MTKSELIERIVTHQGLLSSKDVELAIKTMLEQMSQCLATGDRIEIRGFGSFSLHYRAPRVGRNPKTGQSVELEGKFVPHFKPGKELRDRVNEEEHEHP	ihfB		fir			M	TKSELIERIVTHQGLLSSKDVELAIKTMLEQMSQCLATGDRIEIRGFGSFSLHYRAPRVGRNPKTGQSVELEGKFVPHFKPGKELRDRVN	EEEHEHP	1	7	zero	52								Proteobacteria	Gammaproteobacteria	Pseudomonadales	Pseudomonadaceae	Pseudomonas										X	X	X	M	T	K
Q885T0	IHFB_PSESM	Integration host factor subunit beta (IHF-beta)	ihfB himD PSPTO_1751		Pseudomonas syringae pv. tomato (strain DC3000)		98	IPR023630; IPR000119; IPR020816; IPR010992; IPR005685;		MTKSELIERIVTHQGLLSSKDVELAIKTMLEQMSQCLATGDRIEIRGFGSFSLHYRAPRVGRNPKTGQSVSLDGKFVPHFKPGKELRDRVNEDEEEGF	ihfB		fir			M	TKSELIERIVTHQGLLSSKDVELAIKTMLEQMSQCLATGDRIEIRGFGSFSLHYRAPRVGRNPKTGQSVSLDGKFVPHFKPGKELRDRVN	EDEEEGF	1	7	zero	52								Proteobacteria	Gammaproteobacteria	Pseudomonadales	Pseudomonadaceae	Pseudomonas										X	X	X	M	T	K
Q4ZQ99	IHFB_PSEU2	Integration host factor subunit beta (IHF-beta)	ihfB himD Psyr_3641		Pseudomonas syringae pv. syringae (strain B728a)		98	IPR023630; IPR000119; IPR020816; IPR010992; IPR005685;		MTKSELIERIVTHQGLLSSKDVELAIKTMLEQMSQCLATGDRIEIRGFGSFSLHYRAPRVGRNPKTGQSVSLDGKFVPHFKPGKELRDRVNEDEEEGF	ihfB	17725	same genera same sequence			M	TKSELIERIVTHQGLLSSKDVELAIKTMLEQMSQCLATGDRIEIRGFGSFSLHYRAPRVGRNPKTGQSVSLDGKFVPHFKPGKELRDRVN	EDEEEGF	1	7	zero	52								Proteobacteria	Gammaproteobacteria	Pseudomonadales	Pseudomonadaceae	Pseudomonas										X	X	X	M	T	K
A4VMF7	IHFB_PSEU5	Integration host factor subunit beta (IHF-beta)	ihfB himD PST_2506		Pseudomonas stutzeri (strain A1501)		93	IPR023630; IPR000119; IPR020816; IPR010992; IPR005685;		MTKSELIERIVTQQGLLSSKDVELAIKTMLEQMAQALATGERIEIRGFGSFSLHYRAPRVGRNPKTGQSVSLDGKFVPHFKPGKELRDRVNDD	ihfB		fir			M	TKSELIERIVTQQGLLSSKDVELAIKTMLEQMAQALATGERIEIRGFGSFSLHYRAPRVGRNPKTGQSVSLDGKFVPHFKPGKELRDRVN	DD	1	2	zero	52								Proteobacteria	Gammaproteobacteria	Pseudomonadales	Pseudomonadaceae	Pseudomonas										X	X	X	M	T	K
A1SYZ9	IHFB_PSYIN	Integration host factor subunit beta (IHF-beta)	ihfB himD Ping_3012		Psychromonas ingrahamii (strain 37)		95	IPR023630; IPR000119; IPR020816; IPR010992; IPR005685;		MTKSDLIERLTSKHFQLSVKEVEDSVKETLTLMANSLAQGERIEVRGFGSFSLHYRAPRVGRNPKTGDRVELDGKYVPHFKPGKALRERVNAANA	ihfB		fir			M	TKSDLIERLTSKHFQLSVKEVEDSVKETLTLMANSLAQGERIEVRGFGSFSLHYRAPRVGRNPKTGDRVELDGKYVPHFKPGKALRERVN	AANA	1	4	zero	52								Proteobacteria	Gammaproteobacteria	Alteromonadales	Psychromonadaceae	Psychromonas										X	X	X	M	T	K
Q1LQG7	IHFB_RALME	Integration host factor subunit beta (IHF-beta)	ihfB himD Rmet_0723		Ralstonia metallidurans (strain CH34 / ATCC 43123 / DSM 2839)		135	IPR023630; IPR000119; IPR010992; IPR005685;		MTKSELVEKLAARFPQLLLRDADISVKTILDAMSEALADGHRIEIRGFGSFGLNKRPPRVGRNPKSGERVLVPEKRVPHFKAGKELRERVDRTVTQGGGMNGNGHAPHGKTGQSQLGSQSPASLHDDGQLNLVRS	ihfB		fir			M	TKSELVEKLAARFPQLLLRDADISVKTILDAMSEALADGHRIEIRGFGSFGLNKRPPRVGRNPKSGERVLVPEKRVPHFKAGKELRERVD	RTVTQGGGMNGNGHAPHGKTGQSQLGSQSPASLHDDGQLNLVRS	1	44	zero	52								Proteobacteria	Betaproteobacteria	Burkholderiales	Burkholderiaceae	Ralstonia										X	X	X	M	T	K
Q8Y0Y3	IHFB_RALSO	Integration host factor subunit beta (IHF-beta)	ihfB himD RSc0910 RS04505		Ralstonia solanacearum (strain GMI1000) (Pseudomonas solanacearum)		138	IPR023630; IPR000119; IPR010992; IPR005685;		MTKSELVEKLAARFPQLLLRDADIAVKTILDAMSDALADGHRIEIRGFGSFGLNRRPPRVGRNPKSGEKVLVPEKRVPHFKAGKELRERVDRSLERQGDSSSEGEPVSLTAVKAARQAGGHHAAGFPAEATPTLVMSR	ihfB		fir			M	TKSELVEKLAARFPQLLLRDADIAVKTILDAMSDALADGHRIEIRGFGSFGLNRRPPRVGRNPKSGEKVLVPEKRVPHFKAGKELRERVD	RSLERQGDSSSEGEPVSLTAVKAARQAGGHHAAGFPAEATPTLVMSR	1	47	zero	52								Proteobacteria	Betaproteobacteria	Burkholderiales	Burkholderiaceae	Ralstonia										X	X	X	M	T	K
B3PZE1	IHFB_RHIE6	Integration host factor subunit beta (IHF-beta)	ihfB himD RHECIAT_CH0000441		Rhizobium etli (strain CIAT 652)		99	IPR023630; IPR000119; IPR020816; IPR010992; IPR005685;		MIKSELVQIVAARNPHLYHRDVENIVNAVLDEITDALAAGNRVELRGFGAFSVKNRPSRSGRNPRTGDTVFVEEKWVPFFKTGKELRERLNPGQADEED	ihfB		fir			M	IKSELVQIVAARNPHLYHRDVENIVNAVLDEITDALAAGNRVELRGFGAFSVKNRPSRSGRNPRTGDTVFVEEKWVPFFKTGKELRERLN	PGQADEED	1	8	zero	52								Proteobacteria	Alphaproteobacteria	Rhizobiales	Rhizobiaceae	Rhizobium										X	X	X	M	I	K
Q2KD65	IHFB_RHIEC	Integration host factor subunit beta (IHF-beta)	ihfB himD RHE_CH00399		Rhizobium etli (strain CFN 42 / ATCC 51251)		99	IPR023630; IPR000119; IPR020816; IPR010992; IPR005685;		MIKSELVQIVAARNPHLYHRDVENIVNAVLDEITDALAAGNRVELRGFGAFSVKNRPSRSGRNPRTGDTVFVEEKWVPFFKTGKELRERLNPGQADEED	ihfB	16530	same genera same sequence			M	IKSELVQIVAARNPHLYHRDVENIVNAVLDEITDALAAGNRVELRGFGAFSVKNRPSRSGRNPRTGDTVFVEEKWVPFFKTGKELRERLN	PGQADEED	1	8	zero	52								Proteobacteria	Alphaproteobacteria	Rhizobiales	Rhizobiaceae	Rhizobium										X	X	X	M	I	K
Q1MM94	IHFB_RHIL3	Integration host factor subunit beta (IHF-beta)	ihfB himD RL0417		Rhizobium leguminosarum bv. viciae (strain 3841)		99	IPR023630; IPR000119; IPR020816; IPR010992; IPR005685;		MIKSELVQIVAARNPHLYHRDVENIVNAVLDEITDALAAGNRVELRGFGAFSVKNRPSRSGRNPRTGDTVFVEEKWVPFFKTGKELRERLNPGQADEED	ihfB	24342	same genera same sequence			M	IKSELVQIVAARNPHLYHRDVENIVNAVLDEITDALAAGNRVELRGFGAFSVKNRPSRSGRNPRTGDTVFVEEKWVPFFKTGKELRERLN	PGQADEED	1	8	zero	52								Proteobacteria	Alphaproteobacteria	Rhizobiales	Rhizobiaceae	Rhizobium										X	X	X	M	I	K
Q98GS0	IHFB_RHILO	Integration host factor subunit beta (IHF-beta)	ihfB himD msr3202		Rhizobium loti (strain MAFF303099) (Mesorhizobium loti)		94	IPR023630; IPR000119; IPR020816; IPR010992; IPR005685;		MIKSELVQIIATRNPHLFLRDVENIVGAIFDEITDALAEGNRVELRGFGAFSVKNRPARTGRNPRTGESVEVEEKWVPFFKTGKELRERLNGGK	ihfB		fir			M	IKSELVQIIATRNPHLFLRDVENIVGAIFDEITDALAEGNRVELRGFGAFSVKNRPARTGRNPRTGESVEVEEKWVPFFKTGKELRERLN	GGK	1	3	zero	52								Proteobacteria	Alphaproteobacteria	Rhizobiales	Rhizobiaceae	Rhizobium										X	X	X	M	I	K
B5ZN05	IHFB_RHILW	Integration host factor subunit beta (IHF-beta)	ihfB himD Rleg2_0043		Rhizobium leguminosarum bv. trifolii (strain WSM2304)		99	IPR023630; IPR000119; IPR020816; IPR010992; IPR005685;		MIKSELVQIVAARNPHLYHRDVENIVNAVLDEITDALAAGNRVELRGFGAFSVKNRPSRSGRNPRTGDTVFVEEKWVPFFKTGKELRERLNPGQADEED	ihfB	16530	same genera same sequence			M	IKSELVQIVAARNPHLYHRDVENIVNAVLDEITDALAAGNRVELRGFGAFSVKNRPSRSGRNPRTGDTVFVEEKWVPFFKTGKELRERLN	PGQADEED	1	8	zero	52								Proteobacteria	Alphaproteobacteria	Rhizobiales	Rhizobiaceae	Rhizobium										X	X	X	M	I	K
Q92SJ7	IHFB_RHIME	Integration host factor subunit beta (IHF-beta)	ihfB himD R00386 SMc01134		Rhizobium meliloti (strain 1021) (Ensifer meliloti) (Sinorhizobium meliloti)		103	IPR023630; IPR000119; IPR020816; IPR010992; IPR005685;		MIKSELVQIVAARNPHLYHRDVENIVNAVLDEITDALAAGNRVELRGFGAFSVKNRPSRSGRNPRTGDSVFVEEKWVPFFKTGKELRERLNPGMNDNNNGEDD	ihfB		fir			M	IKSELVQIVAARNPHLYHRDVENIVNAVLDEITDALAAGNRVELRGFGAFSVKNRPSRSGRNPRTGDSVFVEEKWVPFFKTGKELRERLN	PGMNDNNNGEDD	1	12	zero	52								Proteobacteria	Alphaproteobacteria	Rhizobiales	Rhizobiaceae	Rhizobium										X	X	X	M	I	K
P0A3I1	IHFB_RHIRD	Integration host factor subunit beta (IHF-beta)	ihfB himD virN		Rhizobium radiobacter (Agrobacterium tumefaciens) (Agrobacterium radiobacter)		102	IPR023630; IPR000119; IPR020816; IPR010992; IPR005685;		MIKSELVDFVAAKNPYLHRRDAENAVDAVLDEITGALERGERVDIRSFGTFVVRHRPARSGRNPLNGNAVFIEEKWVPFFRAGKEIRDRLNTAEKSQGRGNL	ihfB		fir			M	IKSELVDFVAAKNPYLHRRDAENAVDAVLDEITGALERGERVDIRSFGTFVVRHRPARSGRNPLNGNAVFIEEKWVPFFRAGKEIRDRLN	TAEKSQGRGNL	1	11	zero	52								Proteobacteria	Alphaproteobacteria	Rhizobiales	Rhizobiaceae	Rhizobium										X	X	X	M	I	K
Q06607	IHFB_RHOCA	Integration host factor subunit beta (IHF-beta)	ihfB himD hip		Rhodobacter capsulatus (Rhodopseudomonas capsulata)		95	IPR023630; IPR000119; IPR020816; IPR010992; IPR005685;		MIRSELIAKIAEENPHLFQRDVEKIVNTIFEEIIEAMARGDRVELRGFGAFSVKKRDARTGRNPRTGTSVAVDEKHVPFFKTGKLLRDRLNGGEE	ihfB		fir			M	IRSELIAKIAEENPHLFQRDVEKIVNTIFEEIIEAMARGDRVELRGFGAFSVKKRDARTGRNPRTGTSVAVDEKHVPFFKTGKLLRDRLN	GGEE	1	4	zero	52								Proteobacteria	Alphaproteobacteria	Rhodobacterales	Rhodobacteraceae	Rhodobacter										X	X	X	M	I	R
B6IUP4	IHFB_RHOCS	Integration host factor subunit beta (IHF-beta)	ihfB himD RC1_2486		Rhodospirillum centenum (strain ATCC 51521 / SW)		93	IPR023630; IPR000119; IPR020816; IPR010992; IPR005685;		MTKSELILRLAERNPHLYQRDVEKIVTTIFDEITDALARGDRVELRGFGAFSVKKRDARLGRNPRTGETVDVNQKFIPFFKTGKQLRERLNTD	ihfB		fir			M	TKSELILRLAERNPHLYQRDVEKIVTTIFDEITDALARGDRVELRGFGAFSVKKRDARLGRNPRTGETVDVNQKFIPFFKTGKQLRERLN	TD	1	2	zero	52								Proteobacteria	Alphaproteobacteria	Rhodospirillales	Acetobacteraceae	Rhodospirillum										X	X	X	M	T	K
Q2J2G1	IHFB_RHOP2	Integration host factor subunit beta (IHF-beta)	ihfB himD RPB_0638		Rhodopseudomonas palustris (strain HaA2)		101	IPR023630; IPR000119; IPR020816; IPR010992; IPR005685;		MIKSELVQRIAEHNPHLYQRDVENIVNAILDEIVDALARGDRVELRGFGAFSVKHRPARAGRNPRTGAHVPVDQKSVPFFKTGKEMRERLNRETGDTDTGA	ihfB		fir			M	IKSELVQRIAEHNPHLYQRDVENIVNAILDEIVDALARGDRVELRGFGAFSVKHRPARAGRNPRTGAHVPVDQKSVPFFKTGKEMRERLN	RETGDTDTGA	1	10	zero	52								Proteobacteria	Alphaproteobacteria	Rhizobiales	Bradyrhizobiaceae	Rhodopseudomonas										X	X	X	M	I	K
Q07UH4	IHFB_RHOP5	Integration host factor subunit beta (IHF-beta)	ihfB himD RPE_0451		Rhodopseudomonas palustris (strain BisA53)		102	IPR023630; IPR000119; IPR020816; IPR010992; IPR005685;		MIKSELVQRIAEHNPHLYQRDVENIVNAILEEIVAALARGDRVELRGFGAFSVKHRPARAGRNPRTGEHVPVEQKSVPFFKTGKEMRERLNRDNGISAETGA	ihfB		fir			M	IKSELVQRIAEHNPHLYQRDVENIVNAILEEIVAALARGDRVELRGFGAFSVKHRPARAGRNPRTGEHVPVEQKSVPFFKTGKEMRERLN	RDNGISAETGA	1	11	zero	52								Proteobacteria	Alphaproteobacteria	Rhizobiales	Bradyrhizobiaceae	Rhodopseudomonas										X	X	X	M	I	K
Q6NDN9	IHFB_RHOPA	Integration host factor subunit beta (IHF-beta)	ihfB himD RPA0066		Rhodopseudomonas palustris (strain ATCC BAA-98 / CGA009)		104	IPR023630; IPR000119; IPR020816; IPR010992; IPR005685;		MIKSELVQRIAEHNPHLYQRDVENIVNAILDEIVDALARGDRVELRGFGAFSVKHRPARAGRNPRTGAHVPVDQKTVPFFKTGKEMRERLNRDSGDDAPTSDTA	ihfB		fir			M	IKSELVQRIAEHNPHLYQRDVENIVNAILDEIVDALARGDRVELRGFGAFSVKHRPARAGRNPRTGAHVPVDQKTVPFFKTGKEMRERLN	RDSGDDAPTSDTA	1	13	zero	52								Proteobacteria	Alphaproteobacteria	Rhizobiales	Bradyrhizobiaceae	Rhodopseudomonas										X	X	X	M	I	K
Q21CB6	IHFB_RHOPB	Integration host factor subunit beta (IHF-beta)	ihfB himD RPC_0395		Rhodopseudomonas palustris (strain BisB18)		101	IPR023630; IPR000119; IPR020816; IPR010992; IPR005685;		MIKSELVQRIAEHNPHLYQRDVENIVNAILDEIVAALARGDRVELRGFGAFSVKHRPARAGRNPRTGAHVPVDQKSVPFFKTGKEMRERLNRDTGAPDSGA	ihfB		fir			M	IKSELVQRIAEHNPHLYQRDVENIVNAILDEIVAALARGDRVELRGFGAFSVKHRPARAGRNPRTGAHVPVDQKSVPFFKTGKEMRERLN	RDTGAPDSGA	1	10	zero	52								Proteobacteria	Alphaproteobacteria	Rhizobiales	Bradyrhizobiaceae	Rhodopseudomonas										X	X	X	M	I	K
Q13EQ5	IHFB_RHOPS	Integration host factor subunit beta (IHF-beta)	ihfB himD RPD_0194		Rhodopseudomonas palustris (strain BisB5)		101	IPR023630; IPR000119; IPR020816; IPR010992; IPR005685;		MIKSELVQRIAEHNPHLYQRDVENIVNAILDEIVDALARGDRVELRGFGAFSVKHRPARAGRNPRTGAHVPVDQKSVPFFKTGKEMRERLNREPGNTDTGA	ihfB		fir			M	IKSELVQRIAEHNPHLYQRDVENIVNAILDEIVDALARGDRVELRGFGAFSVKHRPARAGRNPRTGAHVPVDQKSVPFFKTGKEMRERLN	REPGNTDTGA	1	10	zero	52								Proteobacteria	Alphaproteobacteria	Rhizobiales	Bradyrhizobiaceae	Rhodopseudomonas										X	X	X	M	I	K
B3Q602	IHFB_RHOPT	Integration host factor subunit beta (IHF-beta)	ihfB himD Rpal_0069		Rhodopseudomonas palustris (strain TIE-1)		104	IPR023630; IPR000119; IPR020816; IPR010992; IPR005685;		MIKSELVQRIAEHNPHLYQRDVENIVNAILDEIVDALARGDRVELRGFGAFSVKHRPARAGRNPRTGAHVPVDQKTVPFFKTGKEMRERLNRDSGDDAPTSDTA	ihfB	605	same genera same sequence			M	IKSELVQRIAEHNPHLYQRDVENIVNAILDEIVDALARGDRVELRGFGAFSVKHRPARAGRNPRTGAHVPVDQKTVPFFKTGKEMRERLN	RDSGDDAPTSDTA	1	13	zero	52								Proteobacteria	Alphaproteobacteria	Rhizobiales	Bradyrhizobiaceae	Rhodopseudomonas										X	X	X	M	I	K
Q2RXP8	IHFB_RHORT	Integration host factor subunit beta (IHF-beta)	ihfB himD Rru_A0292		Rhodospirillum rubrum (strain ATCC 11170 / NCIB 8255)		100	IPR023630; IPR000119; IPR020816; IPR010992; IPR005685;		MTKSELIARIAERNPHLYQRDVERIVSTIFDEIADALARGDRVELRGFGAFSVKRRDARMGRNPRTGETVDVDAKVAPYFKTGKQLRELLNGGESESDDD	ihfB		fir			M	TKSELIARIAERNPHLYQRDVERIVSTIFDEIADALARGDRVELRGFGAFSVKRRDARMGRNPRTGETVDVDAKVAPYFKTGKQLRELLN	GGESESDDD	1	9	zero	52								Proteobacteria	Alphaproteobacteria	Rhodospirillales	Acetobacteraceae	Rhodospirillum										X	X	X	M	T	K
A3PPV4	IHFB_RHOS1	Integration host factor subunit beta (IHF-beta)	ihfB himD Rsph17029_3274		Rhodobacter sphaeroides (strain ATCC 17029 / ATH 2.4.9)		93	IPR023630; IPR000119; IPR020816; IPR010992; IPR005685;		MIRSELIQKIADENPHLTQRHVERIVNTVFEEIIEALARGDRVELRGFGAFSVKARDARVGRNPRTGEAVEVEDKKVPFFKTGKLLRDRLNTK	ihfB		fir			M	IRSELIQKIADENPHLTQRHVERIVNTVFEEIIEALARGDRVELRGFGAFSVKARDARVGRNPRTGEAVEVEDKKVPFFKTGKLLRDRLN	TK	1	2	zero	52								Proteobacteria	Alphaproteobacteria	Rhodobacterales	Rhodobacteraceae	Rhodobacter										X	X	X	M	I	R
Q9X4E2	IHFB_RHOS4	Integration host factor subunit beta (IHF-beta)	ihfB himD hipB RHOS4_36240 RSP_3589		Rhodobacter sphaeroides (strain ATCC 17023 / 2.4.1 / NCIB 8253 / DSM 158)		93	IPR023630; IPR000119; IPR020816; IPR010992; IPR005685;		MIRSELIQKIADENPHLTQRHVERIVNTVFEEIIEALARGDRVELRGFGAFSVKARDARVGRNPRTGEAVEVEDKKVPFFKTGKLLRDRLNAK	ihfB		fir			M	IRSELIQKIADENPHLTQRHVERIVNTVFEEIIEALARGDRVELRGFGAFSVKARDARVGRNPRTGEAVEVEDKKVPFFKTGKLLRDRLN	AK	1	2	zero	52								Proteobacteria	Alphaproteobacteria	Rhodobacterales	Rhodobacteraceae	Rhodobacter										X	X	X	M	I	R
B9KU92	IHFB_RHOSK	Integration host factor subunit beta (IHF-beta)	ihfB himD RSKD131_3760		Rhodobacter sphaeroides (strain KD131 / KCTC 12085)		93	IPR023630; IPR000119; IPR020816; IPR010992; IPR005685;		MIRSELIQKIADENPHLTQRHVERIVNTVFEEIIEALARGDRVELRGFGAFSVKARDARVGRNPRTGEAVEVEDKKVPFFKTGKLLRDRLNTK	ihfB	18444	same genera same sequence			M	IRSELIQKIADENPHLTQRHVERIVNTVFEEIIEALARGDRVELRGFGAFSVKARDARVGRNPRTGEAVEVEDKKVPFFKTGKLLRDRLN	TK	1	2	zero	52								Proteobacteria	Alphaproteobacteria	Rhodobacterales	Rhodobacteraceae	Rhodobacter										X	X	X	M	I	R
Q161H6	IHFB_ROSDO	Integration host factor subunit beta (IHF-beta)	ihfB himD RD1_3910		Roseobacter denitrificans (strain ATCC 33942 / OCh 114) (Erythrobacter sp. (strain OCh 114)) (Roseobacter denitrificans)		94	IPR023630; IPR000119; IPR020816; IPR010992; IPR005685;		MIRSELIQKIADENPHLYQRDVERIVNTIFEEVTGAMARGDRVELRGFGAFSVKKRDARIGRNPRTGETVHVEEKHVPFFKTGKLLRDRLNGKS	ihfB		fir			M	IRSELIQKIADENPHLYQRDVERIVNTIFEEVTGAMARGDRVELRGFGAFSVKKRDARIGRNPRTGETVHVEEKHVPFFKTGKLLRDRLN	GKS	1	3	zero	52								Proteobacteria	Alphaproteobacteria	Rhodobacterales	Rhodobacteraceae	Roseobacter										X	X	X	M	I	R
Q5LV98	IHFB_RUEPO	Integration host factor subunit beta (IHF-beta)	ihfB himD SPO0804		Ruegeria pomeroyi (strain ATCC 700808 / DSM 15171 / DSS-3) (Silicibacter pomeroyi)		94	IPR023630; IPR000119; IPR020816; IPR010992; IPR005685;		MIRSELIQKIADENPHLYQRDVERIVNTVFEEVTDAMARGDRVELRGFGAFSVKKRDARIGRNPRTGDTVHVEEKHVPFFKTGKLLRDRLNGKA	ihfB		fir			M	IRSELIQKIADENPHLYQRDVERIVNTVFEEVTDAMARGDRVELRGFGAFSVKKRDARIGRNPRTGDTVHVEEKHVPFFKTGKLLRDRLN	GKA	1	3	zero	52								Proteobacteria	Alphaproteobacteria	Rhodobacterales	Rhodobacteraceae	Ruegeria										X	X	X	M	I	R
Q1GK81	IHFB_RUEST	Integration host factor subunit beta (IHF-beta)	ihfB himD TM1040_0202		Ruegeria sp. (strain TM1040) (Silicibacter sp.)		95	IPR023630; IPR000119; IPR020816; IPR010992; IPR005685;		MIRSELIQKIADENPHLYQRDVERIVNTVFEEVTNAMSRGDRVELRGFGAFSVKKRDARVGRNPRTGETVHVEEKHVPFFKTGKLLRDRLNGKEE	ihfB		fir			M	IRSELIQKIADENPHLYQRDVERIVNTVFEEVTNAMSRGDRVELRGFGAFSVKKRDARVGRNPRTGETVHVEEKHVPFFKTGKLLRDRLN	GKEE	1	4	zero	52								Proteobacteria	Alphaproteobacteria	Rhodobacterales	Rhodobacteraceae	Ruegeria										X	X	X	M	I	R
Q21IT4	IHFB_SACD2	Integration host factor subunit beta (IHF-beta)	ihfB himD Sde_2135		Saccharophagus degradans (strain 2-40 / ATCC 43961 / DSM 17024)		98	IPR023630; IPR000119; IPR020816; IPR010992; IPR005685;		MTKSELIERIAERQDQLSAKDIELAVKLVLEYMSQALSTGERIEIRGFGSFSLHFRAPRTGRNPKTGESVTLPGKYVPHFKPGKEMRDRVNESIQSEG	ihfB		fir			M	TKSELIERIAERQDQLSAKDIELAVKLVLEYMSQALSTGERIEIRGFGSFSLHFRAPRTGRNPKTGESVTLPGKYVPHFKPGKEMRDRVN	ESIQSEG	1	7	zero	52								Proteobacteria	Gammaproteobacteria	Cellvibrionales	Cellvibrionaceae	Saccharophagus										X	X	X	M	T	K
B5F165	IHFB_SALA4	Integration host factor subunit beta (IHF-beta)	ihfB himD SeAg_B0988		Salmonella agona (strain SL483)		94	IPR023630; IPR000119; IPR020816; IPR010992; IPR005685;		MTKSELIERLATQQSHIPAKAVEDAVKEMLEHMASTLAQGERIEIRGFGSFSLHYRAPRTGRNPKTGDKVELEGKYVPHFKPGKELRDRANIYG	ihfB		fir			M	TKSELIERLATQQSHIPAKAVEDAVKEMLEHMASTLAQGERIEIRGFGSFSLHYRAPRTGRNPKTGDKVELEGKYVPHFKPGKELRDRAN	IYG	1	3	zero	52								Proteobacteria	Gammaproteobacteria	Enterobacterales	Enterobacteriaceae	Salmonella										X	X	X	M	T	K
A9MHX0	IHFB_SALAR	Integration host factor subunit beta (IHF-beta)	ihfB himD SARI_01980		Salmonella arizonae (strain ATCC BAA-731 / CDC346-86 / RSK2980)		94	IPR023630; IPR000119; IPR020816; IPR010992; IPR005685;		MTKSELIERLASQQSHIPAKAVEDAVKEMLEHMASTLAQGERIEIRGFGSFSLHYRAPRTGRNPKTGDKVELEGKYVPHFKPGKELRDRANIYG	ihfB		fir			M	TKSELIERLASQQSHIPAKAVEDAVKEMLEHMASTLAQGERIEIRGFGSFSLHYRAPRTGRNPKTGDKVELEGKYVPHFKPGKELRDRAN	IYG	1	3	zero	52								Proteobacteria	Gammaproteobacteria	Enterobacterales	Enterobacteriaceae	Salmonella										X	X	X	M	T	K
Q57R19	IHFB_SALCH	Integration host factor subunit beta (IHF-beta)	ihfB himD SCH_0936		Salmonella choleraesuis (strain SC-B67)		94	IPR023630; IPR000119; IPR020816; IPR010992; IPR005685;		MTKSELIERLATQQSHIPAKAVEDAVKEMLEHMASTLAQGERIEIRGFGSFSLHYRAPRTGRNPKTGDKVELEGKYVPHFKPGKELRDRANIYG	ihfB	24261	same genera same sequence			M	TKSELIERLATQQSHIPAKAVEDAVKEMLEHMASTLAQGERIEIRGFGSFSLHYRAPRTGRNPKTGDKVELEGKYVPHFKPGKELRDRAN	IYG	1	3	zero	52								Proteobacteria	Gammaproteobacteria	Enterobacterales	Enterobacteriaceae	Salmonella										X	X	X	M	T	K
B5FQ55	IHFB_SALDC	Integration host factor subunit beta (IHF-beta)	ihfB himD SeD_A1047		Salmonella dublin (strain CT_02021853)		94	IPR023630; IPR000119; IPR020816; IPR010992; IPR005685;		MTKSELIERLATQQSHIPAKAVEDAVKEMLEHMASTLAQGERIEIRGFGSFSLHYRAPRTGRNPKTGDKVELEGKYVPHFKPGKELRDRANIYG	ihfB	24261	same genera same sequence			M	TKSELIERLATQQSHIPAKAVEDAVKEMLEHMASTLAQGERIEIRGFGSFSLHYRAPRTGRNPKTGDKVELEGKYVPHFKPGKELRDRAN	IYG	1	3	zero	52								Proteobacteria	Gammaproteobacteria	Enterobacterales	Enterobacteriaceae	Salmonella										X	X	X	M	T	K
B5QZB6	IHFB_SALEP	Integration host factor subunit beta (IHF-beta)	ihfB himD SEN0886		Salmonella enteritidis PT4 (strain P125109)		94	IPR023630; IPR000119; IPR020816; IPR010992; IPR005685;		MTKSELIERLATQQSHIPAKAVEDAVKEMLEHMASTLAQGERIEIRGFGSFSLHYRAPRTGRNPKTGDKVELEGKYVPHFKPGKELRDRANIYG	ihfB	24261	same genera same sequence			M	TKSELIERLATQQSHIPAKAVEDAVKEMLEHMASTLAQGERIEIRGFGSFSLHYRAPRTGRNPKTGDKVELEGKYVPHFKPGKELRDRAN	IYG	1	3	zero	52								Proteobacteria	Gammaproteobacteria	Enterobacterales	Enterobacteriaceae	Salmonella										X	X	X	M	T	K
B5R8J9	IHFB_SALG2	Integration host factor subunit beta (IHF-beta)	ihfB himD SG0924		Salmonella gallinarum (strain 287/91 / NCTC 13346)		94	IPR023630; IPR000119; IPR020816; IPR010992; IPR005685;		MTKSELIERLATQQSHIPAKAVEDAVKEMLEHMASTLAQGERIEIRGFGSFSLHYRAPRTGRNPKTGDKVELEGKYVPHFKPGKELRDRANIYG	ihfB	24261	same genera same sequence			M	TKSELIERLATQQSHIPAKAVEDAVKEMLEHMASTLAQGERIEIRGFGSFSLHYRAPRTGRNPKTGDKVELEGKYVPHFKPGKELRDRAN	IYG	1	3	zero	52								Proteobacteria	Gammaproteobacteria	Enterobacterales	Enterobacteriaceae	Salmonella										X	X	X	M	T	K
B4TD42	IHFB_SALHS	Integration host factor subunit beta (IHF-beta)	ihfB himD SeHA_C1080		Salmonella heidelberg (strain SL476)		94	IPR023630; IPR000119; IPR020816; IPR010992; IPR005685;		MTKSELIERLATQQSHIPAKAVEDAVKEMLEHMASTLAQGERIEIRGFGSFSLHYRAPRTGRNPKTGDKVELEGKYVPHFKPGKELRDRANIYG	ihfB	24261	same genera same sequence			M	TKSELIERLATQQSHIPAKAVEDAVKEMLEHMASTLAQGERIEIRGFGSFSLHYRAPRTGRNPKTGDKVELEGKYVPHFKPGKELRDRAN	IYG	1	3	zero	52								Proteobacteria	Gammaproteobacteria	Enterobacterales	Enterobacteriaceae	Salmonella										X	X	X	M	T	K
B4T146	IHFB_SALNS	Integration host factor subunit beta (IHF-beta)	ihfB himD SNSL254_A1015		Salmonella newport (strain SL254)		94	IPR023630; IPR000119; IPR020816; IPR010992; IPR005685;		MTKSELIERLATQQSHIPAKAVEDAVKEMLEHMASTLAQGERIEIRGFGSFSLHYRAPRTGRNPKTGDKVELEGKYVPHFKPGKELRDRANIYG	ihfB	24261	same genera same sequence			M	TKSELIERLATQQSHIPAKAVEDAVKEMLEHMASTLAQGERIEIRGFGSFSLHYRAPRTGRNPKTGDKVELEGKYVPHFKPGKELRDRAN	IYG	1	3	zero	52								Proteobacteria	Gammaproteobacteria	Enterobacterales	Enterobacteriaceae	Salmonella										X	X	X	M	T	K
Q5PGG9	IHFB_SALPA	Integration host factor subunit beta (IHF-beta)	ihfB himD SPA1816		Salmonella paratyphi A (strain ATCC 9150 / SARB42)		94	IPR023630; IPR000119; IPR020816; IPR010992; IPR005685;		MTKSELIERLATQQSHIPAKAVEDAVKEMLEHMASTLAQGERIEIRGFGSFSLHYRAPRTGRNPKTGDKVELEGKYVPHFKPGKELRDRANIYG	ihfB	24261	same genera same sequence			M	TKSELIERLATQQSHIPAKAVEDAVKEMLEHMASTLAQGERIEIRGFGSFSLHYRAPRTGRNPKTGDKVELEGKYVPHFKPGKELRDRAN	IYG	1	3	zero	52								Proteobacteria	Gammaproteobacteria	Enterobacterales	Enterobacteriaceae	Salmonella										X	X	X	M	T	K
A9N7V2	IHFB_SALPB	Integration host factor subunit beta (IHF-beta)	ihfB himD SPAB_02534		Salmonella paratyphi B (strain ATCC BAA-1250 / SPB7)		94	IPR023630; IPR000119; IPR020816; IPR010992; IPR005685;		MTKSELIERLATQQSHIPAKAVEDAVKEMLEHMASTLAQGERIEIRGFGSFSLHYRAPRTGRNPKTGDKVELEGKYVPHFKPGKELRDRANIYG	ihfB	24155	same genera same sequence			M	TKSELIERLATQQSHIPAKAVEDAVKEMLEHMASTLAQGERIEIRGFGSFSLHYRAPRTGRNPKTGDKVELEGKYVPHFKPGKELRDRAN	IYG	1	3	zero	52								Proteobacteria	Gammaproteobacteria	Enterobacterales	Enterobacteriaceae	Salmonella										X	X	X	M	T	K
C0PXU8	IHFB_SALPC	Integration host factor subunit beta (IHF-beta)	ihfB himD SPC_0981		Salmonella paratyphi C (strain RKS4594)		94	IPR023630; IPR000119; IPR020816; IPR010992; IPR005685;		MTKSELIERLATQQSHIPAKAVEDAVKEMLEHMASTLAQGERIEIRGFGSFSLHYRAPRTGRNPKTGDKVELEGKYVPHFKPGKELRDRANIYG	ihfB	24155	same genera same sequence			M	TKSELIERLATQQSHIPAKAVEDAVKEMLEHMASTLAQGERIEIRGFGSFSLHYRAPRTGRNPKTGDKVELEGKYVPHFKPGKELRDRAN	IYG	1	3	zero	52								Proteobacteria	Gammaproteobacteria	Enterobacterales	Enterobacteriaceae	Salmonella										X	X	X	M	T	K
B5BBP5	IHFB_SALPK	Integration host factor subunit beta (IHF-beta)	ihfB himD SSPA1688		Salmonella paratyphi A (strain AKU_12601)		94	IPR023630; IPR000119; IPR020816; IPR010992; IPR005685;		MTKSELIERLATQQSHIPAKAVEDAVKEMLEHMASTLAQGERIEIRGFGSFSLHYRAPRTGRNPKTGDKVELEGKYVPHFKPGKELRDRANIYG	ihfB	24155	same genera same sequence			M	TKSELIERLATQQSHIPAKAVEDAVKEMLEHMASTLAQGERIEIRGFGSFSLHYRAPRTGRNPKTGDKVELEGKYVPHFKPGKELRDRAN	IYG	1	3	zero	52								Proteobacteria	Gammaproteobacteria	Enterobacterales	Enterobacteriaceae	Salmonella										X	X	X	M	T	K
B4TRU3	IHFB_SALSV	Integration host factor subunit beta (IHF-beta)	ihfB himD SeSA_A1095		Salmonella schwarzengrund (strain CVM19633)		94	IPR023630; IPR000119; IPR020816; IPR010992; IPR005685;		MTKSELIERLATQQSHIPAKAVEDAVKEMLEHMASTLAQGERIEIRGFGSFSLHYRAPRTGRNPKTGDKVELEGKYVPHFKPGKELRDRANIYG	ihfB	24261	same genera same sequence			M	TKSELIERLATQQSHIPAKAVEDAVKEMLEHMASTLAQGERIEIRGFGSFSLHYRAPRTGRNPKTGDKVELEGKYVPHFKPGKELRDRAN	IYG	1	3	zero	52								Proteobacteria	Gammaproteobacteria	Enterobacterales	Enterobacteriaceae	Salmonella										X	X	X	M	T	K
P64395	IHFB_SALTI	Integration host factor subunit beta (IHF-beta)	ihfB himD STY0982 t1952		Salmonella typhi		94	IPR023630; IPR000119; IPR020816; IPR010992; IPR005685;		MTKSELIERLATQQSHIPAKAVEDAVKEMLEHMASTLAQGERIEIRGFGSFSLHYRAPRTGRNPKTGDKVELEGKYVPHFKPGKELRDRANIYG	ihfB	24261	same genera same sequence			M	TKSELIERLATQQSHIPAKAVEDAVKEMLEHMASTLAQGERIEIRGFGSFSLHYRAPRTGRNPKTGDKVELEGKYVPHFKPGKELRDRAN	IYG	1	3	zero	52								Proteobacteria	Gammaproteobacteria	Enterobacterales	Enterobacteriaceae	Salmonella										X	X	X	M	T	K
P64394	IHFB_SALTY	Integration host factor subunit beta (IHF-beta)	ihfB himD STM0982		Salmonella typhimurium (strain LT2 / SGSC1412 / ATCC 700720)		94	IPR023630; IPR000119; IPR020816; IPR010992; IPR005685;		MTKSELIERLATQQSHIPAKAVEDAVKEMLEHMASTLAQGERIEIRGFGSFSLHYRAPRTGRNPKTGDKVELEGKYVPHFKPGKELRDRANIYG	ihfB	24261	same genera same sequence			M	TKSELIERLATQQSHIPAKAVEDAVKEMLEHMASTLAQGERIEIRGFGSFSLHYRAPRTGRNPKTGDKVELEGKYVPHFKPGKELRDRAN	IYG	1	3	zero	52								Proteobacteria	Gammaproteobacteria	Enterobacterales	Enterobacteriaceae	Salmonella										X	X	X	M	T	K
P23303	IHFB_SERMA	Integration host factor subunit beta (IHF-beta)	ihfB himD hip		Serratia marcescens		94	IPR023630; IPR000119; IPR020816; IPR010992; IPR005685;		MTKSELIERLAGQQSHIPAKAVEDAVKEMLEHMAATLAEGERIEIRGFGSFSLHYRAPRVGRNPKTGDKVELDGKYVPHFKPGKELRDRANIYG	ihfB		fir			M	TKSELIERLAGQQSHIPAKAVEDAVKEMLEHMAATLAEGERIEIRGFGSFSLHYRAPRVGRNPKTGDKVELDGKYVPHFKPGKELRDRAN	IYG	1	3	zero	52								Proteobacteria	Gammaproteobacteria	Enterobacterales	Yersiniaceae	Serratia										X	X	X	M	T	K
A8GCH4	IHFB_SERP5	Integration host factor subunit beta (IHF-beta)	ihfB himD Spro_1710		Serratia proteamaculans (strain 568)		94	IPR023630; IPR000119; IPR020816; IPR010992; IPR005685;		MTKSELIERLAGQQSHVPAKAVEDAVKEMLEHMAATLADGERIEIRGFGSFSLHYRAPRVGRNPKTGDKVELDGKYVPHFKPGKELRDRANIYG	ihfB		fir			M	TKSELIERLAGQQSHVPAKAVEDAVKEMLEHMAATLADGERIEIRGFGSFSLHYRAPRVGRNPKTGDKVELDGKYVPHFKPGKELRDRAN	IYG	1	3	zero	52								Proteobacteria	Gammaproteobacteria	Enterobacterales	Yersiniaceae	Serratia										X	X	X	M	T	K
A1S6D6	IHFB_SHEAM	Integration host factor subunit beta (IHF-beta)	ihfB himD Sama_1737		Shewanella amazonensis (strain ATCC BAA-1098 / SB2B)		95	IPR023630; IPR000119; IPR020816; IPR010992; IPR005685;		MTKSELIEKLATRQSQLSAKEVESAVKEMLEQMATTLESGERIEIRGFGSFSLHYRAPRTGRNPKTGTSVELEGKYVPHFKPGKELRERVDAVNV	ihfB		fir			M	TKSELIEKLATRQSQLSAKEVESAVKEMLEQMATTLESGERIEIRGFGSFSLHYRAPRTGRNPKTGTSVELEGKYVPHFKPGKELRERVD	AVNV	1	4	zero	52								Proteobacteria	Gammaproteobacteria	Alteromonadales	Shewanellaceae	Shewanella										X	X	X	M	T	K
B8EA98	IHFB_SHEB2	Integration host factor subunit beta (IHF-beta)	ihfB himD Sbal223_2067		Shewanella baltica (strain OS223)		95	IPR023630; IPR000119; IPR020816; IPR010992; IPR005685;		MTKSELIEKLATRQSQLSAKEVEGAIKEMLEQMATTLESGDRIEIRGFGSFSLHYRAPRTGRNPKTGSSVDLEGKYVPHFKPGKELRERVDAVNV	ihfB		fir			M	TKSELIEKLATRQSQLSAKEVEGAIKEMLEQMATTLESGDRIEIRGFGSFSLHYRAPRTGRNPKTGSSVDLEGKYVPHFKPGKELRERVD	AVNV	1	4	zero	52								Proteobacteria	Gammaproteobacteria	Alteromonadales	Shewanellaceae	Shewanella										X	X	X	M	T	K
A3D4A9	IHFB_SHEB5	Integration host factor subunit beta (IHF-beta)	ihfB himD Sbal_2071		Shewanella baltica (strain OS155 / ATCC BAA-1091)		95	IPR023630; IPR000119; IPR020816; IPR010992; IPR005685;		MTKSELIEKLATRQSQLSAKEVEGAIKEMLEQMATTLESGDRIEIRGFGSFSLHYRAPRTGRNPKTGSSVDLEGKYVPHFKPGKELRERVDAVNV	ihfB	635	same genera same sequence			M	TKSELIEKLATRQSQLSAKEVEGAIKEMLEQMATTLESGDRIEIRGFGSFSLHYRAPRTGRNPKTGSSVDLEGKYVPHFKPGKELRERVD	AVNV	1	4	zero	52								Proteobacteria	Gammaproteobacteria	Alteromonadales	Shewanellaceae	Shewanella										X	X	X	M	T	K
A6WNM7	IHFB_SHEB8	Integration host factor subunit beta (IHF-beta)	ihfB himD Shew185_2278		Shewanella baltica (strain OS185)		95	IPR023630; IPR000119; IPR020816; IPR010992; IPR005685;		MTKSELIEKLATRQSQLSAKEVEGAIKEMLEQMATTLESGDRIEIRGFGSFSLHYRAPRTGRNPKTGSSVDLEGKYVPHFKPGKELRERVDAVNV	ihfB	635	same genera same sequence			M	TKSELIEKLATRQSQLSAKEVEGAIKEMLEQMATTLESGDRIEIRGFGSFSLHYRAPRTGRNPKTGSSVDLEGKYVPHFKPGKELRERVD	AVNV	1	4	zero	52								Proteobacteria	Gammaproteobacteria	Alteromonadales	Shewanellaceae	Shewanella										X	X	X	M	T	K
A9L2X4	IHFB_SHEB9	Integration host factor subunit beta (IHF-beta)	ihfB himD Sbal195_2395		Shewanella baltica (strain OS195)		95	IPR023630; IPR000119; IPR020816; IPR010992; IPR005685;		MTKSELIEKLATRQSQLSAKEVEGAIKEMLEQMATTLESGDRIEIRGFGSFSLHYRAPRTGRNPKTGSSVDLEGKYVPHFKPGKELRERVDAVNV	ihfB	635	same genera same sequence			M	TKSELIEKLATRQSQLSAKEVEGAIKEMLEQMATTLESGDRIEIRGFGSFSLHYRAPRTGRNPKTGSSVDLEGKYVPHFKPGKELRERVD	AVNV	1	4	zero	52								Proteobacteria	Gammaproteobacteria	Alteromonadales	Shewanellaceae	Shewanella										X	X	X	M	T	K
Q12ND8	IHFB_SHEDO	Integration host factor subunit beta (IHF-beta)	ihfB himD Sden_1754		Shewanella denitrificans (strain OS217 / ATCC BAA-1090 / DSM 15013)		95	IPR023630; IPR000119; IPR020816; IPR010992; IPR005685;		MTKSELIEKLATRQSQLSAKEVESAIKEMLEQMATTLEGGDRIEIRGFGSFSLHYRAPRTGRNPKTGTSVELDGKYVPHFKPGKELRERVDAVNV	ihfB		fir			M	TKSELIEKLATRQSQLSAKEVESAIKEMLEQMATTLEGGDRIEIRGFGSFSLHYRAPRTGRNPKTGTSVELDGKYVPHFKPGKELRERVD	AVNV	1	4	zero	52								Proteobacteria	Gammaproteobacteria	Alteromonadales	Shewanellaceae	Shewanella										X	X	X	M	T	K
Q081U7	IHFB_SHEFN	Integration host factor subunit beta (IHF-beta)	ihfB himD Sfri_2122		Shewanella frigidimarina (strain NCIMB 400)		95	IPR023630; IPR000119; IPR020816; IPR010992; IPR005685;		MTKSELIEKLATRQSQLSAKEVESAIKEMLEQMATTLETGDRIEIRGFGSFSLHYRAPRTGRNPKTGTSVDLEGKYVPHFKPGKELRERVDAVNP	ihfB		fir			M	TKSELIEKLATRQSQLSAKEVESAIKEMLEQMATTLETGDRIEIRGFGSFSLHYRAPRTGRNPKTGTSVDLEGKYVPHFKPGKELRERVD	AVNP	1	4	zero	52								Proteobacteria	Gammaproteobacteria	Alteromonadales	Shewanellaceae	Shewanella										X	X	X	M	T	K
B0TT46	IHFB_SHEHH	Integration host factor subunit beta (IHF-beta)	ihfB himD Shal_2046		Shewanella halifaxensis (strain HAW-EB4)		95	IPR023630; IPR000119; IPR020816; IPR010992; IPR005685;		MTKSELIEKLATRQSQLSAKEVEAAIKEMLEQMADTLEAGDRIEIRGFGSFSLHYRAPRTGRNPKTGTSVELEGKYVPHFKPGKELRERVDAINT	ihfB		fir			M	TKSELIEKLATRQSQLSAKEVEAAIKEMLEQMADTLEAGDRIEIRGFGSFSLHYRAPRTGRNPKTGTSVELEGKYVPHFKPGKELRERVD	AINT	1	4	zero	52								Proteobacteria	Gammaproteobacteria	Alteromonadales	Shewanellaceae	Shewanella										X	X	X	M	T	K
A3QEC3	IHFB_SHELP	Integration host factor subunit beta (IHF-beta)	ihfB himD Shew_1955		Shewanella loihica (strain ATCC BAA-1088 / PV-4)		95	IPR023630; IPR000119; IPR020816; IPR010992; IPR005685;		MTKSELIEKLATRQSQLSAKEVESAIKEMLEQMATTLEGGDRIEIRGFGSFSLHYRAPRTGRNPKTGTSVELEGKYVPHFKPGKELRERVDAINS	ihfB		fir			M	TKSELIEKLATRQSQLSAKEVESAIKEMLEQMATTLEGGDRIEIRGFGSFSLHYRAPRTGRNPKTGTSVELEGKYVPHFKPGKELRERVD	AINS	1	4	zero	52								Proteobacteria	Gammaproteobacteria	Alteromonadales	Shewanellaceae	Shewanella										X	X	X	M	T	K
Q8EEI1	IHFB_SHEON	Integration host factor subunit beta (IHF-beta)	ihfB himD SO_2401		Shewanella oneidensis (strain MR-1)		95	IPR023630; IPR000119; IPR020816; IPR010992; IPR005685;		MTKSELIEKLATRQSQLSAKEVEGAIKEMLEQMATTLESGDRIEIRGFGSFSLHYRAPRTGRNPKTGSSVELEGKYVPHFKPGKELRERVDAVNV	ihfB		fir			M	TKSELIEKLATRQSQLSAKEVEGAIKEMLEQMATTLESGDRIEIRGFGSFSLHYRAPRTGRNPKTGSSVELEGKYVPHFKPGKELRERVD	AVNV	1	4	zero	52								Proteobacteria	Gammaproteobacteria	Alteromonadales	Shewanellaceae	Shewanella										X	X	X	M	T	K
A8H4A7	IHFB_SHEPA	Integration host factor subunit beta (IHF-beta)	ihfB himD Spea_2074		Shewanella pealeana (strain ATCC 700345 / ANG-SQ1)		95	IPR023630; IPR000119; IPR020816; IPR010992; IPR005685;		MTKSELIEKLATRQSQLSAKEVEAAIKEMLEQMADTLETGDRIEIRGFGSFSLHYRAPRTGRNPKTGTSVELEGKYVPHFKPGKELRERVDAINT	ihfB		fir			M	TKSELIEKLATRQSQLSAKEVEAAIKEMLEQMADTLETGDRIEIRGFGSFSLHYRAPRTGRNPKTGTSVELEGKYVPHFKPGKELRERVD	AINT	1	4	zero	52								Proteobacteria	Gammaproteobacteria	Alteromonadales	Shewanellaceae	Shewanella										X	X	X	M	T	K
A4Y729	IHFB_SHEPC	Integration host factor subunit beta (IHF-beta)	ihfB himD Sputcn32_2041		Shewanella putrefaciens (strain CN-32 / ATCC BAA-453)		95	IPR023630; IPR000119; IPR020816; IPR010992; IPR005685;		MTKSELIEKLATRQSQLSAKEVESAIKEMLEQMATTLESGDRIEIRGFGSFSLHYRAPRTGRNPKTGSSVELEGKYVPHFKPGKELRERVDAVNV	ihfB		fir			M	TKSELIEKLATRQSQLSAKEVESAIKEMLEQMATTLESGDRIEIRGFGSFSLHYRAPRTGRNPKTGSSVELEGKYVPHFKPGKELRERVD	AVNV	1	4	zero	52								Proteobacteria	Gammaproteobacteria	Alteromonadales	Shewanellaceae	Shewanella										X	X	X	M	T	K
A0KWP0	IHFB_SHESA	Integration host factor subunit beta (IHF-beta)	ihfB himD Shewana3_1978		Shewanella sp. (strain ANA-3)		95	IPR023630; IPR000119; IPR020816; IPR010992; IPR005685;		MTKSELIEKLATRQSQLSAKEVEGAIKEMLEQMATTLESGDRIEIRGFGSFSLHYRAPRTGRNPKTGSSVELEGKYVPHFKPGKELRERVDAVNV	ihfB	649	same genera same sequence			M	TKSELIEKLATRQSQLSAKEVEGAIKEMLEQMATTLESGDRIEIRGFGSFSLHYRAPRTGRNPKTGSSVELEGKYVPHFKPGKELRERVD	AVNV	1	4	zero	52								Proteobacteria	Gammaproteobacteria	Alteromonadales	Shewanellaceae	Shewanella										X	X	X	M	T	K
A8FVN3	IHFB_SHESH	Integration host factor subunit beta (IHF-beta)	ihfB himD Ssed_2297		Shewanella sediminis (strain HAW-EB3)		95	IPR023630; IPR000119; IPR020816; IPR010992; IPR005685;		MTKSELIEKLATRQSQMSAKEVESAIKEMLEQMAQTLEGGDRIEIRGFGSFSLHFRAPRTGRNPKTGTSVDLDGKYVPHFKPGKELRERVDAINA	ihfB		fir			M	TKSELIEKLATRQSQMSAKEVESAIKEMLEQMAQTLEGGDRIEIRGFGSFSLHFRAPRTGRNPKTGTSVDLDGKYVPHFKPGKELRERVD	AINA	1	4	zero	52								Proteobacteria	Gammaproteobacteria	Alteromonadales	Shewanellaceae	Shewanella										X	X	X	M	T	K
Q0HIW8	IHFB_SHESM	Integration host factor subunit beta (IHF-beta)	ihfB himD Shewmr4_1925		Shewanella sp. (strain MR-4)		95	IPR023630; IPR000119; IPR020816; IPR010992; IPR005685;		MTKSELIEKLATRQSQLSAKEVEGAIKEMLEQMATTLESGDRIEIRGFGSFSLHYRAPRTGRNPKTGSSVELEGKYVPHFKPGKELRERVDAVNV	ihfB	646	same genera same sequence			M	TKSELIEKLATRQSQLSAKEVEGAIKEMLEQMATTLESGDRIEIRGFGSFSLHYRAPRTGRNPKTGSSVELEGKYVPHFKPGKELRERVD	AVNV	1	4	zero	52								Proteobacteria	Gammaproteobacteria	Alteromonadales	Shewanellaceae	Shewanella										X	X	X	M	T	K
Q0HV14	IHFB_SHESR	Integration host factor subunit beta (IHF-beta)	ihfB himD Shewmr7_2053		Shewanella sp. (strain MR-7)		95	IPR023630; IPR000119; IPR020816; IPR010992; IPR005685;		MTKSELIEKLATRQSQLSAKEVEGAIKEMLEQMATTLESGDRIEIRGFGSFSLHYRAPRTGRNPKTGSSVELEGKYVPHFKPGKELRERVDAVNV	ihfB	646	same genera same sequence			M	TKSELIEKLATRQSQLSAKEVEGAIKEMLEQMATTLESGDRIEIRGFGSFSLHYRAPRTGRNPKTGSSVELEGKYVPHFKPGKELRERVD	AVNV	1	4	zero	52								Proteobacteria	Gammaproteobacteria	Alteromonadales	Shewanellaceae	Shewanella										X	X	X	M	T	K
A1RJG1	IHFB_SHESW	Integration host factor subunit beta (IHF-beta)	ihfB himD Sputw3181_1972		Shewanella sp. (strain W3-18-1)		95	IPR023630; IPR000119; IPR020816; IPR010992; IPR005685;		MTKSELIEKLATRQSQLSAKEVESAIKEMLEQMATTLESGDRIEIRGFGSFSLHYRAPRTGRNPKTGSSVELEGKYVPHFKPGKELRERVDAVNV	ihfB	24052	same genera same sequence			M	TKSELIEKLATRQSQLSAKEVESAIKEMLEQMATTLESGDRIEIRGFGSFSLHYRAPRTGRNPKTGSSVELEGKYVPHFKPGKELRERVD	AVNV	1	4	zero	52								Proteobacteria	Gammaproteobacteria	Alteromonadales	Shewanellaceae	Shewanella										X	X	X	M	T	K
B1KF50	IHFB_SHEWM	Integration host factor subunit beta (IHF-beta)	ihfB himD Swoo_2312		Shewanella woodyi (strain ATCC 51908 / MS32)		95	IPR023630; IPR000119; IPR020816; IPR010992; IPR005685;		MTKSELIEKLAMRQSQLSAKEVESAIKEMLEQMAQTLEGGDRIEIRGFGSFSLHFRAPRTGRNPKTGTSVELDGKYVPHFKPGKELRERVDAINV	ihfB		fir			M	TKSELIEKLAMRQSQLSAKEVESAIKEMLEQMAQTLEGGDRIEIRGFGSFSLHFRAPRTGRNPKTGTSVELDGKYVPHFKPGKELRERVD	AINV	1	4	zero	52								Proteobacteria	Gammaproteobacteria	Alteromonadales	Shewanellaceae	Shewanella										X	X	X	M	T	K
B2TUG9	IHFB_SHIB3	Integration host factor subunit beta (IHF-beta)	ihfB himD SbBS512_E2416		Shigella boydii serotype 18 (strain CDC 3083-94 / BS512)		94	IPR023630; IPR000119; IPR020816; IPR010992; IPR005685;		MTKSELIERLATQQSHIPAKTVEDAVKEMLEHMASTLAQGERIEIRGFGSFSLHYRAPRTGRNPKTGDKVELEGKYVPHFKPGKELRDRANIYG	ihfB		fir			M	TKSELIERLATQQSHIPAKTVEDAVKEMLEHMASTLAQGERIEIRGFGSFSLHYRAPRTGRNPKTGDKVELEGKYVPHFKPGKELRDRAN	IYG	1	3	zero	52								Proteobacteria	Gammaproteobacteria	Enterobacterales	Enterobacteriaceae	Shigella										X	X	X	M	T	K
Q31YT8	IHFB_SHIBS	Integration host factor subunit beta (IHF-beta)	ihfB himD SBO_2200		Shigella boydii serotype 4 (strain Sb227)		94	IPR023630; IPR000119; IPR020816; IPR010992; IPR005685;		MTKSELIERLATQQSHIPAKTVEDAVKEMLEHMASTLAQGERIEIRGFGSFSLHYRAPRTGRNPKTGDKVELEGKYVPHFKPGKELRDRANIYG	ihfB	18377	same family same sequence			M	TKSELIERLATQQSHIPAKTVEDAVKEMLEHMASTLAQGERIEIRGFGSFSLHYRAPRTGRNPKTGDKVELEGKYVPHFKPGKELRDRAN	IYG	1	3	zero	52								Proteobacteria	Gammaproteobacteria	Enterobacterales	Enterobacteriaceae	Shigella										X	X	X	M	T	K
Q32E32	IHFB_SHIDS	Integration host factor subunit beta (IHF-beta)	ihfB himD SDY_2346		Shigella dysenteriae serotype 1 (strain Sd197)		94	IPR023630; IPR000119; IPR020816; IPR010992; IPR005685;		MTKSELIERLATQQSHIPAKTVEDAVKEMLEHMASTLAQGERIEIRGFGSFSLHYRAPRTGRNPKTGDKVELEGKYVPHFKPGKELRDRANIYG	ihfB	24464	same family same sequence			M	TKSELIERLATQQSHIPAKTVEDAVKEMLEHMASTLAQGERIEIRGFGSFSLHYRAPRTGRNPKTGDKVELEGKYVPHFKPGKELRDRAN	IYG	1	3	zero	52								Proteobacteria	Gammaproteobacteria	Enterobacterales	Enterobacteriaceae	Shigella										X	X	X	M	T	K
Q0SX03	IHFB_SHIF8	Integration host factor subunit beta (IHF-beta)	ihfB himD SFV_0913		Shigella flexneri serotype 5b (strain 8401)		94	IPR023630; IPR000119; IPR020816; IPR010992; IPR005685;		MTKSELIERLATQQSHIPAKTVEDAVKEMLEHMASTLAQGERIEIRGFGSFSLHYRAPRTGRNPKTGDKVELEGKYVPHFKPGKELRDRANIYG	ihfB	24464	same family same sequence			M	TKSELIERLATQQSHIPAKTVEDAVKEMLEHMASTLAQGERIEIRGFGSFSLHYRAPRTGRNPKTGDKVELEGKYVPHFKPGKELRDRAN	IYG	1	3	zero	52								Proteobacteria	Gammaproteobacteria	Enterobacterales	Enterobacteriaceae	Shigella										X	X	X	M	T	K
P0A6Y4	IHFB_SHIFL	Integration host factor subunit beta (IHF-beta)	ihfB himD SF0908 S0972		Shigella flexneri		94	IPR023630; IPR000119; IPR020816; IPR010992; IPR005685;		MTKSELIERLATQQSHIPAKTVEDAVKEMLEHMASTLAQGERIEIRGFGSFSLHYRAPRTGRNPKTGDKVELEGKYVPHFKPGKELRDRANIYG	ihfB	18377	same family same sequence			M	TKSELIERLATQQSHIPAKTVEDAVKEMLEHMASTLAQGERIEIRGFGSFSLHYRAPRTGRNPKTGDKVELEGKYVPHFKPGKELRDRAN	IYG	1	3	zero	52								Proteobacteria	Gammaproteobacteria	Enterobacterales	Enterobacteriaceae	Shigella										X	X	X	M	T	K
Q3Z3K9	IHFB_SHISS	Integration host factor subunit beta (IHF-beta)	ihfB himD SSON_0914		Shigella sonnei (strain Ss046)		94	IPR023630; IPR000119; IPR020816; IPR010992; IPR005685;		MTKSELIERLATQQSHIPAKTVEDAVKEMLEHMASTLAQGERIEIRGFGSFSLHYRAPRTGRNPKTGDKVELEGKYVPHFKPGKELRDRANIYG	ihfB	24464	same family same sequence			M	TKSELIERLATQQSHIPAKTVEDAVKEMLEHMASTLAQGERIEIRGFGSFSLHYRAPRTGRNPKTGDKVELEGKYVPHFKPGKELRDRAN	IYG	1	3	zero	52								Proteobacteria	Gammaproteobacteria	Enterobacterales	Enterobacteriaceae	Shigella										X	X	X	M	T	K
A6U5F1	IHFB_SINMW	Integration host factor subunit beta (IHF-beta)	ihfB himD Smed_0021		Sinorhizobium medicae (strain WSM419) (Ensifer medicae)		103	IPR023630; IPR000119; IPR020816; IPR010992; IPR005685;		MIKSELVQIVAARNPHLYHRDVENIVNAVLDEITDALAAGNRVELRGFGAFSVKNRPSRSGRNPRTGDSVFVEEKWVPFFKTGKELRERLNPGMNGNDNGEDD	ihfB		fir			M	IKSELVQIVAARNPHLYHRDVENIVNAVLDEITDALAAGNRVELRGFGAFSVKNRPSRSGRNPRTGDSVFVEEKWVPFFKTGKELRERLN	PGMNGNDNGEDD	1	12	zero	52								Proteobacteria	Alphaproteobacteria	Rhizobiales	Rhizobiaceae	Sinorhizobium										X	X	X	M	I	K
Q2NUA6	IHFB_SODGM	Integration host factor subunit beta (IHF-beta)	ihfB himD SG0994		Sodalis glossinidius (strain morsitans)		94	IPR023630; IPR000119; IPR020816; IPR010992; IPR005685;		MTKSELIERLAGQHAHIQAKVVEDAVKEMLEHMATTLASGERIEIRGFGSFSLHYRAPRIGRNPKTGDRVELEGKYVPHFKPGKELRDRANIYG	ihfB		fir			M	TKSELIERLAGQHAHIQAKVVEDAVKEMLEHMATTLASGERIEIRGFGSFSLHYRAPRIGRNPKTGDRVELEGKYVPHFKPGKELRDRAN	IYG	1	3	zero	52								Proteobacteria	Gammaproteobacteria	Enterobacterales	Pectobacteriaceae	Sodalis										X	X	X	M	T	K
B4SSV3	IHFB_STRM5	Integration host factor subunit beta (IHF-beta)	ihfB himD Smal_1647		Stenotrophomonas maltophilia (strain R551-3)		101	IPR023630; IPR000119; IPR020816; IPR010992; IPR005685;		MTKSELIEILARRQAHLKADDVDLAVKSLLEMMGGSLSAGDRIEIRGFGSFSLHYRPPRLGRNPKTGESVALPGKHVPHFKPGKELRERVSSVLPLDADPA	ihfB		fir			M	TKSELIEILARRQAHLKADDVDLAVKSLLEMMGGSLSAGDRIEIRGFGSFSLHYRPPRLGRNPKTGESVALPGKHVPHFKPGKELRERVS	SVLPLDADPA	1	10	zero	52								Proteobacteria	Gammaproteobacteria	Xanthomonadales	Xanthomonadaceae	Stenotrophomonas										X	X	X	M	T	K
B2FNP6	IHFB_STRMK	Integration host factor subunit beta (IHF-beta)	ihfB himD Smlt2044		Stenotrophomonas maltophilia (strain K279a)		101	IPR023630; IPR000119; IPR020816; IPR010992; IPR005685;		MTKSELIEILARRQAHLKADDVDLAVKSLLEMMGGSLSAGDRIEIRGFGSFSLHYRPPRLGRNPKTGESVALPGKHVPHFKPGKELRERVSSVLPLDADPA	ihfB	5886	same genera same sequence			M	TKSELIEILARRQAHLKADDVDLAVKSLLEMMGGSLSAGDRIEIRGFGSFSLHYRPPRLGRNPKTGESVALPGKHVPHFKPGKELRERVS	SVLPLDADPA	1	10	zero	52								Proteobacteria	Gammaproteobacteria	Xanthomonadales	Xanthomonadaceae	Stenotrophomonas										X	X	X	M	T	K
C5BSK5	IHFB_TERTT	Integration host factor subunit beta (IHF-beta)	ihfB himD TERTU_1399		Teredinibacter turnerae (strain ATCC 39867 / T7901)		98	IPR023630; IPR000119; IPR020816; IPR010992; IPR005685;		MTKSELIERIAERQDQLSAKDIELAVKLILEYMSQCLANGDRIEIRGFGSFSLHYRAPRTGRNPKTGESVELEGKFVPHFKPGKEMRDRVNESLEELP	ihfB		fir			M	TKSELIERIAERQDQLSAKDIELAVKLILEYMSQCLANGDRIEIRGFGSFSLHYRAPRTGRNPKTGESVELEGKFVPHFKPGKEMRDRVN	ESLEELP	1	7	zero	52								Proteobacteria	Gammaproteobacteria	Cellvibrionales	Cellvibrionaceae	Teredinibacter										X	X	X	M	T	K
B8GRS4	IHFB_THISH	Integration host factor subunit beta (IHF-beta)	ihfB himD Tgr7_1544		Thioalkalivibrio sp. (strain HL-EbGR7)		96	IPR023630; IPR000119; IPR020816; IPR010992; IPR005685;		MTKSELIEILARKQSHLAYKDVELSVKTMLEHLSQALATGDRIEIRGFGSFSLHFRPPRVGRNPKTGETVSLPGKYVPHFKPGKELRERVNAVHEQ	ihfB		fir			M	TKSELIEILARKQSHLAYKDVELSVKTMLEHLSQALATGDRIEIRGFGSFSLHFRPPRVGRNPKTGETVSLPGKYVPHFKPGKELRERVN	AVHEQ	1	5	zero	52								Proteobacteria	Gammaproteobacteria	Chromatiales	Ectothiorhodospiraceae	Thioalkalivibrio										X	X	X	M	T	K
C4LF00	IHFB_TOLAT	Integration host factor subunit beta (IHF-beta)	ihfB himD Tola_1556		Tolumonas auensis (strain DSM 9187 / TA4)		93	IPR023630; IPR000119; IPR020816; IPR010992; IPR005685;		MTKSDLIERLSSSQQHLAAKDVEAAVREILECMAATLESGNRIEIRGFGSFSLHYRAPRVGRNPKTGEKVELLAKSVPHFKPGKELRERVNSL	ihfB		fir			M	TKSDLIERLSSSQQHLAAKDVEAAVREILECMAATLESGNRIEIRGFGSFSLHYRAPRVGRNPKTGEKVELLAKSVPHFKPGKELRERVN	SL	1	2	zero	52								Proteobacteria	Gammaproteobacteria	Aeromonadales	Aeromonadaceae	Tolumonas										X	X	X	M	T	K
A5F6Y4	IHFB_VIBC3	Integration host factor subunit beta (IHF-beta)	ihfB himD hipB VC0395_A1504 VC395_2029		Vibrio cholerae serotype O1 (strain ATCC 39541 / Ogawa 395 / O395)		92	IPR023630; IPR000119; IPR020816; IPR010992; IPR005685;		MTKSELIERLCAEQTHLSAKEIEDAVKNILEHMASTLEAGERIEIRGFGSFSLHYREPRVGRNPKTGDKVELEGKYVPHFKPGKELRERVNL	ihfB		fir			M	TKSELIERLCAEQTHLSAKEIEDAVKNILEHMASTLEAGERIEIRGFGSFSLHYREPRVGRNPKTGDKVELEGKYVPHFKPGKELRERVN	L	1	1	zero	52								Proteobacteria	Gammaproteobacteria	Vibrionales	Vibrionaceae	Vibrio										X	X	X	M	T	K
Q9KQT4	IHFB_VIBCH	Integration host factor subunit beta (IHF-beta)	ihfB himD VC_1914		Vibrio cholerae serotype O1 (strain ATCC 39315 / El Tor Inaba N16961)		92	IPR023630; IPR000119; IPR020816; IPR010992; IPR005685;		MTKSELIERLCAEQTHLSAKEIEDAVKNILEHMASTLEAGERIEIRGFGSFSLHYREPRVGRNPKTGDKVELEGKYVPHFKPGKELRERVNL	ihfB	7640	same genera same sequence			M	TKSELIERLCAEQTHLSAKEIEDAVKNILEHMASTLEAGERIEIRGFGSFSLHYREPRVGRNPKTGDKVELEGKYVPHFKPGKELRERVN	L	1	1	zero	52								Proteobacteria	Gammaproteobacteria	Vibrionales	Vibrionaceae	Vibrio										X	X	X	M	T	K
C3LNL8	IHFB_VIBCM	Integration host factor subunit beta (IHF-beta)	ihfB himD VCM66_1838		Vibrio cholerae serotype O1 (strain M66-2)		92	IPR023630; IPR000119; IPR020816; IPR010992; IPR005685;		MTKSELIERLCAEQTHLSAKEIEDAVKNILEHMASTLEAGERIEIRGFGSFSLHYREPRVGRNPKTGDKVELEGKYVPHFKPGKELRERVNL	ihfB	7640	same genera same sequence			M	TKSELIERLCAEQTHLSAKEIEDAVKNILEHMASTLEAGERIEIRGFGSFSLHYREPRVGRNPKTGDKVELEGKYVPHFKPGKELRERVN	L	1	1	zero	52								Proteobacteria	Gammaproteobacteria	Vibrionales	Vibrionaceae	Vibrio										X	X	X	M	T	K
Q5E3Z3	IHFB_VIBF1	Integration host factor subunit beta (IHF-beta)	ihfB himD VF_1758		Vibrio fischeri (strain ATCC 700601 / ES114)		93	IPR023630; IPR000119; IPR020816; IPR010992; IPR005685;		MTKSELIEQLCSKKPQLSAKQVEDTVKEILEQMATTLEGGDRIEIRGFGSFSLHYREPRLGRNPKTGDKVELDGKFVPHFKPGKELRERVNYS	ihfB		fir			M	TKSELIEQLCSKKPQLSAKQVEDTVKEILEQMATTLEGGDRIEIRGFGSFSLHYREPRLGRNPKTGDKVELDGKFVPHFKPGKELRERVN	YS	1	2	zero	52								Proteobacteria	Gammaproteobacteria	Vibrionales	Vibrionaceae	Vibrio										X	X	X	M	T	K
B5FG57	IHFB_VIBFM	Integration host factor subunit beta (IHF-beta)	ihfB himD VFMJ11_1885		Vibrio fischeri (strain MJ11)		93	IPR023630; IPR000119; IPR020816; IPR010992; IPR005685;		MTKSELIEQLCSKKPQLSAKQVEDTVKEILEQMATTLEGGDRIEIRGFGSFSLHYREPRLGRNPKTGDKVELDGKFVPHFKPGKELRERVNYS	ihfB	668	same genera same sequence			M	TKSELIEQLCSKKPQLSAKQVEDTVKEILEQMATTLEGGDRIEIRGFGSFSLHYREPRLGRNPKTGDKVELDGKFVPHFKPGKELRERVN	YS	1	2	zero	52								Proteobacteria	Gammaproteobacteria	Vibrionales	Vibrionaceae	Vibrio										X	X	X	M	T	K
A7MUP0	IHFB_VIBHB	Integration host factor subunit beta (IHF-beta)	ihfB himD VIBHAR_02859		Vibrio harveyi (strain ATCC BAA-1116 / BB120)		94	IPR023630; IPR000119; IPR020816; IPR010992; IPR005685;		MTKSELIERLCAEQTHLSAKEVEDAVKDILEHMASTLESGDRIEIRGFGSFSLHYREPRVGRNPKTGDKVELEGKYVPHFKPGKELRERVNLGS	ihfB		fir			M	TKSELIERLCAEQTHLSAKEVEDAVKDILEHMASTLESGDRIEIRGFGSFSLHYREPRVGRNPKTGDKVELEGKYVPHFKPGKELRERVN	LGS	1	3	zero	52								Proteobacteria	Gammaproteobacteria	Vibrionales	Vibrionaceae	Vibrio										X	X	X	M	T	K
Q87N46	IHFB_VIBPA	Integration host factor subunit beta (IHF-beta)	ihfB himD VP2029		Vibrio parahaemolyticus serotype O3:K6 (strain RIMD 2210633)		93	IPR023630; IPR000119; IPR020816; IPR010992; IPR005685;		MTKSELIERLCAEQTHLSAKEVEDAVKDILEHMASTLESGDRIEIRGFGSFSLHYREPRVGRNPKTGDKVELEGKYVPHFKPGKELRERVNLG	ihfB		fir			M	TKSELIERLCAEQTHLSAKEVEDAVKDILEHMASTLESGDRIEIRGFGSFSLHYREPRVGRNPKTGDKVELEGKYVPHFKPGKELRERVN	LG	1	2	zero	52								Proteobacteria	Gammaproteobacteria	Vibrionales	Vibrionaceae	Vibrio										X	X	X	M	T	K
B7VH32	IHFB_VIBSL	Integration host factor subunit beta (IHF-beta)	ihfB himD VS_2056		Vibrio splendidus (strain LGP32) (Vibrio splendidus (strain Mel32))		94	IPR023630; IPR000119; IPR020816; IPR010992; IPR005685;		MTKSELIERLCAEQTHLSAKEIEDAVKDILEHMASTLESGDRIEIRGFGSFSLHYREPRVGRNPKTGDKVELEGKYVPHFKPGKELRERVNSGL	ihfB		fir			M	TKSELIERLCAEQTHLSAKEIEDAVKDILEHMASTLESGDRIEIRGFGSFSLHYREPRVGRNPKTGDKVELEGKYVPHFKPGKELRERVN	SGL	1	3	zero	52								Proteobacteria	Gammaproteobacteria	Vibrionales	Vibrionaceae	Vibrio										X	X	X	M	T	K
Q8D8J3	IHFB_VIBVU	Integration host factor subunit beta (IHF-beta)	ihfB himD VV1_2980		Vibrio vulnificus (strain CMCP6)		93	IPR023630; IPR000119; IPR020816; IPR010992; IPR005685;		MTKSELIERLCAEQTHLSAKEIEDAVKDILEHMASTLESGDRIEIRGFGSFSLHYREPRVGRNPKTGDKVELEGKYVPHFKPGKELRERVNIG	ihfB		fir			M	TKSELIERLCAEQTHLSAKEIEDAVKDILEHMASTLESGDRIEIRGFGSFSLHYREPRVGRNPKTGDKVELEGKYVPHFKPGKELRERVN	IG	1	2	zero	52								Proteobacteria	Gammaproteobacteria	Vibrionales	Vibrionaceae	Vibrio										X	X	X	M	T	K
Q7MLX5	IHFB_VIBVY	Integration host factor subunit beta (IHF-beta)	ihfB himD VV1301		Vibrio vulnificus (strain YJ016)		93	IPR023630; IPR000119; IPR020816; IPR010992; IPR005685;		MTKSELIERLCAEQTHLSAKEIEDAVKDILEHMASTLESGDRIEIRGFGSFSLHYREPRVGRNPKTGDKVELEGKYVPHFKPGKELRERVHIG	ihfB		fir			M	TKSELIERLCAEQTHLSAKEIEDAVKDILEHMASTLESGDRIEIRGFGSFSLHYREPRVGRNPKTGDKVELEGKYVPHFKPGKELRERVH	IG	1	2	zero	52								Proteobacteria	Gammaproteobacteria	Vibrionales	Vibrionaceae	Vibrio										X	X	X	M	T	K
Q8PK78	IHFB_XANAC	Integration host factor subunit beta (IHF-beta)	ihfB himD XAC2297		Xanthomonas axonopodis pv. citri (strain 306)		103	IPR023630; IPR000119; IPR020816; IPR010992; IPR005685;		MTKSELIEILARRQAHLKSDDVDLAVKSLLEMMGQALSDGDRIEIRGFGSFSLHYRPPRLGRNPKTGESVALPGKHVPHFKPGKELRERVSSVVPVDVADTAD	ihfB		fir			M	TKSELIEILARRQAHLKSDDVDLAVKSLLEMMGQALSDGDRIEIRGFGSFSLHYRPPRLGRNPKTGESVALPGKHVPHFKPGKELRERVS	SVVPVDVADTAD	1	12	zero	52								Proteobacteria	Gammaproteobacteria	Xanthomonadales	Xanthomonadaceae	Xanthomonas										X	X	X	M	T	K
Q4UVD5	IHFB_XANC8	Integration host factor subunit beta (IHF-beta)	ihfB himD XC_1925		Xanthomonas campestris pv. campestris (strain 8004)		103	IPR023630; IPR000119; IPR020816; IPR010992; IPR005685;		MTKSELIEILARRQAHLKSDDVDLAVKSLLEMMGQALSDGDRIEIRGFGSFSLHYRPPRLGRNPKTGESVALPGKHVPHFKPGKELRERVSSVVPVDMVDAAD	ihfB		fir			M	TKSELIEILARRQAHLKSDDVDLAVKSLLEMMGQALSDGDRIEIRGFGSFSLHYRPPRLGRNPKTGESVALPGKHVPHFKPGKELRERVS	SVVPVDMVDAAD	1	12	zero	52								Proteobacteria	Gammaproteobacteria	Xanthomonadales	Xanthomonadaceae	Xanthomonas										X	X	X	M	T	K
B0RSA5	IHFB_XANCB	Integration host factor subunit beta (IHF-beta)	ihfB himD xcc-b100_1987		Xanthomonas campestris pv. campestris (strain B100)		103	IPR023630; IPR000119; IPR020816; IPR010992; IPR005685;		MTKSELIEILARRQAHLKSDDVDLAVKSLLEMMGQALSDGDRIEIRGFGSFSLHYRPPRLGRNPKTGESVALPGKHVPHFKPGKELRERVSSVVPVDMVDAAD	ihfB	676	same genera same sequence			M	TKSELIEILARRQAHLKSDDVDLAVKSLLEMMGQALSDGDRIEIRGFGSFSLHYRPPRLGRNPKTGESVALPGKHVPHFKPGKELRERVS	SVVPVDMVDAAD	1	12	zero	52								Proteobacteria	Gammaproteobacteria	Xanthomonadales	Xanthomonadaceae	Xanthomonas										X	X	X	M	T	K
Q8P8P6	IHFB_XANCP	Integration host factor subunit beta (IHF-beta)	ihfB himD XCC2193		Xanthomonas campestris pv. campestris (strain ATCC 33913 / NCPPB 528 / LMG 568)		103	IPR023630; IPR000119; IPR020816; IPR010992; IPR005685;		MTKSELIEILARRQAHLKSDDVDLAVKSLLEMMGQALSDGDRIEIRGFGSFSLHYRPPRLGRNPKTGESVALPGKHVPHFKPGKELRERVSSVVPVDMVDAAD	ihfB	676	same genera same sequence			M	TKSELIEILARRQAHLKSDDVDLAVKSLLEMMGQALSDGDRIEIRGFGSFSLHYRPPRLGRNPKTGESVALPGKHVPHFKPGKELRERVS	SVVPVDMVDAAD	1	12	zero	52								Proteobacteria	Gammaproteobacteria	Xanthomonadales	Xanthomonadaceae	Xanthomonas										X	X	X	M	T	K
Q2P3S1	IHFB_XANOM	Integration host factor subunit beta (IHF-beta)	ihfB himD XOO2051		Xanthomonas oryzae pv. oryzae (strain MAFF 311018)		103	IPR023630; IPR000119; IPR020816; IPR010992; IPR005685;		MTKSELIEILARRQAHLKSDDVDLAVKSLLEMMGQALSDGDRIEIRGFGSFSLHYRPPRLGRNPKTGESVALPGKHVPHFKPGKELRERVSSVVPVDMSDTTD	ihfB		fir			M	TKSELIEILARRQAHLKSDDVDLAVKSLLEMMGQALSDGDRIEIRGFGSFSLHYRPPRLGRNPKTGESVALPGKHVPHFKPGKELRERVS	SVVPVDMSDTTD	1	12	zero	52								Proteobacteria	Gammaproteobacteria	Xanthomonadales	Xanthomonadaceae	Xanthomonas										X	X	X	M	T	K
B2SLH4	IHFB_XANOP	Integration host factor subunit beta (IHF-beta)	ihfB himD PXO_00892		Xanthomonas oryzae pv. oryzae (strain PXO99A)		103	IPR023630; IPR000119; IPR020816; IPR010992; IPR005685;		MTKSELIEILARRQAHLKSDDVDLAVKSLLEMMGQALSDGDRIEIRGFGSFSLHYRPPRLGRNPKTGESVALPGKHVPHFKPGKELRERVSSVVPVDMSDTTD	ihfB	679	same genera same sequence			M	TKSELIEILARRQAHLKSDDVDLAVKSLLEMMGQALSDGDRIEIRGFGSFSLHYRPPRLGRNPKTGESVALPGKHVPHFKPGKELRERVS	SVVPVDMSDTTD	1	12	zero	52								Proteobacteria	Gammaproteobacteria	Xanthomonadales	Xanthomonadaceae	Xanthomonas										X	X	X	M	T	K
A7IHH0	IHFB_XANP2	Integration host factor subunit beta (IHF-beta)	ihfB himD Xaut_2219		Xanthobacter autotrophicus (strain ATCC BAA-1158 / Py2)		94	IPR023630; IPR000119; IPR020816; IPR010992; IPR005685;		MIKSELVQKIAEANPHLYQRDVENIVNAILEQVASALERGDRVELRGFGAFSVKKRDARVGRNPRTGKQVDVSEKTVPYFKTGKEMRERLNTGK	ihfB		fir			M	IKSELVQKIAEANPHLYQRDVENIVNAILEQVASALERGDRVELRGFGAFSVKKRDARVGRNPRTGKQVDVSEKTVPYFKTGKEMRERLN	TGK	1	3	zero	52								Proteobacteria	Alphaproteobacteria	Rhizobiales	Xanthobacteraceae	Xanthobacter										X	X	X	M	I	K
B2I6X0	IHFB_XYLF2	Integration host factor subunit beta (IHF-beta)	ihfB himD XfasM23_1539		Xylella fastidiosa (strain M23)		104	IPR023630; IPR000119; IPR020816; IPR010992; IPR005685;		MTKSELIEILTKRQAHLKSDDVDLAVKSLLEMMGGALSGGDRIEIRGFGSFSLHYRPPRCGRNPKTGESVALPGKYVPHFKPGKELRERVASVVPLGECGDITE	ihfB		fir			M	TKSELIEILTKRQAHLKSDDVDLAVKSLLEMMGGALSGGDRIEIRGFGSFSLHYRPPRCGRNPKTGESVALPGKYVPHFKPGKELRERVA	SVVPLGECGDITE	1	13	zero	52								Proteobacteria	Gammaproteobacteria	Xanthomonadales	Xanthomonadaceae	Xylella										X	X	X	M	T	K
Q9PAQ8	IHFB_XYLFA	Integration host factor subunit beta (IHF-beta)	ihfB himD XF_2437		Xylella fastidiosa (strain 9a5c)		104	IPR023630; IPR000119; IPR020816; IPR010992; IPR005685;		MTKSELIEILTKRQAHLKSDDVDLAVKSLLEMMGGALSEGDRIEIRGFGSFSLHYRPPRCGRNPKTGESVALPGKYVPHFKPGKELRERVASVVPLAECGDITE	ihfB		fir			M	TKSELIEILTKRQAHLKSDDVDLAVKSLLEMMGGALSEGDRIEIRGFGSFSLHYRPPRCGRNPKTGESVALPGKYVPHFKPGKELRERVA	SVVPLAECGDITE	1	13	zero	52								Proteobacteria	Gammaproteobacteria	Xanthomonadales	Xanthomonadaceae	Xylella										X	X	X	M	T	K
Q87BJ8	IHFB_XYLFT	Integration host factor subunit beta (IHF-beta)	ihfB himD PD_1455		Xylella fastidiosa (strain Temecula1 / ATCC 700964)		104	IPR023630; IPR000119; IPR020816; IPR010992; IPR005685;		MTKSELIEILTKRQAHLKSDDVDLAVKSLLEMMGGALSGGDRIEIRGFGSFSLHYRPPRCGRNPKTGESVALPGKYVPHFKPGKELRERVASVVPLGECGDITE	ihfB	682	same genera same sequence			M	TKSELIEILTKRQAHLKSDDVDLAVKSLLEMMGGALSGGDRIEIRGFGSFSLHYRPPRCGRNPKTGESVALPGKYVPHFKPGKELRERVA	SVVPLGECGDITE	1	13	zero	52								Proteobacteria	Gammaproteobacteria	Xanthomonadales	Xanthomonadaceae	Xylella										X	X	X	M	T	K
A1JMJ0	IHFB_YERE8	Integration host factor subunit beta (IHF-beta)	ihfB himD YE1541		Yersinia enterocolitica serotype O:8 / biotype 1B (strain NCTC 13174 / 8081)		94	IPR023630; IPR000119; IPR020816; IPR010992; IPR005685;		MTKSELIERLAGQQSHVPTKVVEDAVKEMLEHMAGTLAEGERIEIRGFGSFSLHYRAPRVGRNPKTGAKVELEGKYVPHFKPGKELRDRANIYG	ihfB		fir			M	TKSELIERLAGQQSHVPTKVVEDAVKEMLEHMAGTLAEGERIEIRGFGSFSLHYRAPRVGRNPKTGAKVELEGKYVPHFKPGKELRDRAN	IYG	1	3	zero	52								Proteobacteria	Gammaproteobacteria	Enterobacterales	Yersiniaceae	Yersinia										X	X	X	M	T	K
A7FJW6	IHFB_YERP3	Integration host factor subunit beta (IHF-beta)	ihfB himD YpsIP31758_2579		Yersinia pseudotuberculosis serotype O:1b (strain IP 31758)		94	IPR023630; IPR000119; IPR020816; IPR010992; IPR005685;		MTKSELIERLAGQQSHVPAKVVEDAVKEMLEHMAGTLAEGERIEIRGFGSFSLHYRAPRVGRNPKTGDKVELEGKYVPHFKPGKELRDRANIYG	ihfB		fir			M	TKSELIERLAGQQSHVPAKVVEDAVKEMLEHMAGTLAEGERIEIRGFGSFSLHYRAPRVGRNPKTGDKVELEGKYVPHFKPGKELRDRAN	IYG	1	3	zero	52								Proteobacteria	Gammaproteobacteria	Enterobacterales	Yersiniaceae	Yersinia										X	X	X	M	T	K
Q1CA70	IHFB_YERPA	Integration host factor subunit beta (IHF-beta)	ihfB himD YPA_0684		Yersinia pestis bv. Antiqua (strain Antiqua)		94	IPR023630; IPR000119; IPR020816; IPR010992; IPR005685;		MTKSELIERLAGQQSHVPAKVVEDAVKEMLEHMAGTLAEGERIEIRGFGSFSLHYRAPRVGRNPKTGDKVELEGKYVPHFKPGKELRDRANIYG	ihfB	24195	same genera same sequence			M	TKSELIERLAGQQSHVPAKVVEDAVKEMLEHMAGTLAEGERIEIRGFGSFSLHYRAPRVGRNPKTGDKVELEGKYVPHFKPGKELRDRAN	IYG	1	3	zero	52								Proteobacteria	Gammaproteobacteria	Enterobacterales	Yersiniaceae	Yersinia										X	X	X	M	T	K
B2KA26	IHFB_YERPB	Integration host factor subunit beta (IHF-beta)	ihfB himD YPTS_1519		Yersinia pseudotuberculosis serotype IB (strain PB1/+)		94	IPR023630; IPR000119; IPR020816; IPR010992; IPR005685;		MTKSELIERLAGQQSHVPAKVVEDAVKEMLEHMAGTLAEGERIEIRGFGSFSLHYRAPRVGRNPKTGDKVELEGKYVPHFKPGKELRDRANIYG	ihfB	17328	same genera same sequence			M	TKSELIERLAGQQSHVPAKVVEDAVKEMLEHMAGTLAEGERIEIRGFGSFSLHYRAPRVGRNPKTGDKVELEGKYVPHFKPGKELRDRAN	IYG	1	3	zero	52								Proteobacteria	Gammaproteobacteria	Enterobacterales	Yersiniaceae	Yersinia										X	X	X	M	T	K
Q8ZGB1	IHFB_YERPE	Integration host factor subunit beta (IHF-beta)	ihfB himD YPO1393 y2779 YP_1200		Yersinia pestis		94	IPR023630; IPR000119; IPR020816; IPR010992; IPR005685;		MTKSELIERLAGQQSHVPAKVVEDAVKEMLEHMAGTLAEGERIEIRGFGSFSLHYRAPRVGRNPKTGDKVELEGKYVPHFKPGKELRDRANIYG	ihfB	17328	same genera same sequence			M	TKSELIERLAGQQSHVPAKVVEDAVKEMLEHMAGTLAEGERIEIRGFGSFSLHYRAPRVGRNPKTGDKVELEGKYVPHFKPGKELRDRAN	IYG	1	3	zero	52								Proteobacteria	Gammaproteobacteria	Enterobacterales	Yersiniaceae	Yersinia										X	X	X	M	T	K
A9R7I5	IHFB_YERPG	Integration host factor subunit beta (IHF-beta)	ihfB himD YpAngola_A1956		Yersinia pestis bv. Antiqua (strain Angola)		94	IPR023630; IPR000119; IPR020816; IPR010992; IPR005685;		MTKSELIERLAGQQSHVPAKVVEDAVKEMLEHMAGTLAEGERIEIRGFGSFSLHYRAPRVGRNPKTGDKVELEGKYVPHFKPGKELRDRANIYG	ihfB	17328	same genera same sequence			M	TKSELIERLAGQQSHVPAKVVEDAVKEMLEHMAGTLAEGERIEIRGFGSFSLHYRAPRVGRNPKTGDKVELEGKYVPHFKPGKELRDRAN	IYG	1	3	zero	52								Proteobacteria	Gammaproteobacteria	Enterobacterales	Yersiniaceae	Yersinia										X	X	X	M	T	K
Q1CGG8	IHFB_YERPN	Integration host factor subunit beta (IHF-beta)	ihfB himD YPN_2584 YP516_2911		Yersinia pestis bv. Antiqua (strain Nepal516)		94	IPR023630; IPR000119; IPR020816; IPR010992; IPR005685;		MTKSELIERLAGQQSHVPAKVVEDAVKEMLEHMAGTLAEGERIEIRGFGSFSLHYRAPRVGRNPKTGDKVELEGKYVPHFKPGKELRDRANIYG	ihfB	17328	same genera same sequence			M	TKSELIERLAGQQSHVPAKVVEDAVKEMLEHMAGTLAEGERIEIRGFGSFSLHYRAPRVGRNPKTGDKVELEGKYVPHFKPGKELRDRAN	IYG	1	3	zero	52								Proteobacteria	Gammaproteobacteria	Enterobacterales	Yersiniaceae	Yersinia										X	X	X	M	T	K
A4TN15	IHFB_YERPP	Integration host factor subunit beta (IHF-beta)	ihfB himD YPDSF_2302		Yersinia pestis (strain Pestoides F)		94	IPR023630; IPR000119; IPR020816; IPR010992; IPR005685;		MTKSELIERLAGQQSHVPAKVVEDAVKEMLEHMAGTLAEGERIEIRGFGSFSLHYRAPRVGRNPKTGDKVELEGKYVPHFKPGKELRDRANIYG	ihfB	17328	same genera same sequence			M	TKSELIERLAGQQSHVPAKVVEDAVKEMLEHMAGTLAEGERIEIRGFGSFSLHYRAPRVGRNPKTGDKVELEGKYVPHFKPGKELRDRAN	IYG	1	3	zero	52								Proteobacteria	Gammaproteobacteria	Enterobacterales	Yersiniaceae	Yersinia										X	X	X	M	T	K
Q66CI5	IHFB_YERPS	Integration host factor subunit beta (IHF-beta)	ihfB himD YPTB1418		Yersinia pseudotuberculosis serotype I (strain IP32953)		94	IPR023630; IPR000119; IPR020816; IPR010992; IPR005685;		MTKSELIERLAGQQSHVPAKVVEDAVKEMLEHMAGTLAEGERIEIRGFGSFSLHYRAPRVGRNPKTGDKVELEGKYVPHFKPGKELRDRANIYG	ihfB	17328	same genera same sequence			M	TKSELIERLAGQQSHVPAKVVEDAVKEMLEHMAGTLAEGERIEIRGFGSFSLHYRAPRVGRNPKTGDKVELEGKYVPHFKPGKELRDRAN	IYG	1	3	zero	52								Proteobacteria	Gammaproteobacteria	Enterobacterales	Yersiniaceae	Yersinia										X	X	X	M	T	K
B1JRD6	IHFB_YERPY	Integration host factor subunit beta (IHF-beta)	ihfB himD YPK_2667		Yersinia pseudotuberculosis serotype O:3 (strain YPIII)		94	IPR023630; IPR000119; IPR020816; IPR010992; IPR005685;		MTKSELIERLAGQQSHVPAKVVEDAVKEMLEHMAGTLAEGERIEIRGFGSFSLHYRAPRVGRNPKTGDKVELEGKYVPHFKPGKELRDRANIYG	ihfB	17328	same genera same sequence			M	TKSELIERLAGQQSHVPAKVVEDAVKEMLEHMAGTLAEGERIEIRGFGSFSLHYRAPRVGRNPKTGDKVELEGKYVPHFKPGKELRDRAN	IYG	1	3	zero	52								Proteobacteria	Gammaproteobacteria	Enterobacterales	Yersiniaceae	Yersinia										X	X	X	M	T	K
P04445	TF1_BPSP1	Transcription factor 1	TF1		Bacillus phage SP01 (Bacteriophage SP01)		99	IPR023630; IPR000119; IPR020816; IPR010992;		MNKTELIKAIAQDTELTQVSVSKMLASFEKITTETVAKGDKVQLTGFLNIKPVARQARKGFNPQTQEALEIAPSVGVSVKPGESLKKAAEGLKYEDFAK	binding		fir				MNKTELIKAIAQDTELTQVSVSKMLASFEKITTETVAKGDKVQLTGFLNIKPVARQARKGFNPQTQEALEIAPSVGVSVKPGESLKKAAE	GLKYEDFAK	0	9	zero	51								phage	Bacilli	Bacillales	Bacillaceae	Bacillus										X	X	X	X	M	N
P68742	VHLP_ASFB7	Viral histone-like protein	BA71V-033 A104R		African swine fever virus (strain Badajoz 1971 Vero-adapted) (Ba71V) (ASFV)		104	IPR023630; IPR000119; IPR020816; IPR010992;		MSTKKKPTITKQELYSLVAADTQLNKALIERIFTSQQKIIQNALKHNQEVIIPPGIKFTVVTVKAKPARQGHNPATGEPIQIKAKPEHKAVKIRALKPVHDMLN	binding		fir			MSTKKKPT	ITKQELYSLVAADTQLNKALIERIFTSQQKIIQNALKHNQEVIIPPGIKFTVVAKPARQGHNPATGEPIQIKAKPEHKAVKIRALKPVHD	MLN	8	3	ins3	59	54		TVK					African swine														K	K	P	T	I	T
P0C9E5	VHLP_ASFK5	Viral histone-like protein A104R	Ken-047		African swine fever virus (isolate Pig/Kenya/KEN-50/1950) (ASFV)		104	IPR023630; IPR000119; IPR020816; IPR010992;		MSTKKKPTITKQELYSLVAADTQLNKALIERIFTSQQKIIQNALKHNQEVIIPPGIKFTVVTVKAKPARQGHNPATGEPIQIKAKPEHKAVKIRALKPVHDMLN		696	same sequence			MSTKKKPT	ITKQELYSLVAADTQLNKALIERIFTSQQKIIQNALKHNQEVIIPPGIKFTVVAKPARQGHNPATGEPIQIKAKPEHKAVKIRALKPVHD	MLN	8	3	ins3	59	54		TVK					African swine														K	K	P	T	I	T
P68743	VHLP_ASFM2	Viral histone-like protein	Mal-043 LMW5-AR		African swine fever virus (isolate Tick/Malawi/Lil 20-1/1983) (ASFV)		104	IPR023630; IPR000119; IPR020816; IPR010992;		MSTKKKPTITKQELYSLVAADTQLNKALIERIFTSQQKIIQNALKHNQEVIIPPGIKFTVVTVKAKPARQGHNPATGEPIQIKAKPEHKAVKIRALKPVHDMLN		696	same sequence			MSTKKKPT	ITKQELYSLVAADTQLNKALIERIFTSQQKIIQNALKHNQEVIIPPGIKFTVVAKPARQGHNPATGEPIQIKAKPEHKAVKIRALKPVHD	MLN	8	3	ins3	59	54		TVK					African swine														K	K	P	T	I	T
P0C9E3	VHLP_ASFP4	Viral histone-like protein A104R	Pret-047		African swine fever virus (isolate Tick/South Africa/Pretoriuskop Pr4/1996) (ASFV)		104	IPR023630; IPR000119; IPR020816; IPR010992;		MSTKKKPTITKQELYSLVAADTQLNKALIERIFTSQQKIIQNALKHNQEVIIPPGIKFTVVTVKAKPARQGHNPATGEPIQIKAKPEHKAVKIRALKPVHDMLN		696	same sequence			MSTKKKPT	ITKQELYSLVAADTQLNKALIERIFTSQQKIIQNALKHNQEVIIPPGIKFTVVAKPARQGHNPATGEPIQIKAKPEHKAVKIRALKPVHD	MLN	8	3	ins3	59	54		TVK					African swine														K	K	P	T	I	T
P0C9E4	VHLP_ASFWA	Viral histone-like protein A104R	War-045		African swine fever virus (isolate Warthog/Namibia/Wart80/1980) (ASFV)		104	IPR023630; IPR000119; IPR020816; IPR010992;		MSAKKKPTITKQELYSLVAADTQLNKALIERIFTSQQKIIQNALKHNQEVIIPPGIKFTVVTVKAKPARQGHNPATGEPIQIKAKPEHKAVKIRALKPVHDMLN	binding		fir			MSAKKKPT	ITKQELYSLVAADTQLNKALIERIFTSQQKIIQNALKHNQEVIIPPGIKFTVVAKPARQGHNPATGEPIQIKAKPEHKAVKIRALKPVHD	MLN	8	3	ins3	59	54		TVK					African swine														K	K	P	T	I	T
P47595	Y353_MYCGE	Uncharacterized protein MG353	MG353		Mycoplasma genitalium (strain ATCC 33530 / G-37 / NCTC 10195)		109	IPR023630; IPR000119; IPR010992;		MEKTSNTSKPLSRSEINKIIAVATGIKEKKIKEIFKYLNTLLLNELVSRSVCILPENLGKLRITIRNARYQKDMQTGEIRHIPPKPLVRYSPSKTIKETAAKVRWKYAD	binding		fir			MEKTSNTSKP	LSRSEINKIIAVATGIKEKKIKEIFKYLNTLLLNELVSRSVCILENLGKLRITIRNARYQKDMQTGEIRHIPPKPLVRYSPSKTIKETAA	KVRWKYAD	10	8	ins1	61	45		P					Tenericutes	Mollicutes	Mycoplasmatales	Mycoplasmataceae	Mycoplasma										T	S	K	P	L	S
P75249	Y529_MYCPN	Uncharacterized protein MG353 homolog	MPN_529 G12_orf109 MP313		Mycoplasma pneumoniae (strain ATCC 29342 / M129)		109	IPR023630; IPR000119; IPR010992;		MEKTTTSSKPLSRSEINKIIAVATGVKEAKIKEIFKYLNTLLLNELVSRSVCILPENLGKLRITIRNARIQKDMKTGEMKHIPPKPLVRYSPSKTIKETAAKVRWKYAD	binding		fir			MEKTTTSSKP	LSRSEINKIIAVATGVKEAKIKEIFKYLNTLLLNELVSRSVCILENLGKLRITIRNARIQKDMKTGEMKHIPPKPLVRYSPSKTIKETAA	KVRWKYAD	10	8	ins1	61	45		P					Tenericutes	Mollicutes	Mycoplasmatales	Mycoplasmataceae	Mycoplasma										S	S	K	P	L	S
Q3SA65	Q3SA65_9EURY	Nucleoid DNA binding protein			Uncultured euryarchaeote Alv-FOS4		89	IPR023630; IPR000119; IPR010992;		MVGITEISKPVAKKTGLSQKKAREVINAFLEEVLEQVNKGESVRIAGLGIFERRVQKARKVRNPRTGKMMKVGEKKKLVFKPSANIKYL	binding		fir			M	VGITEISKPVAKKTGLSQKKAREVINAFLEEVLEQVNKGESVRIAGLGIFERRVQKARKVRNPRTGKMMKVGEKKKLVFKPSANIKYLXX		1	0	zero	52								noData														X	X	X	M	V	G
M0NJ51	M0NJ51_9EURY	Histone family protein DNA-binding protein	C469_15368		Halorubrum lipolyticum DSM 21995		241	IPR023630; IPR000119; IPR020816; IPR010992; IPR006311;		MSQLELSRRTVLRRGAILSTSLGLALLTTTGQAVAMNKAELIESMASESGLSKSDAKRALEVFTDATTNALKRGDSAVLVGFGSFSISKRSARTGRNPRSRNGPVDDSPVTFGACPEFAAALDLNPGKGDEASAKYRDADVVIDAEYIASEMGRDSHEGVSENDVKRALEAFTNATTKALKKGDRLSLGGTEDENGGFGTFSISKRSARTGRNPQTGKEIQIAAKNVVKFKAGAELSKAVN	binding		fir			MSQLELSRRTVLRRGAILSTSLGLALLTTTGQAVAMNKAELIESMASESGLSKSDAKRALEVFTDATTNALKRGDSAVLVGFGSFSISKRSARTGRNPRSRNGPVDDSPVTFGACPEFAAALDLNPGKGDEASAKYRDADVVID	AEYIASEMGRDSHEGVSENDVKRALEAFTNATTKALKKGDRLSLGGFGTFSISKRSARTGRNPQTGKEIQIAAKNVVKFKAGAELSKAVN		144	0	ins7	195	47		TEDENGG					Euryarchaeota	Halobacteria	Haloferacales	Haloferacaceae	Halorubrum										V	V	I	D	A	E
M0DPM3	M0DPM3_9EURY	Histone family protein DNA-binding protein	C471_14807		Halorubrum saccharovorum DSM 1137		240	IPR023630; IPR000119; IPR010992; IPR006311;		MSQNELSRRIVLRRSAILSTSLGLALLTTTGQAAAMNKAELIESMASEAELSKSDAKAALDAFTGAATEALKSGDSAALIGFGSFSISKRSARTGRNPRSVNGPADDSPVTFDWCPEFAAALDLNPGRGDEASAKCRDADVVIDAAYVARETRGDSDEGLSERDAKRALEAFIDTTTKALKKGDRLSLGEEGGDEAFGTFSISKRSARTGRNPQTGKKIQAAAKNVVRFKAGAELSKAVN	binding		fir			MSQNELSRRIVLRRSAILSTSLGLALLTTTGQAAA	MNKAELIESMASEAELSKSDAKAALDAFTGAATEALKSGDSAALIGFGSFSISKRSARTGRNPRSVNGPADDSPVTFDWOOCPEFAAALD	LNPGRGDEASAKCRDADVVIDAAYVARETRGDSDEGLSERDAKRALEAFIDTTTKALKKGDRLSLGEEGGDEAFGTFSISKRSARTGRNPQTGKKIQAAAKNVVRFKAGAELSKAVN	35	117	min2	86	80							Euryarchaeota	Halobacteria	Haloferacales	Haloferacaceae	Halorubrum										Q	A	A	A	M	N
M0P8Y0	M0P8Y0_9EURY	Histone family protein DNA-binding protein	C461_11784		Halorubrum aidingense JCM 13560		153	IPR023630; IPR000119; IPR020816; IPR010992;		MALPDFGMFSVSSRVRNANGNTARDESAVDFDVCPAFGAALDLNPGNGDQRRNEAGSKCRSADVVIDADRVVAETGKGLSKADAKKALDGFISATTNALNEGETVELIGFGSFSISKRSARTGRNPQTGKEIKSAAKNVVKFKAGAELSKSVN	binding		fir			MALPDFGMFSVSSRVRNANGNTARDESAVDFDVCPAFGAALDLNPGNGDQRRNEAGSKCRSADV	VIDADRVVAETGKOGLSKADAKKALDGFISATTNALNEGETVELIGFGSFSISKRSARTGRNPQTGKEIKSAAKNVVKFKAGAELSKSVN		64	0	min1	115	14							Euryarchaeota	Halobacteria	Haloferacales	Haloferacaceae	Halorubrum										S	A	D	V	V	I
S0AQ66	S0AQ66_FERAC	DNA-binding protein	FACI_IFERC00001G1106		Ferroplasma acidarmanus fer1		90	IPR023630; IPR000119; IPR010992;		MVGISELSKKVASTTNTTQKKTAEIITAFLKETVESVNAGNKVNLADFGIFERKEQKERVARNPKTREEIKVPAKDKFVFRASSAIKYKD	binding		fir			M	VGISELSKKVASTTNTTQKKTAEIITAFLKETVESVNAGNKVNLADFGIFERKEQKERVARNPKTREEIKVPAKDKFVFRASSAIKYKDX		1	0	zero	52								Euryarchaeota	Thermoplasmata	Thermoplasmatales	Ferroplasmaceae	Ferroplasma										X	X	X	M	V	G
I3D282	I3D282_9ARCH	Integration host factor subunit alpha	ihfA BD31_I1486		Candidatus Nitrosopumilus salaria BD31		85	IPR023630; IPR000119; IPR020816; IPR010992;		MNKLGSTSEKLKTWLKRFFEELRCALENGDSVKLSGFGNFELRKKSERPGRNPKTGEEIPISARRVVTFHASQKLKSKVEEHYAK	ihfA		fir				XXXXXXXXXXMNKLGSTSEKLKTWLKRFFEELRCALENGDSVKLSGFGNFELRKKSERPGRNPKTGEEIPISARRVVTFHASQKLKSKVE	EHYAK	0	5	zero	41					Candidatus			noData														X	X	X	X	X	X
B5IAC6	B5IAC6_ACIB4	DNA-binding protein HU (Histone family protein DNA-binding protein)	Aboo_0422 ABOONEI_1766 ABOONEI_2656		Aciduliprofundum boonei (strain DSM 19572 / T469)		89	IPR023630; IPR000119; IPR020816; IPR010992;		MVGISELAKTVAKKTGVSQKQARMVIRAFVDEVIDQVNKGNKVNLVGFGIFERRVQKARKARNPRTKEVINVPEKKKFVFRASSKIKYL	HU		fir			M	VGISELAKTVAKKTGVSQKQARMVIRAFVDEVIDQVNKGNKVNLVGFGIFERRVQKARKARNPRTKEVINVPEKKKFVFRASSKIKYLXX		1	0	zero	52								Archaea														X	X	X	M	V	G
B9LTH2	B9LTH2_HALLT	Histone family protein DNA-binding protein	Hlac_2572		Halorubrum lacusprofundi (strain ATCC 49239 / DSM 5036 / JCM 8891 / ACAM 34)		206	IPR023630; IPR000119; IPR020816; IPR010992;		MNKAELIESMASESGLSKSDAKRALDTFTDATTKALEKGDSAVLVGFGSFSISKRSARTGRNPSSRNGPVDDSPVTFDACPEFAAALDLNPGKGDEASAKCRDADVVIDAKYIASETRRNSHEGLSEDDAKWALEAFINATTKALKKGDRLSLGEEEDENKGFGTFSISKRSARTGRNPQTGKEIQIAAKNVVKFKAGAELSKAVK	binding		fir			MNKAELIESMASESGLSKSDAKRALDTFTDATTKALEKGDSAVLVGFGSFSISKRSARTGRNPSSRNGPVDDSPVTFDACPEFAAALDLNPGKGDEASAKCRDADVVID	AKYIASETRRNSHEGLSEDDAKWALEAFINATTKALKKGDRLSLKGFGTFSISKRSARTGRNPQTGKEIQIAAKNVVKFKAGAELSKAVK		109	0	ins7	160	45		GEEEDEN					Euryarchaeota	Halobacteria	Haloferacales	Haloferacaceae	Halorubrum										V	V	I	D	A	K
Q6L242	Q6L242_PICTO	DNA-binding protein	PTO0375		Picrophilus torridus (strain ATCC 700027 / DSM 9790 / JCM 10055 / NBRC 100828)		90	IPR023630; IPR000119; IPR020816; IPR010992;		MVGISELSKTVAKKTDTTQKKARDVIREFLAEVVSQADSGQKINLAGFGIFERKTQSPRTARNPQTRAEIKVPAKKKFVFRASSKIKYKQ	binding		fir			M	VGISELSKTVAKKTDTTQKKARDVIREFLAEVVSQADSGQKINLAGFGIFERKTQSPRTARNPQTRAEIKVPAKKKFVFRASSKIKYKQX		1	0	zero	52								Euryarchaeota	Thermoplasmata	Thermoplasmatales	Picrophilaceae	Picrophilus										X	X	X	M	V	G
Q97CE1	Q97CE1_THEVO	DNA-binding protein HU	TV0161 TVG0171266		Thermoplasma volcanium (strain ATCC 51530 / DSM 4299 / JCM 9571 / NBRC 15438 / GSS1)		90	IPR023630; IPR000119; IPR020816; IPR010992;		MVGISELSKDVAKKANTTQKVARTVIKSFLDEIVAQANGGQKINLAGFGIFERRTQGPRKARNPQTKKVIEVPSKKKFVFRASSKIKYQQ	HU		fir			M	VGISELSKDVAKKANTTQKVARTVIKSFLDEIVAQANGGQKINLAGFGIFERRTQGPRKARNPQTKKVIEVPSKKKFVFRASSKIKYQQX		1	0	zero	52								Euryarchaeota	Thermoplasmata	Thermoplasmatales	Thermoplasmataceae	Thermoplasma										X	X	X	M	V	G
L0HKD6	L0HKD6_ACIS0	Bacterial nucleoid DNA-binding protein	AciM339_0626		Aciduliprofundum sp. (strain MAR08-339)		89	IPR023630; IPR000119; IPR020816; IPR010992;		MVGISELAKTVAKKTGVSQKQARAVIRAFVDEVVEQVNNGNKVNLVGFGIFERRVQKARKARNPRTKEVINVPEKKKFVFRASSKIKYL	binding		fir			M	VGISELAKTVAKKTGVSQKQARAVIRAFVDEVVEQVNNGNKVNLVGFGIFERRVQKARKARNPRTKEVINVPEKKKFVFRASSKIKYLXX		1	0	zero	52								Archaea														X	X	X	M	V	G
B7XNL8	B7XNL8_ENTBH	DNA-binding protein HU	EBI_23588		Enterocytozoon bieneusi (strain H348) (Microsporidian parasite)		93	IPR023630; IPR000119; IPR010992;		MAITKDQLIADLAEAVDAPKTTVRALLDQLSQVVADQLENGGEITLPGVGKLKVTERPARTGRNPSTGAAIEIAAKKVIKLVVAKGLTDAVNK	HU		fir			MA	ITKDQLIADLAEAVDAPKTTVRALLDQLSQVVADQLENGGEITLPGVGKLKVTERPARTGRNPSTGAAIEIAAKKVIKLVVAKGLTDAVN	K	2	1	zero	53								Eukaryota														X	X	M	A	I	T
A7AMR9	A7AMR9_BABBO	Uncharacterized protein	BBOV_III002890 BBOV_III002890		Babesia bovis		175	IPR023630; IPR000119; IPR010992;		MLTSSLLMTLCLYISAFVILPFAAGHRSALNHGLPSGVDTLKSAFIANPIRPHGSFVTDNARMSSNVDATATSSEVETVTKKQLISEIAQTTNMTQKDVGIVVDEFLKSIVKHLGENKEVSIAKFGLFHNSLRGPRLMKNLQTGEMYTAKPVYVPNVRFYEAVKAEVNQSLKPSY	binding		fir			MLTSSLLMTLCLYISAFVILPFAAGHRSALNHGLPSGVDTLKSAFIANPIRPHGSFVTDNARMSSNVDATATSSEVET	VTKKQLISEIAQTTNMTQKDVGIVVDEFLKSIVKHLGENKEVSIAKFGLFHNSLRGPRLMKNLQTGEMYTAKPVYVPNVRFYEAVKAEVN	QSLKPSY	78	7	zero	129								Eukaryota														E	V	E	T	V	T
Q8I3A2	Q8I3A2_PLAF7	Bacterial histone-like protein	PfHU PFI0230c		Plasmodium falciparum (isolate 3D7)		189	IPR023630; IPR000119; IPR010992;		MYVILYCVLFLFQVVYSRRAFINVHKNNIINNKLSVNNPYNKNALYQSSSKIPMSQAITKKQIIEEVSMETKENKKTVEKIMNGIFDNIYKHLENNEKIYIHKFGMFYNIFRKKRCIKNLRTKEDIEIESSHMPHFKFSKVFKELIKQNVKVKKGKGVSTNDHDLDEDDMNMDNINESFKENVNEKLIY	binding		fir			MYVILYCVLFLFQVVYSRRAFINVHKNNIINNKLSVNNPYNKNALYQSSSKIPMSQA	ITKKQIIEEVSMETKENKKTVEKIMNGIFDNIYKHLENNEKIYIHKFGMFYNIFRKKRCIKNLRTKEDIEIESSHMPHFKFSKVFKELIK	QNVKVKKGKGVSTNDHDLDEDDMNMDNINESFKENVNEKLIY	57	42	zero	108								Eukaryota														M	S	Q	A	I	T
Q4YV43	Q4YV43_PLABA	Putative uncharacterized protein	PB000792.02.0		Plasmodium berghei (strain Anka)		187	IPR023630; IPR000119; IPR010992;		MHILLLFFCFMFEYVHSRQAFINVHKNNIINKKISNNSYNKNALYQNSPKVPISQAVTKKQIIEEVSMETKESKKTVEKIMNGIFDNIYKHLENNEKIYIHKFGMYYNIFRKKRYIKNMRTKEDIEIESSHVPHFKFSKIFKDMIKVNIKAKKGEGYEEETEFEDDELDMDNINENFKENVNEKLVY	binding		fir			MHILLLFFCFMFEYVHSRQAFINVHKNNIINKKISNNSYNKNALYQNSPKVPISQA	VTKKQIIEEVSMETKESKKTVEKIMNGIFDNIYKHLENNEKIYIHKFGMYYNIFRKKRYIKNMRTKEDIEIESSHVPHFKFSKIFKDMIK	VNIKAKKGEGYEEETEFEDDELDMDNINENFKENVNEKLVY	56	41	zero	107								Eukaryota														I	S	Q	A	V	T
C1KUR4	C1KUR4_PLAFA	Plastid histone-like protein HU	hu		Plasmodium falciparum		189	IPR023630; IPR000119; IPR010992;		MYVILYCVLFLFQVVYSRRAFINVHKNNIINNKLSVNNPYNKNALYQSSSKIPMSQAITKKQIIEEVSMETKENKKTVEKIMNGIFDNIYKHLENNEKIYIHKFGMFYNIFRKKRCIKNLRTKEDIEIESSHMPHFKFSKVFKELIKQNVKVKKGKGVSTNDHDLDEDDMNMDNINESFKENVNEKLIY	HU	716	same sequence			MYVILYCVLFLFQVVYSRRAFINVHKNNIINNKLSVNNPYNKNALYQSSSKIPMSQA	ITKKQIIEEVSMETKENKKTVEKIMNGIFDNIYKHLENNEKIYIHKFGMFYNIFRKKRCIKNLRTKEDIEIESSHMPHFKFSKVFKELIK	QNVKVKKGKGVSTNDHDLDEDDMNMDNINESFKENVNEKLIY	57	42	zero	108								Eukaryota														M	S	Q	A	I	T
Q4N377	Q4N377_THEPA	Putative uncharacterized protein	TP04_0110		Theileria parva (East coast fever infection agent)		167	IPR023630; IPR000119; IPR010992;		MFTPAIKSLLLVTTLTVATNALKLLESNPATHTTTHKLTFITHNTTHKTNSKLYAKNKRNVYSKRDIVSEVGERLNKTQKEVGQVVDEFLSSIKRHLSNDAEVSLPRFGVFKNSMRGERRMRNLQTGEIFTAKPVHVPTLRFYDTFKAELNHKLKTKDKRNYSSYNY	binding		fir			MFTPAIKSLLLVTTLTVATNALKLLESNPATHTTTHKLTFITHNTTHKTNSKLYAKNKRNV	YSKRDIVSEVGERLNKTQKEVGQVVDEFLSSIKRHLSNDAEVSLPRFGVFKNSMRGERRMRNLQTGEIFTAKPVHVPTLRFYDTFKAELN	HKLKTKDKRNYSSYNY	61	16	zero	112								Eukaryota														K	R	N	V	Y	S
L0AZA2	L0AZA2_BABEQ	DNA-binding protein HU domain-containing protein	BEWA_003100		Babesia equi		174	IPR023630; IPR000119; IPR010992;		MRSFTAYKLFVVLNILAVTCGQYSSSSIVGISYHVPQKAGFLTNTPPSFTSQVKRHAATYAGSSNVKETVTKRQLITEVAETLNKTQKEVGAVVDEFIKSITKHLGENSEVSISKFGVFHNSLRGERRMRNLQTGEIFMAKPVYVPNLRFSDTLKSEINDKLKGKKQRFTNYTY	HU		fir			MRSFTAYKLFVVLNILAVTCGQYSSSSIVGISYHVPQKAGFLTNTPPSFTSQVKRHAATYAGSSNVKET	VTKRQLITEVAETLNKTQKEVGAVVDEFIKSITKHLGENSEVSISKFGVFHNSLRGERRMRNLQTGEIFMAKPVYVPNLRFSDTLKSEIN	DKLKGKKQRFTNYTY	69	15	zero	120								Eukaryota														V	K	E	T	V	T
F0VLI2	F0VLI2_NEOCL	Putative DNA-binding protein HU (Fragment)	NCLIV_045430		Neospora caninum (strain Liverpool)		221	IPR023630; IPR000119; IPR020816; IPR010992;		QLLLAESFKVPAGGSFSSITSTQSFVASGKYDGKPAFAAIQESVTAGPQMRRVASALSIRLPDGARTSNGRLSAESFTLGPLRASSAAGETAEDDEASNASTSQVVTRKDLVASVAAELQLSRADVERTVGALLRHIAASLEQGQKVSISKFGSFGLRRRGERVARNPRTGEPLNVPATTFPTFSFSKVLKDKVRDVMPAHEDDGDDDSEEPKKKGLFSWN	HU		fir			QLLLAESFKVPAGGSFSSITSTQSFVASGKYDGKPAFAAIQESVTAGPQMRRVASALSIRLPDGARTSNGRLSAESFTLGPLRASSAAGETAEDDEASNASTSQV	VTRKDLVASVAAELQLSRADVERTVGALLRHIAASLEQGQKVSISKFGSFGLRRRGERVARNPRTGEPLNVPATTFPTFSFSKVLKDKVR	DVMPAHEDDGDDDSEEPKKKGLFSWN	105	26	zero	156								Eukaryota														T	S	Q	V	V	T
B1X3J5	B1X3J5_PAUCH	DNA binding protein HU	PCC_0056		Paulinella chromatophora		91	IPR023630; IPR000119; IPR020816; IPR010992;		MNKADLVNLVAARTELTKTDVSLVVDAAIETIIDSVVEGKKVSILGFGSFEPRERSARQGLNPKTGEKIKIPAKRVPTFTAGKMFKDRVQG	HU		fir				MNKADLVNLVAARTELTKTDVSLVVDAAIETIIDSVVEGKKVSILGFGSFEPRERSARQGLNPKTGEKIKIPAKRVPTFTAGKMFKDRVQ	G	0	1	zero	51								Eukaryota														X	X	X	X	M	N
A2FJA7	A2FJA7_TRIVA	DNA-binding protein HU, putative	TVAG_243740		Trichomonas vaginalis		92	IPR023630; IPR000119; IPR020816; IPR010992;		MNKSELVASIAEKSGLTKKDAEQALNGFITSVQEALADGEKVQLVGFGTFEVRQRKAREGRNPRNPEEVIKIPASKAPVFRSGKALKEAVNK	HU		fir				MNKSELVASIAEKSGLTKKDAEQALNGFITSVQEALADGEKVQLVGFGTFEVRQRKAREGRNPRNPEEIKIPASKAPVFRSGKALKEAVN	K	0	1	ins1	51	69		V					Eukaryota														X	X	X	X	M	N
E4XU33	E4XU33_OIKDI	Whole genome shotgun assembly, reference scaffold set, scaffold scaffold_156	GSOID_T00004007001		Oikopleura dioica (Tunicate)		91	IPR023630; IPR000119; IPR020816; IPR010992;		MNKAELIDAIQAALGKDATKRAADEALEAVLSSIAKGVKKDKKVQIIGFGTFEVKKRAARTGRNPKTGEAMKIAASKSVGFKASSVLKTSL	binding		fir				MNKAELIDAIQAALGATKRAADEALEAVLSSIAKGVKKDKKVQIIGFGTFEVKKRAARTGRNPKTGEAMKIAASKSVGFKASSVLKTSLX		0	0	ins2	51	16		KD					Eukaryota														X	X	X	X	M	N
B3L357	B3L357_PLAKH	Putative uncharacterized protein	PKH_070190		Plasmodium knowlesi (strain H)		188	IPR023630; IPR000119; IPR010992;		MYRIWCLLFFAFEFVYSRRAFINVHKNNIINNKLGVNNTYNKNALYQSSSKVPISQAITKKQIIEEVSMETKESKKTVEKIMNGIFDNIYKHLENNEKIYIHKFGMYYNIFRKKRCIKNMRTKEDIHIESSHMPHFKFSKIFRDLIKVNVKAKKGDEEDEENDMNEENMNMGNINESFNENVNEKLIY	binding		fir			MYRIWCLLFFAFEFVYSRRAFINVHKNNIINNKLGVNNTYNKNALYQSSSKVPISQA	ITKKQIIEEVSMETKESKKTVEKIMNGIFDNIYKHLENNEKIYIHKFGMYYNIFRKKRCIKNMRTKEDIHIESSHMPHFKFSKIFRDLIK	VNVKAKKGDEEDEENDMNEENMNMGNINESFNENVNEKLIY	57	41	zero	108								Eukaryota														I	S	Q	A	I	T
H9K3L9	H9K3L9_APIME	Uncharacterized protein	LOC413370		Apis mellifera (Honeybee)		171	IPR023630; IPR000119; IPR020816; IPR010992; IPR005684;		MTLTKAELADILVEKVAGMSKHDAKEIVELFFEEIRSTLEKGEQIKISGFGNFQLRDKPQRPGRNPKTGEEVPISARRVVTFHASQKLKDISAEQFSVWQQTHGIIVGYGGKHYTRADVIKVRQLRDSFTPYIDSFTRNQVDADGNPVINALETRQQIEKVVDNLNSVLAK	binding		fir			MT	LTKAELADILVEKVGMSKHDAKEIVELFFEEIRSTLEKGEQIKISGFGNFQLRDKPQRPGRNPKTGEEVPISARRVVTFHASQKLKDISA	EQFSVWQQTHGIIVGYGGKHYTRADVIKVRQLRDSFTPYIDSFTRNQVDADGNPVINALETRQQIEKVVDNLNSVLAK	2	78	ins1	53	15		A					noData														X	X	M	T	L	T
J7M4Q9	J7M4Q9_THEOR	Uncharacterized protein	TOT_040000787		Theileria orientalis strain Shintoku		169	IPR023630; IPR000119; IPR010992;		MSYTVLTLILLLSSNLSESSSNLRKHCNYEHKLFSKNQNNTLQTAFISSTPKATHELWAKQGQRQVLNKKDLVNQVAEKLNKTQKEVNTVVDEFLLSLKKHLSRNSQVNLAKFGVFKNSLRGERRMRNLQTGQIFTAKPVYVPNLRFYDTFKQDVNRELSKRDHPSHNY	binding		fir			MSYTVLTLILLLSSNLSESSSNLRKHCNYEHKLFSKNQNNTLQTAFISSTPKATHELWAKQGQRQV	LNKKDLVNQVAEKLNKTQKEVNTVVDEFLLSLKKHLSRNSQVNLAKFGVFKNSLRGERRMRNLQTGQIFTAKPVYVPNLRFYDTFKQDVN	RELSKRDHPSHNY	66	13	zero	117								Eukaryota														Q	R	Q	V	L	N
Q4UAI8	Q4UAI8_THEAN	Bacterial histone-like protein, putative	TA08715		Theileria annulata		170	IPR023630; IPR000119; IPR010992;		MFTYTNSFLLLIIIICLTVESFKLIESQPQLTTTFSNKYTFVTPMFTHKLNTKLYAKNDNKRQVYNKRDIVSEVGEKLNKTQKEVGQVVDEFLSSIKRHLSNDSEVSLSKFGVFKNSLRGERRMRNLQTGEIFTAKPVHVPTLRFYDTFKAELNDKLKSKDKRNYSSYKY	binding		fir			MFTYTNSFLLLIIIICLTVESFKLIESQPQLTTTFSNKYTFVTPMFTHKLNTKLYAKNDNKRQV	YNKRDIVSEVGEKLNKTQKEVGQVVDEFLSSIKRHLSNDSEVSLSKFGVFKNSLRGERRMRNLQTGEIFTAKPVHVPTLRFYDTFKAELN	DKLKSKDKRNYSSYKY	64	16	zero	115								Eukaryota														K	R	Q	V	Y	N
I7JDW5	I7JDW5_BABMI	Chromosome III, complete sequence	BBM_III09420		Babesia microti strain RI		166	IPR023630; IPR000119; IPR010992;		MESKYVCHSHNIFNLSSRIALHINFILLLIIRANYTLAHCRGHETQTFITTHNNYNSSPLYASTQSNVTKKELIAEVASDLGKTQKEVAAVVDTFIQHLVDKMEQNKQVMIPKFGVFSNSLRGERKMRNLQTGEIFTAPPVHVPILRFYDTLKDKVNESIRKGKRG	binding		fir			MESKYVCHSHNIFNLSSRIALHINFILLLIIRANYTLAHCRGHETQTFITTHNNYNSSPLYASTQSN	VTKKELIAEVASDLGKTQKEVAAVVDTFIQHLVDKMEQNKQVMIPKFGVFSNSLRGERKMRNLQTGEIFTAPPVHVPILRFYDTLKDKVN	ESIRKGKRG	67	9	zero	118								Eukaryota														T	Q	S	N	V	T
L8GMK2	L8GMK2_ACACA	DNAbinding protein HU superfamily protein	ACA1_366610		Acanthamoeba castellanii str. Neff		127	IPR023630; IPR000119; IPR010992;		MSKGPLIEAVFKQHSLANKTGKTISKAAIGRIVDSVFEQVGKQIVGKGYFRYPGFGSFLIKDRSARTMYKALPRTKGQTMDRSEANKITVPARGVVGFKPAPPLKESVKDLKRVKRAKASKKEQEIV	HU	not	fir																	Eukaryota
K6UJ59	K6UJ59_9APIC	Uncharacterized protein	PCYB_071250		Plasmodium cynomolgi strain B		188	IPR023630; IPR000119; IPR010992;		MYIIWCLLFFAFEFAYSRRAFINVHKNNIINNKLGVNNTYNKNALYQSSTKVPISQAITKKQIIEEVSMETKESKKTVEKIMNGIFDNIYKHLENNEKIYIHKFGMYYNIFRKKRCIKNMRTKEDIHIESSHMPHFKFSKIFRDLIKVNVKAKRGDEEDEENDMNEENMNMGNINESFNENVNEKLIY	binding		fir			MYIIWCLLFFAFEFAYSRRAFINVHKNNIINNKLGVNNTYNKNALYQSSTKVPISQA	ITKKQIIEEVSMETKESKKTVEKIMNGIFDNIYKHLENNEKIYIHKFGMYYNIFRKKRCIKNMRTKEDIHIESSHMPHFKFSKIFRDLIK	VNVKAKRGDEEDEENDMNEENMNMGNINESFNENVNEKLIY	57	41	zero	108								Eukaryota														I	S	Q	A	I	T
[truncated: 23,932 more rows]
[truncated: 103 more columns]

## Sheet: IHF
																			HU_ecoB				HU_Firmicutes
																			1	HU_ecoB	BG			HU_Firmicutes
[truncated: 65 more rows]
