# Supplementary material for: Comparison of histone-like HU protein DNA-binding properties and HU/IHF protein sequence alignment
Source: PLoS One. 2017 Nov 13;12(11):e0188037. doi: 10.1371/journal.pone.0188037 (PMC5683647; doi:10.1371/journal.pone.0188037)
Supplement: S4 Table — (XLSX) [file pone.0188037.s009.xlsx]

## Sheet: model
Model ID	Entry	Entry name	Protein names	Gene names	Organism
A-1	P28080	DBHA_VIBPR	DNA-binding protein HU-alpha	hupA	Vibrio proteolyticus (Aeromonas proteolytica)
A-2	D0Z0M0	D0Z0M0_LISDA	DNA-binding protein HU-alpha	VDA_003084	Photobacterium damselae subsp. damselae CIP 102761
A2-1	R8JXF3	R8JXF3_BACCE	DNA-binding protein HU	ICS_05661	Bacillus cereus BAG2O-3
A2-2	R8CJJ3	R8CJJ3_BACCE	DNA-binding protein HU	IGA_05337	Bacillus cereus HuA3-9
A2-3	R8LQT1	R8LQT1_BACCE	DNA-binding protein HU	IGG_06593	Bacillus cereus HuB13-1
A2-4	J8FRZ0	J8FRZ0_BACCE	Uncharacterized protein	IIM_04818	Bacillus cereus VD107
A-3	E8LR82	E8LR82_9VIBR	Nucleoid DNA-binding protein	VIBR0546_14712	Vibrio brasiliensis LMG 20546
A3-4	Q2T7E9	Q2T7E9_BURTA	DNA-binding protein BpH2	BTH_II0701	Burkholderia thailandensis (strain E264 / ATCC 700388 / DSM 13276 / CIP 106301)
A-4	E8M9Y3	E8M9Y3_9VIBR	Nucleoid DNA-binding protein	VISI1226_14791	Vibrio sinaloensis DSM 21326
A4-1	Q9XB18	DBH_MYCBO	DNA-binding protein HU homolog (Histone-like protein) (Hlp)	hup hlp hupB mdp1 Mb3010c	Mycobacterium bovis (strain ATCC BAA-935 / AF2122/97)
A4-2	M8CIQ2	M8CIQ2_9MYCO	Uncharacterized protein	MORY_15937	Mycobacterium orygis 112400015
A4-3	E2U177	E2U177_MYCTU	Putative uncharacterized protein (Fragment)	TMDG_00186	Mycobacterium tuberculosis SUMu004
A4-4	Q1RN35	Q1RN35_MYCUL	Laminin-binding protein	HupB	Mycobacterium ulcerans
B-1	L8NKM6	L8NKM6_PSESY	HU family DNA-binding protein HU-nu	PssB64_4662	Pseudomonas syringae pv. syringae B64
B-2	D7HW57	D7HW57_PSESS	DNA-binding protein HU, form N	PSA3335_1234	Pseudomonas savastanoi pv. savastanoi NCPPB 3335
B2-1	F7LNH5	F7LNH5_9BACE	Putative uncharacterized protein	HMPREF1018_01667	Bacteroides sp. 2_1_56FAA
B2-2	R7CWC3	R7CWC3_9BACE	Uncharacterized protein	BN666_02037	Bacteroides sp. CAG:462
B2-3	R7KW35	R7KW35_9BACE	DNA-binding protein HU	BN644_00298	Bacteroides thetaiotaomicron CAG:40
B2-4	I8X6V9	I8X6V9_9BACE	Uncharacterized protein	HMPREF1068_03373	Bacteroides nordii CL02T12C05
B-3	K6BE07	K6BE07_PSEVI	HU family DNA-binding protein	AAI_12569	Pseudomonas viridiflava UASWS0038
B3-1	R7EIU6	R7EIU6_9BACE	Uncharacterized protein	BN594_03432	Bacteroides uniformis CAG:3
B3-2	D7IDH9	D7IDH9_9BACE	HimA protein	HMPREF9007_02368	Bacteroides sp. 1_1_14
B3-3	R5JM87	R5JM87_9BACE	Bacterial DNA-binding protein	BN464_01810	Bacteroides eggerthii CAG:109
B3-4	R6A8M7	R6A8M7_9BACE	Bacterial DNA-binding protein	BN477_01570	Bacteroides stercoris CAG:120
B-4	K2S1I9	K2S1I9_9PSED	DNA-binding protein HU family	Pav631_1200	Pseudomonas avellanae BPIC 631
B4-1	Q57220	DBH_BORAF	DNA-binding protein HBbu	hbb	Borrelia afzelii
B4-2	Q57153	DBH_BORGA	DNA-binding protein HBbu	hbb BG0235	Borrelia garinii (strain PBi)
B4-3	Q45231	DBH_BORJA	DNA-binding protein HBbu	hbb	Borrelia japonica
B4-4	E5LDY6	E5LDY6_BORBG	Histone-like protein HBbu	hbb	Borrelia burgdorferi (Lyme disease spirochete)
C-1	R8B6I1	R8B6I1_9ALTE	HU, DNA-binding transcriptional regulator subunit beta	MARLIPOL_00050	Marinobacter lipolyticus SM19
C-2	L0WD53	L0WD53_9GAMM	DNA-binding protein HU	A11A3_06655	Alcanivorax hongdengensis A-11-3
C2-1	M7MHF3	M7MHF3_9FLAO	DNA-binding protein HU	D778_01572	Formosa sp. AK20
C2-2	K2P6E5	K2P6E5_9FLAO	Histone family protein DNA-binding protein	I215_00300	Galbibacter sp. ck-I2-15
C2-3	I3C4W9	I3C4W9_9FLAO	Bacterial nucleoid DNA-binding protein	JoomaDRAFT_1650	Joostella marina DSM 19592
C2-4	F0RE95	F0RE95_CELLC	Histone family protein DNA-binding protein	Celly_1028	Cellulophaga lytica (strain ATCC 23178 / DSM 7489 / JCM 8516 / NBRC 14961 / NCIMB 1423 / VKM B-1433 / Cy l20)
C-3	B3PHK3	B3PHK3_CELJU	DNA-binding protein HU superfamily	CJA_2003	Cellvibrio japonicus (strain Ueda107) (Pseudomonas fluorescens subsp. cellulosa)
C3-1	F7LED7	F7LED7_BACOV	Putative uncharacterized protein	HMPREF1017_03567	Bacteroides ovatus 3_8_47FAA
C3-2	I8YX59	I8YX59_BACOV	Uncharacterized protein	HMPREF1069_00633	Bacteroides ovatus CL02T12C04
C3-3	E5X2N9	E5X2N9_9BACE	Bacterial DNA-binding protein	HMPREF1016_03218	Bacteroides eggerthii 1_2_48FAA
C3-4	I9JKD4	I9JKD4_9BACE	Uncharacterized protein	HMPREF1074_01640	Bacteroides xylanisolvens CL03T12C04
C-4	Q2SK32	Q2SK32_HAHCH	Bacterial nucleoid DNA-binding protein	HCH_02163	Hahella chejuensis (strain KCTC 2396)
C4-1	I9W9V1	I9W9V1_HELPX	DNA-binding protein HU-beta	hupB HPHPP8_1029	Helicobacter pylori Hp P-8
C4-2	J0MKV9	J0MKV9_HELPX	DNA-binding protein HU	hup HPHPA16_1036	Helicobacter pylori Hp A-16
C4-3	M3K259	M3K259_HELPX	DNA-binding protein HU	HMPREF1392_00516	Helicobacter pylori GAM101Biv
C4-4	Q1CT34	Q1CT34_HELPH	DNA-binding protein HU	HPAG1_0821	Helicobacter pylori (strain HPAG1)
D-1	P05514	DBH_NOSS1	DNA-binding protein HU	hup hanA asr3935	Nostoc sp. (strain PCC 7120 / UTEX 2576)
D-2	G6FUX5	G6FUX5_9CYAN	Histone family protein DNA-binding protein	FJSC11DRAFT_2672	Fischerella sp. JSC-11
D2-1	B6B1Y4	B6B1Y4_9RHOB	DNA-binding protein HU	hup RB2083_2001	Rhodobacteraceae bacterium HTCC2083
D2-2	B7QTK4	B7QTK4_9RHOB	DNA-binding protein HU	hup RR11_2410	Ruegeria sp. R11
D2-3	A6FLN9	A6FLN9_9RHOB	Putative uncharacterized protein	RAZWK3B_03765	Roseobacter sp. AzwK-3b
D2-4	F7ZDY0	F7ZDY0_ROSLO	DNA-binding protein HU	hup RLO149_c000670	Roseobacter litoralis (strain ATCC 49566 / DSM 6996 / JCM 21268 / NBRC 15278 / OCh 149)
D-3	D7DZE9	D7DZE9_NOSA0	Histone family protein DNA-binding protein	Aazo_0318	Nostoc azollae (strain 0708) (Anabaena azollae (strain 0708))
D3-1	A7B8Y6	A7B8Y6_9ACTO	DNA-binding protein HB1	hup ACTODO_00086	Actinomyces odontolyticus ATCC 17982
D3-2	N6X0V9	N6X0V9_9ACTO	DNA-binding protein HU	hup HMPREF9004_1837	Actinomyces cardiffensis F0333
D3-3	J0NB91	J0NB91_9ACTO	DNA-binding protein HB1	hup HMPREF1317_0710	Actinomyces georgiae F0490
D3-4	L1PGC6	L1PGC6_9ACTO	Putative DNA-binding protein HU-alpha	HMPREF9061_01167	Actinomyces sp. oral taxon 181 str. F0379
D-4	K9ZFL4	K9ZFL4_ANACC	Histone family protein DNA-binding protein	Anacy_2054	Anabaena cylindrica (strain ATCC 27899 / PCC 7122)
D4-1	P0A3H2	DBH_BACCA	DNA-binding protein HU (DNA-binding protein II) (HB)	hup hbs hbsU	Bacillus caldotenax
D4-2	P0A3H1	DBH_BACCL	DNA-binding protein HU (DNA-binding protein II) (HB)	hup hbs hbsU	Bacillus caldolyticus
D4-3	G8MZN5	G8MZN5_GEOTH	DNA-binding protein HU 1	GTCCBUS3UF5_25030	Geobacillus thermoleovorans CCB_US3_UF5
D4-4	M5QSH3	M5QSH3_9BACI	DNA-binding protein HU-alpha	F510_2065	Anoxybacillus sp. DT3-1
E2-1	G2ISJ3	G2ISJ3_9SPHN	DNA-binding protein HU	hup SLG_16780	Sphingobium sp. SYK-6
E2-2	L0LTK9	L0LTK9_RHITR	DNA-binding protein HU-beta	RTCIAT899_PC04005	Rhizobium tropici CIAT 899
E2-3	N1MHE0	N1MHE0_9SPHN	Integration host factor alpha subunit	EBBID32_7270	Sphingobium japonicum BiD32
E2-4	F2J719	F2J719_POLGS	Histone-like DNA-binding protein	SL003B_p0019	Polymorphum gilvum (strain LMG 25793 / CGMCC 1.9160 / SL003B-26A1)
E-3	M5JBG4	M5JBG4_9BACI	DNA-binding protein HU	hup AF6_1099	Anoxybacillus flavithermus TNO-09.006
E3-1	M3E4M1	M3E4M1_9ACTO	Hup protein	SBD_8180	Streptomyces bottropensis ATCC 25435
E3-2	G2GFA6	G2GFA6_9ACTO	DNA-binding protein HU 1	SZN_20951	Streptomyces zinciresistens K42
E3-3	L1L2X4	L1L2X4_9ACTO	DNA-binding protein HU	hup_1 STRIP9103_03523	Streptomyces ipomoeae 91-03
E3-4	Q82D57	Q82D57_STRAW	Putative DNA-binding protein Hu 1	hup SAV_5127	Streptomyces avermitilis (strain ATCC 31267 / DSM 46492 / JCM 5070 / NCIMB 12804 / NRRL 8165 / MA-4680)
E-4	Q5KXT6	Q5KXT6_GEOKA	DNA-binding protein HU (DNA-binding protein II)	hbs GK2215	Geobacillus kaustophilus (strain HTA426)
E4-1	R4RW27	R4RW27_PHYAS	Uncharacterized protein	hupB SLY_0060 SLY_0123 SLY_0727 SLY_0780	Strawberry lethal yellows phytoplasma (CPA) str. NZSb11
E4-2	B1V9A1	B1V9A1_PHYAS	DNA-binding protein HU	himA huP PA0198 PA0230 PA0321 PA0422 PA0804	Phytoplasma australiense
E4-3	B1V9Z4	B1V9Z4_PHYAS	DNA-binding protein HU	himA PA0432	Phytoplasma australiense
E4-4	Q6YQH1	Q6YQH1_ONYPE	Bacterial nucleoid DNA-binding protein	himA PAM_402	Onion yellows phytoplasma (strain OY-M)
