# Supplementary material for: Comparison of histone-like HU protein DNA-binding properties and HU/IHF protein sequence alignment
Source: PLoS One. 2017 Nov 13;12(11):e0188037. doi: 10.1371/journal.pone.0188037 (PMC5683647; doi:10.1371/journal.pone.0188037)
Supplement: S5 Table — (XLSX) [file pone.0188037.s010.xlsx]

## Sheet: Лист1
	S5 Table Dissociation constants (Kd, in nM) for HU binding to several DNA structures and standard experimental errors (SE).
		calculated for EMSA experiments (see Fig. 10 legend for structure description) .
		HU E. coli			HU N. gonorrhoeae			HU S. melliferum			HU M. gallisepticum
	DNA	Kd	SE		Kd	SE		Kd	SE		Kd	SE
	A1	88	20		440	120		35	8		132	30
	A3	88	20		440	120		35	8		132	30
	A7	44	10		220	60		12	4		44	12
	nick	88	20		440	100		35	8		264	70
	ds	293	60		1100	220		117	30		440	100
	J	44	10		110	25		35	8		26	6
	ovR	50	15		120	25		45	10		30	8
	inv	44	15		88	20		18	5		13	3
	incJ	nd			110	25		nd			26	7
	fork	88	20		73	20		18	5		13	4
